# Supplementary material for: Computational investigation of conformational variability and allostery in cathepsin K and other related peptidases
Source: PLoS One. 2017 Aug 3;12(8):e0182387. doi: 10.1371/journal.pone.0182387 (PMC5542433; doi:10.1371/journal.pone.0182387)
Supplement: S1 Dataset — (ZIP) [file pone.0182387.s005.zip]

Archive with 5 entries (5 files):
- NM1.pdb
- NM2.pdb
- NM3.pdb
- NM4.pdb
- NM5.pdb
