# Supplementary material for: Computational investigation of conformational variability and allostery in cathepsin K and other related peptidases
Source: PLoS One. 2017 Aug 3;12(8):e0182387. doi: 10.1371/journal.pone.0182387 (PMC5542433; doi:10.1371/journal.pone.0182387)
Supplement: S1 Dataset — (ZIP) [file pone.0182387.s005.zip › NM1.pdb]

MODEL        1
ATOM      1  CA  ASP A   3     -48.872 -32.677  61.351  1.00  0.45              
ATOM      2  CA  SER A   4     -47.582 -29.285  62.491  1.00  0.20              
ATOM      3  CA  VAL A   5     -45.503 -28.069  65.400  1.00  0.15              
ATOM      4  CA  ASP A   6     -44.128 -24.617  66.143  1.00  0.13              
ATOM      5  CA  TYR A   7     -41.857 -24.576  69.186  1.00  0.11              
ATOM      6  CA  ARG A   8     -42.059 -20.774  69.248  1.00  0.14              
ATOM      7  CA  LYS A   9     -45.659 -21.152  70.449  1.00  0.25              
ATOM      8  CA  LYS A  10     -44.249 -23.458  73.135  1.00  0.21              
ATOM      9  CA  GLY A  11     -41.698 -20.914  74.343  1.00  0.18              
ATOM     10  CA  TYR A  12     -38.652 -22.999  73.380  1.00  0.11              
ATOM     11  CA  VAL A  13     -37.225 -20.300  71.133  1.00  0.14              
ATOM     12  CA  THR A  14     -35.322 -17.179  72.173  1.00  0.18              
ATOM     13  CA  PRO A  15     -35.681 -13.957  70.119  1.00  0.25              
ATOM     14  CA  VAL A  16     -33.864 -13.676  66.777  1.00  0.16              
ATOM     15  CA  LYS A  17     -30.219 -12.650  67.046  1.00  0.16              
ATOM     16  CA  ASN A  18     -27.915 -10.960  64.556  1.00  0.11              
ATOM     17  CA  GLN A  19     -24.553 -12.607  63.900  1.00  0.15              
ATOM     18  CA  GLY A  20     -23.256  -9.412  62.316  1.00  0.25              
ATOM     19  CA  GLN A  21     -20.120  -9.473  60.150  1.00  0.32              
ATOM     20  CA  CYS A  22     -18.788 -12.631  61.779  1.00  0.14              
ATOM     21  CA  GLY A  23     -19.143 -16.120  60.340  1.00  0.11              
ATOM     22  CA  SER A  24     -20.593 -17.451  63.579  1.00  0.08              
ATOM     23  CA  CYS A  25     -23.711 -19.145  62.159  1.00  0.07              
ATOM     24  CA  TRP A  26     -22.524 -22.495  63.597  1.00  0.06              
ATOM     25  CA  ALA A  27     -22.380 -20.922  67.065  1.00  0.06              
ATOM     26  CA  PHE A  28     -25.856 -19.391  66.785  1.00  0.06              
ATOM     27  CA  SER A  29     -27.190 -22.623  65.337  1.00  0.06              
ATOM     28  CA  SER A  30     -25.643 -24.551  68.261  1.00  0.06              
ATOM     29  CA  VAL A  31     -26.814 -22.126  70.941  1.00  0.07              
ATOM     30  CA  GLY A  32     -30.392 -22.230  69.653  1.00  0.07              
ATOM     31  CA  ALA A  33     -30.546 -26.024  69.955  1.00  0.06              
ATOM     32  CA  LEU A  34     -29.129 -25.961  73.509  1.00  0.06              
ATOM     33  CA  GLU A  35     -31.531 -23.176  74.484  1.00  0.07              
ATOM     34  CA  GLY A  36     -34.337 -25.430  73.267  1.00  0.07              
ATOM     35  CA  GLN A  37     -33.200 -28.373  75.376  1.00  0.09              
ATOM     36  CA  LEU A  38     -32.493 -26.243  78.446  1.00  0.09              
ATOM     37  CA  LYS A  39     -36.154 -25.241  78.195  1.00  0.09              
ATOM     38  CA  LYS A  40     -37.304 -28.840  77.805  1.00  0.15              
ATOM     39  CA  LYS A  41     -35.217 -29.872  80.834  1.00  0.21              
ATOM     40  CA  THR A  42     -35.394 -27.039  83.390  1.00  0.28              
ATOM     41  CA  GLY A  43     -38.461 -25.192  82.170  1.00  0.23              
ATOM     42  CA  LYS A  44     -36.443 -21.986  81.800  1.00  0.25              
ATOM     43  CA  LEU A  45     -35.595 -20.251  78.508  1.00  0.14              
ATOM     44  CA  LEU A  46     -32.352 -18.237  78.700  1.00  0.20              
ATOM     45  CA  ASN A  47     -29.911 -16.800  76.120  1.00  0.14              
ATOM     46  CA  LEU A  48     -26.768 -18.938  75.855  1.00  0.08              
ATOM     47  CA  SER A  49     -23.415 -17.528  74.682  1.00  0.08              
ATOM     48  CA  PRO A  50     -22.438 -18.017  70.998  1.00  0.07              
ATOM     49  CA  GLN A  51     -19.338 -15.888  71.678  1.00  0.07              
ATOM     50  CA  ASN A  52     -18.145 -18.426  74.292  1.00  0.08              
ATOM     51  CA  LEU A  53     -18.216 -20.929  71.443  1.00  0.07              
ATOM     52  CA  VAL A  54     -16.568 -18.603  68.898  1.00  0.07              
ATOM     53  CA  ASP A  55     -13.633 -17.798  71.250  1.00  0.10              
ATOM     54  CA  CYS A  56     -13.295 -21.279  72.800  1.00  0.11              
ATOM     55  CA  VAL A  57     -13.888 -24.001  70.201  1.00  0.11              
ATOM     56  CA  SER A  58     -10.382 -24.613  68.819  1.00  0.19              
ATOM     57  CA  GLU A  59     -11.697 -27.330  66.476  1.00  0.19              
ATOM     58  CA  ASN A  60     -13.727 -24.560  64.820  1.00  0.14              
ATOM     59  CA  ASP A  61     -12.503 -21.322  63.324  1.00  0.12              
ATOM     60  CA  GLY A  62     -14.432 -18.594  65.130  1.00  0.11              
ATOM     61  CA  CYS A  63     -15.577 -16.048  62.553  1.00  0.11              
ATOM     62  CA  GLY A  64     -13.971 -18.205  59.873  1.00  0.14              
ATOM     63  CA  GLY A  65     -16.570 -20.973  60.155  1.00  0.13              
ATOM     64  CA  GLY A  66     -17.187 -24.242  61.961  1.00  0.14              
ATOM     65  CA  TYR A  67     -19.518 -27.099  62.877  1.00  0.10              
ATOM     66  CA  MET A  68     -22.292 -27.446  65.444  1.00  0.08              
ATOM     67  CA  THR A  69     -21.032 -30.954  66.339  1.00  0.09              
ATOM     68  CA  ASN A  70     -17.650 -29.575  67.421  1.00  0.10              
ATOM     69  CA  ALA A  71     -19.522 -26.941  69.431  1.00  0.08              
ATOM     70  CA  PHE A  72     -21.596 -29.529  71.355  1.00  0.08              
ATOM     71  CA  GLN A  73     -18.439 -31.536  72.184  1.00  0.10              
ATOM     72  CA  TYR A  74     -16.739 -28.417  73.499  1.00  0.09              
ATOM     73  CA  VAL A  75     -19.748 -27.772  75.738  1.00  0.08              
ATOM     74  CA  GLN A  76     -19.744 -31.398  76.862  1.00  0.09              
ATOM     75  CA  LYS A  77     -16.037 -31.514  77.715  1.00  0.14              
ATOM     76  CA  ASN A  78     -15.985 -27.992  79.102  1.00  0.15              
ATOM     77  CA  ARG A  79     -18.982 -29.193  81.155  1.00  0.12              
ATOM     78  CA  GLY A  80     -20.899 -26.001  80.587  1.00  0.10              
ATOM     79  CA  ILE A  81     -21.492 -22.962  78.424  1.00  0.10              
ATOM     80  CA  ASP A  82     -21.948 -19.461  79.775  1.00  0.08              
ATOM     81  CA  SER A  83     -25.068 -17.356  79.379  1.00  0.08              
ATOM     82  CA  GLU A  84     -25.237 -14.372  77.027  1.00  0.09              
ATOM     83  CA  ASP A  85     -24.906 -12.009  80.046  1.00  0.17              
ATOM     84  CA  ALA A  86     -21.829 -13.754  81.433  1.00  0.14              
ATOM     85  CA  TYR A  87     -20.288 -13.752  77.955  1.00  0.12              
ATOM     86  CA  PRO A  88     -21.629 -11.005  75.584  1.00  0.17              
ATOM     87  CA  TYR A  89     -21.384 -11.401  71.815  1.00  0.16              
ATOM     88  CA  VAL A  90     -18.931  -8.898  70.308  1.00  0.26              
ATOM     89  CA  GLY A  91     -18.785 -10.450  66.847  1.00  0.19              
ATOM     90  CA  GLN A  92     -15.003 -10.757  66.744  1.00  0.22              
ATOM     91  CA  GLU A  93     -12.725 -13.656  67.653  1.00  0.18              
ATOM     92  CA  GLU A  94     -10.972 -13.205  70.998  1.00  0.32              
ATOM     93  CA  SER A  95      -9.092 -15.375  73.472  1.00  0.32              
ATOM     94  CA  CYS A  96     -11.219 -17.905  75.337  1.00  0.17              
ATOM     95  CA  MET A  97     -12.552 -16.237  78.495  1.00  0.30              
ATOM     96  CA  TYR A  98     -14.919 -18.896  79.830  1.00  0.22              
ATOM     97  CA  ASN A  99     -16.162 -18.029  83.323  1.00  0.24              
ATOM     98  CA  PRO A 100     -17.579 -21.012  85.223  1.00  0.24              
ATOM     99  CA  THR A 101     -19.667 -18.768  87.503  1.00  0.29              
ATOM    100  CA  GLY A 102     -21.636 -17.748  84.427  1.00  0.15              
ATOM    101  CA  LYS A 103     -22.441 -21.342  83.417  1.00  0.11              
ATOM    102  CA  ALA A 104     -26.068 -21.585  82.356  1.00  0.12              
ATOM    103  CA  ALA A 105     -26.119 -24.948  80.604  1.00  0.15              
ATOM    104  CA  LYS A 106     -24.295 -28.216  80.025  1.00  0.12              
ATOM    105  CA  CYS A 107     -24.240 -30.877  77.327  1.00  0.10              
ATOM    106  CA  ARG A 108     -23.865 -34.638  77.355  1.00  0.11              
ATOM    107  CA  GLY A 109     -23.451 -35.260  73.664  1.00  0.11              
ATOM    108  CA  TYR A 110     -25.274 -34.889  70.372  1.00  0.10              
ATOM    109  CA  ARG A 111     -27.305 -37.040  67.979  1.00  0.17              
ATOM    110  CA  GLU A 112     -27.102 -36.742  64.209  1.00  0.14              
ATOM    111  CA  ILE A 113     -30.030 -37.243  61.825  1.00  0.14              
ATOM    112  CA  PRO A 114     -29.493 -39.614  58.864  1.00  0.18              
ATOM    113  CA  GLU A 115     -28.204 -37.757  55.814  1.00  0.15              
ATOM    114  CA  GLY A 116     -30.933 -36.503  53.507  1.00  0.11              
ATOM    115  CA  ASN A 117     -33.644 -38.104  55.649  1.00  0.13              
ATOM    116  CA  GLU A 118     -36.374 -35.456  56.110  1.00  0.11              
ATOM    117  CA  LYS A 119     -38.680 -37.978  57.784  1.00  0.14              
ATOM    118  CA  ALA A 120     -36.033 -38.449  60.448  1.00  0.13              
ATOM    119  CA  LEU A 121     -35.650 -34.692  60.773  1.00  0.10              
ATOM    120  CA  LYS A 122     -39.422 -34.485  61.310  1.00  0.11              
ATOM    121  CA  ARG A 123     -39.534 -37.278  63.893  1.00  0.13              
ATOM    122  CA  ALA A 124     -36.689 -35.515  65.745  1.00  0.11              
ATOM    123  CA  VAL A 125     -38.296 -32.050  65.774  1.00  0.09              
ATOM    124  CA  ALA A 126     -41.625 -33.360  67.088  1.00  0.13              
ATOM    125  CA  ARG A 127     -39.900 -35.287  69.886  1.00  0.17              
ATOM    126  CA  VAL A 128     -36.759 -33.401  70.952  1.00  0.15              
ATOM    127  CA  GLY A 129     -37.485 -29.872  69.762  1.00  0.10              
ATOM    128  CA  PRO A 130     -35.412 -27.375  67.714  1.00  0.06              
ATOM    129  CA  VAL A 131     -32.648 -29.084  65.713  1.00  0.07              
ATOM    130  CA  SER A 132     -29.521 -27.516  64.207  1.00  0.05              
ATOM    131  CA  VAL A 133     -29.350 -27.737  60.425  1.00  0.07              
ATOM    132  CA  ALA A 134     -27.076 -26.640  57.595  1.00  0.08              
ATOM    133  CA  ILE A 135     -28.440 -25.439  54.276  1.00  0.08              
ATOM    134  CA  ASP A 136     -27.283 -23.659  51.130  1.00  0.08              
ATOM    135  CA  ALA A 137     -28.183 -20.002  51.672  1.00  0.16              
ATOM    136  CA  SER A 138     -26.123 -18.572  48.747  1.00  0.25              
ATOM    137  CA  LEU A 139     -28.999 -17.897  46.387  1.00  0.20              
ATOM    138  CA  THR A 140     -30.101 -14.302  46.117  1.00  0.25              
ATOM    139  CA  SER A 141     -33.714 -15.507  46.427  1.00  0.21              
ATOM    140  CA  PHE A 142     -32.846 -16.696  49.935  1.00  0.16              
ATOM    141  CA  GLN A 143     -31.209 -13.349  50.609  1.00  0.23              
ATOM    142  CA  PHE A 144     -34.303 -11.357  49.685  1.00  0.24              
ATOM    143  CA  TYR A 145     -36.931 -13.763  51.019  1.00  0.18              
ATOM    144  CA  SER A 146     -39.819 -11.987  52.775  1.00  0.15              
ATOM    145  CA  LYS A 147     -42.817 -14.366  52.742  1.00  0.26              
ATOM    146  CA  GLY A 148     -44.333 -17.700  51.637  1.00  0.29              
ATOM    147  CA  VAL A 149     -42.701 -21.125  51.434  1.00  0.12              
ATOM    148  CA  TYR A 150     -39.211 -20.593  50.013  1.00  0.13              
ATOM    149  CA  TYR A 151     -38.038 -22.919  47.255  1.00  0.20              
ATOM    150  CA  ASP A 152     -35.621 -22.302  44.388  1.00  0.22              
ATOM    151  CA  GLU A 153     -34.541 -25.112  42.057  1.00  0.31              
ATOM    152  CA  SER A 154     -31.043 -23.546  41.935  1.00  0.28              
ATOM    153  CA  CYS A 155     -30.428 -24.343  45.621  1.00  0.16              
ATOM    154  CA  ASN A 156     -27.557 -26.772  46.159  1.00  0.14              
ATOM    155  CA  SER A 157     -27.953 -29.758  48.470  1.00  0.12              
ATOM    156  CA  ASP A 158     -24.222 -30.304  48.038  1.00  0.22              
ATOM    157  CA  ASN A 159     -23.160 -26.752  48.829  1.00  0.18              
ATOM    158  CA  LEU A 160     -24.090 -26.302  52.480  1.00  0.12              
ATOM    159  CA  ASN A 161     -22.745 -22.924  53.631  1.00  0.16              
ATOM    160  CA  HIS A 162     -25.025 -21.626  56.378  1.00  0.12              
ATOM    161  CA  ALA A 163     -25.854 -23.051  59.809  1.00  0.07              
ATOM    162  CA  VAL A 164     -29.383 -22.322  60.981  1.00  0.07              
ATOM    163  CA  LEU A 165     -32.214 -23.623  63.285  1.00  0.06              
ATOM    164  CA  ALA A 166     -35.168 -25.927  62.482  1.00  0.06              
ATOM    165  CA  VAL A 167     -37.792 -24.647  64.922  1.00  0.07              
ATOM    166  CA  GLY A 168     -40.817 -26.584  63.690  1.00  0.08              
ATOM    167  CA  TYR A 169     -42.667 -27.679  60.566  1.00  0.09              
ATOM    168  CA  GLY A 170     -46.096 -27.414  59.031  1.00  0.19              
ATOM    169  CA  ILE A 171     -47.960 -26.550  55.868  1.00  0.17              
ATOM    170  CA  GLN A 172     -49.112 -23.220  54.476  1.00  0.31              
ATOM    171  CA  LYS A 173     -51.450 -23.025  51.509  1.00  0.65              
ATOM    172  CA  GLY A 174     -50.991 -26.643  50.564  1.00  0.51              
ATOM    173  CA  ASN A 175     -47.194 -26.380  50.800  1.00  0.25              
ATOM    174  CA  LYS A 176     -45.305 -28.292  53.506  1.00  0.13              
ATOM    175  CA  HIS A 177     -42.420 -26.370  55.042  1.00  0.07              
ATOM    176  CA  TRP A 178     -39.821 -26.196  57.806  1.00  0.07              
ATOM    177  CA  ILE A 179     -39.883 -23.225  60.178  1.00  0.07              
ATOM    178  CA  ILE A 180     -36.282 -21.946  60.073  1.00  0.08              
ATOM    179  CA  LYS A 181     -34.832 -19.378  62.483  1.00  0.08              
ATOM    180  CA  ASN A 182     -31.983 -17.377  60.928  1.00  0.10              
ATOM    181  CA  SER A 183     -29.329 -15.240  62.659  1.00  0.11              
ATOM    182  CA  TRP A 184     -29.483 -12.215  60.318  1.00  0.12              
ATOM    183  CA  GLY A 185     -31.669 -10.131  62.631  1.00  0.12              
ATOM    184  CA  GLU A 186     -35.364  -9.269  62.729  1.00  0.12              
ATOM    185  CA  ASN A 187     -35.184  -6.993  59.695  1.00  0.24              
ATOM    186  CA  TRP A 188     -34.391 -10.121  57.663  1.00  0.15              
ATOM    187  CA  GLY A 189     -37.008 -12.383  56.070  1.00  0.12              
ATOM    188  CA  ASN A 190     -40.210 -12.686  58.024  1.00  0.12              
ATOM    189  CA  LYS A 191     -39.103 -11.214  61.342  1.00  0.14              
ATOM    190  CA  GLY A 192     -35.930 -13.311  61.227  1.00  0.09              
ATOM    191  CA  TYR A 193     -37.577 -16.534  60.064  1.00  0.10              
ATOM    192  CA  ILE A 194     -38.010 -18.404  56.809  1.00  0.12              
ATOM    193  CA  LEU A 195     -40.451 -21.152  55.776  1.00  0.08              
ATOM    194  CA  MET A 196     -38.416 -23.607  53.713  1.00  0.08              
ATOM    195  CA  ALA A 197     -39.766 -26.354  51.418  1.00  0.09              
ATOM    196  CA  ARG A 198     -40.411 -29.676  53.213  1.00  0.10              
ATOM    197  CA  ASN A 199     -40.479 -32.985  51.260  1.00  0.16              
ATOM    198  CA  LYS A 200     -39.428 -31.351  48.012  1.00  0.15              
ATOM    199  CA  ASN A 201     -36.349 -33.544  47.467  1.00  0.19              
ATOM    200  CA  ASN A 202     -34.186 -32.318  50.404  1.00  0.12              
ATOM    201  CA  ALA A 203     -34.483 -28.633  49.397  1.00  0.11              
ATOM    202  CA  CYS A 204     -31.112 -26.879  49.852  1.00  0.07              
ATOM    203  CA  GLY A 205     -29.664 -29.892  51.678  1.00  0.07              
ATOM    204  CA  ILE A 206     -31.903 -29.121  54.692  1.00  0.07              
ATOM    205  CA  ALA A 207     -31.627 -32.684  56.045  1.00  0.08              
ATOM    206  CA  ASN A 208     -27.994 -33.397  55.107  1.00  0.09              
ATOM    207  CA  LEU A 209     -26.241 -32.010  58.179  1.00  0.10              
ATOM    208  CA  ALA A 210     -28.609 -31.924  61.141  1.00  0.09              
ATOM    209  CA  SER A 211     -27.842 -32.575  64.801  1.00  0.09              
ATOM    210  CA  PHE A 212     -28.937 -31.686  68.335  1.00  0.10              
ATOM    211  CA  PRO A 213     -27.392 -31.928  71.836  1.00  0.09              
ATOM    212  CA  LYS A 214     -28.410 -34.291  74.666  1.00  0.12              
ATOM    213  CA  MET A 215     -28.574 -33.222  78.300  1.00  0.16              
ENDMDL
MODEL        2
ATOM      1  CA  ASP A   3     -48.942 -32.562  61.338  1.00  0.45              
ATOM      2  CA  SER A   4     -47.624 -29.191  62.475  1.00  0.20              
ATOM      3  CA  VAL A   5     -45.540 -27.995  65.389  1.00  0.15              
ATOM      4  CA  ASP A   6     -44.133 -24.558  66.156  1.00  0.13              
ATOM      5  CA  TYR A   7     -41.868 -24.562  69.206  1.00  0.11              
ATOM      6  CA  ARG A   8     -42.060 -20.761  69.322  1.00  0.14              
ATOM      7  CA  LYS A   9     -45.657 -21.150  70.520  1.00  0.25              
ATOM      8  CA  LYS A  10     -44.245 -23.491  73.175  1.00  0.21              
ATOM      9  CA  GLY A  11     -41.692 -20.948  74.387  1.00  0.18              
ATOM     10  CA  TYR A  12     -38.647 -23.052  73.429  1.00  0.11              
ATOM     11  CA  VAL A  13     -37.223 -20.329  71.185  1.00  0.14              
ATOM     12  CA  THR A  14     -35.332 -17.199  72.220  1.00  0.18              
ATOM     13  CA  PRO A  15     -35.729 -13.993  70.146  1.00  0.25              
ATOM     14  CA  VAL A  16     -33.938 -13.682  66.793  1.00  0.16              
ATOM     15  CA  LYS A  17     -30.305 -12.658  67.092  1.00  0.16              
ATOM     16  CA  ASN A  18     -27.987 -10.947  64.622  1.00  0.11              
ATOM     17  CA  GLN A  19     -24.618 -12.571  63.955  1.00  0.15              
ATOM     18  CA  GLY A  20     -23.323  -9.375  62.359  1.00  0.25              
ATOM     19  CA  GLN A  21     -20.227  -9.393  60.195  1.00  0.32              
ATOM     20  CA  CYS A  22     -18.877 -12.562  61.800  1.00  0.14              
ATOM     21  CA  GLY A  23     -19.201 -16.065  60.344  1.00  0.11              
ATOM     22  CA  SER A  24     -20.650 -17.408  63.581  1.00  0.08              
ATOM     23  CA  CYS A  25     -23.761 -19.120  62.160  1.00  0.07              
ATOM     24  CA  TRP A  26     -22.561 -22.451  63.597  1.00  0.06              
ATOM     25  CA  ALA A  27     -22.404 -20.899  67.067  1.00  0.06              
ATOM     26  CA  PHE A  28     -25.900 -19.381  66.798  1.00  0.06              
ATOM     27  CA  SER A  29     -27.212 -22.618  65.343  1.00  0.06              
ATOM     28  CA  SER A  30     -25.651 -24.547  68.259  1.00  0.06              
ATOM     29  CA  VAL A  31     -26.823 -22.133  70.949  1.00  0.07              
ATOM     30  CA  GLY A  32     -30.402 -22.238  69.667  1.00  0.07              
ATOM     31  CA  ALA A  33     -30.550 -26.034  69.961  1.00  0.06              
ATOM     32  CA  LEU A  34     -29.116 -25.985  73.510  1.00  0.06              
ATOM     33  CA  GLU A  35     -31.523 -23.215  74.509  1.00  0.07              
ATOM     34  CA  GLY A  36     -34.331 -25.457  73.284  1.00  0.07              
ATOM     35  CA  GLN A  37     -33.171 -28.422  75.376  1.00  0.09              
ATOM     36  CA  LEU A  38     -32.458 -26.307  78.456  1.00  0.09              
ATOM     37  CA  LYS A  39     -36.122 -25.323  78.227  1.00  0.09              
ATOM     38  CA  LYS A  40     -37.260 -28.924  77.822  1.00  0.15              
ATOM     39  CA  LYS A  41     -35.151 -29.970  80.831  1.00  0.21              
ATOM     40  CA  THR A  42     -35.334 -27.142  83.405  1.00  0.28              
ATOM     41  CA  GLY A  43     -38.424 -25.271  82.200  1.00  0.23              
ATOM     42  CA  LYS A  44     -36.402 -22.095  81.855  1.00  0.25              
ATOM     43  CA  LEU A  45     -35.586 -20.329  78.564  1.00  0.14              
ATOM     44  CA  LEU A  46     -32.349 -18.305  78.754  1.00  0.20              
ATOM     45  CA  ASN A  47     -29.926 -16.848  76.169  1.00  0.14              
ATOM     46  CA  LEU A  48     -26.775 -18.972  75.885  1.00  0.08              
ATOM     47  CA  SER A  49     -23.433 -17.535  74.700  1.00  0.08              
ATOM     48  CA  PRO A  50     -22.472 -18.003  71.010  1.00  0.07              
ATOM     49  CA  GLN A  51     -19.387 -15.854  71.688  1.00  0.07              
ATOM     50  CA  ASN A  52     -18.163 -18.397  74.284  1.00  0.08              
ATOM     51  CA  LEU A  53     -18.231 -20.889  71.424  1.00  0.07              
ATOM     52  CA  VAL A  54     -16.607 -18.544  68.884  1.00  0.07              
ATOM     53  CA  ASP A  55     -13.670 -17.723  71.225  1.00  0.10              
ATOM     54  CA  CYS A  56     -13.301 -21.212  72.759  1.00  0.11              
ATOM     55  CA  VAL A  57     -13.891 -23.933  70.157  1.00  0.11              
ATOM     56  CA  SER A  58     -10.386 -24.527  68.765  1.00  0.19              
ATOM     57  CA  GLU A  59     -11.694 -27.225  66.406  1.00  0.19              
ATOM     58  CA  ASN A  60     -13.746 -24.466  64.773  1.00  0.14              
ATOM     59  CA  ASP A  61     -12.544 -21.215  63.287  1.00  0.12              
ATOM     60  CA  GLY A  62     -14.468 -18.531  65.116  1.00  0.11              
ATOM     61  CA  CYS A  63     -15.648 -15.962  62.547  1.00  0.11              
ATOM     62  CA  GLY A  64     -14.023 -18.128  59.858  1.00  0.14              
ATOM     63  CA  GLY A  65     -16.608 -20.910  60.143  1.00  0.13              
ATOM     64  CA  GLY A  66     -17.209 -24.188  61.938  1.00  0.14              
ATOM     65  CA  TYR A  67     -19.532 -27.027  62.837  1.00  0.10              
ATOM     66  CA  MET A  68     -22.301 -27.417  65.409  1.00  0.08              
ATOM     67  CA  THR A  69     -21.021 -30.925  66.292  1.00  0.09              
ATOM     68  CA  ASN A  70     -17.640 -29.527  67.357  1.00  0.10              
ATOM     69  CA  ALA A  71     -19.516 -26.916  69.396  1.00  0.08              
ATOM     70  CA  PHE A  72     -21.563 -29.513  71.303  1.00  0.08              
ATOM     71  CA  GLN A  73     -18.395 -31.510  72.111  1.00  0.10              
ATOM     72  CA  TYR A  74     -16.694 -28.382  73.414  1.00  0.09              
ATOM     73  CA  VAL A  75     -19.704 -27.768  75.691  1.00  0.08              
ATOM     74  CA  GLN A  76     -19.671 -31.398  76.796  1.00  0.09              
ATOM     75  CA  LYS A  77     -15.953 -31.497  77.619  1.00  0.14              
ATOM     76  CA  ASN A  78     -15.915 -27.982  79.026  1.00  0.15              
ATOM     77  CA  ARG A  79     -18.877 -29.209  81.082  1.00  0.12              
ATOM     78  CA  GLY A  80     -20.853 -26.018  80.561  1.00  0.10              
ATOM     79  CA  ILE A  81     -21.459 -22.979  78.405  1.00  0.10              
ATOM     80  CA  ASP A  82     -21.930 -19.489  79.779  1.00  0.08              
ATOM     81  CA  SER A  83     -25.066 -17.397  79.406  1.00  0.08              
ATOM     82  CA  GLU A  84     -25.266 -14.407  77.081  1.00  0.09              
ATOM     83  CA  ASP A  85     -24.935 -12.060  80.111  1.00  0.17              
ATOM     84  CA  ALA A  86     -21.837 -13.784  81.463  1.00  0.14              
ATOM     85  CA  TYR A  87     -20.322 -13.760  77.990  1.00  0.12              
ATOM     86  CA  PRO A  88     -21.683 -11.007  75.632  1.00  0.17              
ATOM     87  CA  TYR A  89     -21.476 -11.377  71.872  1.00  0.16              
ATOM     88  CA  VAL A  90     -19.024  -8.859  70.351  1.00  0.26              
ATOM     89  CA  GLY A  91     -18.855 -10.411  66.875  1.00  0.19              
ATOM     90  CA  GLN A  92     -15.102 -10.665  66.760  1.00  0.22              
ATOM     91  CA  GLU A  93     -12.810 -13.553  67.643  1.00  0.18              
ATOM     92  CA  GLU A  94     -11.056 -13.095  70.987  1.00  0.32              
ATOM     93  CA  SER A  95      -9.132 -15.285  73.440  1.00  0.32              
ATOM     94  CA  CYS A  96     -11.233 -17.834  75.299  1.00  0.17              
ATOM     95  CA  MET A  97     -12.566 -16.183  78.467  1.00  0.30              
ATOM     96  CA  TYR A  98     -14.899 -18.871  79.793  1.00  0.22              
ATOM     97  CA  ASN A  99     -16.131 -18.041  83.305  1.00  0.24              
ATOM     98  CA  PRO A 100     -17.523 -21.045  85.193  1.00  0.24              
ATOM     99  CA  THR A 101     -19.612 -18.829  87.498  1.00  0.29              
ATOM    100  CA  GLY A 102     -21.611 -17.787  84.436  1.00  0.15              
ATOM    101  CA  LYS A 103     -22.388 -21.398  83.412  1.00  0.11              
ATOM    102  CA  ALA A 104     -26.033 -21.637  82.367  1.00  0.12              
ATOM    103  CA  ALA A 105     -26.077 -24.990  80.596  1.00  0.15              
ATOM    104  CA  LYS A 106     -24.216 -28.258  80.002  1.00  0.12              
ATOM    105  CA  CYS A 107     -24.172 -30.898  77.290  1.00  0.10              
ATOM    106  CA  ARG A 108     -23.763 -34.662  77.294  1.00  0.11              
ATOM    107  CA  GLY A 109     -23.407 -35.260  73.623  1.00  0.11              
ATOM    108  CA  TYR A 110     -25.236 -34.879  70.324  1.00  0.10              
ATOM    109  CA  ARG A 111     -27.320 -37.048  67.991  1.00  0.17              
ATOM    110  CA  GLU A 112     -27.161 -36.757  64.218  1.00  0.14              
ATOM    111  CA  ILE A 113     -30.119 -37.252  61.872  1.00  0.14              
ATOM    112  CA  PRO A 114     -29.598 -39.646  58.922  1.00  0.18              
ATOM    113  CA  GLU A 115     -28.298 -37.820  55.877  1.00  0.15              
ATOM    114  CA  GLY A 116     -30.984 -36.536  53.539  1.00  0.11              
ATOM    115  CA  ASN A 117     -33.735 -38.125  55.690  1.00  0.13              
ATOM    116  CA  GLU A 118     -36.452 -35.456  56.136  1.00  0.11              
ATOM    117  CA  LYS A 119     -38.781 -37.955  57.814  1.00  0.14              
ATOM    118  CA  ALA A 120     -36.113 -38.441  60.474  1.00  0.13              
ATOM    119  CA  LEU A 121     -35.725 -34.683  60.795  1.00  0.10              
ATOM    120  CA  LYS A 122     -39.501 -34.447  61.328  1.00  0.11              
ATOM    121  CA  ARG A 123     -39.650 -37.229  63.919  1.00  0.13              
ATOM    122  CA  ALA A 124     -36.753 -35.501  65.759  1.00  0.11              
ATOM    123  CA  VAL A 125     -38.348 -32.022  65.787  1.00  0.09              
ATOM    124  CA  ALA A 126     -41.677 -33.314  67.101  1.00  0.13              
ATOM    125  CA  ARG A 127     -39.992 -35.229  69.908  1.00  0.17              
ATOM    126  CA  VAL A 128     -36.804 -33.396  70.960  1.00  0.15              
ATOM    127  CA  GLY A 129     -37.500 -29.863  69.771  1.00  0.10              
ATOM    128  CA  PRO A 130     -35.432 -27.365  67.722  1.00  0.06              
ATOM    129  CA  VAL A 131     -32.672 -29.086  65.726  1.00  0.07              
ATOM    130  CA  SER A 132     -29.542 -27.519  64.221  1.00  0.05              
ATOM    131  CA  VAL A 133     -29.381 -27.749  60.440  1.00  0.07              
ATOM    132  CA  ALA A 134     -27.085 -26.665  57.617  1.00  0.08              
ATOM    133  CA  ILE A 135     -28.434 -25.497  54.287  1.00  0.08              
ATOM    134  CA  ASP A 136     -27.242 -23.750  51.136  1.00  0.08              
ATOM    135  CA  ALA A 137     -28.126 -20.066  51.660  1.00  0.16              
ATOM    136  CA  SER A 138     -26.032 -18.674  48.738  1.00  0.25              
ATOM    137  CA  LEU A 139     -28.885 -17.987  46.371  1.00  0.20              
ATOM    138  CA  THR A 140     -29.952 -14.373  46.118  1.00  0.25              
ATOM    139  CA  SER A 141     -33.588 -15.541  46.409  1.00  0.21              
ATOM    140  CA  PHE A 142     -32.714 -16.758  49.914  1.00  0.16              
ATOM    141  CA  GLN A 143     -31.057 -13.425  50.610  1.00  0.23              
ATOM    142  CA  PHE A 144     -34.102 -11.401  49.675  1.00  0.24              
ATOM    143  CA  TYR A 145     -36.758 -13.782  50.981  1.00  0.18              
ATOM    144  CA  SER A 146     -39.705 -11.975  52.701  1.00  0.15              
ATOM    145  CA  LYS A 147     -42.694 -14.329  52.606  1.00  0.26              
ATOM    146  CA  GLY A 148     -44.264 -17.675  51.564  1.00  0.29              
ATOM    147  CA  VAL A 149     -42.629 -21.103  51.383  1.00  0.12              
ATOM    148  CA  TYR A 150     -39.098 -20.604  49.981  1.00  0.13              
ATOM    149  CA  TYR A 151     -37.937 -22.950  47.235  1.00  0.20              
ATOM    150  CA  ASP A 152     -35.526 -22.353  44.374  1.00  0.22              
ATOM    151  CA  GLU A 153     -34.462 -25.184  42.053  1.00  0.31              
ATOM    152  CA  SER A 154     -30.965 -23.634  41.932  1.00  0.28              
ATOM    153  CA  CYS A 155     -30.359 -24.431  45.622  1.00  0.16              
ATOM    154  CA  ASN A 156     -27.511 -26.891  46.185  1.00  0.14              
ATOM    155  CA  SER A 157     -27.950 -29.847  48.505  1.00  0.12              
ATOM    156  CA  ASP A 158     -24.220 -30.443  48.108  1.00  0.22              
ATOM    157  CA  ASN A 159     -23.130 -26.896  48.883  1.00  0.18              
ATOM    158  CA  LEU A 160     -24.078 -26.405  52.525  1.00  0.12              
ATOM    159  CA  ASN A 161     -22.718 -23.029  53.664  1.00  0.16              
ATOM    160  CA  HIS A 162     -25.006 -21.686  56.380  1.00  0.12              
ATOM    161  CA  ALA A 163     -25.872 -23.061  59.816  1.00  0.07              
ATOM    162  CA  VAL A 164     -29.405 -22.328  60.983  1.00  0.07              
ATOM    163  CA  LEU A 165     -32.233 -23.622  63.297  1.00  0.06              
ATOM    164  CA  ALA A 166     -35.185 -25.922  62.490  1.00  0.06              
ATOM    165  CA  VAL A 167     -37.808 -24.629  64.929  1.00  0.07              
ATOM    166  CA  GLY A 168     -40.836 -26.555  63.688  1.00  0.08              
ATOM    167  CA  TYR A 169     -42.704 -27.612  60.558  1.00  0.09              
ATOM    168  CA  GLY A 170     -46.112 -27.353  59.016  1.00  0.19              
ATOM    169  CA  ILE A 171     -47.959 -26.440  55.839  1.00  0.17              
ATOM    170  CA  GLN A 172     -49.063 -23.096  54.437  1.00  0.31              
ATOM    171  CA  LYS A 173     -51.375 -22.851  51.453  1.00  0.65              
ATOM    172  CA  GLY A 174     -50.984 -26.535  50.536  1.00  0.51              
ATOM    173  CA  ASN A 175     -47.180 -26.293  50.772  1.00  0.25              
ATOM    174  CA  LYS A 176     -45.323 -28.218  53.486  1.00  0.13              
ATOM    175  CA  HIS A 177     -42.419 -26.327  55.025  1.00  0.07              
ATOM    176  CA  TRP A 178     -39.835 -26.166  57.801  1.00  0.07              
ATOM    177  CA  ILE A 179     -39.890 -23.196  60.167  1.00  0.07              
ATOM    178  CA  ILE A 180     -36.281 -21.941  60.070  1.00  0.08              
ATOM    179  CA  LYS A 181     -34.852 -19.370  62.489  1.00  0.08              
ATOM    180  CA  ASN A 182     -31.997 -17.374  60.939  1.00  0.10              
ATOM    181  CA  SER A 183     -29.366 -15.229  62.696  1.00  0.11              
ATOM    182  CA  TRP A 184     -29.528 -12.192  60.382  1.00  0.12              
ATOM    183  CA  GLY A 185     -31.708 -10.125  62.659  1.00  0.12              
ATOM    184  CA  GLU A 186     -35.425  -9.265  62.729  1.00  0.12              
ATOM    185  CA  ASN A 187     -35.209  -6.984  59.700  1.00  0.24              
ATOM    186  CA  TRP A 188     -34.370 -10.097  57.671  1.00  0.15              
ATOM    187  CA  GLY A 189     -36.961 -12.390  56.046  1.00  0.12              
ATOM    188  CA  ASN A 190     -40.177 -12.685  57.937  1.00  0.12              
ATOM    189  CA  LYS A 191     -39.136 -11.218  61.275  1.00  0.14              
ATOM    190  CA  GLY A 192     -35.946 -13.307  61.218  1.00  0.09              
ATOM    191  CA  TYR A 193     -37.582 -16.532  60.033  1.00  0.10              
ATOM    192  CA  ILE A 194     -37.961 -18.401  56.775  1.00  0.12              
ATOM    193  CA  LEU A 195     -40.418 -21.135  55.745  1.00  0.08              
ATOM    194  CA  MET A 196     -38.381 -23.611  53.704  1.00  0.08              
ATOM    195  CA  ALA A 197     -39.753 -26.351  51.412  1.00  0.09              
ATOM    196  CA  ARG A 198     -40.442 -29.657  53.211  1.00  0.10              
ATOM    197  CA  ASN A 199     -40.524 -32.972  51.265  1.00  0.16              
ATOM    198  CA  LYS A 200     -39.446 -31.355  48.019  1.00  0.15              
ATOM    199  CA  ASN A 201     -36.383 -33.576  47.491  1.00  0.19              
ATOM    200  CA  ASN A 202     -34.217 -32.355  50.428  1.00  0.12              
ATOM    201  CA  ALA A 203     -34.479 -28.664  49.402  1.00  0.11              
ATOM    202  CA  CYS A 204     -31.093 -26.942  49.857  1.00  0.07              
ATOM    203  CA  GLY A 205     -29.674 -29.939  51.700  1.00  0.07              
ATOM    204  CA  ILE A 206     -31.923 -29.154  54.710  1.00  0.07              
ATOM    205  CA  ALA A 207     -31.668 -32.709  56.068  1.00  0.08              
ATOM    206  CA  ASN A 208     -28.049 -33.461  55.151  1.00  0.09              
ATOM    207  CA  LEU A 209     -26.287 -32.051  58.208  1.00  0.10              
ATOM    208  CA  ALA A 210     -28.655 -31.937  61.156  1.00  0.09              
ATOM    209  CA  SER A 211     -27.861 -32.582  64.811  1.00  0.09              
ATOM    210  CA  PHE A 212     -28.957 -31.693  68.348  1.00  0.10              
ATOM    211  CA  PRO A 213     -27.361 -31.933  71.826  1.00  0.09              
ATOM    212  CA  LYS A 214     -28.343 -34.317  74.649  1.00  0.12              
ATOM    213  CA  MET A 215     -28.475 -33.266  78.288  1.00  0.16              
ENDMDL
MODEL        3
ATOM      1  CA  ASP A   3     -49.013 -32.448  61.325  1.00  0.45              
ATOM      2  CA  SER A   4     -47.666 -29.097  62.458  1.00  0.20              
ATOM      3  CA  VAL A   5     -45.578 -27.922  65.377  1.00  0.15              
ATOM      4  CA  ASP A   6     -44.138 -24.498  66.168  1.00  0.13              
ATOM      5  CA  TYR A   7     -41.879 -24.548  69.227  1.00  0.11              
ATOM      6  CA  ARG A   8     -42.061 -20.748  69.396  1.00  0.14              
ATOM      7  CA  LYS A   9     -45.656 -21.148  70.591  1.00  0.25              
ATOM      8  CA  LYS A  10     -44.241 -23.525  73.214  1.00  0.21              
ATOM      9  CA  GLY A  11     -41.686 -20.982  74.431  1.00  0.18              
ATOM     10  CA  TYR A  12     -38.641 -23.106  73.479  1.00  0.11              
ATOM     11  CA  VAL A  13     -37.222 -20.358  71.237  1.00  0.14              
ATOM     12  CA  THR A  14     -35.342 -17.220  72.267  1.00  0.18              
ATOM     13  CA  PRO A  15     -35.777 -14.029  70.173  1.00  0.25              
ATOM     14  CA  VAL A  16     -34.012 -13.687  66.808  1.00  0.16              
ATOM     15  CA  LYS A  17     -30.391 -12.666  67.139  1.00  0.16              
ATOM     16  CA  ASN A  18     -28.059 -10.933  64.689  1.00  0.11              
ATOM     17  CA  GLN A  19     -24.682 -12.534  64.010  1.00  0.15              
ATOM     18  CA  GLY A  20     -23.391  -9.338  62.402  1.00  0.25              
ATOM     19  CA  GLN A  21     -20.334  -9.312  60.241  1.00  0.32              
ATOM     20  CA  CYS A  22     -18.966 -12.492  61.822  1.00  0.14              
ATOM     21  CA  GLY A  23     -19.259 -16.010  60.349  1.00  0.11              
ATOM     22  CA  SER A  24     -20.706 -17.366  63.582  1.00  0.08              
ATOM     23  CA  CYS A  25     -23.811 -19.096  62.160  1.00  0.07              
ATOM     24  CA  TRP A  26     -22.598 -22.407  63.597  1.00  0.06              
ATOM     25  CA  ALA A  27     -22.428 -20.877  67.068  1.00  0.06              
ATOM     26  CA  PHE A  28     -25.945 -19.370  66.811  1.00  0.06              
ATOM     27  CA  SER A  29     -27.235 -22.614  65.349  1.00  0.06              
ATOM     28  CA  SER A  30     -25.660 -24.543  68.257  1.00  0.06              
ATOM     29  CA  VAL A  31     -26.833 -22.139  70.957  1.00  0.07              
ATOM     30  CA  GLY A  32     -30.412 -22.246  69.681  1.00  0.07              
ATOM     31  CA  ALA A  33     -30.553 -26.044  69.968  1.00  0.06              
ATOM     32  CA  LEU A  34     -29.102 -26.009  73.512  1.00  0.06              
ATOM     33  CA  GLU A  35     -31.515 -23.255  74.533  1.00  0.07              
ATOM     34  CA  GLY A  36     -34.325 -25.484  73.301  1.00  0.07              
ATOM     35  CA  GLN A  37     -33.142 -28.471  75.376  1.00  0.09              
ATOM     36  CA  LEU A  38     -32.422 -26.372  78.465  1.00  0.09              
ATOM     37  CA  LYS A  39     -36.090 -25.406  78.258  1.00  0.09              
ATOM     38  CA  LYS A  40     -37.216 -29.009  77.839  1.00  0.15              
ATOM     39  CA  LYS A  41     -35.084 -30.069  80.828  1.00  0.21              
ATOM     40  CA  THR A  42     -35.274 -27.246  83.421  1.00  0.28              
ATOM     41  CA  GLY A  43     -38.388 -25.351  82.231  1.00  0.23              
ATOM     42  CA  LYS A  44     -36.362 -22.205  81.909  1.00  0.25              
ATOM     43  CA  LEU A  45     -35.576 -20.406  78.621  1.00  0.14              
ATOM     44  CA  LEU A  46     -32.345 -18.373  78.809  1.00  0.20              
ATOM     45  CA  ASN A  47     -29.940 -16.896  76.218  1.00  0.14              
ATOM     46  CA  LEU A  48     -26.781 -19.006  75.914  1.00  0.08              
ATOM     47  CA  SER A  49     -23.452 -17.541  74.718  1.00  0.08              
ATOM     48  CA  PRO A  50     -22.506 -17.989  71.023  1.00  0.07              
ATOM     49  CA  GLN A  51     -19.435 -15.821  71.698  1.00  0.07              
ATOM     50  CA  ASN A  52     -18.182 -18.369  74.276  1.00  0.08              
ATOM     51  CA  LEU A  53     -18.246 -20.848  71.406  1.00  0.07              
ATOM     52  CA  VAL A  54     -16.646 -18.484  68.870  1.00  0.07              
ATOM     53  CA  ASP A  55     -13.707 -17.647  71.200  1.00  0.10              
ATOM     54  CA  CYS A  56     -13.306 -21.145  72.718  1.00  0.11              
ATOM     55  CA  VAL A  57     -13.894 -23.865  70.114  1.00  0.11              
ATOM     56  CA  SER A  58     -10.390 -24.440  68.711  1.00  0.19              
ATOM     57  CA  GLU A  59     -11.691 -27.121  66.337  1.00  0.19              
ATOM     58  CA  ASN A  60     -13.765 -24.373  64.725  1.00  0.14              
ATOM     59  CA  ASP A  61     -12.585 -21.108  63.250  1.00  0.12              
ATOM     60  CA  GLY A  62     -14.503 -18.469  65.103  1.00  0.11              
ATOM     61  CA  CYS A  63     -15.719 -15.876  62.541  1.00  0.11              
ATOM     62  CA  GLY A  64     -14.075 -18.052  59.844  1.00  0.14              
ATOM     63  CA  GLY A  65     -16.646 -20.846  60.130  1.00  0.13              
ATOM     64  CA  GLY A  66     -17.230 -24.133  61.916  1.00  0.14              
ATOM     65  CA  TYR A  67     -19.546 -26.955  62.797  1.00  0.10              
ATOM     66  CA  MET A  68     -22.310 -27.387  65.374  1.00  0.08              
ATOM     67  CA  THR A  69     -21.009 -30.896  66.245  1.00  0.09              
ATOM     68  CA  ASN A  70     -17.629 -29.480  67.293  1.00  0.10              
ATOM     69  CA  ALA A  71     -19.509 -26.891  69.360  1.00  0.08              
ATOM     70  CA  PHE A  72     -21.530 -29.497  71.251  1.00  0.08              
ATOM     71  CA  GLN A  73     -18.351 -31.483  72.038  1.00  0.10              
ATOM     72  CA  TYR A  74     -16.649 -28.347  73.330  1.00  0.09              
ATOM     73  CA  VAL A  75     -19.660 -27.763  75.644  1.00  0.08              
ATOM     74  CA  GLN A  76     -19.597 -31.398  76.730  1.00  0.09              
ATOM     75  CA  LYS A  77     -15.869 -31.481  77.523  1.00  0.14              
ATOM     76  CA  ASN A  78     -15.844 -27.971  78.949  1.00  0.15              
ATOM     77  CA  ARG A  79     -18.772 -29.225  81.008  1.00  0.12              
ATOM     78  CA  GLY A  80     -20.806 -26.034  80.534  1.00  0.10              
ATOM     79  CA  ILE A  81     -21.426 -22.996  78.385  1.00  0.10              
ATOM     80  CA  ASP A  82     -21.911 -19.517  79.782  1.00  0.08              
ATOM     81  CA  SER A  83     -25.064 -17.437  79.433  1.00  0.08              
ATOM     82  CA  GLU A  84     -25.295 -14.441  77.135  1.00  0.09              
ATOM     83  CA  ASP A  85     -24.964 -12.110  80.176  1.00  0.17              
ATOM     84  CA  ALA A  86     -21.845 -13.815  81.493  1.00  0.14              
ATOM     85  CA  TYR A  87     -20.357 -13.767  78.025  1.00  0.12              
ATOM     86  CA  PRO A  88     -21.737 -11.008  75.679  1.00  0.17              
ATOM     87  CA  TYR A  89     -21.567 -11.353  71.930  1.00  0.16              
ATOM     88  CA  VAL A  90     -19.117  -8.821  70.394  1.00  0.26              
ATOM     89  CA  GLY A  91     -18.926 -10.372  66.903  1.00  0.19              
ATOM     90  CA  GLN A  92     -15.201 -10.573  66.776  1.00  0.22              
ATOM     91  CA  GLU A  93     -12.894 -13.450  67.633  1.00  0.18              
ATOM     92  CA  GLU A  94     -11.141 -12.986  70.976  1.00  0.32              
ATOM     93  CA  SER A  95      -9.171 -15.194  73.408  1.00  0.32              
ATOM     94  CA  CYS A  96     -11.247 -17.763  75.261  1.00  0.17              
ATOM     95  CA  MET A  97     -12.580 -16.130  78.439  1.00  0.30              
ATOM     96  CA  TYR A  98     -14.880 -18.845  79.756  1.00  0.22              
ATOM     97  CA  ASN A  99     -16.101 -18.052  83.288  1.00  0.24              
ATOM     98  CA  PRO A 100     -17.467 -21.077  85.163  1.00  0.24              
ATOM     99  CA  THR A 101     -19.557 -18.891  87.493  1.00  0.29              
ATOM    100  CA  GLY A 102     -21.586 -17.825  84.445  1.00  0.15              
ATOM    101  CA  LYS A 103     -22.335 -21.454  83.407  1.00  0.11              
ATOM    102  CA  ALA A 104     -25.997 -21.690  82.379  1.00  0.12              
ATOM    103  CA  ALA A 105     -26.034 -25.033  80.589  1.00  0.15              
ATOM    104  CA  LYS A 106     -24.136 -28.300  79.978  1.00  0.12              
ATOM    105  CA  CYS A 107     -24.103 -30.919  77.254  1.00  0.10              
ATOM    106  CA  ARG A 108     -23.661 -34.686  77.233  1.00  0.11              
ATOM    107  CA  GLY A 109     -23.363 -35.261  73.582  1.00  0.11              
ATOM    108  CA  TYR A 110     -25.198 -34.870  70.276  1.00  0.10              
ATOM    109  CA  ARG A 111     -27.335 -37.056  68.004  1.00  0.17              
ATOM    110  CA  GLU A 112     -27.220 -36.771  64.226  1.00  0.14              
ATOM    111  CA  ILE A 113     -30.207 -37.260  61.919  1.00  0.14              
ATOM    112  CA  PRO A 114     -29.702 -39.678  58.981  1.00  0.18              
ATOM    113  CA  GLU A 115     -28.392 -37.882  55.939  1.00  0.15              
ATOM    114  CA  GLY A 116     -31.035 -36.570  53.572  1.00  0.11              
ATOM    115  CA  ASN A 117     -33.826 -38.146  55.730  1.00  0.13              
ATOM    116  CA  GLU A 118     -36.530 -35.456  56.162  1.00  0.11              
ATOM    117  CA  LYS A 119     -38.882 -37.932  57.844  1.00  0.14              
ATOM    118  CA  ALA A 120     -36.193 -38.432  60.500  1.00  0.13              
ATOM    119  CA  LEU A 121     -35.800 -34.674  60.817  1.00  0.10              
ATOM    120  CA  LYS A 122     -39.581 -34.408  61.347  1.00  0.11              
ATOM    121  CA  ARG A 123     -39.767 -37.181  63.945  1.00  0.13              
ATOM    122  CA  ALA A 124     -36.818 -35.487  65.773  1.00  0.11              
ATOM    123  CA  VAL A 125     -38.399 -31.994  65.800  1.00  0.09              
ATOM    124  CA  ALA A 126     -41.729 -33.267  67.115  1.00  0.13              
ATOM    125  CA  ARG A 127     -40.084 -35.172  69.929  1.00  0.17              
ATOM    126  CA  VAL A 128     -36.849 -33.390  70.967  1.00  0.15              
ATOM    127  CA  GLY A 129     -37.514 -29.854  69.780  1.00  0.10              
ATOM    128  CA  PRO A 130     -35.451 -27.355  67.731  1.00  0.06              
ATOM    129  CA  VAL A 131     -32.696 -29.088  65.738  1.00  0.07              
ATOM    130  CA  SER A 132     -29.563 -27.522  64.234  1.00  0.05              
ATOM    131  CA  VAL A 133     -29.412 -27.761  60.455  1.00  0.07              
ATOM    132  CA  ALA A 134     -27.095 -26.691  57.638  1.00  0.08              
ATOM    133  CA  ILE A 135     -28.429 -25.554  54.299  1.00  0.08              
ATOM    134  CA  ASP A 136     -27.201 -23.841  51.142  1.00  0.08              
ATOM    135  CA  ALA A 137     -28.069 -20.129  51.648  1.00  0.16              
ATOM    136  CA  SER A 138     -25.942 -18.776  48.729  1.00  0.25              
ATOM    137  CA  LEU A 139     -28.771 -18.077  46.355  1.00  0.20              
ATOM    138  CA  THR A 140     -29.803 -14.444  46.118  1.00  0.25              
ATOM    139  CA  SER A 141     -33.462 -15.575  46.392  1.00  0.21              
ATOM    140  CA  PHE A 142     -32.582 -16.819  49.893  1.00  0.16              
ATOM    141  CA  GLN A 143     -30.905 -13.501  50.610  1.00  0.23              
ATOM    142  CA  PHE A 144     -33.902 -11.444  49.664  1.00  0.24              
ATOM    143  CA  TYR A 145     -36.585 -13.801  50.943  1.00  0.18              
ATOM    144  CA  SER A 146     -39.590 -11.962  52.628  1.00  0.15              
ATOM    145  CA  LYS A 147     -42.571 -14.291  52.469  1.00  0.26              
ATOM    146  CA  GLY A 148     -44.195 -17.650  51.491  1.00  0.29              
ATOM    147  CA  VAL A 149     -42.556 -21.081  51.331  1.00  0.12              
ATOM    148  CA  TYR A 150     -38.985 -20.615  49.950  1.00  0.13              
ATOM    149  CA  TYR A 151     -37.836 -22.980  47.216  1.00  0.20              
ATOM    150  CA  ASP A 152     -35.432 -22.404  44.360  1.00  0.22              
ATOM    151  CA  GLU A 153     -34.383 -25.255  42.049  1.00  0.31              
ATOM    152  CA  SER A 154     -30.887 -23.721  41.929  1.00  0.28              
ATOM    153  CA  CYS A 155     -30.289 -24.518  45.622  1.00  0.16              
ATOM    154  CA  ASN A 156     -27.465 -27.009  46.210  1.00  0.14              
ATOM    155  CA  SER A 157     -27.946 -29.936  48.539  1.00  0.12              
ATOM    156  CA  ASP A 158     -24.218 -30.582  48.178  1.00  0.22              
ATOM    157  CA  ASN A 159     -23.100 -27.040  48.938  1.00  0.18              
ATOM    158  CA  LEU A 160     -24.065 -26.509  52.569  1.00  0.12              
ATOM    159  CA  ASN A 161     -22.692 -23.135  53.698  1.00  0.16              
ATOM    160  CA  HIS A 162     -24.987 -21.745  56.383  1.00  0.12              
ATOM    161  CA  ALA A 163     -25.890 -23.070  59.823  1.00  0.07              
ATOM    162  CA  VAL A 164     -29.427 -22.335  60.985  1.00  0.07              
ATOM    163  CA  LEU A 165     -32.252 -23.620  63.309  1.00  0.06              
ATOM    164  CA  ALA A 166     -35.203 -25.918  62.497  1.00  0.06              
ATOM    165  CA  VAL A 167     -37.825 -24.612  64.936  1.00  0.07              
ATOM    166  CA  GLY A 168     -40.855 -26.527  63.686  1.00  0.08              
ATOM    167  CA  TYR A 169     -42.742 -27.545  60.550  1.00  0.09              
ATOM    168  CA  GLY A 170     -46.128 -27.292  59.002  1.00  0.19              
ATOM    169  CA  ILE A 171     -47.959 -26.330  55.811  1.00  0.17              
ATOM    170  CA  GLN A 172     -49.015 -22.971  54.399  1.00  0.31              
ATOM    171  CA  LYS A 173     -51.301 -22.676  51.396  1.00  0.65              
ATOM    172  CA  GLY A 174     -50.977 -26.427  50.508  1.00  0.51              
ATOM    173  CA  ASN A 175     -47.166 -26.205  50.744  1.00  0.25              
ATOM    174  CA  LYS A 176     -45.341 -28.144  53.466  1.00  0.13              
ATOM    175  CA  HIS A 177     -42.417 -26.285  55.007  1.00  0.07              
ATOM    176  CA  TRP A 178     -39.849 -26.136  57.796  1.00  0.07              
ATOM    177  CA  ILE A 179     -39.897 -23.167  60.157  1.00  0.07              
ATOM    178  CA  ILE A 180     -36.280 -21.936  60.066  1.00  0.08              
ATOM    179  CA  LYS A 181     -34.873 -19.362  62.496  1.00  0.08              
ATOM    180  CA  ASN A 182     -32.010 -17.370  60.950  1.00  0.10              
ATOM    181  CA  SER A 183     -29.402 -15.219  62.733  1.00  0.11              
ATOM    182  CA  TRP A 184     -29.573 -12.169  60.446  1.00  0.12              
ATOM    183  CA  GLY A 185     -31.748 -10.120  62.688  1.00  0.12              
ATOM    184  CA  GLU A 186     -35.486  -9.261  62.728  1.00  0.12              
ATOM    185  CA  ASN A 187     -35.234  -6.976  59.705  1.00  0.24              
ATOM    186  CA  TRP A 188     -34.349 -10.073  57.678  1.00  0.15              
ATOM    187  CA  GLY A 189     -36.914 -12.396  56.021  1.00  0.12              
ATOM    188  CA  ASN A 190     -40.143 -12.684  57.850  1.00  0.12              
ATOM    189  CA  LYS A 191     -39.168 -11.223  61.207  1.00  0.14              
ATOM    190  CA  GLY A 192     -35.962 -13.304  61.208  1.00  0.09              
ATOM    191  CA  TYR A 193     -37.587 -16.531  60.001  1.00  0.10              
ATOM    192  CA  ILE A 194     -37.913 -18.398  56.741  1.00  0.12              
ATOM    193  CA  LEU A 195     -40.385 -21.119  55.713  1.00  0.08              
ATOM    194  CA  MET A 196     -38.347 -23.615  53.695  1.00  0.08              
ATOM    195  CA  ALA A 197     -39.741 -26.348  51.406  1.00  0.09              
ATOM    196  CA  ARG A 198     -40.474 -29.638  53.210  1.00  0.10              
ATOM    197  CA  ASN A 199     -40.569 -32.960  51.270  1.00  0.16              
ATOM    198  CA  LYS A 200     -39.464 -31.358  48.025  1.00  0.15              
ATOM    199  CA  ASN A 201     -36.417 -33.608  47.515  1.00  0.19              
ATOM    200  CA  ASN A 202     -34.249 -32.393  50.453  1.00  0.12              
ATOM    201  CA  ALA A 203     -34.474 -28.695  49.408  1.00  0.11              
ATOM    202  CA  CYS A 204     -31.074 -27.005  49.863  1.00  0.07              
ATOM    203  CA  GLY A 205     -29.684 -29.986  51.722  1.00  0.07              
ATOM    204  CA  ILE A 206     -31.943 -29.188  54.729  1.00  0.07              
ATOM    205  CA  ALA A 207     -31.710 -32.734  56.092  1.00  0.08              
ATOM    206  CA  ASN A 208     -28.104 -33.524  55.196  1.00  0.09              
ATOM    207  CA  LEU A 209     -26.333 -32.092  58.237  1.00  0.10              
ATOM    208  CA  ALA A 210     -28.701 -31.950  61.170  1.00  0.09              
ATOM    209  CA  SER A 211     -27.880 -32.588  64.821  1.00  0.09              
ATOM    210  CA  PHE A 212     -28.976 -31.701  68.362  1.00  0.10              
ATOM    211  CA  PRO A 213     -27.331 -31.939  71.817  1.00  0.09              
ATOM    212  CA  LYS A 214     -28.277 -34.344  74.633  1.00  0.12              
ATOM    213  CA  MET A 215     -28.376 -33.310  78.275  1.00  0.16              
ENDMDL
MODEL        4
ATOM      1  CA  ASP A   3     -49.083 -32.333  61.312  1.00  0.45              
ATOM      2  CA  SER A   4     -47.708 -29.003  62.442  1.00  0.20              
ATOM      3  CA  VAL A   5     -45.615 -27.848  65.366  1.00  0.15              
ATOM      4  CA  ASP A   6     -44.142 -24.439  66.181  1.00  0.13              
ATOM      5  CA  TYR A   7     -41.889 -24.534  69.247  1.00  0.11              
ATOM      6  CA  ARG A   8     -42.061 -20.735  69.470  1.00  0.14              
ATOM      7  CA  LYS A   9     -45.654 -21.146  70.662  1.00  0.25              
ATOM      8  CA  LYS A  10     -44.238 -23.558  73.254  1.00  0.21              
ATOM      9  CA  GLY A  11     -41.680 -21.017  74.475  1.00  0.18              
ATOM     10  CA  TYR A  12     -38.636 -23.159  73.528  1.00  0.11              
ATOM     11  CA  VAL A  13     -37.220 -20.387  71.289  1.00  0.14              
ATOM     12  CA  THR A  14     -35.352 -17.240  72.314  1.00  0.18              
ATOM     13  CA  PRO A  15     -35.826 -14.065  70.200  1.00  0.25              
ATOM     14  CA  VAL A  16     -34.086 -13.693  66.824  1.00  0.16              
ATOM     15  CA  LYS A  17     -30.477 -12.673  67.185  1.00  0.16              
ATOM     16  CA  ASN A  18     -28.131 -10.920  64.755  1.00  0.11              
ATOM     17  CA  GLN A  19     -24.747 -12.498  64.065  1.00  0.15              
ATOM     18  CA  GLY A  20     -23.458  -9.301  62.445  1.00  0.25              
ATOM     19  CA  GLN A  21     -20.441  -9.232  60.286  1.00  0.32              
ATOM     20  CA  CYS A  22     -19.054 -12.423  61.843  1.00  0.14              
ATOM     21  CA  GLY A  23     -19.317 -15.954  60.353  1.00  0.11              
ATOM     22  CA  SER A  24     -20.763 -17.323  63.584  1.00  0.08              
ATOM     23  CA  CYS A  25     -23.860 -19.071  62.161  1.00  0.07              
ATOM     24  CA  TRP A  26     -22.635 -22.362  63.597  1.00  0.06              
ATOM     25  CA  ALA A  27     -22.452 -20.854  67.070  1.00  0.06              
ATOM     26  CA  PHE A  28     -25.989 -19.360  66.825  1.00  0.06              
ATOM     27  CA  SER A  29     -27.257 -22.609  65.355  1.00  0.06              
ATOM     28  CA  SER A  30     -25.668 -24.538  68.255  1.00  0.06              
ATOM     29  CA  VAL A  31     -26.842 -22.146  70.965  1.00  0.07              
ATOM     30  CA  GLY A  32     -30.421 -22.255  69.696  1.00  0.07              
ATOM     31  CA  ALA A  33     -30.557 -26.054  69.974  1.00  0.06              
ATOM     32  CA  LEU A  34     -29.089 -26.034  73.513  1.00  0.06              
ATOM     33  CA  GLU A  35     -31.507 -23.294  74.558  1.00  0.07              
ATOM     34  CA  GLY A  36     -34.319 -25.512  73.318  1.00  0.07              
ATOM     35  CA  GLN A  37     -33.113 -28.520  75.376  1.00  0.09              
ATOM     36  CA  LEU A  38     -32.387 -26.436  78.475  1.00  0.09              
ATOM     37  CA  LYS A  39     -36.058 -25.488  78.290  1.00  0.09              
ATOM     38  CA  LYS A  40     -37.171 -29.093  77.856  1.00  0.15              
ATOM     39  CA  LYS A  41     -35.018 -30.167  80.825  1.00  0.21              
ATOM     40  CA  THR A  42     -35.214 -27.349  83.436  1.00  0.28              
ATOM     41  CA  GLY A  43     -38.351 -25.430  82.261  1.00  0.23              
ATOM     42  CA  LYS A  44     -36.321 -22.314  81.964  1.00  0.25              
ATOM     43  CA  LEU A  45     -35.567 -20.484  78.677  1.00  0.14              
ATOM     44  CA  LEU A  46     -32.342 -18.441  78.863  1.00  0.20              
ATOM     45  CA  ASN A  47     -29.955 -16.943  76.268  1.00  0.14              
ATOM     46  CA  LEU A  48     -26.788 -19.039  75.944  1.00  0.08              
ATOM     47  CA  SER A  49     -23.470 -17.548  74.736  1.00  0.08              
ATOM     48  CA  PRO A  50     -22.539 -17.974  71.035  1.00  0.07              
ATOM     49  CA  GLN A  51     -19.484 -15.787  71.708  1.00  0.07              
ATOM     50  CA  ASN A  52     -18.200 -18.340  74.267  1.00  0.08              
ATOM     51  CA  LEU A  53     -18.262 -20.808  71.387  1.00  0.07              
ATOM     52  CA  VAL A  54     -16.686 -18.425  68.857  1.00  0.07              
ATOM     53  CA  ASP A  55     -13.744 -17.572  71.174  1.00  0.10              
ATOM     54  CA  CYS A  56     -13.312 -21.078  72.677  1.00  0.11              
ATOM     55  CA  VAL A  57     -13.898 -23.797  70.070  1.00  0.11              
ATOM     56  CA  SER A  58     -10.394 -24.354  68.657  1.00  0.19              
ATOM     57  CA  GLU A  59     -11.689 -27.016  66.267  1.00  0.19              
ATOM     58  CA  ASN A  60     -13.784 -24.279  64.678  1.00  0.14              
ATOM     59  CA  ASP A  61     -12.627 -21.001  63.213  1.00  0.12              
ATOM     60  CA  GLY A  62     -14.539 -18.406  65.089  1.00  0.11              
ATOM     61  CA  CYS A  63     -15.790 -15.791  62.534  1.00  0.11              
ATOM     62  CA  GLY A  64     -14.128 -17.975  59.829  1.00  0.14              
ATOM     63  CA  GLY A  65     -16.684 -20.783  60.118  1.00  0.13              
ATOM     64  CA  GLY A  66     -17.252 -24.079  61.893  1.00  0.14              
ATOM     65  CA  TYR A  67     -19.561 -26.883  62.757  1.00  0.10              
ATOM     66  CA  MET A  68     -22.319 -27.358  65.338  1.00  0.08              
ATOM     67  CA  THR A  69     -20.998 -30.867  66.198  1.00  0.09              
ATOM     68  CA  ASN A  70     -17.619 -29.432  67.229  1.00  0.10              
ATOM     69  CA  ALA A  71     -19.503 -26.866  69.325  1.00  0.08              
ATOM     70  CA  PHE A  72     -21.497 -29.481  71.199  1.00  0.08              
ATOM     71  CA  GLN A  73     -18.307 -31.457  71.966  1.00  0.10              
ATOM     72  CA  TYR A  74     -16.605 -28.312  73.245  1.00  0.09              
ATOM     73  CA  VAL A  75     -19.616 -27.759  75.598  1.00  0.08              
ATOM     74  CA  GLN A  76     -19.524 -31.399  76.664  1.00  0.09              
ATOM     75  CA  LYS A  77     -15.785 -31.464  77.426  1.00  0.14              
ATOM     76  CA  ASN A  78     -15.774 -27.961  78.873  1.00  0.15              
ATOM     77  CA  ARG A  79     -18.666 -29.241  80.935  1.00  0.12              
ATOM     78  CA  GLY A  80     -20.760 -26.051  80.508  1.00  0.10              
ATOM     79  CA  ILE A  81     -21.393 -23.013  78.366  1.00  0.10              
ATOM     80  CA  ASP A  82     -21.893 -19.545  79.786  1.00  0.08              
ATOM     81  CA  SER A  83     -25.062 -17.478  79.461  1.00  0.08              
ATOM     82  CA  GLU A  84     -25.325 -14.476  77.188  1.00  0.09              
ATOM     83  CA  ASP A  85     -24.993 -12.161  80.241  1.00  0.17              
ATOM     84  CA  ALA A  86     -21.852 -13.845  81.522  1.00  0.14              
ATOM     85  CA  TYR A  87     -20.391 -13.775  78.060  1.00  0.12              
ATOM     86  CA  PRO A  88     -21.792 -11.010  75.727  1.00  0.17              
ATOM     87  CA  TYR A  89     -21.659 -11.330  71.987  1.00  0.16              
ATOM     88  CA  VAL A  90     -19.210  -8.782  70.436  1.00  0.26              
ATOM     89  CA  GLY A  91     -18.996 -10.334  66.932  1.00  0.19              
ATOM     90  CA  GLN A  92     -15.300 -10.481  66.792  1.00  0.22              
ATOM     91  CA  GLU A  93     -12.979 -13.348  67.623  1.00  0.18              
ATOM     92  CA  GLU A  94     -11.225 -12.876  70.965  1.00  0.32              
ATOM     93  CA  SER A  95      -9.211 -15.104  73.376  1.00  0.32              
ATOM     94  CA  CYS A  96     -11.260 -17.691  75.223  1.00  0.17              
ATOM     95  CA  MET A  97     -12.595 -16.076  78.411  1.00  0.30              
ATOM     96  CA  TYR A  98     -14.860 -18.820  79.720  1.00  0.22              
ATOM     97  CA  ASN A  99     -16.070 -18.064  83.270  1.00  0.24              
ATOM     98  CA  PRO A 100     -17.412 -21.110  85.133  1.00  0.24              
ATOM     99  CA  THR A 101     -19.501 -18.952  87.489  1.00  0.29              
ATOM    100  CA  GLY A 102     -21.561 -17.864  84.455  1.00  0.15              
ATOM    101  CA  LYS A 103     -22.282 -21.511  83.401  1.00  0.11              
ATOM    102  CA  ALA A 104     -25.962 -21.742  82.390  1.00  0.12              
ATOM    103  CA  ALA A 105     -25.992 -25.075  80.581  1.00  0.15              
ATOM    104  CA  LYS A 106     -24.057 -28.342  79.955  1.00  0.12              
ATOM    105  CA  CYS A 107     -24.035 -30.940  77.217  1.00  0.10              
ATOM    106  CA  ARG A 108     -23.559 -34.711  77.171  1.00  0.11              
ATOM    107  CA  GLY A 109     -23.319 -35.261  73.541  1.00  0.11              
ATOM    108  CA  TYR A 110     -25.159 -34.860  70.227  1.00  0.10              
ATOM    109  CA  ARG A 111     -27.350 -37.064  68.016  1.00  0.17              
ATOM    110  CA  GLU A 112     -27.280 -36.786  64.235  1.00  0.14              
ATOM    111  CA  ILE A 113     -30.296 -37.269  61.966  1.00  0.14              
ATOM    112  CA  PRO A 114     -29.807 -39.710  59.039  1.00  0.18              
ATOM    113  CA  GLU A 115     -28.486 -37.945  56.002  1.00  0.15              
ATOM    114  CA  GLY A 116     -31.086 -36.603  53.604  1.00  0.11              
ATOM    115  CA  ASN A 117     -33.917 -38.167  55.771  1.00  0.13              
ATOM    116  CA  GLU A 118     -36.608 -35.457  56.187  1.00  0.11              
ATOM    117  CA  LYS A 119     -38.983 -37.908  57.874  1.00  0.14              
ATOM    118  CA  ALA A 120     -36.272 -38.424  60.525  1.00  0.13              
ATOM    119  CA  LEU A 121     -35.875 -34.665  60.839  1.00  0.10              
ATOM    120  CA  LYS A 122     -39.660 -34.370  61.365  1.00  0.11              
ATOM    121  CA  ARG A 123     -39.883 -37.132  63.971  1.00  0.13              
ATOM    122  CA  ALA A 124     -36.882 -35.473  65.787  1.00  0.11              
ATOM    123  CA  VAL A 125     -38.451 -31.966  65.812  1.00  0.09              
ATOM    124  CA  ALA A 126     -41.780 -33.221  67.128  1.00  0.13              
ATOM    125  CA  ARG A 127     -40.177 -35.114  69.951  1.00  0.17              
ATOM    126  CA  VAL A 128     -36.894 -33.385  70.975  1.00  0.15              
ATOM    127  CA  GLY A 129     -37.529 -29.844  69.789  1.00  0.10              
ATOM    128  CA  PRO A 130     -35.471 -27.345  67.739  1.00  0.06              
ATOM    129  CA  VAL A 131     -32.720 -29.089  65.751  1.00  0.07              
ATOM    130  CA  SER A 132     -29.583 -27.525  64.248  1.00  0.05              
ATOM    131  CA  VAL A 133     -29.443 -27.773  60.470  1.00  0.07              
ATOM    132  CA  ALA A 134     -27.104 -26.716  57.660  1.00  0.08              
ATOM    133  CA  ILE A 135     -28.423 -25.612  54.310  1.00  0.08              
ATOM    134  CA  ASP A 136     -27.160 -23.932  51.148  1.00  0.08              
ATOM    135  CA  ALA A 137     -28.013 -20.193  51.636  1.00  0.16              
ATOM    136  CA  SER A 138     -25.851 -18.877  48.720  1.00  0.25              
ATOM    137  CA  LEU A 139     -28.657 -18.167  46.339  1.00  0.20              
ATOM    138  CA  THR A 140     -29.654 -14.515  46.119  1.00  0.25              
ATOM    139  CA  SER A 141     -33.336 -15.609  46.374  1.00  0.21              
ATOM    140  CA  PHE A 142     -32.450 -16.881  49.872  1.00  0.16              
ATOM    141  CA  GLN A 143     -30.754 -13.576  50.611  1.00  0.23              
ATOM    142  CA  PHE A 144     -33.701 -11.488  49.654  1.00  0.24              
ATOM    143  CA  TYR A 145     -36.412 -13.820  50.906  1.00  0.18              
ATOM    144  CA  SER A 146     -39.476 -11.950  52.554  1.00  0.15              
ATOM    145  CA  LYS A 147     -42.448 -14.254  52.333  1.00  0.26              
ATOM    146  CA  GLY A 148     -44.126 -17.624  51.417  1.00  0.29              
ATOM    147  CA  VAL A 149     -42.484 -21.058  51.280  1.00  0.12              
ATOM    148  CA  TYR A 150     -38.872 -20.625  49.918  1.00  0.13              
ATOM    149  CA  TYR A 151     -37.735 -23.011  47.196  1.00  0.20              
ATOM    150  CA  ASP A 152     -35.337 -22.455  44.347  1.00  0.22              
ATOM    151  CA  GLU A 153     -34.304 -25.327  42.045  1.00  0.31              
ATOM    152  CA  SER A 154     -30.809 -23.809  41.926  1.00  0.28              
ATOM    153  CA  CYS A 155     -30.220 -24.606  45.623  1.00  0.16              
ATOM    154  CA  ASN A 156     -27.420 -27.128  46.236  1.00  0.14              
ATOM    155  CA  SER A 157     -27.943 -30.025  48.574  1.00  0.12              
ATOM    156  CA  ASP A 158     -24.216 -30.721  48.248  1.00  0.22              
ATOM    157  CA  ASN A 159     -23.071 -27.184  48.992  1.00  0.18              
ATOM    158  CA  LEU A 160     -24.053 -26.612  52.614  1.00  0.12              
ATOM    159  CA  ASN A 161     -22.665 -23.240  53.731  1.00  0.16              
ATOM    160  CA  HIS A 162     -24.969 -21.805  56.385  1.00  0.12              
ATOM    161  CA  ALA A 163     -25.909 -23.080  59.831  1.00  0.07              
ATOM    162  CA  VAL A 164     -29.448 -22.341  60.988  1.00  0.07              
ATOM    163  CA  LEU A 165     -32.272 -23.619  63.321  1.00  0.06              
ATOM    164  CA  ALA A 166     -35.220 -25.913  62.505  1.00  0.06              
ATOM    165  CA  VAL A 167     -37.841 -24.594  64.942  1.00  0.07              
ATOM    166  CA  GLY A 168     -40.875 -26.498  63.684  1.00  0.08              
ATOM    167  CA  TYR A 169     -42.779 -27.479  60.543  1.00  0.09              
ATOM    168  CA  GLY A 170     -46.145 -27.231  58.987  1.00  0.19              
ATOM    169  CA  ILE A 171     -47.958 -26.221  55.782  1.00  0.17              
ATOM    170  CA  GLN A 172     -48.966 -22.847  54.360  1.00  0.31              
ATOM    171  CA  LYS A 173     -51.226 -22.502  51.340  1.00  0.65              
ATOM    172  CA  GLY A 174     -50.969 -26.319  50.479  1.00  0.51              
ATOM    173  CA  ASN A 175     -47.152 -26.118  50.717  1.00  0.25              
ATOM    174  CA  LYS A 176     -45.360 -28.071  53.445  1.00  0.13              
ATOM    175  CA  HIS A 177     -42.416 -26.242  54.990  1.00  0.07              
ATOM    176  CA  TRP A 178     -39.863 -26.106  57.791  1.00  0.07              
ATOM    177  CA  ILE A 179     -39.904 -23.138  60.146  1.00  0.07              
ATOM    178  CA  ILE A 180     -36.279 -21.930  60.063  1.00  0.08              
ATOM    179  CA  LYS A 181     -34.893 -19.354  62.502  1.00  0.08              
ATOM    180  CA  ASN A 182     -32.024 -17.367  60.961  1.00  0.10              
ATOM    181  CA  SER A 183     -29.439 -15.208  62.770  1.00  0.11              
ATOM    182  CA  TRP A 184     -29.619 -12.146  60.509  1.00  0.12              
ATOM    183  CA  GLY A 185     -31.787 -10.114  62.716  1.00  0.12              
ATOM    184  CA  GLU A 186     -35.547  -9.258  62.728  1.00  0.12              
ATOM    185  CA  ASN A 187     -35.259  -6.967  59.710  1.00  0.24              
ATOM    186  CA  TRP A 188     -34.327 -10.049  57.686  1.00  0.15              
ATOM    187  CA  GLY A 189     -36.867 -12.403  55.997  1.00  0.12              
ATOM    188  CA  ASN A 190     -40.110 -12.683  57.763  1.00  0.12              
ATOM    189  CA  LYS A 191     -39.201 -11.227  61.140  1.00  0.14              
ATOM    190  CA  GLY A 192     -35.978 -13.300  61.199  1.00  0.09              
ATOM    191  CA  TYR A 193     -37.592 -16.529  59.970  1.00  0.10              
ATOM    192  CA  ILE A 194     -37.864 -18.396  56.708  1.00  0.12              
ATOM    193  CA  LEU A 195     -40.352 -21.102  55.682  1.00  0.08              
ATOM    194  CA  MET A 196     -38.312 -23.619  53.686  1.00  0.08              
ATOM    195  CA  ALA A 197     -39.728 -26.345  51.399  1.00  0.09              
ATOM    196  CA  ARG A 198     -40.505 -29.620  53.208  1.00  0.10              
ATOM    197  CA  ASN A 199     -40.613 -32.947  51.276  1.00  0.16              
ATOM    198  CA  LYS A 200     -39.481 -31.362  48.032  1.00  0.15              
ATOM    199  CA  ASN A 201     -36.451 -33.640  47.539  1.00  0.19              
ATOM    200  CA  ASN A 202     -34.280 -32.430  50.477  1.00  0.12              
ATOM    201  CA  ALA A 203     -34.470 -28.726  49.413  1.00  0.11              
ATOM    202  CA  CYS A 204     -31.055 -27.068  49.868  1.00  0.07              
ATOM    203  CA  GLY A 205     -29.694 -30.033  51.744  1.00  0.07              
ATOM    204  CA  ILE A 206     -31.962 -29.221  54.747  1.00  0.07              
ATOM    205  CA  ALA A 207     -31.751 -32.760  56.115  1.00  0.08              
ATOM    206  CA  ASN A 208     -28.158 -33.588  55.240  1.00  0.09              
ATOM    207  CA  LEU A 209     -26.380 -32.134  58.266  1.00  0.10              
ATOM    208  CA  ALA A 210     -28.747 -31.963  61.185  1.00  0.09              
ATOM    209  CA  SER A 211     -27.899 -32.595  64.831  1.00  0.09              
ATOM    210  CA  PHE A 212     -28.996 -31.708  68.375  1.00  0.10              
ATOM    211  CA  PRO A 213     -27.300 -31.944  71.807  1.00  0.09              
ATOM    212  CA  LYS A 214     -28.210 -34.370  74.616  1.00  0.12              
ATOM    213  CA  MET A 215     -28.277 -33.355  78.263  1.00  0.16              
ENDMDL
MODEL        5
ATOM      1  CA  ASP A   3     -49.154 -32.219  61.298  1.00  0.45              
ATOM      2  CA  SER A   4     -47.749 -28.908  62.426  1.00  0.20              
ATOM      3  CA  VAL A   5     -45.653 -27.775  65.355  1.00  0.15              
ATOM      4  CA  ASP A   6     -44.147 -24.380  66.194  1.00  0.13              
ATOM      5  CA  TYR A   7     -41.900 -24.520  69.268  1.00  0.11              
ATOM      6  CA  ARG A   8     -42.062 -20.722  69.544  1.00  0.14              
ATOM      7  CA  LYS A   9     -45.652 -21.144  70.733  1.00  0.25              
ATOM      8  CA  LYS A  10     -44.234 -23.591  73.294  1.00  0.21              
ATOM      9  CA  GLY A  11     -41.673 -21.051  74.520  1.00  0.18              
ATOM     10  CA  TYR A  12     -38.631 -23.212  73.578  1.00  0.11              
ATOM     11  CA  VAL A  13     -37.219 -20.415  71.341  1.00  0.14              
ATOM     12  CA  THR A  14     -35.362 -17.260  72.361  1.00  0.18              
ATOM     13  CA  PRO A  15     -35.874 -14.101  70.226  1.00  0.25              
ATOM     14  CA  VAL A  16     -34.160 -13.699  66.840  1.00  0.16              
ATOM     15  CA  LYS A  17     -30.563 -12.681  67.231  1.00  0.16              
ATOM     16  CA  ASN A  18     -28.203 -10.907  64.822  1.00  0.11              
ATOM     17  CA  GLN A  19     -24.812 -12.462  64.120  1.00  0.15              
ATOM     18  CA  GLY A  20     -23.525  -9.263  62.488  1.00  0.25              
ATOM     19  CA  GLN A  21     -20.548  -9.151  60.332  1.00  0.32              
ATOM     20  CA  CYS A  22     -19.143 -12.354  61.864  1.00  0.14              
ATOM     21  CA  GLY A  23     -19.375 -15.899  60.357  1.00  0.11              
ATOM     22  CA  SER A  24     -20.819 -17.280  63.585  1.00  0.08              
ATOM     23  CA  CYS A  25     -23.910 -19.046  62.162  1.00  0.07              
ATOM     24  CA  TRP A  26     -22.672 -22.318  63.597  1.00  0.06              
ATOM     25  CA  ALA A  27     -22.475 -20.831  67.072  1.00  0.06              
ATOM     26  CA  PHE A  28     -26.034 -19.350  66.838  1.00  0.06              
ATOM     27  CA  SER A  29     -27.279 -22.604  65.361  1.00  0.06              
ATOM     28  CA  SER A  30     -25.676 -24.534  68.253  1.00  0.06              
ATOM     29  CA  VAL A  31     -26.851 -22.153  70.973  1.00  0.07              
ATOM     30  CA  GLY A  32     -30.431 -22.263  69.710  1.00  0.07              
ATOM     31  CA  ALA A  33     -30.560 -26.064  69.981  1.00  0.06              
ATOM     32  CA  LEU A  34     -29.076 -26.058  73.515  1.00  0.06              
ATOM     33  CA  GLU A  35     -31.499 -23.334  74.582  1.00  0.07              
ATOM     34  CA  GLY A  36     -34.313 -25.539  73.335  1.00  0.07              
ATOM     35  CA  GLN A  37     -33.085 -28.569  75.376  1.00  0.09              
ATOM     36  CA  LEU A  38     -32.352 -26.500  78.485  1.00  0.09              
ATOM     37  CA  LYS A  39     -36.025 -25.570  78.322  1.00  0.09              
ATOM     38  CA  LYS A  40     -37.127 -29.178  77.873  1.00  0.15              
ATOM     39  CA  LYS A  41     -34.952 -30.266  80.822  1.00  0.21              
ATOM     40  CA  THR A  42     -35.154 -27.452  83.451  1.00  0.28              
ATOM     41  CA  GLY A  43     -38.315 -25.510  82.291  1.00  0.23              
ATOM     42  CA  LYS A  44     -36.281 -22.424  82.019  1.00  0.25              
ATOM     43  CA  LEU A  45     -35.558 -20.562  78.734  1.00  0.14              
ATOM     44  CA  LEU A  46     -32.339 -18.509  78.918  1.00  0.20              
ATOM     45  CA  ASN A  47     -29.969 -16.991  76.317  1.00  0.14              
ATOM     46  CA  LEU A  48     -26.794 -19.073  75.974  1.00  0.08              
ATOM     47  CA  SER A  49     -23.489 -17.554  74.754  1.00  0.08              
ATOM     48  CA  PRO A  50     -22.573 -17.960  71.047  1.00  0.07              
ATOM     49  CA  GLN A  51     -19.533 -15.754  71.717  1.00  0.07              
ATOM     50  CA  ASN A  52     -18.218 -18.312  74.259  1.00  0.08              
ATOM     51  CA  LEU A  53     -18.277 -20.768  71.369  1.00  0.07              
ATOM     52  CA  VAL A  54     -16.725 -18.366  68.843  1.00  0.07              
ATOM     53  CA  ASP A  55     -13.781 -17.497  71.149  1.00  0.10              
ATOM     54  CA  CYS A  56     -13.317 -21.012  72.636  1.00  0.11              
ATOM     55  CA  VAL A  57     -13.901 -23.729  70.027  1.00  0.11              
ATOM     56  CA  SER A  58     -10.398 -24.267  68.603  1.00  0.19              
ATOM     57  CA  GLU A  59     -11.686 -26.911  66.197  1.00  0.19              
ATOM     58  CA  ASN A  60     -13.803 -24.185  64.631  1.00  0.14              
ATOM     59  CA  ASP A  61     -12.668 -20.895  63.175  1.00  0.12              
ATOM     60  CA  GLY A  62     -14.575 -18.344  65.075  1.00  0.11              
ATOM     61  CA  CYS A  63     -15.861 -15.705  62.528  1.00  0.11              
ATOM     62  CA  GLY A  64     -14.180 -17.898  59.814  1.00  0.14              
ATOM     63  CA  GLY A  65     -16.722 -20.719  60.105  1.00  0.13              
ATOM     64  CA  GLY A  66     -17.273 -24.025  61.870  1.00  0.14              
ATOM     65  CA  TYR A  67     -19.575 -26.811  62.718  1.00  0.10              
ATOM     66  CA  MET A  68     -22.328 -27.329  65.303  1.00  0.08              
ATOM     67  CA  THR A  69     -20.986 -30.839  66.151  1.00  0.09              
ATOM     68  CA  ASN A  70     -17.608 -29.384  67.166  1.00  0.10              
ATOM     69  CA  ALA A  71     -19.497 -26.841  69.289  1.00  0.08              
ATOM     70  CA  PHE A  72     -21.464 -29.465  71.147  1.00  0.08              
ATOM     71  CA  GLN A  73     -18.263 -31.431  71.893  1.00  0.10              
ATOM     72  CA  TYR A  74     -16.560 -28.277  73.161  1.00  0.09              
ATOM     73  CA  VAL A  75     -19.571 -27.755  75.551  1.00  0.08              
ATOM     74  CA  GLN A  76     -19.451 -31.399  76.598  1.00  0.09              
ATOM     75  CA  LYS A  77     -15.701 -31.447  77.330  1.00  0.14              
ATOM     76  CA  ASN A  78     -15.703 -27.950  78.797  1.00  0.15              
ATOM     77  CA  ARG A  79     -18.561 -29.257  80.862  1.00  0.12              
ATOM     78  CA  GLY A  80     -20.713 -26.067  80.482  1.00  0.10              
ATOM     79  CA  ILE A  81     -21.360 -23.031  78.347  1.00  0.10              
ATOM     80  CA  ASP A  82     -21.875 -19.573  79.789  1.00  0.08              
ATOM     81  CA  SER A  83     -25.060 -17.518  79.488  1.00  0.08              
ATOM     82  CA  GLU A  84     -25.354 -14.511  77.242  1.00  0.09              
ATOM     83  CA  ASP A  85     -25.022 -12.211  80.306  1.00  0.17              
ATOM     84  CA  ALA A  86     -21.860 -13.876  81.552  1.00  0.14              
ATOM     85  CA  TYR A  87     -20.425 -13.782  78.096  1.00  0.12              
ATOM     86  CA  PRO A  88     -21.846 -11.012  75.774  1.00  0.17              
ATOM     87  CA  TYR A  89     -21.750 -11.306  72.045  1.00  0.16              
ATOM     88  CA  VAL A  90     -19.303  -8.743  70.479  1.00  0.26              
ATOM     89  CA  GLY A  91     -19.066 -10.295  66.960  1.00  0.19              
ATOM     90  CA  GLN A  92     -15.398 -10.388  66.807  1.00  0.22              
ATOM     91  CA  GLU A  93     -13.064 -13.245  67.613  1.00  0.18              
ATOM     92  CA  GLU A  94     -11.309 -12.767  70.954  1.00  0.32              
ATOM     93  CA  SER A  95      -9.250 -15.014  73.344  1.00  0.32              
ATOM     94  CA  CYS A  96     -11.274 -17.620  75.185  1.00  0.17              
ATOM     95  CA  MET A  97     -12.609 -16.023  78.382  1.00  0.30              
ATOM     96  CA  TYR A  98     -14.841 -18.794  79.683  1.00  0.22              
ATOM     97  CA  ASN A  99     -16.040 -18.076  83.252  1.00  0.24              
ATOM     98  CA  PRO A 100     -17.356 -21.143  85.103  1.00  0.24              
ATOM     99  CA  THR A 101     -19.446 -19.013  87.484  1.00  0.29              
ATOM    100  CA  GLY A 102     -21.536 -17.903  84.464  1.00  0.15              
ATOM    101  CA  LYS A 103     -22.229 -21.567  83.396  1.00  0.11              
ATOM    102  CA  ALA A 104     -25.926 -21.794  82.402  1.00  0.12              
ATOM    103  CA  ALA A 105     -25.950 -25.117  80.574  1.00  0.15              
ATOM    104  CA  LYS A 106     -23.978 -28.384  79.932  1.00  0.12              
ATOM    105  CA  CYS A 107     -23.966 -30.961  77.180  1.00  0.10              
ATOM    106  CA  ARG A 108     -23.458 -34.735  77.110  1.00  0.11              
ATOM    107  CA  GLY A 109     -23.275 -35.261  73.499  1.00  0.11              
ATOM    108  CA  TYR A 110     -25.121 -34.851  70.179  1.00  0.10              
ATOM    109  CA  ARG A 111     -27.365 -37.072  68.028  1.00  0.17              
ATOM    110  CA  GLU A 112     -27.339 -36.801  64.244  1.00  0.14              
ATOM    111  CA  ILE A 113     -30.384 -37.277  62.013  1.00  0.14              
ATOM    112  CA  PRO A 114     -29.912 -39.742  59.098  1.00  0.18              
ATOM    113  CA  GLU A 115     -28.580 -38.007  56.064  1.00  0.15              
ATOM    114  CA  GLY A 116     -31.137 -36.637  53.636  1.00  0.11              
ATOM    115  CA  ASN A 117     -34.008 -38.188  55.812  1.00  0.13              
ATOM    116  CA  GLU A 118     -36.686 -35.457  56.213  1.00  0.11              
ATOM    117  CA  LYS A 119     -39.084 -37.885  57.905  1.00  0.14              
ATOM    118  CA  ALA A 120     -36.352 -38.416  60.551  1.00  0.13              
ATOM    119  CA  LEU A 121     -35.950 -34.656  60.861  1.00  0.10              
ATOM    120  CA  LYS A 122     -39.740 -34.331  61.384  1.00  0.11              
ATOM    121  CA  ARG A 123     -39.999 -37.084  63.997  1.00  0.13              
ATOM    122  CA  ALA A 124     -36.946 -35.459  65.802  1.00  0.11              
ATOM    123  CA  VAL A 125     -38.502 -31.938  65.825  1.00  0.09              
ATOM    124  CA  ALA A 126     -41.832 -33.174  67.141  1.00  0.13              
ATOM    125  CA  ARG A 127     -40.269 -35.056  69.973  1.00  0.17              
ATOM    126  CA  VAL A 128     -36.940 -33.380  70.983  1.00  0.15              
ATOM    127  CA  GLY A 129     -37.543 -29.835  69.798  1.00  0.10              
ATOM    128  CA  PRO A 130     -35.491 -27.335  67.748  1.00  0.06              
ATOM    129  CA  VAL A 131     -32.744 -29.091  65.764  1.00  0.07              
ATOM    130  CA  SER A 132     -29.604 -27.528  64.261  1.00  0.05              
ATOM    131  CA  VAL A 133     -29.474 -27.786  60.485  1.00  0.07              
ATOM    132  CA  ALA A 134     -27.113 -26.742  57.681  1.00  0.08              
ATOM    133  CA  ILE A 135     -28.418 -25.669  54.322  1.00  0.08              
ATOM    134  CA  ASP A 136     -27.119 -24.023  51.154  1.00  0.08              
ATOM    135  CA  ALA A 137     -27.956 -20.256  51.625  1.00  0.16              
ATOM    136  CA  SER A 138     -25.760 -18.979  48.711  1.00  0.25              
ATOM    137  CA  LEU A 139     -28.543 -18.257  46.323  1.00  0.20              
ATOM    138  CA  THR A 140     -29.505 -14.587  46.120  1.00  0.25              
ATOM    139  CA  SER A 141     -33.210 -15.643  46.357  1.00  0.21              
ATOM    140  CA  PHE A 142     -32.318 -16.943  49.851  1.00  0.16              
ATOM    141  CA  GLN A 143     -30.602 -13.652  50.612  1.00  0.23              
ATOM    142  CA  PHE A 144     -33.500 -11.531  49.644  1.00  0.24              
ATOM    143  CA  TYR A 145     -36.239 -13.838  50.868  1.00  0.18              
ATOM    144  CA  SER A 146     -39.361 -11.938  52.480  1.00  0.15              
ATOM    145  CA  LYS A 147     -42.326 -14.217  52.197  1.00  0.26              
ATOM    146  CA  GLY A 148     -44.057 -17.599  51.344  1.00  0.29              
ATOM    147  CA  VAL A 149     -42.412 -21.036  51.228  1.00  0.12              
ATOM    148  CA  TYR A 150     -38.759 -20.636  49.887  1.00  0.13              
ATOM    149  CA  TYR A 151     -37.634 -23.042  47.176  1.00  0.20              
ATOM    150  CA  ASP A 152     -35.243 -22.506  44.333  1.00  0.22              
ATOM    151  CA  GLU A 153     -34.225 -25.398  42.042  1.00  0.31              
ATOM    152  CA  SER A 154     -30.731 -23.897  41.923  1.00  0.28              
ATOM    153  CA  CYS A 155     -30.151 -24.694  45.624  1.00  0.16              
ATOM    154  CA  ASN A 156     -27.374 -27.247  46.262  1.00  0.14              
ATOM    155  CA  SER A 157     -27.940 -30.114  48.609  1.00  0.12              
ATOM    156  CA  ASP A 158     -24.214 -30.860  48.318  1.00  0.22              
ATOM    157  CA  ASN A 159     -23.041 -27.328  49.047  1.00  0.18              
ATOM    158  CA  LEU A 160     -24.041 -26.715  52.659  1.00  0.12              
ATOM    159  CA  ASN A 161     -22.638 -23.346  53.765  1.00  0.16              
ATOM    160  CA  HIS A 162     -24.950 -21.865  56.387  1.00  0.12              
ATOM    161  CA  ALA A 163     -25.927 -23.090  59.838  1.00  0.07              
ATOM    162  CA  VAL A 164     -29.470 -22.347  60.990  1.00  0.07              
ATOM    163  CA  LEU A 165     -32.291 -23.617  63.333  1.00  0.06              
ATOM    164  CA  ALA A 166     -35.238 -25.909  62.513  1.00  0.06              
ATOM    165  CA  VAL A 167     -37.858 -24.576  64.949  1.00  0.07              
ATOM    166  CA  GLY A 168     -40.894 -26.469  63.681  1.00  0.08              
ATOM    167  CA  TYR A 169     -42.817 -27.412  60.535  1.00  0.09              
ATOM    168  CA  GLY A 170     -46.161 -27.170  58.973  1.00  0.19              
ATOM    169  CA  ILE A 171     -47.957 -26.111  55.754  1.00  0.17              
ATOM    170  CA  GLN A 172     -48.918 -22.722  54.322  1.00  0.31              
ATOM    171  CA  LYS A 173     -51.152 -22.328  51.284  1.00  0.65              
ATOM    172  CA  GLY A 174     -50.962 -26.211  50.451  1.00  0.51              
ATOM    173  CA  ASN A 175     -47.139 -26.030  50.689  1.00  0.25              
ATOM    174  CA  LYS A 176     -45.378 -27.997  53.425  1.00  0.13              
ATOM    175  CA  HIS A 177     -42.415 -26.200  54.972  1.00  0.07              
ATOM    176  CA  TRP A 178     -39.877 -26.076  57.787  1.00  0.07              
ATOM    177  CA  ILE A 179     -39.911 -23.108  60.135  1.00  0.07              
ATOM    178  CA  ILE A 180     -36.278 -21.925  60.060  1.00  0.08              
ATOM    179  CA  LYS A 181     -34.913 -19.346  62.509  1.00  0.08              
ATOM    180  CA  ASN A 182     -32.038 -17.364  60.972  1.00  0.10              
ATOM    181  CA  SER A 183     -29.475 -15.198  62.807  1.00  0.11              
ATOM    182  CA  TRP A 184     -29.664 -12.123  60.573  1.00  0.12              
ATOM    183  CA  GLY A 185     -31.826 -10.108  62.745  1.00  0.12              
ATOM    184  CA  GLU A 186     -35.608  -9.254  62.727  1.00  0.12              
ATOM    185  CA  ASN A 187     -35.284  -6.958  59.715  1.00  0.24              
ATOM    186  CA  TRP A 188     -34.306 -10.025  57.693  1.00  0.15              
ATOM    187  CA  GLY A 189     -36.820 -12.409  55.972  1.00  0.12              
ATOM    188  CA  ASN A 190     -40.076 -12.682  57.676  1.00  0.12              
ATOM    189  CA  LYS A 191     -39.233 -11.231  61.072  1.00  0.14              
ATOM    190  CA  GLY A 192     -35.994 -13.296  61.190  1.00  0.09              
ATOM    191  CA  TYR A 193     -37.597 -16.527  59.938  1.00  0.10              
ATOM    192  CA  ILE A 194     -37.816 -18.393  56.674  1.00  0.12              
ATOM    193  CA  LEU A 195     -40.320 -21.086  55.650  1.00  0.08              
ATOM    194  CA  MET A 196     -38.277 -23.622  53.677  1.00  0.08              
ATOM    195  CA  ALA A 197     -39.715 -26.342  51.393  1.00  0.09              
ATOM    196  CA  ARG A 198     -40.537 -29.601  53.207  1.00  0.10              
ATOM    197  CA  ASN A 199     -40.658 -32.934  51.281  1.00  0.16              
ATOM    198  CA  LYS A 200     -39.499 -31.366  48.038  1.00  0.15              
ATOM    199  CA  ASN A 201     -36.485 -33.673  47.564  1.00  0.19              
ATOM    200  CA  ASN A 202     -34.311 -32.467  50.501  1.00  0.12              
ATOM    201  CA  ALA A 203     -34.465 -28.757  49.418  1.00  0.11              
ATOM    202  CA  CYS A 204     -31.036 -27.131  49.874  1.00  0.07              
ATOM    203  CA  GLY A 205     -29.704 -30.080  51.766  1.00  0.07              
ATOM    204  CA  ILE A 206     -31.982 -29.254  54.765  1.00  0.07              
ATOM    205  CA  ALA A 207     -31.792 -32.785  56.138  1.00  0.08              
ATOM    206  CA  ASN A 208     -28.213 -33.652  55.284  1.00  0.09              
ATOM    207  CA  LEU A 209     -26.426 -32.175  58.295  1.00  0.10              
ATOM    208  CA  ALA A 210     -28.793 -31.976  61.199  1.00  0.09              
ATOM    209  CA  SER A 211     -27.918 -32.602  64.841  1.00  0.09              
ATOM    210  CA  PHE A 212     -29.015 -31.715  68.388  1.00  0.10              
ATOM    211  CA  PRO A 213     -27.270 -31.950  71.797  1.00  0.09              
ATOM    212  CA  LYS A 214     -28.144 -34.397  74.599  1.00  0.12              
ATOM    213  CA  MET A 215     -28.178 -33.399  78.251  1.00  0.16              
ENDMDL
MODEL        6
ATOM      1  CA  ASP A   3     -49.224 -32.104  61.285  1.00  0.45              
ATOM      2  CA  SER A   4     -47.791 -28.814  62.409  1.00  0.20              
ATOM      3  CA  VAL A   5     -45.690 -27.701  65.344  1.00  0.15              
ATOM      4  CA  ASP A   6     -44.152 -24.321  66.207  1.00  0.13              
ATOM      5  CA  TYR A   7     -41.911 -24.506  69.288  1.00  0.11              
ATOM      6  CA  ARG A   8     -42.063 -20.709  69.618  1.00  0.14              
ATOM      7  CA  LYS A   9     -45.651 -21.142  70.804  1.00  0.25              
ATOM      8  CA  LYS A  10     -44.230 -23.625  73.334  1.00  0.21              
ATOM      9  CA  GLY A  11     -41.667 -21.085  74.564  1.00  0.18              
ATOM     10  CA  TYR A  12     -38.625 -23.266  73.627  1.00  0.11              
ATOM     11  CA  VAL A  13     -37.217 -20.444  71.392  1.00  0.14              
ATOM     12  CA  THR A  14     -35.371 -17.280  72.408  1.00  0.18              
ATOM     13  CA  PRO A  15     -35.922 -14.137  70.253  1.00  0.25              
ATOM     14  CA  VAL A  16     -34.234 -13.704  66.855  1.00  0.16              
ATOM     15  CA  LYS A  17     -30.648 -12.689  67.277  1.00  0.16              
ATOM     16  CA  ASN A  18     -28.275 -10.893  64.888  1.00  0.11              
ATOM     17  CA  GLN A  19     -24.876 -12.425  64.175  1.00  0.15              
ATOM     18  CA  GLY A  20     -23.592  -9.226  62.530  1.00  0.25              
ATOM     19  CA  GLN A  21     -20.655  -9.071  60.377  1.00  0.32              
ATOM     20  CA  CYS A  22     -19.232 -12.284  61.886  1.00  0.14              
ATOM     21  CA  GLY A  23     -19.432 -15.844  60.362  1.00  0.11              
ATOM     22  CA  SER A  24     -20.876 -17.237  63.587  1.00  0.08              
ATOM     23  CA  CYS A  25     -23.960 -19.021  62.163  1.00  0.07              
ATOM     24  CA  TRP A  26     -22.709 -22.274  63.597  1.00  0.06              
ATOM     25  CA  ALA A  27     -22.499 -20.809  67.073  1.00  0.06              
ATOM     26  CA  PHE A  28     -26.078 -19.339  66.851  1.00  0.06              
ATOM     27  CA  SER A  29     -27.301 -22.599  65.367  1.00  0.06              
ATOM     28  CA  SER A  30     -25.685 -24.530  68.252  1.00  0.06              
ATOM     29  CA  VAL A  31     -26.861 -22.159  70.981  1.00  0.07              
ATOM     30  CA  GLY A  32     -30.441 -22.271  69.724  1.00  0.07              
ATOM     31  CA  ALA A  33     -30.564 -26.074  69.987  1.00  0.06              
ATOM     32  CA  LEU A  34     -29.062 -26.082  73.516  1.00  0.06              
ATOM     33  CA  GLU A  35     -31.491 -23.373  74.607  1.00  0.07              
ATOM     34  CA  GLY A  36     -34.307 -25.566  73.351  1.00  0.07              
ATOM     35  CA  GLN A  37     -33.056 -28.618  75.376  1.00  0.09              
ATOM     36  CA  LEU A  38     -32.316 -26.564  78.495  1.00  0.09              
ATOM     37  CA  LYS A  39     -35.993 -25.653  78.354  1.00  0.09              
ATOM     38  CA  LYS A  40     -37.083 -29.262  77.890  1.00  0.15              
ATOM     39  CA  LYS A  41     -34.885 -30.364  80.819  1.00  0.21              
ATOM     40  CA  THR A  42     -35.094 -27.555  83.467  1.00  0.28              
ATOM     41  CA  GLY A  43     -38.278 -25.589  82.321  1.00  0.23              
ATOM     42  CA  LYS A  44     -36.240 -22.533  82.073  1.00  0.25              
ATOM     43  CA  LEU A  45     -35.548 -20.639  78.790  1.00  0.14              
ATOM     44  CA  LEU A  46     -32.335 -18.577  78.972  1.00  0.20              
ATOM     45  CA  ASN A  47     -29.984 -17.039  76.366  1.00  0.14              
ATOM     46  CA  LEU A  48     -26.801 -19.107  76.003  1.00  0.08              
ATOM     47  CA  SER A  49     -23.507 -17.561  74.773  1.00  0.08              
ATOM     48  CA  PRO A  50     -22.607 -17.946  71.059  1.00  0.07              
ATOM     49  CA  GLN A  51     -19.581 -15.720  71.727  1.00  0.07              
ATOM     50  CA  ASN A  52     -18.237 -18.283  74.251  1.00  0.08              
ATOM     51  CA  LEU A  53     -18.292 -20.728  71.350  1.00  0.07              
ATOM     52  CA  VAL A  54     -16.764 -18.306  68.829  1.00  0.07              
ATOM     53  CA  ASP A  55     -13.818 -17.421  71.124  1.00  0.10              
ATOM     54  CA  CYS A  56     -13.323 -20.945  72.594  1.00  0.11              
ATOM     55  CA  VAL A  57     -13.904 -23.661  69.983  1.00  0.11              
ATOM     56  CA  SER A  58     -10.402 -24.181  68.549  1.00  0.19              
ATOM     57  CA  GLU A  59     -11.683 -26.807  66.128  1.00  0.19              
ATOM     58  CA  ASN A  60     -13.821 -24.091  64.583  1.00  0.14              
ATOM     59  CA  ASP A  61     -12.709 -20.788  63.138  1.00  0.12              
ATOM     60  CA  GLY A  62     -14.611 -18.281  65.061  1.00  0.11              
ATOM     61  CA  CYS A  63     -15.931 -15.619  62.522  1.00  0.11              
ATOM     62  CA  GLY A  64     -14.232 -17.821  59.799  1.00  0.14              
ATOM     63  CA  GLY A  65     -16.760 -20.656  60.093  1.00  0.13              
ATOM     64  CA  GLY A  66     -17.295 -23.971  61.847  1.00  0.14              
ATOM     65  CA  TYR A  67     -19.589 -26.739  62.678  1.00  0.10              
ATOM     66  CA  MET A  68     -22.337 -27.299  65.268  1.00  0.08              
ATOM     67  CA  THR A  69     -20.975 -30.810  66.104  1.00  0.09              
ATOM     68  CA  ASN A  70     -17.598 -29.336  67.102  1.00  0.10              
ATOM     69  CA  ALA A  71     -19.490 -26.815  69.254  1.00  0.08              
ATOM     70  CA  PHE A  72     -21.432 -29.449  71.096  1.00  0.08              
ATOM     71  CA  GLN A  73     -18.218 -31.404  71.820  1.00  0.10              
ATOM     72  CA  TYR A  74     -16.515 -28.243  73.076  1.00  0.09              
ATOM     73  CA  VAL A  75     -19.527 -27.751  75.504  1.00  0.08              
ATOM     74  CA  GLN A  76     -19.378 -31.399  76.532  1.00  0.09              
ATOM     75  CA  LYS A  77     -15.617 -31.430  77.234  1.00  0.14              
ATOM     76  CA  ASN A  78     -15.633 -27.940  78.721  1.00  0.15              
ATOM     77  CA  ARG A  79     -18.456 -29.273  80.789  1.00  0.12              
ATOM     78  CA  GLY A  80     -20.667 -26.084  80.456  1.00  0.10              
ATOM     79  CA  ILE A  81     -21.327 -23.048  78.327  1.00  0.10              
ATOM     80  CA  ASP A  82     -21.856 -19.601  79.793  1.00  0.08              
ATOM     81  CA  SER A  83     -25.057 -17.559  79.515  1.00  0.08              
ATOM     82  CA  GLU A  84     -25.383 -14.545  77.296  1.00  0.09              
ATOM     83  CA  ASP A  85     -25.051 -12.262  80.371  1.00  0.17              
ATOM     84  CA  ALA A  86     -21.868 -13.906  81.582  1.00  0.14              
ATOM     85  CA  TYR A  87     -20.460 -13.790  78.131  1.00  0.12              
ATOM     86  CA  PRO A  88     -21.900 -11.013  75.822  1.00  0.17              
ATOM     87  CA  TYR A  89     -21.842 -11.282  72.102  1.00  0.16              
ATOM     88  CA  VAL A  90     -19.396  -8.705  70.522  1.00  0.26              
ATOM     89  CA  GLY A  91     -19.136 -10.256  66.988  1.00  0.19              
ATOM     90  CA  GLN A  92     -15.497 -10.296  66.823  1.00  0.22              
ATOM     91  CA  GLU A  93     -13.149 -13.142  67.603  1.00  0.18              
ATOM     92  CA  GLU A  94     -11.393 -12.657  70.943  1.00  0.32              
ATOM     93  CA  SER A  95      -9.290 -14.923  73.313  1.00  0.32              
ATOM     94  CA  CYS A  96     -11.288 -17.549  75.147  1.00  0.17              
ATOM     95  CA  MET A  97     -12.623 -15.969  78.354  1.00  0.30              
ATOM     96  CA  TYR A  98     -14.821 -18.769  79.646  1.00  0.22              
ATOM     97  CA  ASN A  99     -16.009 -18.087  83.235  1.00  0.24              
ATOM     98  CA  PRO A 100     -17.300 -21.175  85.073  1.00  0.24              
ATOM     99  CA  THR A 101     -19.391 -19.075  87.479  1.00  0.29              
ATOM    100  CA  GLY A 102     -21.511 -17.942  84.473  1.00  0.15              
ATOM    101  CA  LYS A 103     -22.176 -21.623  83.391  1.00  0.11              
ATOM    102  CA  ALA A 104     -25.891 -21.846  82.413  1.00  0.12              
ATOM    103  CA  ALA A 105     -25.908 -25.160  80.566  1.00  0.15              
ATOM    104  CA  LYS A 106     -23.898 -28.426  79.908  1.00  0.12              
ATOM    105  CA  CYS A 107     -23.898 -30.982  77.143  1.00  0.10              
ATOM    106  CA  ARG A 108     -23.356 -34.759  77.049  1.00  0.11              
ATOM    107  CA  GLY A 109     -23.231 -35.262  73.458  1.00  0.11              
ATOM    108  CA  TYR A 110     -25.083 -34.841  70.131  1.00  0.10              
ATOM    109  CA  ARG A 111     -27.380 -37.081  68.041  1.00  0.17              
ATOM    110  CA  GLU A 112     -27.398 -36.815  64.252  1.00  0.14              
ATOM    111  CA  ILE A 113     -30.473 -37.286  62.061  1.00  0.14              
ATOM    112  CA  PRO A 114     -30.016 -39.774  59.156  1.00  0.18              
ATOM    113  CA  GLU A 115     -28.674 -38.070  56.127  1.00  0.15              
ATOM    114  CA  GLY A 116     -31.187 -36.670  53.669  1.00  0.11              
ATOM    115  CA  ASN A 117     -34.100 -38.209  55.852  1.00  0.13              
ATOM    116  CA  GLU A 118     -36.764 -35.457  56.239  1.00  0.11              
ATOM    117  CA  LYS A 119     -39.185 -37.862  57.935  1.00  0.14              
ATOM    118  CA  ALA A 120     -36.432 -38.408  60.577  1.00  0.13              
ATOM    119  CA  LEU A 121     -36.025 -34.648  60.883  1.00  0.10              
ATOM    120  CA  LYS A 122     -39.819 -34.293  61.402  1.00  0.11              
ATOM    121  CA  ARG A 123     -40.116 -37.035  64.023  1.00  0.13              
ATOM    122  CA  ALA A 124     -37.011 -35.445  65.816  1.00  0.11              
ATOM    123  CA  VAL A 125     -38.554 -31.910  65.838  1.00  0.09              
ATOM    124  CA  ALA A 126     -41.884 -33.128  67.155  1.00  0.13              
ATOM    125  CA  ARG A 127     -40.361 -34.999  69.994  1.00  0.17              
ATOM    126  CA  VAL A 128     -36.985 -33.375  70.990  1.00  0.15              
ATOM    127  CA  GLY A 129     -37.558 -29.826  69.807  1.00  0.10              
ATOM    128  CA  PRO A 130     -35.510 -27.326  67.756  1.00  0.06              
ATOM    129  CA  VAL A 131     -32.768 -29.093  65.776  1.00  0.07              
ATOM    130  CA  SER A 132     -29.625 -27.531  64.275  1.00  0.05              
ATOM    131  CA  VAL A 133     -29.505 -27.798  60.500  1.00  0.07              
ATOM    132  CA  ALA A 134     -27.122 -26.767  57.703  1.00  0.08              
ATOM    133  CA  ILE A 135     -28.412 -25.727  54.333  1.00  0.08              
ATOM    134  CA  ASP A 136     -27.078 -24.114  51.160  1.00  0.08              
ATOM    135  CA  ALA A 137     -27.899 -20.320  51.613  1.00  0.16              
ATOM    136  CA  SER A 138     -25.669 -19.081  48.702  1.00  0.25              
ATOM    137  CA  LEU A 139     -28.429 -18.347  46.307  1.00  0.20              
ATOM    138  CA  THR A 140     -29.355 -14.658  46.120  1.00  0.25              
ATOM    139  CA  SER A 141     -33.084 -15.676  46.339  1.00  0.21              
ATOM    140  CA  PHE A 142     -32.187 -17.005  49.830  1.00  0.16              
ATOM    141  CA  GLN A 143     -30.450 -13.728  50.613  1.00  0.23              
ATOM    142  CA  PHE A 144     -33.299 -11.575  49.633  1.00  0.24              
ATOM    143  CA  TYR A 145     -36.066 -13.857  50.830  1.00  0.18              
ATOM    144  CA  SER A 146     -39.247 -11.925  52.407  1.00  0.15              
ATOM    145  CA  LYS A 147     -42.203 -14.179  52.060  1.00  0.26              
ATOM    146  CA  GLY A 148     -43.988 -17.574  51.271  1.00  0.29              
ATOM    147  CA  VAL A 149     -42.339 -21.014  51.177  1.00  0.12              
ATOM    148  CA  TYR A 150     -38.646 -20.647  49.855  1.00  0.13              
ATOM    149  CA  TYR A 151     -37.533 -23.072  47.156  1.00  0.20              
ATOM    150  CA  ASP A 152     -35.148 -22.557  44.319  1.00  0.22              
ATOM    151  CA  GLU A 153     -34.146 -25.470  42.038  1.00  0.31              
ATOM    152  CA  SER A 154     -30.653 -23.985  41.920  1.00  0.28              
ATOM    153  CA  CYS A 155     -30.081 -24.782  45.625  1.00  0.16              
ATOM    154  CA  ASN A 156     -27.328 -27.366  46.288  1.00  0.14              
ATOM    155  CA  SER A 157     -27.936 -30.204  48.643  1.00  0.12              
ATOM    156  CA  ASP A 158     -24.212 -30.999  48.388  1.00  0.22              
ATOM    157  CA  ASN A 159     -23.011 -27.472  49.101  1.00  0.18              
ATOM    158  CA  LEU A 160     -24.029 -26.819  52.704  1.00  0.12              
ATOM    159  CA  ASN A 161     -22.611 -23.451  53.798  1.00  0.16              
ATOM    160  CA  HIS A 162     -24.931 -21.924  56.390  1.00  0.12              
ATOM    161  CA  ALA A 163     -25.945 -23.100  59.845  1.00  0.07              
ATOM    162  CA  VAL A 164     -29.492 -22.353  60.992  1.00  0.07              
ATOM    163  CA  LEU A 165     -32.310 -23.616  63.345  1.00  0.06              
ATOM    164  CA  ALA A 166     -35.255 -25.904  62.520  1.00  0.06              
ATOM    165  CA  VAL A 167     -37.874 -24.558  64.956  1.00  0.07              
ATOM    166  CA  GLY A 168     -40.913 -26.441  63.679  1.00  0.08              
ATOM    167  CA  TYR A 169     -42.854 -27.345  60.527  1.00  0.09              
ATOM    168  CA  GLY A 170     -46.177 -27.108  58.958  1.00  0.19              
ATOM    169  CA  ILE A 171     -47.957 -26.001  55.725  1.00  0.17              
ATOM    170  CA  GLN A 172     -48.869 -22.598  54.283  1.00  0.31              
ATOM    171  CA  LYS A 173     -51.077 -22.153  51.227  1.00  0.65              
ATOM    172  CA  GLY A 174     -50.955 -26.103  50.423  1.00  0.51              
ATOM    173  CA  ASN A 175     -47.125 -25.943  50.661  1.00  0.25              
ATOM    174  CA  LYS A 176     -45.396 -27.923  53.405  1.00  0.13              
ATOM    175  CA  HIS A 177     -42.414 -26.157  54.955  1.00  0.07              
ATOM    176  CA  TRP A 178     -39.891 -26.046  57.782  1.00  0.07              
ATOM    177  CA  ILE A 179     -39.918 -23.079  60.125  1.00  0.07              
ATOM    178  CA  ILE A 180     -36.278 -21.920  60.056  1.00  0.08              
ATOM    179  CA  LYS A 181     -34.934 -19.339  62.515  1.00  0.08              
ATOM    180  CA  ASN A 182     -32.051 -17.360  60.983  1.00  0.10              
ATOM    181  CA  SER A 183     -29.512 -15.187  62.844  1.00  0.11              
ATOM    182  CA  TRP A 184     -29.709 -12.100  60.637  1.00  0.12              
ATOM    183  CA  GLY A 185     -31.866 -10.102  62.773  1.00  0.12              
ATOM    184  CA  GLU A 186     -35.669  -9.250  62.727  1.00  0.12              
ATOM    185  CA  ASN A 187     -35.309  -6.950  59.720  1.00  0.24              
ATOM    186  CA  TRP A 188     -34.285 -10.001  57.701  1.00  0.15              
ATOM    187  CA  GLY A 189     -36.773 -12.416  55.948  1.00  0.12              
ATOM    188  CA  ASN A 190     -40.043 -12.680  57.589  1.00  0.12              
ATOM    189  CA  LYS A 191     -39.266 -11.236  61.005  1.00  0.14              
ATOM    190  CA  GLY A 192     -36.010 -13.292  61.181  1.00  0.09              
ATOM    191  CA  TYR A 193     -37.602 -16.525  59.907  1.00  0.10              
ATOM    192  CA  ILE A 194     -37.767 -18.390  56.640  1.00  0.12              
ATOM    193  CA  LEU A 195     -40.287 -21.069  55.619  1.00  0.08              
ATOM    194  CA  MET A 196     -38.242 -23.626  53.668  1.00  0.08              
ATOM    195  CA  ALA A 197     -39.702 -26.338  51.387  1.00  0.09              
ATOM    196  CA  ARG A 198     -40.568 -29.582  53.205  1.00  0.10              
ATOM    197  CA  ASN A 199     -40.703 -32.921  51.286  1.00  0.16              
ATOM    198  CA  LYS A 200     -39.517 -31.370  48.045  1.00  0.15              
ATOM    199  CA  ASN A 201     -36.519 -33.705  47.588  1.00  0.19              
ATOM    200  CA  ASN A 202     -34.343 -32.504  50.526  1.00  0.12              
ATOM    201  CA  ALA A 203     -34.461 -28.788  49.424  1.00  0.11              
ATOM    202  CA  CYS A 204     -31.018 -27.194  49.879  1.00  0.07              
ATOM    203  CA  GLY A 205     -29.714 -30.127  51.788  1.00  0.07              
ATOM    204  CA  ILE A 206     -32.002 -29.288  54.783  1.00  0.07              
ATOM    205  CA  ALA A 207     -31.834 -32.810  56.162  1.00  0.08              
ATOM    206  CA  ASN A 208     -28.268 -33.716  55.328  1.00  0.09              
ATOM    207  CA  LEU A 209     -26.472 -32.216  58.324  1.00  0.10              
ATOM    208  CA  ALA A 210     -28.839 -31.988  61.214  1.00  0.09              
ATOM    209  CA  SER A 211     -27.938 -32.609  64.850  1.00  0.09              
ATOM    210  CA  PHE A 212     -29.035 -31.723  68.401  1.00  0.10              
ATOM    211  CA  PRO A 213     -27.239 -31.955  71.787  1.00  0.09              
ATOM    212  CA  LYS A 214     -28.077 -34.423  74.583  1.00  0.12              
ATOM    213  CA  MET A 215     -28.080 -33.443  78.238  1.00  0.16              
ENDMDL
MODEL        7
ATOM      1  CA  ASP A   3     -49.294 -31.990  61.272  1.00  0.45              
ATOM      2  CA  SER A   4     -47.833 -28.720  62.393  1.00  0.20              
ATOM      3  CA  VAL A   5     -45.728 -27.628  65.332  1.00  0.15              
ATOM      4  CA  ASP A   6     -44.157 -24.261  66.219  1.00  0.13              
ATOM      5  CA  TYR A   7     -41.922 -24.492  69.309  1.00  0.11              
ATOM      6  CA  ARG A   8     -42.064 -20.696  69.692  1.00  0.14              
ATOM      7  CA  LYS A   9     -45.649 -21.140  70.875  1.00  0.25              
ATOM      8  CA  LYS A  10     -44.226 -23.658  73.373  1.00  0.21              
ATOM      9  CA  GLY A  11     -41.661 -21.119  74.608  1.00  0.18              
ATOM     10  CA  TYR A  12     -38.620 -23.319  73.677  1.00  0.11              
ATOM     11  CA  VAL A  13     -37.215 -20.473  71.444  1.00  0.14              
ATOM     12  CA  THR A  14     -35.381 -17.301  72.455  1.00  0.18              
ATOM     13  CA  PRO A  15     -35.970 -14.172  70.280  1.00  0.25              
ATOM     14  CA  VAL A  16     -34.308 -13.710  66.871  1.00  0.16              
ATOM     15  CA  LYS A  17     -30.734 -12.697  67.324  1.00  0.16              
ATOM     16  CA  ASN A  18     -28.347 -10.880  64.955  1.00  0.11              
ATOM     17  CA  GLN A  19     -24.941 -12.389  64.230  1.00  0.15              
ATOM     18  CA  GLY A  20     -23.660  -9.189  62.573  1.00  0.25              
ATOM     19  CA  GLN A  21     -20.762  -8.990  60.423  1.00  0.32              
ATOM     20  CA  CYS A  22     -19.321 -12.215  61.907  1.00  0.14              
ATOM     21  CA  GLY A  23     -19.490 -15.789  60.366  1.00  0.11              
ATOM     22  CA  SER A  24     -20.932 -17.195  63.588  1.00  0.08              
ATOM     23  CA  CYS A  25     -24.010 -18.997  62.163  1.00  0.07              
ATOM     24  CA  TRP A  26     -22.746 -22.230  63.597  1.00  0.06              
ATOM     25  CA  ALA A  27     -22.523 -20.786  67.075  1.00  0.06              
ATOM     26  CA  PHE A  28     -26.123 -19.329  66.864  1.00  0.06              
ATOM     27  CA  SER A  29     -27.324 -22.595  65.373  1.00  0.06              
ATOM     28  CA  SER A  30     -25.693 -24.526  68.250  1.00  0.06              
ATOM     29  CA  VAL A  31     -26.870 -22.166  70.989  1.00  0.07              
ATOM     30  CA  GLY A  32     -30.451 -22.279  69.738  1.00  0.07              
ATOM     31  CA  ALA A  33     -30.567 -26.085  69.994  1.00  0.06              
ATOM     32  CA  LEU A  34     -29.049 -26.106  73.518  1.00  0.06              
ATOM     33  CA  GLU A  35     -31.483 -23.412  74.632  1.00  0.07              
ATOM     34  CA  GLY A  36     -34.301 -25.593  73.368  1.00  0.07              
ATOM     35  CA  GLN A  37     -33.027 -28.667  75.376  1.00  0.09              
ATOM     36  CA  LEU A  38     -32.281 -26.629  78.504  1.00  0.09              
ATOM     37  CA  LYS A  39     -35.961 -25.735  78.385  1.00  0.09              
ATOM     38  CA  LYS A  40     -37.039 -29.346  77.907  1.00  0.15              
ATOM     39  CA  LYS A  41     -34.819 -30.463  80.816  1.00  0.21              
ATOM     40  CA  THR A  42     -35.033 -27.659  83.482  1.00  0.28              
ATOM     41  CA  GLY A  43     -38.242 -25.669  82.352  1.00  0.23              
ATOM     42  CA  LYS A  44     -36.200 -22.642  82.128  1.00  0.25              
ATOM     43  CA  LEU A  45     -35.539 -20.717  78.847  1.00  0.14              
ATOM     44  CA  LEU A  46     -32.332 -18.645  79.027  1.00  0.20              
ATOM     45  CA  ASN A  47     -29.998 -17.087  76.415  1.00  0.14              
ATOM     46  CA  LEU A  48     -26.808 -19.141  76.033  1.00  0.08              
ATOM     47  CA  SER A  49     -23.526 -17.567  74.791  1.00  0.08              
ATOM     48  CA  PRO A  50     -22.641 -17.932  71.072  1.00  0.07              
ATOM     49  CA  GLN A  51     -19.630 -15.687  71.737  1.00  0.07              
ATOM     50  CA  ASN A  52     -18.255 -18.255  74.243  1.00  0.08              
ATOM     51  CA  LEU A  53     -18.307 -20.687  71.331  1.00  0.07              
ATOM     52  CA  VAL A  54     -16.803 -18.247  68.815  1.00  0.07              
ATOM     53  CA  ASP A  55     -13.855 -17.346  71.099  1.00  0.10              
ATOM     54  CA  CYS A  56     -13.328 -20.878  72.553  1.00  0.11              
ATOM     55  CA  VAL A  57     -13.907 -23.593  69.940  1.00  0.11              
ATOM     56  CA  SER A  58     -10.406 -24.094  68.495  1.00  0.19              
ATOM     57  CA  GLU A  59     -11.680 -26.702  66.058  1.00  0.19              
ATOM     58  CA  ASN A  60     -13.840 -23.998  64.536  1.00  0.14              
ATOM     59  CA  ASP A  61     -12.750 -20.681  63.101  1.00  0.12              
ATOM     60  CA  GLY A  62     -14.646 -18.218  65.048  1.00  0.11              
ATOM     61  CA  CYS A  63     -16.002 -15.533  62.516  1.00  0.11              
ATOM     62  CA  GLY A  64     -14.284 -17.745  59.785  1.00  0.14              
ATOM     63  CA  GLY A  65     -16.798 -20.592  60.080  1.00  0.13              
ATOM     64  CA  GLY A  66     -17.316 -23.916  61.825  1.00  0.14              
ATOM     65  CA  TYR A  67     -19.603 -26.667  62.638  1.00  0.10              
ATOM     66  CA  MET A  68     -22.346 -27.270  65.233  1.00  0.08              
ATOM     67  CA  THR A  69     -20.964 -30.781  66.058  1.00  0.09              
ATOM     68  CA  ASN A  70     -17.587 -29.289  67.038  1.00  0.10              
ATOM     69  CA  ALA A  71     -19.484 -26.790  69.219  1.00  0.08              
ATOM     70  CA  PHE A  72     -21.399 -29.433  71.044  1.00  0.08              
ATOM     71  CA  GLN A  73     -18.174 -31.378  71.747  1.00  0.10              
ATOM     72  CA  TYR A  74     -16.470 -28.208  72.991  1.00  0.09              
ATOM     73  CA  VAL A  75     -19.483 -27.746  75.457  1.00  0.08              
ATOM     74  CA  GLN A  76     -19.304 -31.399  76.466  1.00  0.09              
ATOM     75  CA  LYS A  77     -15.533 -31.414  77.138  1.00  0.14              
ATOM     76  CA  ASN A  78     -15.562 -27.930  78.644  1.00  0.15              
ATOM     77  CA  ARG A  79     -18.351 -29.289  80.715  1.00  0.12              
ATOM     78  CA  GLY A  80     -20.621 -26.101  80.429  1.00  0.10              
ATOM     79  CA  ILE A  81     -21.294 -23.065  78.308  1.00  0.10              
ATOM     80  CA  ASP A  82     -21.838 -19.629  79.797  1.00  0.08              
ATOM     81  CA  SER A  83     -25.055 -17.600  79.542  1.00  0.08              
ATOM     82  CA  GLU A  84     -25.412 -14.580  77.350  1.00  0.09              
ATOM     83  CA  ASP A  85     -25.080 -12.313  80.436  1.00  0.17              
ATOM     84  CA  ALA A  86     -21.876 -13.937  81.612  1.00  0.14              
ATOM     85  CA  TYR A  87     -20.494 -13.797  78.166  1.00  0.12              
ATOM     86  CA  PRO A  88     -21.954 -11.015  75.869  1.00  0.17              
ATOM     87  CA  TYR A  89     -21.933 -11.258  72.159  1.00  0.16              
ATOM     88  CA  VAL A  90     -19.489  -8.666  70.565  1.00  0.26              
ATOM     89  CA  GLY A  91     -19.207 -10.217  67.016  1.00  0.19              
ATOM     90  CA  GLN A  92     -15.596 -10.204  66.839  1.00  0.22              
ATOM     91  CA  GLU A  93     -13.233 -13.039  67.594  1.00  0.18              
ATOM     92  CA  GLU A  94     -11.478 -12.548  70.932  1.00  0.32              
ATOM     93  CA  SER A  95      -9.330 -14.833  73.281  1.00  0.32              
ATOM     94  CA  CYS A  96     -11.302 -17.478  75.109  1.00  0.17              
ATOM     95  CA  MET A  97     -12.637 -15.915  78.326  1.00  0.30              
ATOM     96  CA  TYR A  98     -14.801 -18.743  79.609  1.00  0.22              
ATOM     97  CA  ASN A  99     -15.979 -18.099  83.217  1.00  0.24              
ATOM     98  CA  PRO A 100     -17.244 -21.208  85.043  1.00  0.24              
ATOM     99  CA  THR A 101     -19.336 -19.136  87.474  1.00  0.29              
ATOM    100  CA  GLY A 102     -21.486 -17.980  84.482  1.00  0.15              
ATOM    101  CA  LYS A 103     -22.123 -21.679  83.386  1.00  0.11              
ATOM    102  CA  ALA A 104     -25.855 -21.899  82.424  1.00  0.12              
ATOM    103  CA  ALA A 105     -25.865 -25.202  80.559  1.00  0.15              
ATOM    104  CA  LYS A 106     -23.819 -28.469  79.885  1.00  0.12              
ATOM    105  CA  CYS A 107     -23.830 -31.003  77.107  1.00  0.10              
ATOM    106  CA  ARG A 108     -23.254 -34.783  76.988  1.00  0.11              
ATOM    107  CA  GLY A 109     -23.187 -35.262  73.417  1.00  0.11              
ATOM    108  CA  TYR A 110     -25.045 -34.832  70.083  1.00  0.10              
ATOM    109  CA  ARG A 111     -27.395 -37.089  68.053  1.00  0.17              
ATOM    110  CA  GLU A 112     -27.457 -36.830  64.261  1.00  0.14              
ATOM    111  CA  ILE A 113     -30.561 -37.295  62.108  1.00  0.14              
ATOM    112  CA  PRO A 114     -30.121 -39.806  59.215  1.00  0.18              
ATOM    113  CA  GLU A 115     -28.768 -38.132  56.189  1.00  0.15              
ATOM    114  CA  GLY A 116     -31.238 -36.703  53.701  1.00  0.11              
ATOM    115  CA  ASN A 117     -34.191 -38.231  55.893  1.00  0.13              
ATOM    116  CA  GLU A 118     -36.842 -35.457  56.265  1.00  0.11              
ATOM    117  CA  LYS A 119     -39.286 -37.839  57.965  1.00  0.14              
ATOM    118  CA  ALA A 120     -36.512 -38.399  60.603  1.00  0.13              
ATOM    119  CA  LEU A 121     -36.100 -34.639  60.905  1.00  0.10              
ATOM    120  CA  LYS A 122     -39.899 -34.255  61.420  1.00  0.11              
ATOM    121  CA  ARG A 123     -40.232 -36.986  64.048  1.00  0.13              
ATOM    122  CA  ALA A 124     -37.075 -35.431  65.830  1.00  0.11              
ATOM    123  CA  VAL A 125     -38.605 -31.882  65.851  1.00  0.09              
ATOM    124  CA  ALA A 126     -41.936 -33.081  67.168  1.00  0.13              
ATOM    125  CA  ARG A 127     -40.453 -34.941  70.016  1.00  0.17              
ATOM    126  CA  VAL A 128     -37.030 -33.369  70.998  1.00  0.15              
ATOM    127  CA  GLY A 129     -37.573 -29.817  69.815  1.00  0.10              
ATOM    128  CA  PRO A 130     -35.530 -27.316  67.764  1.00  0.06              
ATOM    129  CA  VAL A 131     -32.793 -29.095  65.789  1.00  0.07              
ATOM    130  CA  SER A 132     -29.646 -27.534  64.288  1.00  0.05              
ATOM    131  CA  VAL A 133     -29.536 -27.810  60.515  1.00  0.07              
ATOM    132  CA  ALA A 134     -27.132 -26.792  57.724  1.00  0.08              
ATOM    133  CA  ILE A 135     -28.406 -25.785  54.344  1.00  0.08              
ATOM    134  CA  ASP A 136     -27.037 -24.205  51.166  1.00  0.08              
ATOM    135  CA  ALA A 137     -27.842 -20.383  51.601  1.00  0.16              
ATOM    136  CA  SER A 138     -25.579 -19.183  48.693  1.00  0.25              
ATOM    137  CA  LEU A 139     -28.315 -18.438  46.291  1.00  0.20              
ATOM    138  CA  THR A 140     -29.206 -14.729  46.121  1.00  0.25              
ATOM    139  CA  SER A 141     -32.958 -15.710  46.322  1.00  0.21              
ATOM    140  CA  PHE A 142     -32.055 -17.066  49.809  1.00  0.16              
ATOM    141  CA  GLN A 143     -30.298 -13.804  50.613  1.00  0.23              
ATOM    142  CA  PHE A 144     -33.099 -11.618  49.623  1.00  0.24              
ATOM    143  CA  TYR A 145     -35.893 -13.876  50.792  1.00  0.18              
ATOM    144  CA  SER A 146     -39.132 -11.913  52.333  1.00  0.15              
ATOM    145  CA  LYS A 147     -42.080 -14.142  51.924  1.00  0.26              
ATOM    146  CA  GLY A 148     -43.919 -17.549  51.198  1.00  0.29              
ATOM    147  CA  VAL A 149     -42.267 -20.992  51.126  1.00  0.12              
ATOM    148  CA  TYR A 150     -38.534 -20.658  49.824  1.00  0.13              
ATOM    149  CA  TYR A 151     -37.432 -23.103  47.137  1.00  0.20              
ATOM    150  CA  ASP A 152     -35.053 -22.609  44.305  1.00  0.22              
ATOM    151  CA  GLU A 153     -34.067 -25.541  42.034  1.00  0.31              
ATOM    152  CA  SER A 154     -30.575 -24.072  41.917  1.00  0.28              
ATOM    153  CA  CYS A 155     -30.012 -24.869  45.625  1.00  0.16              
ATOM    154  CA  ASN A 156     -27.282 -27.484  46.313  1.00  0.14              
ATOM    155  CA  SER A 157     -27.933 -30.293  48.678  1.00  0.12              
ATOM    156  CA  ASP A 158     -24.210 -31.138  48.458  1.00  0.22              
ATOM    157  CA  ASN A 159     -22.981 -27.616  49.156  1.00  0.18              
ATOM    158  CA  LEU A 160     -24.016 -26.922  52.748  1.00  0.12              
ATOM    159  CA  ASN A 161     -22.585 -23.557  53.832  1.00  0.16              
ATOM    160  CA  HIS A 162     -24.912 -21.984  56.392  1.00  0.12              
ATOM    161  CA  ALA A 163     -25.963 -23.109  59.852  1.00  0.07              
ATOM    162  CA  VAL A 164     -29.514 -22.360  60.994  1.00  0.07              
ATOM    163  CA  LEU A 165     -32.329 -23.614  63.357  1.00  0.06              
ATOM    164  CA  ALA A 166     -35.272 -25.900  62.528  1.00  0.06              
ATOM    165  CA  VAL A 167     -37.891 -24.541  64.963  1.00  0.07              
ATOM    166  CA  GLY A 168     -40.932 -26.412  63.677  1.00  0.08              
ATOM    167  CA  TYR A 169     -42.891 -27.278  60.519  1.00  0.09              
ATOM    168  CA  GLY A 170     -46.193 -27.047  58.943  1.00  0.19              
ATOM    169  CA  ILE A 171     -47.956 -25.891  55.697  1.00  0.17              
ATOM    170  CA  GLN A 172     -48.821 -22.473  54.245  1.00  0.31              
ATOM    171  CA  LYS A 173     -51.002 -21.979  51.171  1.00  0.65              
ATOM    172  CA  GLY A 174     -50.948 -25.995  50.395  1.00  0.51              
ATOM    173  CA  ASN A 175     -47.111 -25.855  50.633  1.00  0.25              
ATOM    174  CA  LYS A 176     -45.414 -27.849  53.385  1.00  0.13              
ATOM    175  CA  HIS A 177     -42.412 -26.115  54.937  1.00  0.07              
ATOM    176  CA  TRP A 178     -39.905 -26.016  57.777  1.00  0.07              
ATOM    177  CA  ILE A 179     -39.926 -23.050  60.114  1.00  0.07              
ATOM    178  CA  ILE A 180     -36.277 -21.915  60.053  1.00  0.08              
ATOM    179  CA  LYS A 181     -34.954 -19.331  62.522  1.00  0.08              
ATOM    180  CA  ASN A 182     -32.065 -17.357  60.994  1.00  0.10              
ATOM    181  CA  SER A 183     -29.548 -15.176  62.881  1.00  0.11              
ATOM    182  CA  TRP A 184     -29.754 -12.077  60.701  1.00  0.12              
ATOM    183  CA  GLY A 185     -31.905 -10.097  62.802  1.00  0.12              
ATOM    184  CA  GLU A 186     -35.731  -9.246  62.726  1.00  0.12              
ATOM    185  CA  ASN A 187     -35.334  -6.941  59.725  1.00  0.24              
ATOM    186  CA  TRP A 188     -34.264  -9.977  57.709  1.00  0.15              
ATOM    187  CA  GLY A 189     -36.726 -12.422  55.923  1.00  0.12              
ATOM    188  CA  ASN A 190     -40.009 -12.679  57.502  1.00  0.12              
ATOM    189  CA  LYS A 191     -39.298 -11.240  60.937  1.00  0.14              
ATOM    190  CA  GLY A 192     -36.026 -13.289  61.171  1.00  0.09              
ATOM    191  CA  TYR A 193     -37.607 -16.524  59.875  1.00  0.10              
ATOM    192  CA  ILE A 194     -37.718 -18.387  56.606  1.00  0.12              
ATOM    193  CA  LEU A 195     -40.254 -21.053  55.587  1.00  0.08              
ATOM    194  CA  MET A 196     -38.208 -23.630  53.658  1.00  0.08              
ATOM    195  CA  ALA A 197     -39.690 -26.335  51.381  1.00  0.09              
ATOM    196  CA  ARG A 198     -40.599 -29.563  53.204  1.00  0.10              
ATOM    197  CA  ASN A 199     -40.748 -32.909  51.291  1.00  0.16              
ATOM    198  CA  LYS A 200     -39.535 -31.373  48.051  1.00  0.15              
ATOM    199  CA  ASN A 201     -36.553 -33.737  47.612  1.00  0.19              
ATOM    200  CA  ASN A 202     -34.374 -32.542  50.550  1.00  0.12              
ATOM    201  CA  ALA A 203     -34.457 -28.819  49.429  1.00  0.11              
ATOM    202  CA  CYS A 204     -30.999 -27.257  49.885  1.00  0.07              
ATOM    203  CA  GLY A 205     -29.724 -30.174  51.810  1.00  0.07              
ATOM    204  CA  ILE A 206     -32.022 -29.321  54.802  1.00  0.07              
ATOM    205  CA  ALA A 207     -31.875 -32.835  56.185  1.00  0.08              
ATOM    206  CA  ASN A 208     -28.323 -33.779  55.373  1.00  0.09              
ATOM    207  CA  LEU A 209     -26.518 -32.257  58.352  1.00  0.10              
ATOM    208  CA  ALA A 210     -28.885 -32.001  61.228  1.00  0.09              
ATOM    209  CA  SER A 211     -27.957 -32.615  64.860  1.00  0.09              
ATOM    210  CA  PHE A 212     -29.054 -31.730  68.415  1.00  0.10              
ATOM    211  CA  PRO A 213     -27.208 -31.961  71.778  1.00  0.09              
ATOM    212  CA  LYS A 214     -28.010 -34.449  74.566  1.00  0.12              
ATOM    213  CA  MET A 215     -27.981 -33.487  78.226  1.00  0.16              
ENDMDL
MODEL        8
ATOM      1  CA  ASP A   3     -49.365 -31.875  61.259  1.00  0.45              
ATOM      2  CA  SER A   4     -47.875 -28.626  62.377  1.00  0.20              
ATOM      3  CA  VAL A   5     -45.765 -27.554  65.321  1.00  0.15              
ATOM      4  CA  ASP A   6     -44.162 -24.202  66.232  1.00  0.13              
ATOM      5  CA  TYR A   7     -41.933 -24.478  69.329  1.00  0.11              
ATOM      6  CA  ARG A   8     -42.065 -20.683  69.766  1.00  0.14              
ATOM      7  CA  LYS A   9     -45.648 -21.138  70.947  1.00  0.25              
ATOM      8  CA  LYS A  10     -44.222 -23.691  73.413  1.00  0.21              
ATOM      9  CA  GLY A  11     -41.655 -21.154  74.652  1.00  0.18              
ATOM     10  CA  TYR A  12     -38.614 -23.372  73.726  1.00  0.11              
ATOM     11  CA  VAL A  13     -37.214 -20.502  71.496  1.00  0.14              
ATOM     12  CA  THR A  14     -35.391 -17.321  72.502  1.00  0.18              
ATOM     13  CA  PRO A  15     -36.018 -14.208  70.307  1.00  0.25              
ATOM     14  CA  VAL A  16     -34.381 -13.716  66.886  1.00  0.16              
ATOM     15  CA  LYS A  17     -30.820 -12.704  67.370  1.00  0.16              
ATOM     16  CA  ASN A  18     -28.419 -10.867  65.021  1.00  0.11              
ATOM     17  CA  GLN A  19     -25.006 -12.353  64.284  1.00  0.15              
ATOM     18  CA  GLY A  20     -23.727  -9.152  62.616  1.00  0.25              
ATOM     19  CA  GLN A  21     -20.869  -8.910  60.468  1.00  0.32              
ATOM     20  CA  CYS A  22     -19.409 -12.146  61.928  1.00  0.14              
ATOM     21  CA  GLY A  23     -19.548 -15.734  60.371  1.00  0.11              
ATOM     22  CA  SER A  24     -20.989 -17.152  63.590  1.00  0.08              
ATOM     23  CA  CYS A  25     -24.060 -18.972  62.164  1.00  0.07              
ATOM     24  CA  TRP A  26     -22.783 -22.185  63.597  1.00  0.06              
ATOM     25  CA  ALA A  27     -22.547 -20.763  67.077  1.00  0.06              
ATOM     26  CA  PHE A  28     -26.167 -19.319  66.877  1.00  0.06              
ATOM     27  CA  SER A  29     -27.346 -22.590  65.379  1.00  0.06              
ATOM     28  CA  SER A  30     -25.701 -24.522  68.248  1.00  0.06              
ATOM     29  CA  VAL A  31     -26.879 -22.173  70.997  1.00  0.07              
ATOM     30  CA  GLY A  32     -30.461 -22.288  69.752  1.00  0.07              
ATOM     31  CA  ALA A  33     -30.571 -26.095  70.000  1.00  0.06              
ATOM     32  CA  LEU A  34     -29.035 -26.131  73.519  1.00  0.06              
ATOM     33  CA  GLU A  35     -31.475 -23.452  74.656  1.00  0.07              
ATOM     34  CA  GLY A  36     -34.295 -25.621  73.385  1.00  0.07              
ATOM     35  CA  GLN A  37     -32.998 -28.716  75.377  1.00  0.09              
ATOM     36  CA  LEU A  38     -32.246 -26.693  78.514  1.00  0.09              
ATOM     37  CA  LYS A  39     -35.929 -25.817  78.417  1.00  0.09              
ATOM     38  CA  LYS A  40     -36.994 -29.431  77.924  1.00  0.15              
ATOM     39  CA  LYS A  41     -34.753 -30.561  80.813  1.00  0.21              
ATOM     40  CA  THR A  42     -34.973 -27.762  83.497  1.00  0.28              
ATOM     41  CA  GLY A  43     -38.205 -25.748  82.382  1.00  0.23              
ATOM     42  CA  LYS A  44     -36.159 -22.752  82.183  1.00  0.25              
ATOM     43  CA  LEU A  45     -35.529 -20.795  78.903  1.00  0.14              
ATOM     44  CA  LEU A  46     -32.328 -18.713  79.081  1.00  0.20              
ATOM     45  CA  ASN A  47     -30.013 -17.135  76.465  1.00  0.14              
ATOM     46  CA  LEU A  48     -26.814 -19.175  76.063  1.00  0.08              
ATOM     47  CA  SER A  49     -23.544 -17.574  74.809  1.00  0.08              
ATOM     48  CA  PRO A  50     -22.675 -17.918  71.084  1.00  0.07              
ATOM     49  CA  GLN A  51     -19.679 -15.653  71.747  1.00  0.07              
ATOM     50  CA  ASN A  52     -18.273 -18.226  74.234  1.00  0.08              
ATOM     51  CA  LEU A  53     -18.322 -20.647  71.313  1.00  0.07              
ATOM     52  CA  VAL A  54     -16.842 -18.187  68.801  1.00  0.07              
ATOM     53  CA  ASP A  55     -13.892 -17.270  71.074  1.00  0.10              
ATOM     54  CA  CYS A  56     -13.334 -20.811  72.512  1.00  0.11              
ATOM     55  CA  VAL A  57     -13.910 -23.525  69.896  1.00  0.11              
ATOM     56  CA  SER A  58     -10.411 -24.008  68.441  1.00  0.19              
ATOM     57  CA  GLU A  59     -11.677 -26.597  65.988  1.00  0.19              
ATOM     58  CA  ASN A  60     -13.859 -23.904  64.489  1.00  0.14              
ATOM     59  CA  ASP A  61     -12.792 -20.574  63.064  1.00  0.12              
ATOM     60  CA  GLY A  62     -14.682 -18.156  65.034  1.00  0.11              
ATOM     61  CA  CYS A  63     -16.073 -15.448  62.509  1.00  0.11              
ATOM     62  CA  GLY A  64     -14.337 -17.668  59.770  1.00  0.14              
ATOM     63  CA  GLY A  65     -16.836 -20.529  60.068  1.00  0.13              
ATOM     64  CA  GLY A  66     -17.338 -23.862  61.802  1.00  0.14              
ATOM     65  CA  TYR A  67     -19.618 -26.595  62.598  1.00  0.10              
ATOM     66  CA  MET A  68     -22.355 -27.240  65.197  1.00  0.08              
ATOM     67  CA  THR A  69     -20.952 -30.752  66.011  1.00  0.09              
ATOM     68  CA  ASN A  70     -17.577 -29.241  66.974  1.00  0.10              
ATOM     69  CA  ALA A  71     -19.478 -26.765  69.183  1.00  0.08              
ATOM     70  CA  PHE A  72     -21.366 -29.417  70.992  1.00  0.08              
ATOM     71  CA  GLN A  73     -18.130 -31.352  71.674  1.00  0.10              
ATOM     72  CA  TYR A  74     -16.426 -28.173  72.907  1.00  0.09              
ATOM     73  CA  VAL A  75     -19.439 -27.742  75.410  1.00  0.08              
ATOM     74  CA  GLN A  76     -19.231 -31.400  76.400  1.00  0.09              
ATOM     75  CA  LYS A  77     -15.450 -31.397  77.042  1.00  0.14              
ATOM     76  CA  ASN A  78     -15.492 -27.919  78.568  1.00  0.15              
ATOM     77  CA  ARG A  79     -18.246 -29.305  80.642  1.00  0.12              
ATOM     78  CA  GLY A  80     -20.574 -26.117  80.403  1.00  0.10              
ATOM     79  CA  ILE A  81     -21.261 -23.082  78.289  1.00  0.10              
ATOM     80  CA  ASP A  82     -21.820 -19.657  79.800  1.00  0.08              
ATOM     81  CA  SER A  83     -25.053 -17.640  79.569  1.00  0.08              
ATOM     82  CA  GLU A  84     -25.442 -14.615  77.404  1.00  0.09              
ATOM     83  CA  ASP A  85     -25.109 -12.363  80.501  1.00  0.17              
ATOM     84  CA  ALA A  86     -21.884 -13.967  81.641  1.00  0.14              
ATOM     85  CA  TYR A  87     -20.528 -13.805  78.201  1.00  0.12              
ATOM     86  CA  PRO A  88     -22.008 -11.017  75.917  1.00  0.17              
ATOM     87  CA  TYR A  89     -22.025 -11.235  72.217  1.00  0.16              
ATOM     88  CA  VAL A  90     -19.582  -8.627  70.608  1.00  0.26              
ATOM     89  CA  GLY A  91     -19.277 -10.178  67.045  1.00  0.19              
ATOM     90  CA  GLN A  92     -15.695 -10.112  66.855  1.00  0.22              
ATOM     91  CA  GLU A  93     -13.318 -12.936  67.584  1.00  0.18              
ATOM     92  CA  GLU A  94     -11.562 -12.438  70.921  1.00  0.32              
ATOM     93  CA  SER A  95      -9.369 -14.743  73.249  1.00  0.32              
ATOM     94  CA  CYS A  96     -11.315 -17.407  75.071  1.00  0.17              
ATOM     95  CA  MET A  97     -12.651 -15.862  78.298  1.00  0.30              
ATOM     96  CA  TYR A  98     -14.782 -18.718  79.573  1.00  0.22              
ATOM     97  CA  ASN A  99     -15.948 -18.111  83.199  1.00  0.24              
ATOM     98  CA  PRO A 100     -17.188 -21.241  85.012  1.00  0.24              
ATOM     99  CA  THR A 101     -19.281 -19.197  87.470  1.00  0.29              
ATOM    100  CA  GLY A 102     -21.460 -18.019  84.491  1.00  0.15              
ATOM    101  CA  LYS A 103     -22.070 -21.736  83.381  1.00  0.11              
ATOM    102  CA  ALA A 104     -25.820 -21.951  82.436  1.00  0.12              
ATOM    103  CA  ALA A 105     -25.823 -25.245  80.551  1.00  0.15              
ATOM    104  CA  LYS A 106     -23.740 -28.511  79.861  1.00  0.12              
ATOM    105  CA  CYS A 107     -23.761 -31.025  77.070  1.00  0.10              
ATOM    106  CA  ARG A 108     -23.152 -34.808  76.926  1.00  0.11              
ATOM    107  CA  GLY A 109     -23.143 -35.262  73.376  1.00  0.11              
ATOM    108  CA  TYR A 110     -25.007 -34.822  70.035  1.00  0.10              
ATOM    109  CA  ARG A 111     -27.410 -37.097  68.066  1.00  0.17              
ATOM    110  CA  GLU A 112     -27.517 -36.845  64.269  1.00  0.14              
ATOM    111  CA  ILE A 113     -30.650 -37.303  62.155  1.00  0.14              
ATOM    112  CA  PRO A 114     -30.225 -39.838  59.273  1.00  0.18              
ATOM    113  CA  GLU A 115     -28.862 -38.195  56.252  1.00  0.15              
ATOM    114  CA  GLY A 116     -31.289 -36.737  53.733  1.00  0.11              
ATOM    115  CA  ASN A 117     -34.282 -38.252  55.934  1.00  0.13              
ATOM    116  CA  GLU A 118     -36.921 -35.458  56.290  1.00  0.11              
ATOM    117  CA  LYS A 119     -39.387 -37.816  57.995  1.00  0.14              
ATOM    118  CA  ALA A 120     -36.591 -38.391  60.629  1.00  0.13              
ATOM    119  CA  LEU A 121     -36.175 -34.630  60.927  1.00  0.10              
ATOM    120  CA  LYS A 122     -39.978 -34.216  61.439  1.00  0.11              
ATOM    121  CA  ARG A 123     -40.349 -36.938  64.074  1.00  0.13              
ATOM    122  CA  ALA A 124     -37.139 -35.417  65.844  1.00  0.11              
ATOM    123  CA  VAL A 125     -38.657 -31.854  65.863  1.00  0.09              
ATOM    124  CA  ALA A 126     -41.987 -33.035  67.182  1.00  0.13              
ATOM    125  CA  ARG A 127     -40.545 -34.883  70.038  1.00  0.17              
ATOM    126  CA  VAL A 128     -37.075 -33.364  71.005  1.00  0.15              
ATOM    127  CA  GLY A 129     -37.587 -29.808  69.824  1.00  0.10              
ATOM    128  CA  PRO A 130     -35.550 -27.306  67.773  1.00  0.06              
ATOM    129  CA  VAL A 131     -32.817 -29.096  65.802  1.00  0.07              
ATOM    130  CA  SER A 132     -29.667 -27.538  64.302  1.00  0.05              
ATOM    131  CA  VAL A 133     -29.567 -27.822  60.530  1.00  0.07              
ATOM    132  CA  ALA A 134     -27.141 -26.818  57.746  1.00  0.08              
ATOM    133  CA  ILE A 135     -28.401 -25.842  54.356  1.00  0.08              
ATOM    134  CA  ASP A 136     -26.996 -24.296  51.172  1.00  0.08              
ATOM    135  CA  ALA A 137     -27.786 -20.447  51.589  1.00  0.16              
ATOM    136  CA  SER A 138     -25.488 -19.284  48.684  1.00  0.25              
ATOM    137  CA  LEU A 139     -28.200 -18.528  46.275  1.00  0.20              
ATOM    138  CA  THR A 140     -29.057 -14.800  46.121  1.00  0.25              
ATOM    139  CA  SER A 141     -32.831 -15.744  46.304  1.00  0.21              
ATOM    140  CA  PHE A 142     -31.923 -17.128  49.788  1.00  0.16              
ATOM    141  CA  GLN A 143     -30.146 -13.880  50.614  1.00  0.23              
ATOM    142  CA  PHE A 144     -32.898 -11.662  49.613  1.00  0.24              
ATOM    143  CA  TYR A 145     -35.720 -13.895  50.754  1.00  0.18              
ATOM    144  CA  SER A 146     -39.018 -11.901  52.259  1.00  0.15              
ATOM    145  CA  LYS A 147     -41.957 -14.105  51.788  1.00  0.26              
ATOM    146  CA  GLY A 148     -43.850 -17.523  51.125  1.00  0.29              
ATOM    147  CA  VAL A 149     -42.195 -20.970  51.074  1.00  0.12              
ATOM    148  CA  TYR A 150     -38.421 -20.668  49.792  1.00  0.13              
ATOM    149  CA  TYR A 151     -37.331 -23.134  47.117  1.00  0.20              
ATOM    150  CA  ASP A 152     -34.959 -22.660  44.291  1.00  0.22              
ATOM    151  CA  GLU A 153     -33.988 -25.613  42.030  1.00  0.31              
ATOM    152  CA  SER A 154     -30.497 -24.160  41.914  1.00  0.28              
ATOM    153  CA  CYS A 155     -29.943 -24.957  45.626  1.00  0.16              
ATOM    154  CA  ASN A 156     -27.236 -27.603  46.339  1.00  0.14              
ATOM    155  CA  SER A 157     -27.930 -30.382  48.713  1.00  0.12              
ATOM    156  CA  ASP A 158     -24.208 -31.277  48.528  1.00  0.22              
ATOM    157  CA  ASN A 159     -22.952 -27.760  49.210  1.00  0.18              
ATOM    158  CA  LEU A 160     -24.004 -27.025  52.793  1.00  0.12              
ATOM    159  CA  ASN A 161     -22.558 -23.662  53.865  1.00  0.16              
ATOM    160  CA  HIS A 162     -24.894 -22.043  56.394  1.00  0.12              
ATOM    161  CA  ALA A 163     -25.982 -23.119  59.859  1.00  0.07              
ATOM    162  CA  VAL A 164     -29.536 -22.366  60.996  1.00  0.07              
ATOM    163  CA  LEU A 165     -32.348 -23.613  63.369  1.00  0.06              
ATOM    164  CA  ALA A 166     -35.290 -25.895  62.536  1.00  0.06              
ATOM    165  CA  VAL A 167     -37.907 -24.523  64.970  1.00  0.07              
ATOM    166  CA  GLY A 168     -40.951 -26.384  63.675  1.00  0.08              
ATOM    167  CA  TYR A 169     -42.929 -27.211  60.512  1.00  0.09              
ATOM    168  CA  GLY A 170     -46.209 -26.986  58.929  1.00  0.19              
ATOM    169  CA  ILE A 171     -47.955 -25.782  55.668  1.00  0.17              
ATOM    170  CA  GLN A 172     -48.772 -22.349  54.206  1.00  0.31              
ATOM    171  CA  LYS A 173     -50.928 -21.805  51.115  1.00  0.65              
ATOM    172  CA  GLY A 174     -50.941 -25.887  50.367  1.00  0.51              
ATOM    173  CA  ASN A 175     -47.097 -25.768  50.605  1.00  0.25              
ATOM    174  CA  LYS A 176     -45.433 -27.776  53.364  1.00  0.13              
ATOM    175  CA  HIS A 177     -42.411 -26.072  54.920  1.00  0.07              
ATOM    176  CA  TRP A 178     -39.918 -25.986  57.772  1.00  0.07              
ATOM    177  CA  ILE A 179     -39.933 -23.021  60.104  1.00  0.07              
ATOM    178  CA  ILE A 180     -36.276 -21.909  60.050  1.00  0.08              
ATOM    179  CA  LYS A 181     -34.974 -19.323  62.528  1.00  0.08              
ATOM    180  CA  ASN A 182     -32.079 -17.354  61.005  1.00  0.10              
ATOM    181  CA  SER A 183     -29.585 -15.166  62.918  1.00  0.11              
ATOM    182  CA  TRP A 184     -29.800 -12.054  60.765  1.00  0.12              
ATOM    183  CA  GLY A 185     -31.945 -10.091  62.830  1.00  0.12              
ATOM    184  CA  GLU A 186     -35.792  -9.243  62.726  1.00  0.12              
ATOM    185  CA  ASN A 187     -35.359  -6.932  59.731  1.00  0.24              
ATOM    186  CA  TRP A 188     -34.242  -9.953  57.716  1.00  0.15              
ATOM    187  CA  GLY A 189     -36.679 -12.429  55.899  1.00  0.12              
ATOM    188  CA  ASN A 190     -39.976 -12.678  57.415  1.00  0.12              
ATOM    189  CA  LYS A 191     -39.331 -11.245  60.870  1.00  0.14              
ATOM    190  CA  GLY A 192     -36.042 -13.285  61.162  1.00  0.09              
ATOM    191  CA  TYR A 193     -37.612 -16.522  59.844  1.00  0.10              
ATOM    192  CA  ILE A 194     -37.670 -18.385  56.572  1.00  0.12              
ATOM    193  CA  LEU A 195     -40.221 -21.036  55.556  1.00  0.08              
ATOM    194  CA  MET A 196     -38.173 -23.634  53.649  1.00  0.08              
ATOM    195  CA  ALA A 197     -39.677 -26.332  51.374  1.00  0.09              
ATOM    196  CA  ARG A 198     -40.631 -29.545  53.202  1.00  0.10              
ATOM    197  CA  ASN A 199     -40.793 -32.896  51.297  1.00  0.16              
ATOM    198  CA  LYS A 200     -39.553 -31.377  48.058  1.00  0.15              
ATOM    199  CA  ASN A 201     -36.587 -33.769  47.636  1.00  0.19              
ATOM    200  CA  ASN A 202     -34.405 -32.579  50.574  1.00  0.12              
ATOM    201  CA  ALA A 203     -34.452 -28.850  49.434  1.00  0.11              
ATOM    202  CA  CYS A 204     -30.980 -27.320  49.890  1.00  0.07              
ATOM    203  CA  GLY A 205     -29.734 -30.221  51.832  1.00  0.07              
ATOM    204  CA  ILE A 206     -32.041 -29.354  54.820  1.00  0.07              
ATOM    205  CA  ALA A 207     -31.916 -32.860  56.208  1.00  0.08              
ATOM    206  CA  ASN A 208     -28.378 -33.843  55.417  1.00  0.09              
ATOM    207  CA  LEU A 209     -26.565 -32.299  58.381  1.00  0.10              
ATOM    208  CA  ALA A 210     -28.931 -32.014  61.243  1.00  0.09              
ATOM    209  CA  SER A 211     -27.976 -32.622  64.870  1.00  0.09              
ATOM    210  CA  PHE A 212     -29.074 -31.737  68.428  1.00  0.10              
ATOM    211  CA  PRO A 213     -27.178 -31.966  71.768  1.00  0.09              
ATOM    212  CA  LYS A 214     -27.944 -34.476  74.549  1.00  0.12              
ATOM    213  CA  MET A 215     -27.882 -33.531  78.214  1.00  0.16              
ENDMDL
MODEL        9
ATOM      1  CA  ASP A   3     -49.435 -31.761  61.246  1.00  0.45              
ATOM      2  CA  SER A   4     -47.917 -28.532  62.361  1.00  0.20              
ATOM      3  CA  VAL A   5     -45.802 -27.481  65.310  1.00  0.15              
ATOM      4  CA  ASP A   6     -44.166 -24.143  66.245  1.00  0.13              
ATOM      5  CA  TYR A   7     -41.943 -24.464  69.350  1.00  0.11              
ATOM      6  CA  ARG A   8     -42.065 -20.670  69.840  1.00  0.14              
ATOM      7  CA  LYS A   9     -45.646 -21.136  71.018  1.00  0.25              
ATOM      8  CA  LYS A  10     -44.218 -23.725  73.453  1.00  0.21              
ATOM      9  CA  GLY A  11     -41.649 -21.188  74.696  1.00  0.18              
ATOM     10  CA  TYR A  12     -38.609 -23.425  73.776  1.00  0.11              
ATOM     11  CA  VAL A  13     -37.212 -20.531  71.548  1.00  0.14              
ATOM     12  CA  THR A  14     -35.401 -17.341  72.549  1.00  0.18              
ATOM     13  CA  PRO A  15     -36.067 -14.244  70.334  1.00  0.25              
ATOM     14  CA  VAL A  16     -34.455 -13.721  66.902  1.00  0.16              
ATOM     15  CA  LYS A  17     -30.906 -12.712  67.416  1.00  0.16              
ATOM     16  CA  ASN A  18     -28.491 -10.854  65.088  1.00  0.11              
ATOM     17  CA  GLN A  19     -25.070 -12.316  64.339  1.00  0.15              
ATOM     18  CA  GLY A  20     -23.794  -9.115  62.659  1.00  0.25              
ATOM     19  CA  GLN A  21     -20.976  -8.829  60.514  1.00  0.32              
ATOM     20  CA  CYS A  22     -19.498 -12.077  61.950  1.00  0.14              
ATOM     21  CA  GLY A  23     -19.606 -15.678  60.375  1.00  0.11              
ATOM     22  CA  SER A  24     -21.045 -17.109  63.591  1.00  0.08              
ATOM     23  CA  CYS A  25     -24.109 -18.947  62.165  1.00  0.07              
ATOM     24  CA  TRP A  26     -22.820 -22.141  63.598  1.00  0.06              
ATOM     25  CA  ALA A  27     -22.571 -20.741  67.079  1.00  0.06              
ATOM     26  CA  PHE A  28     -26.212 -19.308  66.890  1.00  0.06              
ATOM     27  CA  SER A  29     -27.368 -22.585  65.385  1.00  0.06              
ATOM     28  CA  SER A  30     -25.710 -24.518  68.246  1.00  0.06              
ATOM     29  CA  VAL A  31     -26.889 -22.180  71.005  1.00  0.07              
ATOM     30  CA  GLY A  32     -30.471 -22.296  69.767  1.00  0.07              
ATOM     31  CA  ALA A  33     -30.574 -26.105  70.007  1.00  0.06              
ATOM     32  CA  LEU A  34     -29.022 -26.155  73.521  1.00  0.06              
ATOM     33  CA  GLU A  35     -31.467 -23.491  74.681  1.00  0.07              
ATOM     34  CA  GLY A  36     -34.289 -25.648  73.402  1.00  0.07              
ATOM     35  CA  GLN A  37     -32.969 -28.764  75.377  1.00  0.09              
ATOM     36  CA  LEU A  38     -32.210 -26.757  78.524  1.00  0.09              
ATOM     37  CA  LYS A  39     -35.897 -25.900  78.449  1.00  0.09              
ATOM     38  CA  LYS A  40     -36.950 -29.515  77.941  1.00  0.15              
ATOM     39  CA  LYS A  41     -34.686 -30.660  80.810  1.00  0.21              
ATOM     40  CA  THR A  42     -34.913 -27.865  83.513  1.00  0.28              
ATOM     41  CA  GLY A  43     -38.169 -25.827  82.412  1.00  0.23              
ATOM     42  CA  LYS A  44     -36.119 -22.861  82.237  1.00  0.25              
ATOM     43  CA  LEU A  45     -35.520 -20.873  78.960  1.00  0.14              
ATOM     44  CA  LEU A  46     -32.325 -18.781  79.136  1.00  0.20              
ATOM     45  CA  ASN A  47     -30.028 -17.183  76.514  1.00  0.14              
ATOM     46  CA  LEU A  48     -26.821 -19.209  76.093  1.00  0.08              
ATOM     47  CA  SER A  49     -23.562 -17.580  74.827  1.00  0.08              
ATOM     48  CA  PRO A  50     -22.709 -17.904  71.096  1.00  0.07              
ATOM     49  CA  GLN A  51     -19.727 -15.620  71.757  1.00  0.07              
ATOM     50  CA  ASN A  52     -18.291 -18.197  74.226  1.00  0.08              
ATOM     51  CA  LEU A  53     -18.337 -20.607  71.294  1.00  0.07              
ATOM     52  CA  VAL A  54     -16.881 -18.128  68.788  1.00  0.07              
ATOM     53  CA  ASP A  55     -13.929 -17.195  71.048  1.00  0.10              
ATOM     54  CA  CYS A  56     -13.339 -20.744  72.471  1.00  0.11              
ATOM     55  CA  VAL A  57     -13.914 -23.457  69.852  1.00  0.11              
ATOM     56  CA  SER A  58     -10.415 -23.921  68.388  1.00  0.19              
ATOM     57  CA  GLU A  59     -11.674 -26.493  65.919  1.00  0.19              
ATOM     58  CA  ASN A  60     -13.878 -23.810  64.441  1.00  0.14              
ATOM     59  CA  ASP A  61     -12.833 -20.467  63.027  1.00  0.12              
ATOM     60  CA  GLY A  62     -14.718 -18.093  65.020  1.00  0.11              
ATOM     61  CA  CYS A  63     -16.144 -15.362  62.503  1.00  0.11              
ATOM     62  CA  GLY A  64     -14.389 -17.591  59.755  1.00  0.14              
ATOM     63  CA  GLY A  65     -16.873 -20.466  60.055  1.00  0.13              
ATOM     64  CA  GLY A  66     -17.360 -23.808  61.779  1.00  0.14              
ATOM     65  CA  TYR A  67     -19.632 -26.523  62.558  1.00  0.10              
ATOM     66  CA  MET A  68     -22.364 -27.211  65.162  1.00  0.08              
ATOM     67  CA  THR A  69     -20.941 -30.723  65.964  1.00  0.09              
ATOM     68  CA  ASN A  70     -17.566 -29.193  66.910  1.00  0.10              
ATOM     69  CA  ALA A  71     -19.471 -26.740  69.148  1.00  0.08              
ATOM     70  CA  PHE A  72     -21.333 -29.401  70.940  1.00  0.08              
ATOM     71  CA  GLN A  73     -18.086 -31.326  71.602  1.00  0.10              
ATOM     72  CA  TYR A  74     -16.381 -28.138  72.822  1.00  0.09              
ATOM     73  CA  VAL A  75     -19.395 -27.738  75.363  1.00  0.08              
ATOM     74  CA  GLN A  76     -19.158 -31.400  76.333  1.00  0.09              
ATOM     75  CA  LYS A  77     -15.366 -31.380  76.945  1.00  0.14              
ATOM     76  CA  ASN A  78     -15.422 -27.909  78.492  1.00  0.15              
ATOM     77  CA  ARG A  79     -18.140 -29.321  80.569  1.00  0.12              
ATOM     78  CA  GLY A  80     -20.528 -26.134  80.377  1.00  0.10              
ATOM     79  CA  ILE A  81     -21.228 -23.099  78.269  1.00  0.10              
ATOM     80  CA  ASP A  82     -21.801 -19.685  79.804  1.00  0.08              
ATOM     81  CA  SER A  83     -25.051 -17.681  79.596  1.00  0.08              
ATOM     82  CA  GLU A  84     -25.471 -14.650  77.458  1.00  0.09              
ATOM     83  CA  ASP A  85     -25.138 -12.414  80.566  1.00  0.17              
ATOM     84  CA  ALA A  86     -21.892 -13.998  81.671  1.00  0.14              
ATOM     85  CA  TYR A  87     -20.563 -13.812  78.236  1.00  0.12              
ATOM     86  CA  PRO A  88     -22.062 -11.018  75.964  1.00  0.17              
ATOM     87  CA  TYR A  89     -22.116 -11.211  72.274  1.00  0.16              
ATOM     88  CA  VAL A  90     -19.675  -8.588  70.650  1.00  0.26              
ATOM     89  CA  GLY A  91     -19.347 -10.140  67.073  1.00  0.19              
ATOM     90  CA  GLN A  92     -15.794 -10.020  66.871  1.00  0.22              
ATOM     91  CA  GLU A  93     -13.403 -12.833  67.574  1.00  0.18              
ATOM     92  CA  GLU A  94     -11.646 -12.329  70.910  1.00  0.32              
ATOM     93  CA  SER A  95      -9.409 -14.653  73.217  1.00  0.32              
ATOM     94  CA  CYS A  96     -11.329 -17.336  75.033  1.00  0.17              
ATOM     95  CA  MET A  97     -12.666 -15.808  78.270  1.00  0.30              
ATOM     96  CA  TYR A  98     -14.762 -18.692  79.536  1.00  0.22              
ATOM     97  CA  ASN A  99     -15.918 -18.122  83.182  1.00  0.24              
ATOM     98  CA  PRO A 100     -17.133 -21.273  84.982  1.00  0.24              
ATOM     99  CA  THR A 101     -19.226 -19.259  87.465  1.00  0.29              
ATOM    100  CA  GLY A 102     -21.435 -18.058  84.501  1.00  0.15              
ATOM    101  CA  LYS A 103     -22.017 -21.792  83.375  1.00  0.11              
ATOM    102  CA  ALA A 104     -25.784 -22.003  82.447  1.00  0.12              
ATOM    103  CA  ALA A 105     -25.781 -25.287  80.543  1.00  0.15              
ATOM    104  CA  LYS A 106     -23.660 -28.553  79.838  1.00  0.12              
ATOM    105  CA  CYS A 107     -23.693 -31.046  77.033  1.00  0.10              
ATOM    106  CA  ARG A 108     -23.050 -34.832  76.865  1.00  0.11              
ATOM    107  CA  GLY A 109     -23.099 -35.263  73.335  1.00  0.11              
ATOM    108  CA  TYR A 110     -24.968 -34.813  69.986  1.00  0.10              
ATOM    109  CA  ARG A 111     -27.425 -37.105  68.078  1.00  0.17              
ATOM    110  CA  GLU A 112     -27.576 -36.859  64.278  1.00  0.14              
ATOM    111  CA  ILE A 113     -30.738 -37.312  62.202  1.00  0.14              
ATOM    112  CA  PRO A 114     -30.330 -39.870  59.332  1.00  0.18              
ATOM    113  CA  GLU A 115     -28.956 -38.257  56.314  1.00  0.15              
ATOM    114  CA  GLY A 116     -31.340 -36.770  53.765  1.00  0.11              
ATOM    115  CA  ASN A 117     -34.373 -38.273  55.974  1.00  0.13              
ATOM    116  CA  GLU A 118     -36.999 -35.458  56.316  1.00  0.11              
ATOM    117  CA  LYS A 119     -39.488 -37.792  58.025  1.00  0.14              
ATOM    118  CA  ALA A 120     -36.671 -38.383  60.654  1.00  0.13              
ATOM    119  CA  LEU A 121     -36.250 -34.621  60.949  1.00  0.10              
ATOM    120  CA  LYS A 122     -40.057 -34.178  61.457  1.00  0.11              
ATOM    121  CA  ARG A 123     -40.465 -36.889  64.100  1.00  0.13              
ATOM    122  CA  ALA A 124     -37.204 -35.403  65.858  1.00  0.11              
ATOM    123  CA  VAL A 125     -38.708 -31.826  65.876  1.00  0.09              
ATOM    124  CA  ALA A 126     -42.039 -32.988  67.195  1.00  0.13              
ATOM    125  CA  ARG A 127     -40.638 -34.826  70.059  1.00  0.17              
ATOM    126  CA  VAL A 128     -37.120 -33.359  71.013  1.00  0.15              
ATOM    127  CA  GLY A 129     -37.602 -29.799  69.833  1.00  0.10              
ATOM    128  CA  PRO A 130     -35.569 -27.296  67.781  1.00  0.06              
ATOM    129  CA  VAL A 131     -32.841 -29.098  65.814  1.00  0.07              
ATOM    130  CA  SER A 132     -29.688 -27.541  64.315  1.00  0.05              
ATOM    131  CA  VAL A 133     -29.598 -27.834  60.545  1.00  0.07              
ATOM    132  CA  ALA A 134     -27.150 -26.843  57.767  1.00  0.08              
ATOM    133  CA  ILE A 135     -28.395 -25.900  54.367  1.00  0.08              
ATOM    134  CA  ASP A 136     -26.954 -24.387  51.178  1.00  0.08              
ATOM    135  CA  ALA A 137     -27.729 -20.510  51.577  1.00  0.16              
ATOM    136  CA  SER A 138     -25.397 -19.386  48.674  1.00  0.25              
ATOM    137  CA  LEU A 139     -28.086 -18.618  46.258  1.00  0.20              
ATOM    138  CA  THR A 140     -28.908 -14.871  46.122  1.00  0.25              
ATOM    139  CA  SER A 141     -32.705 -15.778  46.287  1.00  0.21              
ATOM    140  CA  PHE A 142     -31.791 -17.190  49.766  1.00  0.16              
ATOM    141  CA  GLN A 143     -29.994 -13.955  50.615  1.00  0.23              
ATOM    142  CA  PHE A 144     -32.697 -11.705  49.602  1.00  0.24              
ATOM    143  CA  TYR A 145     -35.547 -13.914  50.716  1.00  0.18              
ATOM    144  CA  SER A 146     -38.903 -11.888  52.186  1.00  0.15              
ATOM    145  CA  LYS A 147     -41.834 -14.067  51.651  1.00  0.26              
ATOM    146  CA  GLY A 148     -43.781 -17.498  51.051  1.00  0.29              
ATOM    147  CA  VAL A 149     -42.122 -20.947  51.023  1.00  0.12              
ATOM    148  CA  TYR A 150     -38.308 -20.679  49.761  1.00  0.13              
ATOM    149  CA  TYR A 151     -37.230 -23.164  47.097  1.00  0.20              
ATOM    150  CA  ASP A 152     -34.864 -22.711  44.277  1.00  0.22              
ATOM    151  CA  GLU A 153     -33.909 -25.684  42.026  1.00  0.31              
ATOM    152  CA  SER A 154     -30.419 -24.248  41.911  1.00  0.28              
ATOM    153  CA  CYS A 155     -29.873 -25.045  45.627  1.00  0.16              
ATOM    154  CA  ASN A 156     -27.190 -27.722  46.365  1.00  0.14              
ATOM    155  CA  SER A 157     -27.926 -30.471  48.747  1.00  0.12              
ATOM    156  CA  ASP A 158     -24.207 -31.416  48.598  1.00  0.22              
ATOM    157  CA  ASN A 159     -22.922 -27.904  49.265  1.00  0.18              
ATOM    158  CA  LEU A 160     -23.992 -27.129  52.838  1.00  0.12              
ATOM    159  CA  ASN A 161     -22.531 -23.767  53.899  1.00  0.16              
ATOM    160  CA  HIS A 162     -24.875 -22.103  56.397  1.00  0.12              
ATOM    161  CA  ALA A 163     -26.000 -23.129  59.866  1.00  0.07              
ATOM    162  CA  VAL A 164     -29.558 -22.372  60.998  1.00  0.07              
ATOM    163  CA  LEU A 165     -32.368 -23.612  63.381  1.00  0.06              
ATOM    164  CA  ALA A 166     -35.307 -25.890  62.543  1.00  0.06              
ATOM    165  CA  VAL A 167     -37.924 -24.505  64.976  1.00  0.07              
ATOM    166  CA  GLY A 168     -40.970 -26.355  63.673  1.00  0.08              
ATOM    167  CA  TYR A 169     -42.966 -27.145  60.504  1.00  0.09              
ATOM    168  CA  GLY A 170     -46.226 -26.925  58.914  1.00  0.19              
ATOM    169  CA  ILE A 171     -47.955 -25.672  55.640  1.00  0.17              
ATOM    170  CA  GLN A 172     -48.723 -22.224  54.168  1.00  0.31              
ATOM    171  CA  LYS A 173     -50.853 -21.631  51.058  1.00  0.65              
ATOM    172  CA  GLY A 174     -50.934 -25.779  50.339  1.00  0.51              
ATOM    173  CA  ASN A 175     -47.083 -25.680  50.577  1.00  0.25              
ATOM    174  CA  LYS A 176     -45.451 -27.702  53.344  1.00  0.13              
ATOM    175  CA  HIS A 177     -42.410 -26.030  54.903  1.00  0.07              
ATOM    176  CA  TRP A 178     -39.932 -25.956  57.767  1.00  0.07              
ATOM    177  CA  ILE A 179     -39.940 -22.992  60.093  1.00  0.07              
ATOM    178  CA  ILE A 180     -36.275 -21.904  60.046  1.00  0.08              
ATOM    179  CA  LYS A 181     -34.995 -19.315  62.535  1.00  0.08              
ATOM    180  CA  ASN A 182     -32.092 -17.351  61.016  1.00  0.10              
ATOM    181  CA  SER A 183     -29.622 -15.155  62.955  1.00  0.11              
ATOM    182  CA  TRP A 184     -29.845 -12.031  60.828  1.00  0.12              
ATOM    183  CA  GLY A 185     -31.984 -10.085  62.859  1.00  0.12              
ATOM    184  CA  GLU A 186     -35.853  -9.239  62.725  1.00  0.12              
ATOM    185  CA  ASN A 187     -35.384  -6.924  59.736  1.00  0.24              
ATOM    186  CA  TRP A 188     -34.221  -9.929  57.724  1.00  0.15              
ATOM    187  CA  GLY A 189     -36.632 -12.436  55.875  1.00  0.12              
ATOM    188  CA  ASN A 190     -39.942 -12.677  57.328  1.00  0.12              
ATOM    189  CA  LYS A 191     -39.363 -11.249  60.803  1.00  0.14              
ATOM    190  CA  GLY A 192     -36.058 -13.281  61.153  1.00  0.09              
ATOM    191  CA  TYR A 193     -37.617 -16.520  59.812  1.00  0.10              
ATOM    192  CA  ILE A 194     -37.621 -18.382  56.539  1.00  0.12              
ATOM    193  CA  LEU A 195     -40.188 -21.020  55.525  1.00  0.08              
ATOM    194  CA  MET A 196     -38.138 -23.638  53.640  1.00  0.08              
ATOM    195  CA  ALA A 197     -39.664 -26.329  51.368  1.00  0.09              
ATOM    196  CA  ARG A 198     -40.662 -29.526  53.201  1.00  0.10              
ATOM    197  CA  ASN A 199     -40.838 -32.883  51.302  1.00  0.16              
ATOM    198  CA  LYS A 200     -39.570 -31.381  48.065  1.00  0.15              
ATOM    199  CA  ASN A 201     -36.621 -33.801  47.660  1.00  0.19              
ATOM    200  CA  ASN A 202     -34.437 -32.616  50.599  1.00  0.12              
ATOM    201  CA  ALA A 203     -34.448 -28.882  49.440  1.00  0.11              
ATOM    202  CA  CYS A 204     -30.961 -27.383  49.895  1.00  0.07              
ATOM    203  CA  GLY A 205     -29.744 -30.267  51.854  1.00  0.07              
ATOM    204  CA  ILE A 206     -32.061 -29.387  54.838  1.00  0.07              
ATOM    205  CA  ALA A 207     -31.958 -32.885  56.232  1.00  0.08              
ATOM    206  CA  ASN A 208     -28.432 -33.907  55.461  1.00  0.09              
ATOM    207  CA  LEU A 209     -26.611 -32.340  58.410  1.00  0.10              
ATOM    208  CA  ALA A 210     -28.977 -32.027  61.257  1.00  0.09              
ATOM    209  CA  SER A 211     -27.995 -32.629  64.880  1.00  0.09              
ATOM    210  CA  PHE A 212     -29.093 -31.745  68.441  1.00  0.10              
ATOM    211  CA  PRO A 213     -27.147 -31.971  71.758  1.00  0.09              
ATOM    212  CA  LYS A 214     -27.877 -34.502  74.533  1.00  0.12              
ATOM    213  CA  MET A 215     -27.783 -33.576  78.202  1.00  0.16              
ENDMDL
MODEL       10
ATOM      1  CA  ASP A   3     -49.435 -31.761  61.246  1.00  0.45              
ATOM      2  CA  SER A   4     -47.917 -28.532  62.361  1.00  0.20              
ATOM      3  CA  VAL A   5     -45.802 -27.481  65.310  1.00  0.15              
ATOM      4  CA  ASP A   6     -44.166 -24.143  66.245  1.00  0.13              
ATOM      5  CA  TYR A   7     -41.943 -24.464  69.350  1.00  0.11              
ATOM      6  CA  ARG A   8     -42.065 -20.670  69.840  1.00  0.14              
ATOM      7  CA  LYS A   9     -45.646 -21.136  71.018  1.00  0.25              
ATOM      8  CA  LYS A  10     -44.218 -23.725  73.453  1.00  0.21              
ATOM      9  CA  GLY A  11     -41.649 -21.188  74.696  1.00  0.18              
ATOM     10  CA  TYR A  12     -38.609 -23.425  73.776  1.00  0.11              
ATOM     11  CA  VAL A  13     -37.212 -20.531  71.548  1.00  0.14              
ATOM     12  CA  THR A  14     -35.401 -17.341  72.549  1.00  0.18              
ATOM     13  CA  PRO A  15     -36.067 -14.244  70.334  1.00  0.25              
ATOM     14  CA  VAL A  16     -34.455 -13.721  66.902  1.00  0.16              
ATOM     15  CA  LYS A  17     -30.906 -12.712  67.416  1.00  0.16              
ATOM     16  CA  ASN A  18     -28.491 -10.854  65.088  1.00  0.11              
ATOM     17  CA  GLN A  19     -25.070 -12.316  64.339  1.00  0.15              
ATOM     18  CA  GLY A  20     -23.794  -9.115  62.659  1.00  0.25              
ATOM     19  CA  GLN A  21     -20.976  -8.829  60.514  1.00  0.32              
ATOM     20  CA  CYS A  22     -19.498 -12.077  61.950  1.00  0.14              
ATOM     21  CA  GLY A  23     -19.606 -15.678  60.375  1.00  0.11              
ATOM     22  CA  SER A  24     -21.045 -17.109  63.591  1.00  0.08              
ATOM     23  CA  CYS A  25     -24.109 -18.947  62.165  1.00  0.07              
ATOM     24  CA  TRP A  26     -22.820 -22.141  63.598  1.00  0.06              
ATOM     25  CA  ALA A  27     -22.571 -20.741  67.079  1.00  0.06              
ATOM     26  CA  PHE A  28     -26.212 -19.308  66.890  1.00  0.06              
ATOM     27  CA  SER A  29     -27.368 -22.585  65.385  1.00  0.06              
ATOM     28  CA  SER A  30     -25.710 -24.518  68.246  1.00  0.06              
ATOM     29  CA  VAL A  31     -26.889 -22.180  71.005  1.00  0.07              
ATOM     30  CA  GLY A  32     -30.471 -22.296  69.767  1.00  0.07              
ATOM     31  CA  ALA A  33     -30.574 -26.105  70.007  1.00  0.06              
ATOM     32  CA  LEU A  34     -29.022 -26.155  73.521  1.00  0.06              
ATOM     33  CA  GLU A  35     -31.467 -23.491  74.681  1.00  0.07              
ATOM     34  CA  GLY A  36     -34.289 -25.648  73.402  1.00  0.07              
ATOM     35  CA  GLN A  37     -32.969 -28.764  75.377  1.00  0.09              
ATOM     36  CA  LEU A  38     -32.210 -26.757  78.524  1.00  0.09              
ATOM     37  CA  LYS A  39     -35.897 -25.900  78.449  1.00  0.09              
ATOM     38  CA  LYS A  40     -36.950 -29.515  77.941  1.00  0.15              
ATOM     39  CA  LYS A  41     -34.686 -30.660  80.810  1.00  0.21              
ATOM     40  CA  THR A  42     -34.913 -27.865  83.513  1.00  0.28              
ATOM     41  CA  GLY A  43     -38.169 -25.827  82.412  1.00  0.23              
ATOM     42  CA  LYS A  44     -36.119 -22.861  82.237  1.00  0.25              
ATOM     43  CA  LEU A  45     -35.520 -20.873  78.960  1.00  0.14              
ATOM     44  CA  LEU A  46     -32.325 -18.781  79.136  1.00  0.20              
ATOM     45  CA  ASN A  47     -30.028 -17.183  76.514  1.00  0.14              
ATOM     46  CA  LEU A  48     -26.821 -19.209  76.093  1.00  0.08              
ATOM     47  CA  SER A  49     -23.562 -17.580  74.827  1.00  0.08              
ATOM     48  CA  PRO A  50     -22.709 -17.904  71.096  1.00  0.07              
ATOM     49  CA  GLN A  51     -19.727 -15.620  71.757  1.00  0.07              
ATOM     50  CA  ASN A  52     -18.291 -18.197  74.226  1.00  0.08              
ATOM     51  CA  LEU A  53     -18.337 -20.607  71.294  1.00  0.07              
ATOM     52  CA  VAL A  54     -16.881 -18.128  68.788  1.00  0.07              
ATOM     53  CA  ASP A  55     -13.929 -17.195  71.048  1.00  0.10              
ATOM     54  CA  CYS A  56     -13.339 -20.744  72.471  1.00  0.11              
ATOM     55  CA  VAL A  57     -13.914 -23.457  69.852  1.00  0.11              
ATOM     56  CA  SER A  58     -10.415 -23.921  68.388  1.00  0.19              
ATOM     57  CA  GLU A  59     -11.674 -26.493  65.919  1.00  0.19              
ATOM     58  CA  ASN A  60     -13.878 -23.810  64.441  1.00  0.14              
ATOM     59  CA  ASP A  61     -12.833 -20.467  63.027  1.00  0.12              
ATOM     60  CA  GLY A  62     -14.718 -18.093  65.020  1.00  0.11              
ATOM     61  CA  CYS A  63     -16.144 -15.362  62.503  1.00  0.11              
ATOM     62  CA  GLY A  64     -14.389 -17.591  59.755  1.00  0.14              
ATOM     63  CA  GLY A  65     -16.873 -20.466  60.055  1.00  0.13              
ATOM     64  CA  GLY A  66     -17.360 -23.808  61.779  1.00  0.14              
ATOM     65  CA  TYR A  67     -19.632 -26.523  62.558  1.00  0.10              
ATOM     66  CA  MET A  68     -22.364 -27.211  65.162  1.00  0.08              
ATOM     67  CA  THR A  69     -20.941 -30.723  65.964  1.00  0.09              
ATOM     68  CA  ASN A  70     -17.566 -29.193  66.910  1.00  0.10              
ATOM     69  CA  ALA A  71     -19.471 -26.740  69.148  1.00  0.08              
ATOM     70  CA  PHE A  72     -21.333 -29.401  70.940  1.00  0.08              
ATOM     71  CA  GLN A  73     -18.086 -31.326  71.602  1.00  0.10              
ATOM     72  CA  TYR A  74     -16.381 -28.138  72.822  1.00  0.09              
ATOM     73  CA  VAL A  75     -19.395 -27.738  75.363  1.00  0.08              
ATOM     74  CA  GLN A  76     -19.158 -31.400  76.333  1.00  0.09              
ATOM     75  CA  LYS A  77     -15.366 -31.380  76.945  1.00  0.14              
ATOM     76  CA  ASN A  78     -15.422 -27.909  78.492  1.00  0.15              
ATOM     77  CA  ARG A  79     -18.140 -29.321  80.569  1.00  0.12              
ATOM     78  CA  GLY A  80     -20.528 -26.134  80.377  1.00  0.10              
ATOM     79  CA  ILE A  81     -21.228 -23.099  78.269  1.00  0.10              
ATOM     80  CA  ASP A  82     -21.801 -19.685  79.804  1.00  0.08              
ATOM     81  CA  SER A  83     -25.051 -17.681  79.596  1.00  0.08              
ATOM     82  CA  GLU A  84     -25.471 -14.650  77.458  1.00  0.09              
ATOM     83  CA  ASP A  85     -25.138 -12.414  80.566  1.00  0.17              
ATOM     84  CA  ALA A  86     -21.892 -13.998  81.671  1.00  0.14              
ATOM     85  CA  TYR A  87     -20.563 -13.812  78.236  1.00  0.12              
ATOM     86  CA  PRO A  88     -22.062 -11.018  75.964  1.00  0.17              
ATOM     87  CA  TYR A  89     -22.116 -11.211  72.274  1.00  0.16              
ATOM     88  CA  VAL A  90     -19.675  -8.588  70.650  1.00  0.26              
ATOM     89  CA  GLY A  91     -19.347 -10.140  67.073  1.00  0.19              
ATOM     90  CA  GLN A  92     -15.794 -10.020  66.871  1.00  0.22              
ATOM     91  CA  GLU A  93     -13.403 -12.833  67.574  1.00  0.18              
ATOM     92  CA  GLU A  94     -11.646 -12.329  70.910  1.00  0.32              
ATOM     93  CA  SER A  95      -9.409 -14.653  73.217  1.00  0.32              
ATOM     94  CA  CYS A  96     -11.329 -17.336  75.033  1.00  0.17              
ATOM     95  CA  MET A  97     -12.666 -15.808  78.270  1.00  0.30              
ATOM     96  CA  TYR A  98     -14.762 -18.692  79.536  1.00  0.22              
ATOM     97  CA  ASN A  99     -15.918 -18.122  83.182  1.00  0.24              
ATOM     98  CA  PRO A 100     -17.133 -21.273  84.982  1.00  0.24              
ATOM     99  CA  THR A 101     -19.226 -19.259  87.465  1.00  0.29              
ATOM    100  CA  GLY A 102     -21.435 -18.058  84.501  1.00  0.15              
ATOM    101  CA  LYS A 103     -22.017 -21.792  83.375  1.00  0.11              
ATOM    102  CA  ALA A 104     -25.784 -22.003  82.447  1.00  0.12              
ATOM    103  CA  ALA A 105     -25.781 -25.287  80.543  1.00  0.15              
ATOM    104  CA  LYS A 106     -23.660 -28.553  79.838  1.00  0.12              
ATOM    105  CA  CYS A 107     -23.693 -31.046  77.033  1.00  0.10              
ATOM    106  CA  ARG A 108     -23.050 -34.832  76.865  1.00  0.11              
ATOM    107  CA  GLY A 109     -23.099 -35.263  73.335  1.00  0.11              
ATOM    108  CA  TYR A 110     -24.968 -34.813  69.986  1.00  0.10              
ATOM    109  CA  ARG A 111     -27.425 -37.105  68.078  1.00  0.17              
ATOM    110  CA  GLU A 112     -27.576 -36.859  64.278  1.00  0.14              
ATOM    111  CA  ILE A 113     -30.738 -37.312  62.202  1.00  0.14              
ATOM    112  CA  PRO A 114     -30.330 -39.870  59.332  1.00  0.18              
ATOM    113  CA  GLU A 115     -28.956 -38.257  56.314  1.00  0.15              
ATOM    114  CA  GLY A 116     -31.340 -36.770  53.765  1.00  0.11              
ATOM    115  CA  ASN A 117     -34.373 -38.273  55.974  1.00  0.13              
ATOM    116  CA  GLU A 118     -36.999 -35.458  56.316  1.00  0.11              
ATOM    117  CA  LYS A 119     -39.488 -37.792  58.025  1.00  0.14              
ATOM    118  CA  ALA A 120     -36.671 -38.383  60.654  1.00  0.13              
ATOM    119  CA  LEU A 121     -36.250 -34.621  60.949  1.00  0.10              
ATOM    120  CA  LYS A 122     -40.057 -34.178  61.457  1.00  0.11              
ATOM    121  CA  ARG A 123     -40.465 -36.889  64.100  1.00  0.13              
ATOM    122  CA  ALA A 124     -37.204 -35.403  65.858  1.00  0.11              
ATOM    123  CA  VAL A 125     -38.708 -31.826  65.876  1.00  0.09              
ATOM    124  CA  ALA A 126     -42.039 -32.988  67.195  1.00  0.13              
ATOM    125  CA  ARG A 127     -40.638 -34.826  70.059  1.00  0.17              
ATOM    126  CA  VAL A 128     -37.120 -33.359  71.013  1.00  0.15              
ATOM    127  CA  GLY A 129     -37.602 -29.799  69.833  1.00  0.10              
ATOM    128  CA  PRO A 130     -35.569 -27.296  67.781  1.00  0.06              
ATOM    129  CA  VAL A 131     -32.841 -29.098  65.814  1.00  0.07              
ATOM    130  CA  SER A 132     -29.688 -27.541  64.315  1.00  0.05              
ATOM    131  CA  VAL A 133     -29.598 -27.834  60.545  1.00  0.07              
ATOM    132  CA  ALA A 134     -27.150 -26.843  57.767  1.00  0.08              
ATOM    133  CA  ILE A 135     -28.395 -25.900  54.367  1.00  0.08              
ATOM    134  CA  ASP A 136     -26.954 -24.387  51.178  1.00  0.08              
ATOM    135  CA  ALA A 137     -27.729 -20.510  51.577  1.00  0.16              
ATOM    136  CA  SER A 138     -25.397 -19.386  48.674  1.00  0.25              
ATOM    137  CA  LEU A 139     -28.086 -18.618  46.258  1.00  0.20              
ATOM    138  CA  THR A 140     -28.908 -14.871  46.122  1.00  0.25              
ATOM    139  CA  SER A 141     -32.705 -15.778  46.287  1.00  0.21              
ATOM    140  CA  PHE A 142     -31.791 -17.190  49.766  1.00  0.16              
ATOM    141  CA  GLN A 143     -29.994 -13.955  50.615  1.00  0.23              
ATOM    142  CA  PHE A 144     -32.697 -11.705  49.602  1.00  0.24              
ATOM    143  CA  TYR A 145     -35.547 -13.914  50.716  1.00  0.18              
ATOM    144  CA  SER A 146     -38.903 -11.888  52.186  1.00  0.15              
ATOM    145  CA  LYS A 147     -41.834 -14.067  51.651  1.00  0.26              
ATOM    146  CA  GLY A 148     -43.781 -17.498  51.051  1.00  0.29              
ATOM    147  CA  VAL A 149     -42.122 -20.947  51.023  1.00  0.12              
ATOM    148  CA  TYR A 150     -38.308 -20.679  49.761  1.00  0.13              
ATOM    149  CA  TYR A 151     -37.230 -23.164  47.097  1.00  0.20              
ATOM    150  CA  ASP A 152     -34.864 -22.711  44.277  1.00  0.22              
ATOM    151  CA  GLU A 153     -33.909 -25.684  42.026  1.00  0.31              
ATOM    152  CA  SER A 154     -30.419 -24.248  41.911  1.00  0.28              
ATOM    153  CA  CYS A 155     -29.873 -25.045  45.627  1.00  0.16              
ATOM    154  CA  ASN A 156     -27.190 -27.722  46.365  1.00  0.14              
ATOM    155  CA  SER A 157     -27.926 -30.471  48.747  1.00  0.12              
ATOM    156  CA  ASP A 158     -24.207 -31.416  48.598  1.00  0.22              
ATOM    157  CA  ASN A 159     -22.922 -27.904  49.265  1.00  0.18              
ATOM    158  CA  LEU A 160     -23.992 -27.129  52.838  1.00  0.12              
ATOM    159  CA  ASN A 161     -22.531 -23.767  53.899  1.00  0.16              
ATOM    160  CA  HIS A 162     -24.875 -22.103  56.397  1.00  0.12              
ATOM    161  CA  ALA A 163     -26.000 -23.129  59.866  1.00  0.07              
ATOM    162  CA  VAL A 164     -29.558 -22.372  60.998  1.00  0.07              
ATOM    163  CA  LEU A 165     -32.368 -23.612  63.381  1.00  0.06              
ATOM    164  CA  ALA A 166     -35.307 -25.890  62.543  1.00  0.06              
ATOM    165  CA  VAL A 167     -37.924 -24.505  64.976  1.00  0.07              
ATOM    166  CA  GLY A 168     -40.970 -26.355  63.673  1.00  0.08              
ATOM    167  CA  TYR A 169     -42.966 -27.145  60.504  1.00  0.09              
ATOM    168  CA  GLY A 170     -46.226 -26.925  58.914  1.00  0.19              
ATOM    169  CA  ILE A 171     -47.955 -25.672  55.640  1.00  0.17              
ATOM    170  CA  GLN A 172     -48.723 -22.224  54.168  1.00  0.31              
ATOM    171  CA  LYS A 173     -50.853 -21.631  51.058  1.00  0.65              
ATOM    172  CA  GLY A 174     -50.934 -25.779  50.339  1.00  0.51              
ATOM    173  CA  ASN A 175     -47.083 -25.680  50.577  1.00  0.25              
ATOM    174  CA  LYS A 176     -45.451 -27.702  53.344  1.00  0.13              
ATOM    175  CA  HIS A 177     -42.410 -26.030  54.903  1.00  0.07              
ATOM    176  CA  TRP A 178     -39.932 -25.956  57.767  1.00  0.07              
ATOM    177  CA  ILE A 179     -39.940 -22.992  60.093  1.00  0.07              
ATOM    178  CA  ILE A 180     -36.275 -21.904  60.046  1.00  0.08              
ATOM    179  CA  LYS A 181     -34.995 -19.315  62.535  1.00  0.08              
ATOM    180  CA  ASN A 182     -32.092 -17.351  61.016  1.00  0.10              
ATOM    181  CA  SER A 183     -29.622 -15.155  62.955  1.00  0.11              
ATOM    182  CA  TRP A 184     -29.845 -12.031  60.828  1.00  0.12              
ATOM    183  CA  GLY A 185     -31.984 -10.085  62.859  1.00  0.12              
ATOM    184  CA  GLU A 186     -35.853  -9.239  62.725  1.00  0.12              
ATOM    185  CA  ASN A 187     -35.384  -6.924  59.736  1.00  0.24              
ATOM    186  CA  TRP A 188     -34.221  -9.929  57.724  1.00  0.15              
ATOM    187  CA  GLY A 189     -36.632 -12.436  55.875  1.00  0.12              
ATOM    188  CA  ASN A 190     -39.942 -12.677  57.328  1.00  0.12              
ATOM    189  CA  LYS A 191     -39.363 -11.249  60.803  1.00  0.14              
ATOM    190  CA  GLY A 192     -36.058 -13.281  61.153  1.00  0.09              
ATOM    191  CA  TYR A 193     -37.617 -16.520  59.812  1.00  0.10              
ATOM    192  CA  ILE A 194     -37.621 -18.382  56.539  1.00  0.12              
ATOM    193  CA  LEU A 195     -40.188 -21.020  55.525  1.00  0.08              
ATOM    194  CA  MET A 196     -38.138 -23.638  53.640  1.00  0.08              
ATOM    195  CA  ALA A 197     -39.664 -26.329  51.368  1.00  0.09              
ATOM    196  CA  ARG A 198     -40.662 -29.526  53.201  1.00  0.10              
ATOM    197  CA  ASN A 199     -40.838 -32.883  51.302  1.00  0.16              
ATOM    198  CA  LYS A 200     -39.570 -31.381  48.065  1.00  0.15              
ATOM    199  CA  ASN A 201     -36.621 -33.801  47.660  1.00  0.19              
ATOM    200  CA  ASN A 202     -34.437 -32.616  50.599  1.00  0.12              
ATOM    201  CA  ALA A 203     -34.448 -28.882  49.440  1.00  0.11              
ATOM    202  CA  CYS A 204     -30.961 -27.383  49.895  1.00  0.07              
ATOM    203  CA  GLY A 205     -29.744 -30.267  51.854  1.00  0.07              
ATOM    204  CA  ILE A 206     -32.061 -29.387  54.838  1.00  0.07              
ATOM    205  CA  ALA A 207     -31.958 -32.885  56.232  1.00  0.08              
ATOM    206  CA  ASN A 208     -28.432 -33.907  55.461  1.00  0.09              
ATOM    207  CA  LEU A 209     -26.611 -32.340  58.410  1.00  0.10              
ATOM    208  CA  ALA A 210     -28.977 -32.027  61.257  1.00  0.09              
ATOM    209  CA  SER A 211     -27.995 -32.629  64.880  1.00  0.09              
ATOM    210  CA  PHE A 212     -29.093 -31.745  68.441  1.00  0.10              
ATOM    211  CA  PRO A 213     -27.147 -31.971  71.758  1.00  0.09              
ATOM    212  CA  LYS A 214     -27.877 -34.502  74.533  1.00  0.12              
ATOM    213  CA  MET A 215     -27.783 -33.576  78.202  1.00  0.16              
ENDMDL
MODEL       11
ATOM      1  CA  ASP A   3     -49.365 -31.875  61.259  1.00  0.45              
ATOM      2  CA  SER A   4     -47.875 -28.626  62.377  1.00  0.20              
ATOM      3  CA  VAL A   5     -45.765 -27.554  65.321  1.00  0.15              
ATOM      4  CA  ASP A   6     -44.162 -24.202  66.232  1.00  0.13              
ATOM      5  CA  TYR A   7     -41.933 -24.478  69.329  1.00  0.11              
ATOM      6  CA  ARG A   8     -42.065 -20.683  69.766  1.00  0.14              
ATOM      7  CA  LYS A   9     -45.648 -21.138  70.947  1.00  0.25              
ATOM      8  CA  LYS A  10     -44.222 -23.691  73.413  1.00  0.21              
ATOM      9  CA  GLY A  11     -41.655 -21.154  74.652  1.00  0.18              
ATOM     10  CA  TYR A  12     -38.614 -23.372  73.726  1.00  0.11              
ATOM     11  CA  VAL A  13     -37.214 -20.502  71.496  1.00  0.14              
ATOM     12  CA  THR A  14     -35.391 -17.321  72.502  1.00  0.18              
ATOM     13  CA  PRO A  15     -36.018 -14.208  70.307  1.00  0.25              
ATOM     14  CA  VAL A  16     -34.381 -13.716  66.886  1.00  0.16              
ATOM     15  CA  LYS A  17     -30.820 -12.704  67.370  1.00  0.16              
ATOM     16  CA  ASN A  18     -28.419 -10.867  65.021  1.00  0.11              
ATOM     17  CA  GLN A  19     -25.006 -12.353  64.284  1.00  0.15              
ATOM     18  CA  GLY A  20     -23.727  -9.152  62.616  1.00  0.25              
ATOM     19  CA  GLN A  21     -20.869  -8.910  60.468  1.00  0.32              
ATOM     20  CA  CYS A  22     -19.409 -12.146  61.928  1.00  0.14              
ATOM     21  CA  GLY A  23     -19.548 -15.734  60.371  1.00  0.11              
ATOM     22  CA  SER A  24     -20.989 -17.152  63.590  1.00  0.08              
ATOM     23  CA  CYS A  25     -24.060 -18.972  62.164  1.00  0.07              
ATOM     24  CA  TRP A  26     -22.783 -22.185  63.597  1.00  0.06              
ATOM     25  CA  ALA A  27     -22.547 -20.763  67.077  1.00  0.06              
ATOM     26  CA  PHE A  28     -26.167 -19.319  66.877  1.00  0.06              
ATOM     27  CA  SER A  29     -27.346 -22.590  65.379  1.00  0.06              
ATOM     28  CA  SER A  30     -25.701 -24.522  68.248  1.00  0.06              
ATOM     29  CA  VAL A  31     -26.879 -22.173  70.997  1.00  0.07              
ATOM     30  CA  GLY A  32     -30.461 -22.288  69.752  1.00  0.07              
ATOM     31  CA  ALA A  33     -30.571 -26.095  70.000  1.00  0.06              
ATOM     32  CA  LEU A  34     -29.035 -26.131  73.519  1.00  0.06              
ATOM     33  CA  GLU A  35     -31.475 -23.452  74.656  1.00  0.07              
ATOM     34  CA  GLY A  36     -34.295 -25.621  73.385  1.00  0.07              
ATOM     35  CA  GLN A  37     -32.998 -28.716  75.377  1.00  0.09              
ATOM     36  CA  LEU A  38     -32.246 -26.693  78.514  1.00  0.09              
ATOM     37  CA  LYS A  39     -35.929 -25.817  78.417  1.00  0.09              
ATOM     38  CA  LYS A  40     -36.994 -29.431  77.924  1.00  0.15              
ATOM     39  CA  LYS A  41     -34.753 -30.561  80.813  1.00  0.21              
ATOM     40  CA  THR A  42     -34.973 -27.762  83.497  1.00  0.28              
ATOM     41  CA  GLY A  43     -38.205 -25.748  82.382  1.00  0.23              
ATOM     42  CA  LYS A  44     -36.159 -22.752  82.183  1.00  0.25              
ATOM     43  CA  LEU A  45     -35.529 -20.795  78.903  1.00  0.14              
ATOM     44  CA  LEU A  46     -32.328 -18.713  79.081  1.00  0.20              
ATOM     45  CA  ASN A  47     -30.013 -17.135  76.465  1.00  0.14              
ATOM     46  CA  LEU A  48     -26.814 -19.175  76.063  1.00  0.08              
ATOM     47  CA  SER A  49     -23.544 -17.574  74.809  1.00  0.08              
ATOM     48  CA  PRO A  50     -22.675 -17.918  71.084  1.00  0.07              
ATOM     49  CA  GLN A  51     -19.679 -15.653  71.747  1.00  0.07              
ATOM     50  CA  ASN A  52     -18.273 -18.226  74.234  1.00  0.08              
ATOM     51  CA  LEU A  53     -18.322 -20.647  71.313  1.00  0.07              
ATOM     52  CA  VAL A  54     -16.842 -18.187  68.801  1.00  0.07              
ATOM     53  CA  ASP A  55     -13.892 -17.270  71.074  1.00  0.10              
ATOM     54  CA  CYS A  56     -13.334 -20.811  72.512  1.00  0.11              
ATOM     55  CA  VAL A  57     -13.910 -23.525  69.896  1.00  0.11              
ATOM     56  CA  SER A  58     -10.411 -24.008  68.441  1.00  0.19              
ATOM     57  CA  GLU A  59     -11.677 -26.597  65.988  1.00  0.19              
ATOM     58  CA  ASN A  60     -13.859 -23.904  64.489  1.00  0.14              
ATOM     59  CA  ASP A  61     -12.792 -20.574  63.064  1.00  0.12              
ATOM     60  CA  GLY A  62     -14.682 -18.156  65.034  1.00  0.11              
ATOM     61  CA  CYS A  63     -16.073 -15.448  62.509  1.00  0.11              
ATOM     62  CA  GLY A  64     -14.337 -17.668  59.770  1.00  0.14              
ATOM     63  CA  GLY A  65     -16.836 -20.529  60.068  1.00  0.13              
ATOM     64  CA  GLY A  66     -17.338 -23.862  61.802  1.00  0.14              
ATOM     65  CA  TYR A  67     -19.618 -26.595  62.598  1.00  0.10              
ATOM     66  CA  MET A  68     -22.355 -27.240  65.197  1.00  0.08              
ATOM     67  CA  THR A  69     -20.952 -30.752  66.011  1.00  0.09              
ATOM     68  CA  ASN A  70     -17.577 -29.241  66.974  1.00  0.10              
ATOM     69  CA  ALA A  71     -19.478 -26.765  69.183  1.00  0.08              
ATOM     70  CA  PHE A  72     -21.366 -29.417  70.992  1.00  0.08              
ATOM     71  CA  GLN A  73     -18.130 -31.352  71.674  1.00  0.10              
ATOM     72  CA  TYR A  74     -16.426 -28.173  72.907  1.00  0.09              
ATOM     73  CA  VAL A  75     -19.439 -27.742  75.410  1.00  0.08              
ATOM     74  CA  GLN A  76     -19.231 -31.400  76.400  1.00  0.09              
ATOM     75  CA  LYS A  77     -15.450 -31.397  77.042  1.00  0.14              
ATOM     76  CA  ASN A  78     -15.492 -27.919  78.568  1.00  0.15              
ATOM     77  CA  ARG A  79     -18.246 -29.305  80.642  1.00  0.12              
ATOM     78  CA  GLY A  80     -20.574 -26.117  80.403  1.00  0.10              
ATOM     79  CA  ILE A  81     -21.261 -23.082  78.289  1.00  0.10              
ATOM     80  CA  ASP A  82     -21.820 -19.657  79.800  1.00  0.08              
ATOM     81  CA  SER A  83     -25.053 -17.640  79.569  1.00  0.08              
ATOM     82  CA  GLU A  84     -25.442 -14.615  77.404  1.00  0.09              
ATOM     83  CA  ASP A  85     -25.109 -12.363  80.501  1.00  0.17              
ATOM     84  CA  ALA A  86     -21.884 -13.967  81.641  1.00  0.14              
ATOM     85  CA  TYR A  87     -20.528 -13.805  78.201  1.00  0.12              
ATOM     86  CA  PRO A  88     -22.008 -11.017  75.917  1.00  0.17              
ATOM     87  CA  TYR A  89     -22.025 -11.235  72.217  1.00  0.16              
ATOM     88  CA  VAL A  90     -19.582  -8.627  70.608  1.00  0.26              
ATOM     89  CA  GLY A  91     -19.277 -10.178  67.045  1.00  0.19              
ATOM     90  CA  GLN A  92     -15.695 -10.112  66.855  1.00  0.22              
ATOM     91  CA  GLU A  93     -13.318 -12.936  67.584  1.00  0.18              
ATOM     92  CA  GLU A  94     -11.562 -12.438  70.921  1.00  0.32              
ATOM     93  CA  SER A  95      -9.369 -14.743  73.249  1.00  0.32              
ATOM     94  CA  CYS A  96     -11.315 -17.407  75.071  1.00  0.17              
ATOM     95  CA  MET A  97     -12.651 -15.862  78.298  1.00  0.30              
ATOM     96  CA  TYR A  98     -14.782 -18.718  79.573  1.00  0.22              
ATOM     97  CA  ASN A  99     -15.948 -18.111  83.199  1.00  0.24              
ATOM     98  CA  PRO A 100     -17.188 -21.241  85.012  1.00  0.24              
ATOM     99  CA  THR A 101     -19.281 -19.197  87.470  1.00  0.29              
ATOM    100  CA  GLY A 102     -21.460 -18.019  84.491  1.00  0.15              
ATOM    101  CA  LYS A 103     -22.070 -21.736  83.381  1.00  0.11              
ATOM    102  CA  ALA A 104     -25.820 -21.951  82.436  1.00  0.12              
ATOM    103  CA  ALA A 105     -25.823 -25.245  80.551  1.00  0.15              
ATOM    104  CA  LYS A 106     -23.740 -28.511  79.861  1.00  0.12              
ATOM    105  CA  CYS A 107     -23.761 -31.025  77.070  1.00  0.10              
ATOM    106  CA  ARG A 108     -23.152 -34.808  76.926  1.00  0.11              
ATOM    107  CA  GLY A 109     -23.143 -35.262  73.376  1.00  0.11              
ATOM    108  CA  TYR A 110     -25.007 -34.822  70.035  1.00  0.10              
ATOM    109  CA  ARG A 111     -27.410 -37.097  68.066  1.00  0.17              
ATOM    110  CA  GLU A 112     -27.517 -36.845  64.269  1.00  0.14              
ATOM    111  CA  ILE A 113     -30.650 -37.303  62.155  1.00  0.14              
ATOM    112  CA  PRO A 114     -30.225 -39.838  59.273  1.00  0.18              
ATOM    113  CA  GLU A 115     -28.862 -38.195  56.252  1.00  0.15              
ATOM    114  CA  GLY A 116     -31.289 -36.737  53.733  1.00  0.11              
ATOM    115  CA  ASN A 117     -34.282 -38.252  55.934  1.00  0.13              
ATOM    116  CA  GLU A 118     -36.921 -35.458  56.290  1.00  0.11              
ATOM    117  CA  LYS A 119     -39.387 -37.816  57.995  1.00  0.14              
ATOM    118  CA  ALA A 120     -36.591 -38.391  60.629  1.00  0.13              
ATOM    119  CA  LEU A 121     -36.175 -34.630  60.927  1.00  0.10              
ATOM    120  CA  LYS A 122     -39.978 -34.216  61.439  1.00  0.11              
ATOM    121  CA  ARG A 123     -40.349 -36.938  64.074  1.00  0.13              
ATOM    122  CA  ALA A 124     -37.139 -35.417  65.844  1.00  0.11              
ATOM    123  CA  VAL A 125     -38.657 -31.854  65.863  1.00  0.09              
ATOM    124  CA  ALA A 126     -41.987 -33.035  67.182  1.00  0.13              
ATOM    125  CA  ARG A 127     -40.545 -34.883  70.038  1.00  0.17              
ATOM    126  CA  VAL A 128     -37.075 -33.364  71.005  1.00  0.15              
ATOM    127  CA  GLY A 129     -37.587 -29.808  69.824  1.00  0.10              
ATOM    128  CA  PRO A 130     -35.550 -27.306  67.773  1.00  0.06              
ATOM    129  CA  VAL A 131     -32.817 -29.096  65.802  1.00  0.07              
ATOM    130  CA  SER A 132     -29.667 -27.538  64.302  1.00  0.05              
ATOM    131  CA  VAL A 133     -29.567 -27.822  60.530  1.00  0.07              
ATOM    132  CA  ALA A 134     -27.141 -26.818  57.746  1.00  0.08              
ATOM    133  CA  ILE A 135     -28.401 -25.842  54.356  1.00  0.08              
ATOM    134  CA  ASP A 136     -26.996 -24.296  51.172  1.00  0.08              
ATOM    135  CA  ALA A 137     -27.786 -20.447  51.589  1.00  0.16              
ATOM    136  CA  SER A 138     -25.488 -19.284  48.684  1.00  0.25              
ATOM    137  CA  LEU A 139     -28.200 -18.528  46.275  1.00  0.20              
ATOM    138  CA  THR A 140     -29.057 -14.800  46.121  1.00  0.25              
ATOM    139  CA  SER A 141     -32.831 -15.744  46.304  1.00  0.21              
ATOM    140  CA  PHE A 142     -31.923 -17.128  49.788  1.00  0.16              
ATOM    141  CA  GLN A 143     -30.146 -13.880  50.614  1.00  0.23              
ATOM    142  CA  PHE A 144     -32.898 -11.662  49.613  1.00  0.24              
ATOM    143  CA  TYR A 145     -35.720 -13.895  50.754  1.00  0.18              
ATOM    144  CA  SER A 146     -39.018 -11.901  52.259  1.00  0.15              
ATOM    145  CA  LYS A 147     -41.957 -14.105  51.788  1.00  0.26              
ATOM    146  CA  GLY A 148     -43.850 -17.523  51.125  1.00  0.29              
ATOM    147  CA  VAL A 149     -42.195 -20.970  51.074  1.00  0.12              
ATOM    148  CA  TYR A 150     -38.421 -20.668  49.792  1.00  0.13              
ATOM    149  CA  TYR A 151     -37.331 -23.134  47.117  1.00  0.20              
ATOM    150  CA  ASP A 152     -34.959 -22.660  44.291  1.00  0.22              
ATOM    151  CA  GLU A 153     -33.988 -25.613  42.030  1.00  0.31              
ATOM    152  CA  SER A 154     -30.497 -24.160  41.914  1.00  0.28              
ATOM    153  CA  CYS A 155     -29.943 -24.957  45.626  1.00  0.16              
ATOM    154  CA  ASN A 156     -27.236 -27.603  46.339  1.00  0.14              
ATOM    155  CA  SER A 157     -27.930 -30.382  48.713  1.00  0.12              
ATOM    156  CA  ASP A 158     -24.208 -31.277  48.528  1.00  0.22              
ATOM    157  CA  ASN A 159     -22.952 -27.760  49.210  1.00  0.18              
ATOM    158  CA  LEU A 160     -24.004 -27.025  52.793  1.00  0.12              
ATOM    159  CA  ASN A 161     -22.558 -23.662  53.865  1.00  0.16              
ATOM    160  CA  HIS A 162     -24.894 -22.043  56.394  1.00  0.12              
ATOM    161  CA  ALA A 163     -25.982 -23.119  59.859  1.00  0.07              
ATOM    162  CA  VAL A 164     -29.536 -22.366  60.996  1.00  0.07              
ATOM    163  CA  LEU A 165     -32.348 -23.613  63.369  1.00  0.06              
ATOM    164  CA  ALA A 166     -35.290 -25.895  62.536  1.00  0.06              
ATOM    165  CA  VAL A 167     -37.907 -24.523  64.970  1.00  0.07              
ATOM    166  CA  GLY A 168     -40.951 -26.384  63.675  1.00  0.08              
ATOM    167  CA  TYR A 169     -42.929 -27.211  60.512  1.00  0.09              
ATOM    168  CA  GLY A 170     -46.209 -26.986  58.929  1.00  0.19              
ATOM    169  CA  ILE A 171     -47.955 -25.782  55.668  1.00  0.17              
ATOM    170  CA  GLN A 172     -48.772 -22.349  54.206  1.00  0.31              
ATOM    171  CA  LYS A 173     -50.928 -21.805  51.115  1.00  0.65              
ATOM    172  CA  GLY A 174     -50.941 -25.887  50.367  1.00  0.51              
ATOM    173  CA  ASN A 175     -47.097 -25.768  50.605  1.00  0.25              
ATOM    174  CA  LYS A 176     -45.433 -27.776  53.364  1.00  0.13              
ATOM    175  CA  HIS A 177     -42.411 -26.072  54.920  1.00  0.07              
ATOM    176  CA  TRP A 178     -39.918 -25.986  57.772  1.00  0.07              
ATOM    177  CA  ILE A 179     -39.933 -23.021  60.104  1.00  0.07              
ATOM    178  CA  ILE A 180     -36.276 -21.909  60.050  1.00  0.08              
ATOM    179  CA  LYS A 181     -34.974 -19.323  62.528  1.00  0.08              
ATOM    180  CA  ASN A 182     -32.079 -17.354  61.005  1.00  0.10              
ATOM    181  CA  SER A 183     -29.585 -15.166  62.918  1.00  0.11              
ATOM    182  CA  TRP A 184     -29.800 -12.054  60.765  1.00  0.12              
ATOM    183  CA  GLY A 185     -31.945 -10.091  62.830  1.00  0.12              
ATOM    184  CA  GLU A 186     -35.792  -9.243  62.726  1.00  0.12              
ATOM    185  CA  ASN A 187     -35.359  -6.932  59.731  1.00  0.24              
ATOM    186  CA  TRP A 188     -34.242  -9.953  57.716  1.00  0.15              
ATOM    187  CA  GLY A 189     -36.679 -12.429  55.899  1.00  0.12              
ATOM    188  CA  ASN A 190     -39.976 -12.678  57.415  1.00  0.12              
ATOM    189  CA  LYS A 191     -39.331 -11.245  60.870  1.00  0.14              
ATOM    190  CA  GLY A 192     -36.042 -13.285  61.162  1.00  0.09              
ATOM    191  CA  TYR A 193     -37.612 -16.522  59.844  1.00  0.10              
ATOM    192  CA  ILE A 194     -37.670 -18.385  56.572  1.00  0.12              
ATOM    193  CA  LEU A 195     -40.221 -21.036  55.556  1.00  0.08              
ATOM    194  CA  MET A 196     -38.173 -23.634  53.649  1.00  0.08              
ATOM    195  CA  ALA A 197     -39.677 -26.332  51.374  1.00  0.09              
ATOM    196  CA  ARG A 198     -40.631 -29.545  53.202  1.00  0.10              
ATOM    197  CA  ASN A 199     -40.793 -32.896  51.297  1.00  0.16              
ATOM    198  CA  LYS A 200     -39.553 -31.377  48.058  1.00  0.15              
ATOM    199  CA  ASN A 201     -36.587 -33.769  47.636  1.00  0.19              
ATOM    200  CA  ASN A 202     -34.405 -32.579  50.574  1.00  0.12              
ATOM    201  CA  ALA A 203     -34.452 -28.850  49.434  1.00  0.11              
ATOM    202  CA  CYS A 204     -30.980 -27.320  49.890  1.00  0.07              
ATOM    203  CA  GLY A 205     -29.734 -30.221  51.832  1.00  0.07              
ATOM    204  CA  ILE A 206     -32.041 -29.354  54.820  1.00  0.07              
ATOM    205  CA  ALA A 207     -31.916 -32.860  56.208  1.00  0.08              
ATOM    206  CA  ASN A 208     -28.378 -33.843  55.417  1.00  0.09              
ATOM    207  CA  LEU A 209     -26.565 -32.299  58.381  1.00  0.10              
ATOM    208  CA  ALA A 210     -28.931 -32.014  61.243  1.00  0.09              
ATOM    209  CA  SER A 211     -27.976 -32.622  64.870  1.00  0.09              
ATOM    210  CA  PHE A 212     -29.074 -31.737  68.428  1.00  0.10              
ATOM    211  CA  PRO A 213     -27.178 -31.966  71.768  1.00  0.09              
ATOM    212  CA  LYS A 214     -27.944 -34.476  74.549  1.00  0.12              
ATOM    213  CA  MET A 215     -27.882 -33.531  78.214  1.00  0.16              
ENDMDL
MODEL       12
ATOM      1  CA  ASP A   3     -49.294 -31.990  61.272  1.00  0.45              
ATOM      2  CA  SER A   4     -47.833 -28.720  62.393  1.00  0.20              
ATOM      3  CA  VAL A   5     -45.728 -27.628  65.332  1.00  0.15              
ATOM      4  CA  ASP A   6     -44.157 -24.261  66.219  1.00  0.13              
ATOM      5  CA  TYR A   7     -41.922 -24.492  69.309  1.00  0.11              
ATOM      6  CA  ARG A   8     -42.064 -20.696  69.692  1.00  0.14              
ATOM      7  CA  LYS A   9     -45.649 -21.140  70.875  1.00  0.25              
ATOM      8  CA  LYS A  10     -44.226 -23.658  73.373  1.00  0.21              
ATOM      9  CA  GLY A  11     -41.661 -21.119  74.608  1.00  0.18              
ATOM     10  CA  TYR A  12     -38.620 -23.319  73.677  1.00  0.11              
ATOM     11  CA  VAL A  13     -37.215 -20.473  71.444  1.00  0.14              
ATOM     12  CA  THR A  14     -35.381 -17.301  72.455  1.00  0.18              
ATOM     13  CA  PRO A  15     -35.970 -14.172  70.280  1.00  0.25              
ATOM     14  CA  VAL A  16     -34.308 -13.710  66.871  1.00  0.16              
ATOM     15  CA  LYS A  17     -30.734 -12.697  67.324  1.00  0.16              
ATOM     16  CA  ASN A  18     -28.347 -10.880  64.955  1.00  0.11              
ATOM     17  CA  GLN A  19     -24.941 -12.389  64.230  1.00  0.15              
ATOM     18  CA  GLY A  20     -23.660  -9.189  62.573  1.00  0.25              
ATOM     19  CA  GLN A  21     -20.762  -8.990  60.423  1.00  0.32              
ATOM     20  CA  CYS A  22     -19.321 -12.215  61.907  1.00  0.14              
ATOM     21  CA  GLY A  23     -19.490 -15.789  60.366  1.00  0.11              
ATOM     22  CA  SER A  24     -20.932 -17.195  63.588  1.00  0.08              
ATOM     23  CA  CYS A  25     -24.010 -18.997  62.163  1.00  0.07              
ATOM     24  CA  TRP A  26     -22.746 -22.230  63.597  1.00  0.06              
ATOM     25  CA  ALA A  27     -22.523 -20.786  67.075  1.00  0.06              
ATOM     26  CA  PHE A  28     -26.123 -19.329  66.864  1.00  0.06              
ATOM     27  CA  SER A  29     -27.324 -22.595  65.373  1.00  0.06              
ATOM     28  CA  SER A  30     -25.693 -24.526  68.250  1.00  0.06              
ATOM     29  CA  VAL A  31     -26.870 -22.166  70.989  1.00  0.07              
ATOM     30  CA  GLY A  32     -30.451 -22.279  69.738  1.00  0.07              
ATOM     31  CA  ALA A  33     -30.567 -26.085  69.994  1.00  0.06              
ATOM     32  CA  LEU A  34     -29.049 -26.106  73.518  1.00  0.06              
ATOM     33  CA  GLU A  35     -31.483 -23.412  74.632  1.00  0.07              
ATOM     34  CA  GLY A  36     -34.301 -25.593  73.368  1.00  0.07              
ATOM     35  CA  GLN A  37     -33.027 -28.667  75.376  1.00  0.09              
ATOM     36  CA  LEU A  38     -32.281 -26.629  78.504  1.00  0.09              
ATOM     37  CA  LYS A  39     -35.961 -25.735  78.385  1.00  0.09              
ATOM     38  CA  LYS A  40     -37.039 -29.346  77.907  1.00  0.15              
ATOM     39  CA  LYS A  41     -34.819 -30.463  80.816  1.00  0.21              
ATOM     40  CA  THR A  42     -35.033 -27.659  83.482  1.00  0.28              
ATOM     41  CA  GLY A  43     -38.242 -25.669  82.352  1.00  0.23              
ATOM     42  CA  LYS A  44     -36.200 -22.642  82.128  1.00  0.25              
ATOM     43  CA  LEU A  45     -35.539 -20.717  78.847  1.00  0.14              
ATOM     44  CA  LEU A  46     -32.332 -18.645  79.027  1.00  0.20              
ATOM     45  CA  ASN A  47     -29.998 -17.087  76.415  1.00  0.14              
ATOM     46  CA  LEU A  48     -26.808 -19.141  76.033  1.00  0.08              
ATOM     47  CA  SER A  49     -23.526 -17.567  74.791  1.00  0.08              
ATOM     48  CA  PRO A  50     -22.641 -17.932  71.072  1.00  0.07              
ATOM     49  CA  GLN A  51     -19.630 -15.687  71.737  1.00  0.07              
ATOM     50  CA  ASN A  52     -18.255 -18.255  74.243  1.00  0.08              
ATOM     51  CA  LEU A  53     -18.307 -20.687  71.331  1.00  0.07              
ATOM     52  CA  VAL A  54     -16.803 -18.247  68.815  1.00  0.07              
ATOM     53  CA  ASP A  55     -13.855 -17.346  71.099  1.00  0.10              
ATOM     54  CA  CYS A  56     -13.328 -20.878  72.553  1.00  0.11              
ATOM     55  CA  VAL A  57     -13.907 -23.593  69.940  1.00  0.11              
ATOM     56  CA  SER A  58     -10.406 -24.094  68.495  1.00  0.19              
ATOM     57  CA  GLU A  59     -11.680 -26.702  66.058  1.00  0.19              
ATOM     58  CA  ASN A  60     -13.840 -23.998  64.536  1.00  0.14              
ATOM     59  CA  ASP A  61     -12.750 -20.681  63.101  1.00  0.12              
ATOM     60  CA  GLY A  62     -14.646 -18.218  65.048  1.00  0.11              
ATOM     61  CA  CYS A  63     -16.002 -15.533  62.516  1.00  0.11              
ATOM     62  CA  GLY A  64     -14.284 -17.745  59.785  1.00  0.14              
ATOM     63  CA  GLY A  65     -16.798 -20.592  60.080  1.00  0.13              
ATOM     64  CA  GLY A  66     -17.316 -23.916  61.825  1.00  0.14              
ATOM     65  CA  TYR A  67     -19.603 -26.667  62.638  1.00  0.10              
ATOM     66  CA  MET A  68     -22.346 -27.270  65.233  1.00  0.08              
ATOM     67  CA  THR A  69     -20.964 -30.781  66.058  1.00  0.09              
ATOM     68  CA  ASN A  70     -17.587 -29.289  67.038  1.00  0.10              
ATOM     69  CA  ALA A  71     -19.484 -26.790  69.219  1.00  0.08              
ATOM     70  CA  PHE A  72     -21.399 -29.433  71.044  1.00  0.08              
ATOM     71  CA  GLN A  73     -18.174 -31.378  71.747  1.00  0.10              
ATOM     72  CA  TYR A  74     -16.470 -28.208  72.991  1.00  0.09              
ATOM     73  CA  VAL A  75     -19.483 -27.746  75.457  1.00  0.08              
ATOM     74  CA  GLN A  76     -19.304 -31.399  76.466  1.00  0.09              
ATOM     75  CA  LYS A  77     -15.533 -31.414  77.138  1.00  0.14              
ATOM     76  CA  ASN A  78     -15.562 -27.930  78.644  1.00  0.15              
ATOM     77  CA  ARG A  79     -18.351 -29.289  80.715  1.00  0.12              
ATOM     78  CA  GLY A  80     -20.621 -26.101  80.429  1.00  0.10              
ATOM     79  CA  ILE A  81     -21.294 -23.065  78.308  1.00  0.10              
ATOM     80  CA  ASP A  82     -21.838 -19.629  79.797  1.00  0.08              
ATOM     81  CA  SER A  83     -25.055 -17.600  79.542  1.00  0.08              
ATOM     82  CA  GLU A  84     -25.412 -14.580  77.350  1.00  0.09              
ATOM     83  CA  ASP A  85     -25.080 -12.313  80.436  1.00  0.17              
ATOM     84  CA  ALA A  86     -21.876 -13.937  81.612  1.00  0.14              
ATOM     85  CA  TYR A  87     -20.494 -13.797  78.166  1.00  0.12              
ATOM     86  CA  PRO A  88     -21.954 -11.015  75.869  1.00  0.17              
ATOM     87  CA  TYR A  89     -21.933 -11.258  72.159  1.00  0.16              
ATOM     88  CA  VAL A  90     -19.489  -8.666  70.565  1.00  0.26              
ATOM     89  CA  GLY A  91     -19.207 -10.217  67.016  1.00  0.19              
ATOM     90  CA  GLN A  92     -15.596 -10.204  66.839  1.00  0.22              
ATOM     91  CA  GLU A  93     -13.233 -13.039  67.594  1.00  0.18              
ATOM     92  CA  GLU A  94     -11.478 -12.548  70.932  1.00  0.32              
ATOM     93  CA  SER A  95      -9.330 -14.833  73.281  1.00  0.32              
ATOM     94  CA  CYS A  96     -11.302 -17.478  75.109  1.00  0.17              
ATOM     95  CA  MET A  97     -12.637 -15.915  78.326  1.00  0.30              
ATOM     96  CA  TYR A  98     -14.801 -18.743  79.609  1.00  0.22              
ATOM     97  CA  ASN A  99     -15.979 -18.099  83.217  1.00  0.24              
ATOM     98  CA  PRO A 100     -17.244 -21.208  85.043  1.00  0.24              
ATOM     99  CA  THR A 101     -19.336 -19.136  87.474  1.00  0.29              
ATOM    100  CA  GLY A 102     -21.486 -17.980  84.482  1.00  0.15              
ATOM    101  CA  LYS A 103     -22.123 -21.679  83.386  1.00  0.11              
ATOM    102  CA  ALA A 104     -25.855 -21.899  82.424  1.00  0.12              
ATOM    103  CA  ALA A 105     -25.865 -25.202  80.559  1.00  0.15              
ATOM    104  CA  LYS A 106     -23.819 -28.469  79.885  1.00  0.12              
ATOM    105  CA  CYS A 107     -23.830 -31.003  77.107  1.00  0.10              
ATOM    106  CA  ARG A 108     -23.254 -34.783  76.988  1.00  0.11              
ATOM    107  CA  GLY A 109     -23.187 -35.262  73.417  1.00  0.11              
ATOM    108  CA  TYR A 110     -25.045 -34.832  70.083  1.00  0.10              
ATOM    109  CA  ARG A 111     -27.395 -37.089  68.053  1.00  0.17              
ATOM    110  CA  GLU A 112     -27.457 -36.830  64.261  1.00  0.14              
ATOM    111  CA  ILE A 113     -30.561 -37.295  62.108  1.00  0.14              
ATOM    112  CA  PRO A 114     -30.121 -39.806  59.215  1.00  0.18              
ATOM    113  CA  GLU A 115     -28.768 -38.132  56.189  1.00  0.15              
ATOM    114  CA  GLY A 116     -31.238 -36.703  53.701  1.00  0.11              
ATOM    115  CA  ASN A 117     -34.191 -38.231  55.893  1.00  0.13              
ATOM    116  CA  GLU A 118     -36.842 -35.457  56.265  1.00  0.11              
ATOM    117  CA  LYS A 119     -39.286 -37.839  57.965  1.00  0.14              
ATOM    118  CA  ALA A 120     -36.512 -38.399  60.603  1.00  0.13              
ATOM    119  CA  LEU A 121     -36.100 -34.639  60.905  1.00  0.10              
ATOM    120  CA  LYS A 122     -39.899 -34.255  61.420  1.00  0.11              
ATOM    121  CA  ARG A 123     -40.232 -36.986  64.048  1.00  0.13              
ATOM    122  CA  ALA A 124     -37.075 -35.431  65.830  1.00  0.11              
ATOM    123  CA  VAL A 125     -38.605 -31.882  65.851  1.00  0.09              
ATOM    124  CA  ALA A 126     -41.936 -33.081  67.168  1.00  0.13              
ATOM    125  CA  ARG A 127     -40.453 -34.941  70.016  1.00  0.17              
ATOM    126  CA  VAL A 128     -37.030 -33.369  70.998  1.00  0.15              
ATOM    127  CA  GLY A 129     -37.573 -29.817  69.815  1.00  0.10              
ATOM    128  CA  PRO A 130     -35.530 -27.316  67.764  1.00  0.06              
ATOM    129  CA  VAL A 131     -32.793 -29.095  65.789  1.00  0.07              
ATOM    130  CA  SER A 132     -29.646 -27.534  64.288  1.00  0.05              
ATOM    131  CA  VAL A 133     -29.536 -27.810  60.515  1.00  0.07              
ATOM    132  CA  ALA A 134     -27.132 -26.792  57.724  1.00  0.08              
ATOM    133  CA  ILE A 135     -28.406 -25.785  54.344  1.00  0.08              
ATOM    134  CA  ASP A 136     -27.037 -24.205  51.166  1.00  0.08              
ATOM    135  CA  ALA A 137     -27.842 -20.383  51.601  1.00  0.16              
ATOM    136  CA  SER A 138     -25.579 -19.183  48.693  1.00  0.25              
ATOM    137  CA  LEU A 139     -28.315 -18.438  46.291  1.00  0.20              
ATOM    138  CA  THR A 140     -29.206 -14.729  46.121  1.00  0.25              
ATOM    139  CA  SER A 141     -32.958 -15.710  46.322  1.00  0.21              
ATOM    140  CA  PHE A 142     -32.055 -17.066  49.809  1.00  0.16              
ATOM    141  CA  GLN A 143     -30.298 -13.804  50.613  1.00  0.23              
ATOM    142  CA  PHE A 144     -33.099 -11.618  49.623  1.00  0.24              
ATOM    143  CA  TYR A 145     -35.893 -13.876  50.792  1.00  0.18              
ATOM    144  CA  SER A 146     -39.132 -11.913  52.333  1.00  0.15              
ATOM    145  CA  LYS A 147     -42.080 -14.142  51.924  1.00  0.26              
ATOM    146  CA  GLY A 148     -43.919 -17.549  51.198  1.00  0.29              
ATOM    147  CA  VAL A 149     -42.267 -20.992  51.126  1.00  0.12              
ATOM    148  CA  TYR A 150     -38.534 -20.658  49.824  1.00  0.13              
ATOM    149  CA  TYR A 151     -37.432 -23.103  47.137  1.00  0.20              
ATOM    150  CA  ASP A 152     -35.053 -22.609  44.305  1.00  0.22              
ATOM    151  CA  GLU A 153     -34.067 -25.541  42.034  1.00  0.31              
ATOM    152  CA  SER A 154     -30.575 -24.072  41.917  1.00  0.28              
ATOM    153  CA  CYS A 155     -30.012 -24.869  45.625  1.00  0.16              
ATOM    154  CA  ASN A 156     -27.282 -27.484  46.313  1.00  0.14              
ATOM    155  CA  SER A 157     -27.933 -30.293  48.678  1.00  0.12              
ATOM    156  CA  ASP A 158     -24.210 -31.138  48.458  1.00  0.22              
ATOM    157  CA  ASN A 159     -22.981 -27.616  49.156  1.00  0.18              
ATOM    158  CA  LEU A 160     -24.016 -26.922  52.748  1.00  0.12              
ATOM    159  CA  ASN A 161     -22.585 -23.557  53.832  1.00  0.16              
ATOM    160  CA  HIS A 162     -24.912 -21.984  56.392  1.00  0.12              
ATOM    161  CA  ALA A 163     -25.963 -23.109  59.852  1.00  0.07              
ATOM    162  CA  VAL A 164     -29.514 -22.360  60.994  1.00  0.07              
ATOM    163  CA  LEU A 165     -32.329 -23.614  63.357  1.00  0.06              
ATOM    164  CA  ALA A 166     -35.272 -25.900  62.528  1.00  0.06              
ATOM    165  CA  VAL A 167     -37.891 -24.541  64.963  1.00  0.07              
ATOM    166  CA  GLY A 168     -40.932 -26.412  63.677  1.00  0.08              
ATOM    167  CA  TYR A 169     -42.891 -27.278  60.519  1.00  0.09              
ATOM    168  CA  GLY A 170     -46.193 -27.047  58.943  1.00  0.19              
ATOM    169  CA  ILE A 171     -47.956 -25.891  55.697  1.00  0.17              
ATOM    170  CA  GLN A 172     -48.821 -22.473  54.245  1.00  0.31              
ATOM    171  CA  LYS A 173     -51.002 -21.979  51.171  1.00  0.65              
ATOM    172  CA  GLY A 174     -50.948 -25.995  50.395  1.00  0.51              
ATOM    173  CA  ASN A 175     -47.111 -25.855  50.633  1.00  0.25              
ATOM    174  CA  LYS A 176     -45.414 -27.849  53.385  1.00  0.13              
ATOM    175  CA  HIS A 177     -42.412 -26.115  54.937  1.00  0.07              
ATOM    176  CA  TRP A 178     -39.905 -26.016  57.777  1.00  0.07              
ATOM    177  CA  ILE A 179     -39.926 -23.050  60.114  1.00  0.07              
ATOM    178  CA  ILE A 180     -36.277 -21.915  60.053  1.00  0.08              
ATOM    179  CA  LYS A 181     -34.954 -19.331  62.522  1.00  0.08              
ATOM    180  CA  ASN A 182     -32.065 -17.357  60.994  1.00  0.10              
ATOM    181  CA  SER A 183     -29.548 -15.176  62.881  1.00  0.11              
ATOM    182  CA  TRP A 184     -29.754 -12.077  60.701  1.00  0.12              
ATOM    183  CA  GLY A 185     -31.905 -10.097  62.802  1.00  0.12              
ATOM    184  CA  GLU A 186     -35.731  -9.246  62.726  1.00  0.12              
ATOM    185  CA  ASN A 187     -35.334  -6.941  59.725  1.00  0.24              
ATOM    186  CA  TRP A 188     -34.264  -9.977  57.709  1.00  0.15              
ATOM    187  CA  GLY A 189     -36.726 -12.422  55.923  1.00  0.12              
ATOM    188  CA  ASN A 190     -40.009 -12.679  57.502  1.00  0.12              
ATOM    189  CA  LYS A 191     -39.298 -11.240  60.937  1.00  0.14              
ATOM    190  CA  GLY A 192     -36.026 -13.289  61.171  1.00  0.09              
ATOM    191  CA  TYR A 193     -37.607 -16.524  59.875  1.00  0.10              
ATOM    192  CA  ILE A 194     -37.718 -18.387  56.606  1.00  0.12              
ATOM    193  CA  LEU A 195     -40.254 -21.053  55.587  1.00  0.08              
ATOM    194  CA  MET A 196     -38.208 -23.630  53.658  1.00  0.08              
ATOM    195  CA  ALA A 197     -39.690 -26.335  51.381  1.00  0.09              
ATOM    196  CA  ARG A 198     -40.599 -29.563  53.204  1.00  0.10              
ATOM    197  CA  ASN A 199     -40.748 -32.909  51.291  1.00  0.16              
ATOM    198  CA  LYS A 200     -39.535 -31.373  48.051  1.00  0.15              
ATOM    199  CA  ASN A 201     -36.553 -33.737  47.612  1.00  0.19              
ATOM    200  CA  ASN A 202     -34.374 -32.542  50.550  1.00  0.12              
ATOM    201  CA  ALA A 203     -34.457 -28.819  49.429  1.00  0.11              
ATOM    202  CA  CYS A 204     -30.999 -27.257  49.885  1.00  0.07              
ATOM    203  CA  GLY A 205     -29.724 -30.174  51.810  1.00  0.07              
ATOM    204  CA  ILE A 206     -32.022 -29.321  54.802  1.00  0.07              
ATOM    205  CA  ALA A 207     -31.875 -32.835  56.185  1.00  0.08              
ATOM    206  CA  ASN A 208     -28.323 -33.779  55.373  1.00  0.09              
ATOM    207  CA  LEU A 209     -26.518 -32.257  58.352  1.00  0.10              
ATOM    208  CA  ALA A 210     -28.885 -32.001  61.228  1.00  0.09              
ATOM    209  CA  SER A 211     -27.957 -32.615  64.860  1.00  0.09              
ATOM    210  CA  PHE A 212     -29.054 -31.730  68.415  1.00  0.10              
ATOM    211  CA  PRO A 213     -27.208 -31.961  71.778  1.00  0.09              
ATOM    212  CA  LYS A 214     -28.010 -34.449  74.566  1.00  0.12              
ATOM    213  CA  MET A 215     -27.981 -33.487  78.226  1.00  0.16              
ENDMDL
MODEL       13
ATOM      1  CA  ASP A   3     -49.224 -32.104  61.285  1.00  0.45              
ATOM      2  CA  SER A   4     -47.791 -28.814  62.409  1.00  0.20              
ATOM      3  CA  VAL A   5     -45.690 -27.701  65.344  1.00  0.15              
ATOM      4  CA  ASP A   6     -44.152 -24.321  66.207  1.00  0.13              
ATOM      5  CA  TYR A   7     -41.911 -24.506  69.288  1.00  0.11              
ATOM      6  CA  ARG A   8     -42.063 -20.709  69.618  1.00  0.14              
ATOM      7  CA  LYS A   9     -45.651 -21.142  70.804  1.00  0.25              
ATOM      8  CA  LYS A  10     -44.230 -23.625  73.334  1.00  0.21              
ATOM      9  CA  GLY A  11     -41.667 -21.085  74.564  1.00  0.18              
ATOM     10  CA  TYR A  12     -38.625 -23.266  73.627  1.00  0.11              
ATOM     11  CA  VAL A  13     -37.217 -20.444  71.392  1.00  0.14              
ATOM     12  CA  THR A  14     -35.371 -17.280  72.408  1.00  0.18              
ATOM     13  CA  PRO A  15     -35.922 -14.137  70.253  1.00  0.25              
ATOM     14  CA  VAL A  16     -34.234 -13.704  66.855  1.00  0.16              
ATOM     15  CA  LYS A  17     -30.648 -12.689  67.277  1.00  0.16              
ATOM     16  CA  ASN A  18     -28.275 -10.893  64.888  1.00  0.11              
ATOM     17  CA  GLN A  19     -24.876 -12.425  64.175  1.00  0.15              
ATOM     18  CA  GLY A  20     -23.592  -9.226  62.530  1.00  0.25              
ATOM     19  CA  GLN A  21     -20.655  -9.071  60.377  1.00  0.32              
ATOM     20  CA  CYS A  22     -19.232 -12.284  61.886  1.00  0.14              
ATOM     21  CA  GLY A  23     -19.432 -15.844  60.362  1.00  0.11              
ATOM     22  CA  SER A  24     -20.876 -17.237  63.587  1.00  0.08              
ATOM     23  CA  CYS A  25     -23.960 -19.021  62.163  1.00  0.07              
ATOM     24  CA  TRP A  26     -22.709 -22.274  63.597  1.00  0.06              
ATOM     25  CA  ALA A  27     -22.499 -20.809  67.073  1.00  0.06              
ATOM     26  CA  PHE A  28     -26.078 -19.339  66.851  1.00  0.06              
ATOM     27  CA  SER A  29     -27.301 -22.599  65.367  1.00  0.06              
ATOM     28  CA  SER A  30     -25.685 -24.530  68.252  1.00  0.06              
ATOM     29  CA  VAL A  31     -26.861 -22.159  70.981  1.00  0.07              
ATOM     30  CA  GLY A  32     -30.441 -22.271  69.724  1.00  0.07              
ATOM     31  CA  ALA A  33     -30.564 -26.074  69.987  1.00  0.06              
ATOM     32  CA  LEU A  34     -29.062 -26.082  73.516  1.00  0.06              
ATOM     33  CA  GLU A  35     -31.491 -23.373  74.607  1.00  0.07              
ATOM     34  CA  GLY A  36     -34.307 -25.566  73.351  1.00  0.07              
ATOM     35  CA  GLN A  37     -33.056 -28.618  75.376  1.00  0.09              
ATOM     36  CA  LEU A  38     -32.316 -26.564  78.495  1.00  0.09              
ATOM     37  CA  LYS A  39     -35.993 -25.653  78.354  1.00  0.09              
ATOM     38  CA  LYS A  40     -37.083 -29.262  77.890  1.00  0.15              
ATOM     39  CA  LYS A  41     -34.885 -30.364  80.819  1.00  0.21              
ATOM     40  CA  THR A  42     -35.094 -27.555  83.467  1.00  0.28              
ATOM     41  CA  GLY A  43     -38.278 -25.589  82.321  1.00  0.23              
ATOM     42  CA  LYS A  44     -36.240 -22.533  82.073  1.00  0.25              
ATOM     43  CA  LEU A  45     -35.548 -20.639  78.790  1.00  0.14              
ATOM     44  CA  LEU A  46     -32.335 -18.577  78.972  1.00  0.20              
ATOM     45  CA  ASN A  47     -29.984 -17.039  76.366  1.00  0.14              
ATOM     46  CA  LEU A  48     -26.801 -19.107  76.003  1.00  0.08              
ATOM     47  CA  SER A  49     -23.507 -17.561  74.773  1.00  0.08              
ATOM     48  CA  PRO A  50     -22.607 -17.946  71.059  1.00  0.07              
ATOM     49  CA  GLN A  51     -19.581 -15.720  71.727  1.00  0.07              
ATOM     50  CA  ASN A  52     -18.237 -18.283  74.251  1.00  0.08              
ATOM     51  CA  LEU A  53     -18.292 -20.728  71.350  1.00  0.07              
ATOM     52  CA  VAL A  54     -16.764 -18.306  68.829  1.00  0.07              
ATOM     53  CA  ASP A  55     -13.818 -17.421  71.124  1.00  0.10              
ATOM     54  CA  CYS A  56     -13.323 -20.945  72.594  1.00  0.11              
ATOM     55  CA  VAL A  57     -13.904 -23.661  69.983  1.00  0.11              
ATOM     56  CA  SER A  58     -10.402 -24.181  68.549  1.00  0.19              
ATOM     57  CA  GLU A  59     -11.683 -26.807  66.128  1.00  0.19              
ATOM     58  CA  ASN A  60     -13.821 -24.091  64.583  1.00  0.14              
ATOM     59  CA  ASP A  61     -12.709 -20.788  63.138  1.00  0.12              
ATOM     60  CA  GLY A  62     -14.611 -18.281  65.061  1.00  0.11              
ATOM     61  CA  CYS A  63     -15.931 -15.619  62.522  1.00  0.11              
ATOM     62  CA  GLY A  64     -14.232 -17.821  59.799  1.00  0.14              
ATOM     63  CA  GLY A  65     -16.760 -20.656  60.093  1.00  0.13              
ATOM     64  CA  GLY A  66     -17.295 -23.971  61.847  1.00  0.14              
ATOM     65  CA  TYR A  67     -19.589 -26.739  62.678  1.00  0.10              
ATOM     66  CA  MET A  68     -22.337 -27.299  65.268  1.00  0.08              
ATOM     67  CA  THR A  69     -20.975 -30.810  66.104  1.00  0.09              
ATOM     68  CA  ASN A  70     -17.598 -29.336  67.102  1.00  0.10              
ATOM     69  CA  ALA A  71     -19.490 -26.815  69.254  1.00  0.08              
ATOM     70  CA  PHE A  72     -21.432 -29.449  71.096  1.00  0.08              
ATOM     71  CA  GLN A  73     -18.218 -31.404  71.820  1.00  0.10              
ATOM     72  CA  TYR A  74     -16.515 -28.243  73.076  1.00  0.09              
ATOM     73  CA  VAL A  75     -19.527 -27.751  75.504  1.00  0.08              
ATOM     74  CA  GLN A  76     -19.378 -31.399  76.532  1.00  0.09              
ATOM     75  CA  LYS A  77     -15.617 -31.430  77.234  1.00  0.14              
ATOM     76  CA  ASN A  78     -15.633 -27.940  78.721  1.00  0.15              
ATOM     77  CA  ARG A  79     -18.456 -29.273  80.789  1.00  0.12              
ATOM     78  CA  GLY A  80     -20.667 -26.084  80.456  1.00  0.10              
ATOM     79  CA  ILE A  81     -21.327 -23.048  78.327  1.00  0.10              
ATOM     80  CA  ASP A  82     -21.856 -19.601  79.793  1.00  0.08              
ATOM     81  CA  SER A  83     -25.057 -17.559  79.515  1.00  0.08              
ATOM     82  CA  GLU A  84     -25.383 -14.545  77.296  1.00  0.09              
ATOM     83  CA  ASP A  85     -25.051 -12.262  80.371  1.00  0.17              
ATOM     84  CA  ALA A  86     -21.868 -13.906  81.582  1.00  0.14              
ATOM     85  CA  TYR A  87     -20.460 -13.790  78.131  1.00  0.12              
ATOM     86  CA  PRO A  88     -21.900 -11.013  75.822  1.00  0.17              
ATOM     87  CA  TYR A  89     -21.842 -11.282  72.102  1.00  0.16              
ATOM     88  CA  VAL A  90     -19.396  -8.705  70.522  1.00  0.26              
ATOM     89  CA  GLY A  91     -19.136 -10.256  66.988  1.00  0.19              
ATOM     90  CA  GLN A  92     -15.497 -10.296  66.823  1.00  0.22              
ATOM     91  CA  GLU A  93     -13.149 -13.142  67.603  1.00  0.18              
ATOM     92  CA  GLU A  94     -11.393 -12.657  70.943  1.00  0.32              
ATOM     93  CA  SER A  95      -9.290 -14.923  73.313  1.00  0.32              
ATOM     94  CA  CYS A  96     -11.288 -17.549  75.147  1.00  0.17              
ATOM     95  CA  MET A  97     -12.623 -15.969  78.354  1.00  0.30              
ATOM     96  CA  TYR A  98     -14.821 -18.769  79.646  1.00  0.22              
ATOM     97  CA  ASN A  99     -16.009 -18.087  83.235  1.00  0.24              
ATOM     98  CA  PRO A 100     -17.300 -21.175  85.073  1.00  0.24              
ATOM     99  CA  THR A 101     -19.391 -19.075  87.479  1.00  0.29              
ATOM    100  CA  GLY A 102     -21.511 -17.942  84.473  1.00  0.15              
ATOM    101  CA  LYS A 103     -22.176 -21.623  83.391  1.00  0.11              
ATOM    102  CA  ALA A 104     -25.891 -21.846  82.413  1.00  0.12              
ATOM    103  CA  ALA A 105     -25.908 -25.160  80.566  1.00  0.15              
ATOM    104  CA  LYS A 106     -23.898 -28.426  79.908  1.00  0.12              
ATOM    105  CA  CYS A 107     -23.898 -30.982  77.143  1.00  0.10              
ATOM    106  CA  ARG A 108     -23.356 -34.759  77.049  1.00  0.11              
ATOM    107  CA  GLY A 109     -23.231 -35.262  73.458  1.00  0.11              
ATOM    108  CA  TYR A 110     -25.083 -34.841  70.131  1.00  0.10              
ATOM    109  CA  ARG A 111     -27.380 -37.081  68.041  1.00  0.17              
ATOM    110  CA  GLU A 112     -27.398 -36.815  64.252  1.00  0.14              
ATOM    111  CA  ILE A 113     -30.473 -37.286  62.061  1.00  0.14              
ATOM    112  CA  PRO A 114     -30.016 -39.774  59.156  1.00  0.18              
ATOM    113  CA  GLU A 115     -28.674 -38.070  56.127  1.00  0.15              
ATOM    114  CA  GLY A 116     -31.187 -36.670  53.669  1.00  0.11              
ATOM    115  CA  ASN A 117     -34.100 -38.209  55.852  1.00  0.13              
ATOM    116  CA  GLU A 118     -36.764 -35.457  56.239  1.00  0.11              
ATOM    117  CA  LYS A 119     -39.185 -37.862  57.935  1.00  0.14              
ATOM    118  CA  ALA A 120     -36.432 -38.408  60.577  1.00  0.13              
ATOM    119  CA  LEU A 121     -36.025 -34.648  60.883  1.00  0.10              
ATOM    120  CA  LYS A 122     -39.819 -34.293  61.402  1.00  0.11              
ATOM    121  CA  ARG A 123     -40.116 -37.035  64.023  1.00  0.13              
ATOM    122  CA  ALA A 124     -37.011 -35.445  65.816  1.00  0.11              
ATOM    123  CA  VAL A 125     -38.554 -31.910  65.838  1.00  0.09              
ATOM    124  CA  ALA A 126     -41.884 -33.128  67.155  1.00  0.13              
ATOM    125  CA  ARG A 127     -40.361 -34.999  69.994  1.00  0.17              
ATOM    126  CA  VAL A 128     -36.985 -33.375  70.990  1.00  0.15              
ATOM    127  CA  GLY A 129     -37.558 -29.826  69.807  1.00  0.10              
ATOM    128  CA  PRO A 130     -35.510 -27.326  67.756  1.00  0.06              
ATOM    129  CA  VAL A 131     -32.768 -29.093  65.776  1.00  0.07              
ATOM    130  CA  SER A 132     -29.625 -27.531  64.275  1.00  0.05              
ATOM    131  CA  VAL A 133     -29.505 -27.798  60.500  1.00  0.07              
ATOM    132  CA  ALA A 134     -27.122 -26.767  57.703  1.00  0.08              
ATOM    133  CA  ILE A 135     -28.412 -25.727  54.333  1.00  0.08              
ATOM    134  CA  ASP A 136     -27.078 -24.114  51.160  1.00  0.08              
ATOM    135  CA  ALA A 137     -27.899 -20.320  51.613  1.00  0.16              
ATOM    136  CA  SER A 138     -25.669 -19.081  48.702  1.00  0.25              
ATOM    137  CA  LEU A 139     -28.429 -18.347  46.307  1.00  0.20              
ATOM    138  CA  THR A 140     -29.355 -14.658  46.120  1.00  0.25              
ATOM    139  CA  SER A 141     -33.084 -15.676  46.339  1.00  0.21              
ATOM    140  CA  PHE A 142     -32.187 -17.005  49.830  1.00  0.16              
ATOM    141  CA  GLN A 143     -30.450 -13.728  50.613  1.00  0.23              
ATOM    142  CA  PHE A 144     -33.299 -11.575  49.633  1.00  0.24              
ATOM    143  CA  TYR A 145     -36.066 -13.857  50.830  1.00  0.18              
ATOM    144  CA  SER A 146     -39.247 -11.925  52.407  1.00  0.15              
ATOM    145  CA  LYS A 147     -42.203 -14.179  52.060  1.00  0.26              
ATOM    146  CA  GLY A 148     -43.988 -17.574  51.271  1.00  0.29              
ATOM    147  CA  VAL A 149     -42.339 -21.014  51.177  1.00  0.12              
ATOM    148  CA  TYR A 150     -38.646 -20.647  49.855  1.00  0.13              
ATOM    149  CA  TYR A 151     -37.533 -23.072  47.156  1.00  0.20              
ATOM    150  CA  ASP A 152     -35.148 -22.557  44.319  1.00  0.22              
ATOM    151  CA  GLU A 153     -34.146 -25.470  42.038  1.00  0.31              
ATOM    152  CA  SER A 154     -30.653 -23.985  41.920  1.00  0.28              
ATOM    153  CA  CYS A 155     -30.081 -24.782  45.625  1.00  0.16              
ATOM    154  CA  ASN A 156     -27.328 -27.366  46.288  1.00  0.14              
ATOM    155  CA  SER A 157     -27.936 -30.204  48.643  1.00  0.12              
ATOM    156  CA  ASP A 158     -24.212 -30.999  48.388  1.00  0.22              
ATOM    157  CA  ASN A 159     -23.011 -27.472  49.101  1.00  0.18              
ATOM    158  CA  LEU A 160     -24.029 -26.819  52.704  1.00  0.12              
ATOM    159  CA  ASN A 161     -22.611 -23.451  53.798  1.00  0.16              
ATOM    160  CA  HIS A 162     -24.931 -21.924  56.390  1.00  0.12              
ATOM    161  CA  ALA A 163     -25.945 -23.100  59.845  1.00  0.07              
ATOM    162  CA  VAL A 164     -29.492 -22.353  60.992  1.00  0.07              
ATOM    163  CA  LEU A 165     -32.310 -23.616  63.345  1.00  0.06              
ATOM    164  CA  ALA A 166     -35.255 -25.904  62.520  1.00  0.06              
ATOM    165  CA  VAL A 167     -37.874 -24.558  64.956  1.00  0.07              
ATOM    166  CA  GLY A 168     -40.913 -26.441  63.679  1.00  0.08              
ATOM    167  CA  TYR A 169     -42.854 -27.345  60.527  1.00  0.09              
ATOM    168  CA  GLY A 170     -46.177 -27.108  58.958  1.00  0.19              
ATOM    169  CA  ILE A 171     -47.957 -26.001  55.725  1.00  0.17              
ATOM    170  CA  GLN A 172     -48.869 -22.598  54.283  1.00  0.31              
ATOM    171  CA  LYS A 173     -51.077 -22.153  51.227  1.00  0.65              
ATOM    172  CA  GLY A 174     -50.955 -26.103  50.423  1.00  0.51              
ATOM    173  CA  ASN A 175     -47.125 -25.943  50.661  1.00  0.25              
ATOM    174  CA  LYS A 176     -45.396 -27.923  53.405  1.00  0.13              
ATOM    175  CA  HIS A 177     -42.414 -26.157  54.955  1.00  0.07              
ATOM    176  CA  TRP A 178     -39.891 -26.046  57.782  1.00  0.07              
ATOM    177  CA  ILE A 179     -39.918 -23.079  60.125  1.00  0.07              
ATOM    178  CA  ILE A 180     -36.278 -21.920  60.056  1.00  0.08              
ATOM    179  CA  LYS A 181     -34.934 -19.339  62.515  1.00  0.08              
ATOM    180  CA  ASN A 182     -32.051 -17.360  60.983  1.00  0.10              
ATOM    181  CA  SER A 183     -29.512 -15.187  62.844  1.00  0.11              
ATOM    182  CA  TRP A 184     -29.709 -12.100  60.637  1.00  0.12              
ATOM    183  CA  GLY A 185     -31.866 -10.102  62.773  1.00  0.12              
ATOM    184  CA  GLU A 186     -35.669  -9.250  62.727  1.00  0.12              
ATOM    185  CA  ASN A 187     -35.309  -6.950  59.720  1.00  0.24              
ATOM    186  CA  TRP A 188     -34.285 -10.001  57.701  1.00  0.15              
ATOM    187  CA  GLY A 189     -36.773 -12.416  55.948  1.00  0.12              
ATOM    188  CA  ASN A 190     -40.043 -12.680  57.589  1.00  0.12              
ATOM    189  CA  LYS A 191     -39.266 -11.236  61.005  1.00  0.14              
ATOM    190  CA  GLY A 192     -36.010 -13.292  61.181  1.00  0.09              
ATOM    191  CA  TYR A 193     -37.602 -16.525  59.907  1.00  0.10              
ATOM    192  CA  ILE A 194     -37.767 -18.390  56.640  1.00  0.12              
ATOM    193  CA  LEU A 195     -40.287 -21.069  55.619  1.00  0.08              
ATOM    194  CA  MET A 196     -38.242 -23.626  53.668  1.00  0.08              
ATOM    195  CA  ALA A 197     -39.702 -26.338  51.387  1.00  0.09              
ATOM    196  CA  ARG A 198     -40.568 -29.582  53.205  1.00  0.10              
ATOM    197  CA  ASN A 199     -40.703 -32.921  51.286  1.00  0.16              
ATOM    198  CA  LYS A 200     -39.517 -31.370  48.045  1.00  0.15              
ATOM    199  CA  ASN A 201     -36.519 -33.705  47.588  1.00  0.19              
ATOM    200  CA  ASN A 202     -34.343 -32.504  50.526  1.00  0.12              
ATOM    201  CA  ALA A 203     -34.461 -28.788  49.424  1.00  0.11              
ATOM    202  CA  CYS A 204     -31.018 -27.194  49.879  1.00  0.07              
ATOM    203  CA  GLY A 205     -29.714 -30.127  51.788  1.00  0.07              
ATOM    204  CA  ILE A 206     -32.002 -29.288  54.783  1.00  0.07              
ATOM    205  CA  ALA A 207     -31.834 -32.810  56.162  1.00  0.08              
ATOM    206  CA  ASN A 208     -28.268 -33.716  55.328  1.00  0.09              
ATOM    207  CA  LEU A 209     -26.472 -32.216  58.324  1.00  0.10              
ATOM    208  CA  ALA A 210     -28.839 -31.988  61.214  1.00  0.09              
ATOM    209  CA  SER A 211     -27.938 -32.609  64.850  1.00  0.09              
ATOM    210  CA  PHE A 212     -29.035 -31.723  68.401  1.00  0.10              
ATOM    211  CA  PRO A 213     -27.239 -31.955  71.787  1.00  0.09              
ATOM    212  CA  LYS A 214     -28.077 -34.423  74.583  1.00  0.12              
ATOM    213  CA  MET A 215     -28.080 -33.443  78.238  1.00  0.16              
ENDMDL
MODEL       14
ATOM      1  CA  ASP A   3     -49.154 -32.219  61.298  1.00  0.45              
ATOM      2  CA  SER A   4     -47.749 -28.908  62.426  1.00  0.20              
ATOM      3  CA  VAL A   5     -45.653 -27.775  65.355  1.00  0.15              
ATOM      4  CA  ASP A   6     -44.147 -24.380  66.194  1.00  0.13              
ATOM      5  CA  TYR A   7     -41.900 -24.520  69.268  1.00  0.11              
ATOM      6  CA  ARG A   8     -42.062 -20.722  69.544  1.00  0.14              
ATOM      7  CA  LYS A   9     -45.652 -21.144  70.733  1.00  0.25              
ATOM      8  CA  LYS A  10     -44.234 -23.591  73.294  1.00  0.21              
ATOM      9  CA  GLY A  11     -41.673 -21.051  74.520  1.00  0.18              
ATOM     10  CA  TYR A  12     -38.631 -23.212  73.578  1.00  0.11              
ATOM     11  CA  VAL A  13     -37.219 -20.415  71.341  1.00  0.14              
ATOM     12  CA  THR A  14     -35.362 -17.260  72.361  1.00  0.18              
ATOM     13  CA  PRO A  15     -35.874 -14.101  70.226  1.00  0.25              
ATOM     14  CA  VAL A  16     -34.160 -13.699  66.840  1.00  0.16              
ATOM     15  CA  LYS A  17     -30.563 -12.681  67.231  1.00  0.16              
ATOM     16  CA  ASN A  18     -28.203 -10.907  64.822  1.00  0.11              
ATOM     17  CA  GLN A  19     -24.812 -12.462  64.120  1.00  0.15              
ATOM     18  CA  GLY A  20     -23.525  -9.263  62.488  1.00  0.25              
ATOM     19  CA  GLN A  21     -20.548  -9.151  60.332  1.00  0.32              
ATOM     20  CA  CYS A  22     -19.143 -12.354  61.864  1.00  0.14              
ATOM     21  CA  GLY A  23     -19.375 -15.899  60.357  1.00  0.11              
ATOM     22  CA  SER A  24     -20.819 -17.280  63.585  1.00  0.08              
ATOM     23  CA  CYS A  25     -23.910 -19.046  62.162  1.00  0.07              
ATOM     24  CA  TRP A  26     -22.672 -22.318  63.597  1.00  0.06              
ATOM     25  CA  ALA A  27     -22.475 -20.831  67.072  1.00  0.06              
ATOM     26  CA  PHE A  28     -26.034 -19.350  66.838  1.00  0.06              
ATOM     27  CA  SER A  29     -27.279 -22.604  65.361  1.00  0.06              
ATOM     28  CA  SER A  30     -25.676 -24.534  68.253  1.00  0.06              
ATOM     29  CA  VAL A  31     -26.851 -22.153  70.973  1.00  0.07              
ATOM     30  CA  GLY A  32     -30.431 -22.263  69.710  1.00  0.07              
ATOM     31  CA  ALA A  33     -30.560 -26.064  69.981  1.00  0.06              
ATOM     32  CA  LEU A  34     -29.076 -26.058  73.515  1.00  0.06              
ATOM     33  CA  GLU A  35     -31.499 -23.334  74.582  1.00  0.07              
ATOM     34  CA  GLY A  36     -34.313 -25.539  73.335  1.00  0.07              
ATOM     35  CA  GLN A  37     -33.085 -28.569  75.376  1.00  0.09              
ATOM     36  CA  LEU A  38     -32.352 -26.500  78.485  1.00  0.09              
ATOM     37  CA  LYS A  39     -36.025 -25.570  78.322  1.00  0.09              
ATOM     38  CA  LYS A  40     -37.127 -29.178  77.873  1.00  0.15              
ATOM     39  CA  LYS A  41     -34.952 -30.266  80.822  1.00  0.21              
ATOM     40  CA  THR A  42     -35.154 -27.452  83.451  1.00  0.28              
ATOM     41  CA  GLY A  43     -38.315 -25.510  82.291  1.00  0.23              
ATOM     42  CA  LYS A  44     -36.281 -22.424  82.019  1.00  0.25              
ATOM     43  CA  LEU A  45     -35.558 -20.562  78.734  1.00  0.14              
ATOM     44  CA  LEU A  46     -32.339 -18.509  78.918  1.00  0.20              
ATOM     45  CA  ASN A  47     -29.969 -16.991  76.317  1.00  0.14              
ATOM     46  CA  LEU A  48     -26.794 -19.073  75.974  1.00  0.08              
ATOM     47  CA  SER A  49     -23.489 -17.554  74.754  1.00  0.08              
ATOM     48  CA  PRO A  50     -22.573 -17.960  71.047  1.00  0.07              
ATOM     49  CA  GLN A  51     -19.533 -15.754  71.717  1.00  0.07              
ATOM     50  CA  ASN A  52     -18.218 -18.312  74.259  1.00  0.08              
ATOM     51  CA  LEU A  53     -18.277 -20.768  71.369  1.00  0.07              
ATOM     52  CA  VAL A  54     -16.725 -18.366  68.843  1.00  0.07              
ATOM     53  CA  ASP A  55     -13.781 -17.497  71.149  1.00  0.10              
ATOM     54  CA  CYS A  56     -13.317 -21.012  72.636  1.00  0.11              
ATOM     55  CA  VAL A  57     -13.901 -23.729  70.027  1.00  0.11              
ATOM     56  CA  SER A  58     -10.398 -24.267  68.603  1.00  0.19              
ATOM     57  CA  GLU A  59     -11.686 -26.911  66.197  1.00  0.19              
ATOM     58  CA  ASN A  60     -13.803 -24.185  64.631  1.00  0.14              
ATOM     59  CA  ASP A  61     -12.668 -20.895  63.175  1.00  0.12              
ATOM     60  CA  GLY A  62     -14.575 -18.344  65.075  1.00  0.11              
ATOM     61  CA  CYS A  63     -15.861 -15.705  62.528  1.00  0.11              
ATOM     62  CA  GLY A  64     -14.180 -17.898  59.814  1.00  0.14              
ATOM     63  CA  GLY A  65     -16.722 -20.719  60.105  1.00  0.13              
ATOM     64  CA  GLY A  66     -17.273 -24.025  61.870  1.00  0.14              
ATOM     65  CA  TYR A  67     -19.575 -26.811  62.718  1.00  0.10              
ATOM     66  CA  MET A  68     -22.328 -27.329  65.303  1.00  0.08              
ATOM     67  CA  THR A  69     -20.986 -30.839  66.151  1.00  0.09              
ATOM     68  CA  ASN A  70     -17.608 -29.384  67.166  1.00  0.10              
ATOM     69  CA  ALA A  71     -19.497 -26.841  69.289  1.00  0.08              
ATOM     70  CA  PHE A  72     -21.464 -29.465  71.147  1.00  0.08              
ATOM     71  CA  GLN A  73     -18.263 -31.431  71.893  1.00  0.10              
ATOM     72  CA  TYR A  74     -16.560 -28.277  73.161  1.00  0.09              
ATOM     73  CA  VAL A  75     -19.571 -27.755  75.551  1.00  0.08              
ATOM     74  CA  GLN A  76     -19.451 -31.399  76.598  1.00  0.09              
ATOM     75  CA  LYS A  77     -15.701 -31.447  77.330  1.00  0.14              
ATOM     76  CA  ASN A  78     -15.703 -27.950  78.797  1.00  0.15              
ATOM     77  CA  ARG A  79     -18.561 -29.257  80.862  1.00  0.12              
ATOM     78  CA  GLY A  80     -20.713 -26.067  80.482  1.00  0.10              
ATOM     79  CA  ILE A  81     -21.360 -23.031  78.347  1.00  0.10              
ATOM     80  CA  ASP A  82     -21.875 -19.573  79.789  1.00  0.08              
ATOM     81  CA  SER A  83     -25.060 -17.518  79.488  1.00  0.08              
ATOM     82  CA  GLU A  84     -25.354 -14.511  77.242  1.00  0.09              
ATOM     83  CA  ASP A  85     -25.022 -12.211  80.306  1.00  0.17              
ATOM     84  CA  ALA A  86     -21.860 -13.876  81.552  1.00  0.14              
ATOM     85  CA  TYR A  87     -20.425 -13.782  78.096  1.00  0.12              
ATOM     86  CA  PRO A  88     -21.846 -11.012  75.774  1.00  0.17              
ATOM     87  CA  TYR A  89     -21.750 -11.306  72.045  1.00  0.16              
ATOM     88  CA  VAL A  90     -19.303  -8.743  70.479  1.00  0.26              
ATOM     89  CA  GLY A  91     -19.066 -10.295  66.960  1.00  0.19              
ATOM     90  CA  GLN A  92     -15.398 -10.388  66.807  1.00  0.22              
ATOM     91  CA  GLU A  93     -13.064 -13.245  67.613  1.00  0.18              
ATOM     92  CA  GLU A  94     -11.309 -12.767  70.954  1.00  0.32              
ATOM     93  CA  SER A  95      -9.250 -15.014  73.344  1.00  0.32              
ATOM     94  CA  CYS A  96     -11.274 -17.620  75.185  1.00  0.17              
ATOM     95  CA  MET A  97     -12.609 -16.023  78.382  1.00  0.30              
ATOM     96  CA  TYR A  98     -14.841 -18.794  79.683  1.00  0.22              
ATOM     97  CA  ASN A  99     -16.040 -18.076  83.252  1.00  0.24              
ATOM     98  CA  PRO A 100     -17.356 -21.143  85.103  1.00  0.24              
ATOM     99  CA  THR A 101     -19.446 -19.013  87.484  1.00  0.29              
ATOM    100  CA  GLY A 102     -21.536 -17.903  84.464  1.00  0.15              
ATOM    101  CA  LYS A 103     -22.229 -21.567  83.396  1.00  0.11              
ATOM    102  CA  ALA A 104     -25.926 -21.794  82.402  1.00  0.12              
ATOM    103  CA  ALA A 105     -25.950 -25.117  80.574  1.00  0.15              
ATOM    104  CA  LYS A 106     -23.978 -28.384  79.932  1.00  0.12              
ATOM    105  CA  CYS A 107     -23.966 -30.961  77.180  1.00  0.10              
ATOM    106  CA  ARG A 108     -23.458 -34.735  77.110  1.00  0.11              
ATOM    107  CA  GLY A 109     -23.275 -35.261  73.499  1.00  0.11              
ATOM    108  CA  TYR A 110     -25.121 -34.851  70.179  1.00  0.10              
ATOM    109  CA  ARG A 111     -27.365 -37.072  68.028  1.00  0.17              
ATOM    110  CA  GLU A 112     -27.339 -36.801  64.244  1.00  0.14              
ATOM    111  CA  ILE A 113     -30.384 -37.277  62.013  1.00  0.14              
ATOM    112  CA  PRO A 114     -29.912 -39.742  59.098  1.00  0.18              
ATOM    113  CA  GLU A 115     -28.580 -38.007  56.064  1.00  0.15              
ATOM    114  CA  GLY A 116     -31.137 -36.637  53.636  1.00  0.11              
ATOM    115  CA  ASN A 117     -34.008 -38.188  55.812  1.00  0.13              
ATOM    116  CA  GLU A 118     -36.686 -35.457  56.213  1.00  0.11              
ATOM    117  CA  LYS A 119     -39.084 -37.885  57.905  1.00  0.14              
ATOM    118  CA  ALA A 120     -36.352 -38.416  60.551  1.00  0.13              
ATOM    119  CA  LEU A 121     -35.950 -34.656  60.861  1.00  0.10              
ATOM    120  CA  LYS A 122     -39.740 -34.331  61.384  1.00  0.11              
ATOM    121  CA  ARG A 123     -39.999 -37.084  63.997  1.00  0.13              
ATOM    122  CA  ALA A 124     -36.946 -35.459  65.802  1.00  0.11              
ATOM    123  CA  VAL A 125     -38.502 -31.938  65.825  1.00  0.09              
ATOM    124  CA  ALA A 126     -41.832 -33.174  67.141  1.00  0.13              
ATOM    125  CA  ARG A 127     -40.269 -35.056  69.973  1.00  0.17              
ATOM    126  CA  VAL A 128     -36.940 -33.380  70.983  1.00  0.15              
ATOM    127  CA  GLY A 129     -37.543 -29.835  69.798  1.00  0.10              
ATOM    128  CA  PRO A 130     -35.491 -27.335  67.748  1.00  0.06              
ATOM    129  CA  VAL A 131     -32.744 -29.091  65.764  1.00  0.07              
ATOM    130  CA  SER A 132     -29.604 -27.528  64.261  1.00  0.05              
ATOM    131  CA  VAL A 133     -29.474 -27.786  60.485  1.00  0.07              
ATOM    132  CA  ALA A 134     -27.113 -26.742  57.681  1.00  0.08              
ATOM    133  CA  ILE A 135     -28.418 -25.669  54.322  1.00  0.08              
ATOM    134  CA  ASP A 136     -27.119 -24.023  51.154  1.00  0.08              
ATOM    135  CA  ALA A 137     -27.956 -20.256  51.625  1.00  0.16              
ATOM    136  CA  SER A 138     -25.760 -18.979  48.711  1.00  0.25              
ATOM    137  CA  LEU A 139     -28.543 -18.257  46.323  1.00  0.20              
ATOM    138  CA  THR A 140     -29.505 -14.587  46.120  1.00  0.25              
ATOM    139  CA  SER A 141     -33.210 -15.643  46.357  1.00  0.21              
ATOM    140  CA  PHE A 142     -32.318 -16.943  49.851  1.00  0.16              
ATOM    141  CA  GLN A 143     -30.602 -13.652  50.612  1.00  0.23              
ATOM    142  CA  PHE A 144     -33.500 -11.531  49.644  1.00  0.24              
ATOM    143  CA  TYR A 145     -36.239 -13.838  50.868  1.00  0.18              
ATOM    144  CA  SER A 146     -39.361 -11.938  52.480  1.00  0.15              
ATOM    145  CA  LYS A 147     -42.326 -14.217  52.197  1.00  0.26              
ATOM    146  CA  GLY A 148     -44.057 -17.599  51.344  1.00  0.29              
ATOM    147  CA  VAL A 149     -42.412 -21.036  51.228  1.00  0.12              
ATOM    148  CA  TYR A 150     -38.759 -20.636  49.887  1.00  0.13              
ATOM    149  CA  TYR A 151     -37.634 -23.042  47.176  1.00  0.20              
ATOM    150  CA  ASP A 152     -35.243 -22.506  44.333  1.00  0.22              
ATOM    151  CA  GLU A 153     -34.225 -25.398  42.042  1.00  0.31              
ATOM    152  CA  SER A 154     -30.731 -23.897  41.923  1.00  0.28              
ATOM    153  CA  CYS A 155     -30.151 -24.694  45.624  1.00  0.16              
ATOM    154  CA  ASN A 156     -27.374 -27.247  46.262  1.00  0.14              
ATOM    155  CA  SER A 157     -27.940 -30.114  48.609  1.00  0.12              
ATOM    156  CA  ASP A 158     -24.214 -30.860  48.318  1.00  0.22              
ATOM    157  CA  ASN A 159     -23.041 -27.328  49.047  1.00  0.18              
ATOM    158  CA  LEU A 160     -24.041 -26.715  52.659  1.00  0.12              
ATOM    159  CA  ASN A 161     -22.638 -23.346  53.765  1.00  0.16              
ATOM    160  CA  HIS A 162     -24.950 -21.865  56.387  1.00  0.12              
ATOM    161  CA  ALA A 163     -25.927 -23.090  59.838  1.00  0.07              
ATOM    162  CA  VAL A 164     -29.470 -22.347  60.990  1.00  0.07              
ATOM    163  CA  LEU A 165     -32.291 -23.617  63.333  1.00  0.06              
ATOM    164  CA  ALA A 166     -35.238 -25.909  62.513  1.00  0.06              
ATOM    165  CA  VAL A 167     -37.858 -24.576  64.949  1.00  0.07              
ATOM    166  CA  GLY A 168     -40.894 -26.469  63.681  1.00  0.08              
ATOM    167  CA  TYR A 169     -42.817 -27.412  60.535  1.00  0.09              
ATOM    168  CA  GLY A 170     -46.161 -27.170  58.973  1.00  0.19              
ATOM    169  CA  ILE A 171     -47.957 -26.111  55.754  1.00  0.17              
ATOM    170  CA  GLN A 172     -48.918 -22.722  54.322  1.00  0.31              
ATOM    171  CA  LYS A 173     -51.152 -22.328  51.284  1.00  0.65              
ATOM    172  CA  GLY A 174     -50.962 -26.211  50.451  1.00  0.51              
ATOM    173  CA  ASN A 175     -47.139 -26.030  50.689  1.00  0.25              
ATOM    174  CA  LYS A 176     -45.378 -27.997  53.425  1.00  0.13              
ATOM    175  CA  HIS A 177     -42.415 -26.200  54.972  1.00  0.07              
ATOM    176  CA  TRP A 178     -39.877 -26.076  57.787  1.00  0.07              
ATOM    177  CA  ILE A 179     -39.911 -23.108  60.135  1.00  0.07              
ATOM    178  CA  ILE A 180     -36.278 -21.925  60.060  1.00  0.08              
ATOM    179  CA  LYS A 181     -34.913 -19.346  62.509  1.00  0.08              
ATOM    180  CA  ASN A 182     -32.038 -17.364  60.972  1.00  0.10              
ATOM    181  CA  SER A 183     -29.475 -15.198  62.807  1.00  0.11              
ATOM    182  CA  TRP A 184     -29.664 -12.123  60.573  1.00  0.12              
ATOM    183  CA  GLY A 185     -31.826 -10.108  62.745  1.00  0.12              
ATOM    184  CA  GLU A 186     -35.608  -9.254  62.727  1.00  0.12              
ATOM    185  CA  ASN A 187     -35.284  -6.958  59.715  1.00  0.24              
ATOM    186  CA  TRP A 188     -34.306 -10.025  57.693  1.00  0.15              
ATOM    187  CA  GLY A 189     -36.820 -12.409  55.972  1.00  0.12              
ATOM    188  CA  ASN A 190     -40.076 -12.682  57.676  1.00  0.12              
ATOM    189  CA  LYS A 191     -39.233 -11.231  61.072  1.00  0.14              
ATOM    190  CA  GLY A 192     -35.994 -13.296  61.190  1.00  0.09              
ATOM    191  CA  TYR A 193     -37.597 -16.527  59.938  1.00  0.10              
ATOM    192  CA  ILE A 194     -37.816 -18.393  56.674  1.00  0.12              
ATOM    193  CA  LEU A 195     -40.320 -21.086  55.650  1.00  0.08              
ATOM    194  CA  MET A 196     -38.277 -23.622  53.677  1.00  0.08              
ATOM    195  CA  ALA A 197     -39.715 -26.342  51.393  1.00  0.09              
ATOM    196  CA  ARG A 198     -40.537 -29.601  53.207  1.00  0.10              
ATOM    197  CA  ASN A 199     -40.658 -32.934  51.281  1.00  0.16              
ATOM    198  CA  LYS A 200     -39.499 -31.366  48.038  1.00  0.15              
ATOM    199  CA  ASN A 201     -36.485 -33.673  47.564  1.00  0.19              
ATOM    200  CA  ASN A 202     -34.311 -32.467  50.501  1.00  0.12              
ATOM    201  CA  ALA A 203     -34.465 -28.757  49.418  1.00  0.11              
ATOM    202  CA  CYS A 204     -31.036 -27.131  49.874  1.00  0.07              
ATOM    203  CA  GLY A 205     -29.704 -30.080  51.766  1.00  0.07              
ATOM    204  CA  ILE A 206     -31.982 -29.254  54.765  1.00  0.07              
ATOM    205  CA  ALA A 207     -31.792 -32.785  56.138  1.00  0.08              
ATOM    206  CA  ASN A 208     -28.213 -33.652  55.284  1.00  0.09              
ATOM    207  CA  LEU A 209     -26.426 -32.175  58.295  1.00  0.10              
ATOM    208  CA  ALA A 210     -28.793 -31.976  61.199  1.00  0.09              
ATOM    209  CA  SER A 211     -27.918 -32.602  64.841  1.00  0.09              
ATOM    210  CA  PHE A 212     -29.015 -31.715  68.388  1.00  0.10              
ATOM    211  CA  PRO A 213     -27.270 -31.950  71.797  1.00  0.09              
ATOM    212  CA  LYS A 214     -28.144 -34.397  74.599  1.00  0.12              
ATOM    213  CA  MET A 215     -28.178 -33.399  78.251  1.00  0.16              
ENDMDL
MODEL       15
ATOM      1  CA  ASP A   3     -49.083 -32.333  61.312  1.00  0.45              
ATOM      2  CA  SER A   4     -47.708 -29.003  62.442  1.00  0.20              
ATOM      3  CA  VAL A   5     -45.615 -27.848  65.366  1.00  0.15              
ATOM      4  CA  ASP A   6     -44.142 -24.439  66.181  1.00  0.13              
ATOM      5  CA  TYR A   7     -41.889 -24.534  69.247  1.00  0.11              
ATOM      6  CA  ARG A   8     -42.061 -20.735  69.470  1.00  0.14              
ATOM      7  CA  LYS A   9     -45.654 -21.146  70.662  1.00  0.25              
ATOM      8  CA  LYS A  10     -44.238 -23.558  73.254  1.00  0.21              
ATOM      9  CA  GLY A  11     -41.680 -21.017  74.475  1.00  0.18              
ATOM     10  CA  TYR A  12     -38.636 -23.159  73.528  1.00  0.11              
ATOM     11  CA  VAL A  13     -37.220 -20.387  71.289  1.00  0.14              
ATOM     12  CA  THR A  14     -35.352 -17.240  72.314  1.00  0.18              
ATOM     13  CA  PRO A  15     -35.826 -14.065  70.200  1.00  0.25              
ATOM     14  CA  VAL A  16     -34.086 -13.693  66.824  1.00  0.16              
ATOM     15  CA  LYS A  17     -30.477 -12.673  67.185  1.00  0.16              
ATOM     16  CA  ASN A  18     -28.131 -10.920  64.755  1.00  0.11              
ATOM     17  CA  GLN A  19     -24.747 -12.498  64.065  1.00  0.15              
ATOM     18  CA  GLY A  20     -23.458  -9.301  62.445  1.00  0.25              
ATOM     19  CA  GLN A  21     -20.441  -9.232  60.286  1.00  0.32              
ATOM     20  CA  CYS A  22     -19.054 -12.423  61.843  1.00  0.14              
ATOM     21  CA  GLY A  23     -19.317 -15.954  60.353  1.00  0.11              
ATOM     22  CA  SER A  24     -20.763 -17.323  63.584  1.00  0.08              
ATOM     23  CA  CYS A  25     -23.860 -19.071  62.161  1.00  0.07              
ATOM     24  CA  TRP A  26     -22.635 -22.362  63.597  1.00  0.06              
ATOM     25  CA  ALA A  27     -22.452 -20.854  67.070  1.00  0.06              
ATOM     26  CA  PHE A  28     -25.989 -19.360  66.825  1.00  0.06              
ATOM     27  CA  SER A  29     -27.257 -22.609  65.355  1.00  0.06              
ATOM     28  CA  SER A  30     -25.668 -24.538  68.255  1.00  0.06              
ATOM     29  CA  VAL A  31     -26.842 -22.146  70.965  1.00  0.07              
ATOM     30  CA  GLY A  32     -30.421 -22.255  69.696  1.00  0.07              
ATOM     31  CA  ALA A  33     -30.557 -26.054  69.974  1.00  0.06              
ATOM     32  CA  LEU A  34     -29.089 -26.034  73.513  1.00  0.06              
ATOM     33  CA  GLU A  35     -31.507 -23.294  74.558  1.00  0.07              
ATOM     34  CA  GLY A  36     -34.319 -25.512  73.318  1.00  0.07              
ATOM     35  CA  GLN A  37     -33.113 -28.520  75.376  1.00  0.09              
ATOM     36  CA  LEU A  38     -32.387 -26.436  78.475  1.00  0.09              
ATOM     37  CA  LYS A  39     -36.058 -25.488  78.290  1.00  0.09              
ATOM     38  CA  LYS A  40     -37.171 -29.093  77.856  1.00  0.15              
ATOM     39  CA  LYS A  41     -35.018 -30.167  80.825  1.00  0.21              
ATOM     40  CA  THR A  42     -35.214 -27.349  83.436  1.00  0.28              
ATOM     41  CA  GLY A  43     -38.351 -25.430  82.261  1.00  0.23              
ATOM     42  CA  LYS A  44     -36.321 -22.314  81.964  1.00  0.25              
ATOM     43  CA  LEU A  45     -35.567 -20.484  78.677  1.00  0.14              
ATOM     44  CA  LEU A  46     -32.342 -18.441  78.863  1.00  0.20              
ATOM     45  CA  ASN A  47     -29.955 -16.943  76.268  1.00  0.14              
ATOM     46  CA  LEU A  48     -26.788 -19.039  75.944  1.00  0.08              
ATOM     47  CA  SER A  49     -23.470 -17.548  74.736  1.00  0.08              
ATOM     48  CA  PRO A  50     -22.539 -17.974  71.035  1.00  0.07              
ATOM     49  CA  GLN A  51     -19.484 -15.787  71.708  1.00  0.07              
ATOM     50  CA  ASN A  52     -18.200 -18.340  74.267  1.00  0.08              
ATOM     51  CA  LEU A  53     -18.262 -20.808  71.387  1.00  0.07              
ATOM     52  CA  VAL A  54     -16.686 -18.425  68.857  1.00  0.07              
ATOM     53  CA  ASP A  55     -13.744 -17.572  71.174  1.00  0.10              
ATOM     54  CA  CYS A  56     -13.312 -21.078  72.677  1.00  0.11              
ATOM     55  CA  VAL A  57     -13.898 -23.797  70.070  1.00  0.11              
ATOM     56  CA  SER A  58     -10.394 -24.354  68.657  1.00  0.19              
ATOM     57  CA  GLU A  59     -11.689 -27.016  66.267  1.00  0.19              
ATOM     58  CA  ASN A  60     -13.784 -24.279  64.678  1.00  0.14              
ATOM     59  CA  ASP A  61     -12.627 -21.001  63.213  1.00  0.12              
ATOM     60  CA  GLY A  62     -14.539 -18.406  65.089  1.00  0.11              
ATOM     61  CA  CYS A  63     -15.790 -15.791  62.534  1.00  0.11              
ATOM     62  CA  GLY A  64     -14.128 -17.975  59.829  1.00  0.14              
ATOM     63  CA  GLY A  65     -16.684 -20.783  60.118  1.00  0.13              
ATOM     64  CA  GLY A  66     -17.252 -24.079  61.893  1.00  0.14              
ATOM     65  CA  TYR A  67     -19.561 -26.883  62.757  1.00  0.10              
ATOM     66  CA  MET A  68     -22.319 -27.358  65.338  1.00  0.08              
ATOM     67  CA  THR A  69     -20.998 -30.867  66.198  1.00  0.09              
ATOM     68  CA  ASN A  70     -17.619 -29.432  67.229  1.00  0.10              
ATOM     69  CA  ALA A  71     -19.503 -26.866  69.325  1.00  0.08              
ATOM     70  CA  PHE A  72     -21.497 -29.481  71.199  1.00  0.08              
ATOM     71  CA  GLN A  73     -18.307 -31.457  71.966  1.00  0.10              
ATOM     72  CA  TYR A  74     -16.605 -28.312  73.245  1.00  0.09              
ATOM     73  CA  VAL A  75     -19.616 -27.759  75.598  1.00  0.08              
ATOM     74  CA  GLN A  76     -19.524 -31.399  76.664  1.00  0.09              
ATOM     75  CA  LYS A  77     -15.785 -31.464  77.426  1.00  0.14              
ATOM     76  CA  ASN A  78     -15.774 -27.961  78.873  1.00  0.15              
ATOM     77  CA  ARG A  79     -18.666 -29.241  80.935  1.00  0.12              
ATOM     78  CA  GLY A  80     -20.760 -26.051  80.508  1.00  0.10              
ATOM     79  CA  ILE A  81     -21.393 -23.013  78.366  1.00  0.10              
ATOM     80  CA  ASP A  82     -21.893 -19.545  79.786  1.00  0.08              
ATOM     81  CA  SER A  83     -25.062 -17.478  79.461  1.00  0.08              
ATOM     82  CA  GLU A  84     -25.325 -14.476  77.188  1.00  0.09              
ATOM     83  CA  ASP A  85     -24.993 -12.161  80.241  1.00  0.17              
ATOM     84  CA  ALA A  86     -21.852 -13.845  81.522  1.00  0.14              
ATOM     85  CA  TYR A  87     -20.391 -13.775  78.060  1.00  0.12              
ATOM     86  CA  PRO A  88     -21.792 -11.010  75.727  1.00  0.17              
ATOM     87  CA  TYR A  89     -21.659 -11.330  71.987  1.00  0.16              
ATOM     88  CA  VAL A  90     -19.210  -8.782  70.436  1.00  0.26              
ATOM     89  CA  GLY A  91     -18.996 -10.334  66.932  1.00  0.19              
ATOM     90  CA  GLN A  92     -15.300 -10.481  66.792  1.00  0.22              
ATOM     91  CA  GLU A  93     -12.979 -13.348  67.623  1.00  0.18              
ATOM     92  CA  GLU A  94     -11.225 -12.876  70.965  1.00  0.32              
ATOM     93  CA  SER A  95      -9.211 -15.104  73.376  1.00  0.32              
ATOM     94  CA  CYS A  96     -11.260 -17.691  75.223  1.00  0.17              
ATOM     95  CA  MET A  97     -12.595 -16.076  78.411  1.00  0.30              
ATOM     96  CA  TYR A  98     -14.860 -18.820  79.720  1.00  0.22              
ATOM     97  CA  ASN A  99     -16.070 -18.064  83.270  1.00  0.24              
ATOM     98  CA  PRO A 100     -17.412 -21.110  85.133  1.00  0.24              
ATOM     99  CA  THR A 101     -19.501 -18.952  87.489  1.00  0.29              
ATOM    100  CA  GLY A 102     -21.561 -17.864  84.455  1.00  0.15              
ATOM    101  CA  LYS A 103     -22.282 -21.511  83.401  1.00  0.11              
ATOM    102  CA  ALA A 104     -25.962 -21.742  82.390  1.00  0.12              
ATOM    103  CA  ALA A 105     -25.992 -25.075  80.581  1.00  0.15              
ATOM    104  CA  LYS A 106     -24.057 -28.342  79.955  1.00  0.12              
ATOM    105  CA  CYS A 107     -24.035 -30.940  77.217  1.00  0.10              
ATOM    106  CA  ARG A 108     -23.559 -34.711  77.171  1.00  0.11              
ATOM    107  CA  GLY A 109     -23.319 -35.261  73.541  1.00  0.11              
ATOM    108  CA  TYR A 110     -25.159 -34.860  70.227  1.00  0.10              
ATOM    109  CA  ARG A 111     -27.350 -37.064  68.016  1.00  0.17              
ATOM    110  CA  GLU A 112     -27.280 -36.786  64.235  1.00  0.14              
ATOM    111  CA  ILE A 113     -30.296 -37.269  61.966  1.00  0.14              
ATOM    112  CA  PRO A 114     -29.807 -39.710  59.039  1.00  0.18              
ATOM    113  CA  GLU A 115     -28.486 -37.945  56.002  1.00  0.15              
ATOM    114  CA  GLY A 116     -31.086 -36.603  53.604  1.00  0.11              
ATOM    115  CA  ASN A 117     -33.917 -38.167  55.771  1.00  0.13              
ATOM    116  CA  GLU A 118     -36.608 -35.457  56.187  1.00  0.11              
ATOM    117  CA  LYS A 119     -38.983 -37.908  57.874  1.00  0.14              
ATOM    118  CA  ALA A 120     -36.272 -38.424  60.525  1.00  0.13              
ATOM    119  CA  LEU A 121     -35.875 -34.665  60.839  1.00  0.10              
ATOM    120  CA  LYS A 122     -39.660 -34.370  61.365  1.00  0.11              
ATOM    121  CA  ARG A 123     -39.883 -37.132  63.971  1.00  0.13              
ATOM    122  CA  ALA A 124     -36.882 -35.473  65.787  1.00  0.11              
ATOM    123  CA  VAL A 125     -38.451 -31.966  65.812  1.00  0.09              
ATOM    124  CA  ALA A 126     -41.780 -33.221  67.128  1.00  0.13              
ATOM    125  CA  ARG A 127     -40.177 -35.114  69.951  1.00  0.17              
ATOM    126  CA  VAL A 128     -36.894 -33.385  70.975  1.00  0.15              
ATOM    127  CA  GLY A 129     -37.529 -29.844  69.789  1.00  0.10              
ATOM    128  CA  PRO A 130     -35.471 -27.345  67.739  1.00  0.06              
ATOM    129  CA  VAL A 131     -32.720 -29.089  65.751  1.00  0.07              
ATOM    130  CA  SER A 132     -29.583 -27.525  64.248  1.00  0.05              
ATOM    131  CA  VAL A 133     -29.443 -27.773  60.470  1.00  0.07              
ATOM    132  CA  ALA A 134     -27.104 -26.716  57.660  1.00  0.08              
ATOM    133  CA  ILE A 135     -28.423 -25.612  54.310  1.00  0.08              
ATOM    134  CA  ASP A 136     -27.160 -23.932  51.148  1.00  0.08              
ATOM    135  CA  ALA A 137     -28.013 -20.193  51.636  1.00  0.16              
ATOM    136  CA  SER A 138     -25.851 -18.877  48.720  1.00  0.25              
ATOM    137  CA  LEU A 139     -28.657 -18.167  46.339  1.00  0.20              
ATOM    138  CA  THR A 140     -29.654 -14.515  46.119  1.00  0.25              
ATOM    139  CA  SER A 141     -33.336 -15.609  46.374  1.00  0.21              
ATOM    140  CA  PHE A 142     -32.450 -16.881  49.872  1.00  0.16              
ATOM    141  CA  GLN A 143     -30.754 -13.576  50.611  1.00  0.23              
ATOM    142  CA  PHE A 144     -33.701 -11.488  49.654  1.00  0.24              
ATOM    143  CA  TYR A 145     -36.412 -13.820  50.906  1.00  0.18              
ATOM    144  CA  SER A 146     -39.476 -11.950  52.554  1.00  0.15              
ATOM    145  CA  LYS A 147     -42.448 -14.254  52.333  1.00  0.26              
ATOM    146  CA  GLY A 148     -44.126 -17.624  51.417  1.00  0.29              
ATOM    147  CA  VAL A 149     -42.484 -21.058  51.280  1.00  0.12              
ATOM    148  CA  TYR A 150     -38.872 -20.625  49.918  1.00  0.13              
ATOM    149  CA  TYR A 151     -37.735 -23.011  47.196  1.00  0.20              
ATOM    150  CA  ASP A 152     -35.337 -22.455  44.347  1.00  0.22              
ATOM    151  CA  GLU A 153     -34.304 -25.327  42.045  1.00  0.31              
ATOM    152  CA  SER A 154     -30.809 -23.809  41.926  1.00  0.28              
ATOM    153  CA  CYS A 155     -30.220 -24.606  45.623  1.00  0.16              
ATOM    154  CA  ASN A 156     -27.420 -27.128  46.236  1.00  0.14              
ATOM    155  CA  SER A 157     -27.943 -30.025  48.574  1.00  0.12              
ATOM    156  CA  ASP A 158     -24.216 -30.721  48.248  1.00  0.22              
ATOM    157  CA  ASN A 159     -23.071 -27.184  48.992  1.00  0.18              
ATOM    158  CA  LEU A 160     -24.053 -26.612  52.614  1.00  0.12              
ATOM    159  CA  ASN A 161     -22.665 -23.240  53.731  1.00  0.16              
ATOM    160  CA  HIS A 162     -24.969 -21.805  56.385  1.00  0.12              
ATOM    161  CA  ALA A 163     -25.909 -23.080  59.831  1.00  0.07              
ATOM    162  CA  VAL A 164     -29.448 -22.341  60.988  1.00  0.07              
ATOM    163  CA  LEU A 165     -32.272 -23.619  63.321  1.00  0.06              
ATOM    164  CA  ALA A 166     -35.220 -25.913  62.505  1.00  0.06              
ATOM    165  CA  VAL A 167     -37.841 -24.594  64.942  1.00  0.07              
ATOM    166  CA  GLY A 168     -40.875 -26.498  63.684  1.00  0.08              
ATOM    167  CA  TYR A 169     -42.779 -27.479  60.543  1.00  0.09              
ATOM    168  CA  GLY A 170     -46.145 -27.231  58.987  1.00  0.19              
ATOM    169  CA  ILE A 171     -47.958 -26.221  55.782  1.00  0.17              
ATOM    170  CA  GLN A 172     -48.966 -22.847  54.360  1.00  0.31              
ATOM    171  CA  LYS A 173     -51.226 -22.502  51.340  1.00  0.65              
ATOM    172  CA  GLY A 174     -50.969 -26.319  50.479  1.00  0.51              
ATOM    173  CA  ASN A 175     -47.152 -26.118  50.717  1.00  0.25              
ATOM    174  CA  LYS A 176     -45.360 -28.071  53.445  1.00  0.13              
ATOM    175  CA  HIS A 177     -42.416 -26.242  54.990  1.00  0.07              
ATOM    176  CA  TRP A 178     -39.863 -26.106  57.791  1.00  0.07              
ATOM    177  CA  ILE A 179     -39.904 -23.138  60.146  1.00  0.07              
ATOM    178  CA  ILE A 180     -36.279 -21.930  60.063  1.00  0.08              
ATOM    179  CA  LYS A 181     -34.893 -19.354  62.502  1.00  0.08              
ATOM    180  CA  ASN A 182     -32.024 -17.367  60.961  1.00  0.10              
ATOM    181  CA  SER A 183     -29.439 -15.208  62.770  1.00  0.11              
ATOM    182  CA  TRP A 184     -29.619 -12.146  60.509  1.00  0.12              
ATOM    183  CA  GLY A 185     -31.787 -10.114  62.716  1.00  0.12              
ATOM    184  CA  GLU A 186     -35.547  -9.258  62.728  1.00  0.12              
ATOM    185  CA  ASN A 187     -35.259  -6.967  59.710  1.00  0.24              
ATOM    186  CA  TRP A 188     -34.327 -10.049  57.686  1.00  0.15              
ATOM    187  CA  GLY A 189     -36.867 -12.403  55.997  1.00  0.12              
ATOM    188  CA  ASN A 190     -40.110 -12.683  57.763  1.00  0.12              
ATOM    189  CA  LYS A 191     -39.201 -11.227  61.140  1.00  0.14              
ATOM    190  CA  GLY A 192     -35.978 -13.300  61.199  1.00  0.09              
ATOM    191  CA  TYR A 193     -37.592 -16.529  59.970  1.00  0.10              
ATOM    192  CA  ILE A 194     -37.864 -18.396  56.708  1.00  0.12              
ATOM    193  CA  LEU A 195     -40.352 -21.102  55.682  1.00  0.08              
ATOM    194  CA  MET A 196     -38.312 -23.619  53.686  1.00  0.08              
ATOM    195  CA  ALA A 197     -39.728 -26.345  51.399  1.00  0.09              
ATOM    196  CA  ARG A 198     -40.505 -29.620  53.208  1.00  0.10              
ATOM    197  CA  ASN A 199     -40.613 -32.947  51.276  1.00  0.16              
ATOM    198  CA  LYS A 200     -39.481 -31.362  48.032  1.00  0.15              
ATOM    199  CA  ASN A 201     -36.451 -33.640  47.539  1.00  0.19              
ATOM    200  CA  ASN A 202     -34.280 -32.430  50.477  1.00  0.12              
ATOM    201  CA  ALA A 203     -34.470 -28.726  49.413  1.00  0.11              
ATOM    202  CA  CYS A 204     -31.055 -27.068  49.868  1.00  0.07              
ATOM    203  CA  GLY A 205     -29.694 -30.033  51.744  1.00  0.07              
ATOM    204  CA  ILE A 206     -31.962 -29.221  54.747  1.00  0.07              
ATOM    205  CA  ALA A 207     -31.751 -32.760  56.115  1.00  0.08              
ATOM    206  CA  ASN A 208     -28.158 -33.588  55.240  1.00  0.09              
ATOM    207  CA  LEU A 209     -26.380 -32.134  58.266  1.00  0.10              
ATOM    208  CA  ALA A 210     -28.747 -31.963  61.185  1.00  0.09              
ATOM    209  CA  SER A 211     -27.899 -32.595  64.831  1.00  0.09              
ATOM    210  CA  PHE A 212     -28.996 -31.708  68.375  1.00  0.10              
ATOM    211  CA  PRO A 213     -27.300 -31.944  71.807  1.00  0.09              
ATOM    212  CA  LYS A 214     -28.210 -34.370  74.616  1.00  0.12              
ATOM    213  CA  MET A 215     -28.277 -33.355  78.263  1.00  0.16              
ENDMDL
MODEL       16
ATOM      1  CA  ASP A   3     -49.013 -32.448  61.325  1.00  0.45              
ATOM      2  CA  SER A   4     -47.666 -29.097  62.458  1.00  0.20              
ATOM      3  CA  VAL A   5     -45.578 -27.922  65.377  1.00  0.15              
ATOM      4  CA  ASP A   6     -44.138 -24.498  66.168  1.00  0.13              
ATOM      5  CA  TYR A   7     -41.879 -24.548  69.227  1.00  0.11              
ATOM      6  CA  ARG A   8     -42.061 -20.748  69.396  1.00  0.14              
ATOM      7  CA  LYS A   9     -45.656 -21.148  70.591  1.00  0.25              
ATOM      8  CA  LYS A  10     -44.241 -23.525  73.214  1.00  0.21              
ATOM      9  CA  GLY A  11     -41.686 -20.982  74.431  1.00  0.18              
ATOM     10  CA  TYR A  12     -38.641 -23.106  73.479  1.00  0.11              
ATOM     11  CA  VAL A  13     -37.222 -20.358  71.237  1.00  0.14              
ATOM     12  CA  THR A  14     -35.342 -17.220  72.267  1.00  0.18              
ATOM     13  CA  PRO A  15     -35.777 -14.029  70.173  1.00  0.25              
ATOM     14  CA  VAL A  16     -34.012 -13.687  66.808  1.00  0.16              
ATOM     15  CA  LYS A  17     -30.391 -12.666  67.139  1.00  0.16              
ATOM     16  CA  ASN A  18     -28.059 -10.933  64.689  1.00  0.11              
ATOM     17  CA  GLN A  19     -24.682 -12.534  64.010  1.00  0.15              
ATOM     18  CA  GLY A  20     -23.391  -9.338  62.402  1.00  0.25              
ATOM     19  CA  GLN A  21     -20.334  -9.312  60.241  1.00  0.32              
ATOM     20  CA  CYS A  22     -18.966 -12.492  61.822  1.00  0.14              
ATOM     21  CA  GLY A  23     -19.259 -16.010  60.349  1.00  0.11              
ATOM     22  CA  SER A  24     -20.706 -17.366  63.582  1.00  0.08              
ATOM     23  CA  CYS A  25     -23.811 -19.096  62.160  1.00  0.07              
ATOM     24  CA  TRP A  26     -22.598 -22.407  63.597  1.00  0.06              
ATOM     25  CA  ALA A  27     -22.428 -20.877  67.068  1.00  0.06              
ATOM     26  CA  PHE A  28     -25.945 -19.370  66.811  1.00  0.06              
ATOM     27  CA  SER A  29     -27.235 -22.614  65.349  1.00  0.06              
ATOM     28  CA  SER A  30     -25.660 -24.543  68.257  1.00  0.06              
ATOM     29  CA  VAL A  31     -26.833 -22.139  70.957  1.00  0.07              
ATOM     30  CA  GLY A  32     -30.412 -22.246  69.681  1.00  0.07              
ATOM     31  CA  ALA A  33     -30.553 -26.044  69.968  1.00  0.06              
ATOM     32  CA  LEU A  34     -29.102 -26.009  73.512  1.00  0.06              
ATOM     33  CA  GLU A  35     -31.515 -23.255  74.533  1.00  0.07              
ATOM     34  CA  GLY A  36     -34.325 -25.484  73.301  1.00  0.07              
ATOM     35  CA  GLN A  37     -33.142 -28.471  75.376  1.00  0.09              
ATOM     36  CA  LEU A  38     -32.422 -26.372  78.465  1.00  0.09              
ATOM     37  CA  LYS A  39     -36.090 -25.406  78.258  1.00  0.09              
ATOM     38  CA  LYS A  40     -37.216 -29.009  77.839  1.00  0.15              
ATOM     39  CA  LYS A  41     -35.084 -30.069  80.828  1.00  0.21              
ATOM     40  CA  THR A  42     -35.274 -27.246  83.421  1.00  0.28              
ATOM     41  CA  GLY A  43     -38.388 -25.351  82.231  1.00  0.23              
ATOM     42  CA  LYS A  44     -36.362 -22.205  81.909  1.00  0.25              
ATOM     43  CA  LEU A  45     -35.576 -20.406  78.621  1.00  0.14              
ATOM     44  CA  LEU A  46     -32.345 -18.373  78.809  1.00  0.20              
ATOM     45  CA  ASN A  47     -29.940 -16.896  76.218  1.00  0.14              
ATOM     46  CA  LEU A  48     -26.781 -19.006  75.914  1.00  0.08              
ATOM     47  CA  SER A  49     -23.452 -17.541  74.718  1.00  0.08              
ATOM     48  CA  PRO A  50     -22.506 -17.989  71.023  1.00  0.07              
ATOM     49  CA  GLN A  51     -19.435 -15.821  71.698  1.00  0.07              
ATOM     50  CA  ASN A  52     -18.182 -18.369  74.276  1.00  0.08              
ATOM     51  CA  LEU A  53     -18.246 -20.848  71.406  1.00  0.07              
ATOM     52  CA  VAL A  54     -16.646 -18.484  68.870  1.00  0.07              
ATOM     53  CA  ASP A  55     -13.707 -17.647  71.200  1.00  0.10              
ATOM     54  CA  CYS A  56     -13.306 -21.145  72.718  1.00  0.11              
ATOM     55  CA  VAL A  57     -13.894 -23.865  70.114  1.00  0.11              
ATOM     56  CA  SER A  58     -10.390 -24.440  68.711  1.00  0.19              
ATOM     57  CA  GLU A  59     -11.691 -27.121  66.337  1.00  0.19              
ATOM     58  CA  ASN A  60     -13.765 -24.373  64.725  1.00  0.14              
ATOM     59  CA  ASP A  61     -12.585 -21.108  63.250  1.00  0.12              
ATOM     60  CA  GLY A  62     -14.503 -18.469  65.103  1.00  0.11              
ATOM     61  CA  CYS A  63     -15.719 -15.876  62.541  1.00  0.11              
ATOM     62  CA  GLY A  64     -14.075 -18.052  59.844  1.00  0.14              
ATOM     63  CA  GLY A  65     -16.646 -20.846  60.130  1.00  0.13              
ATOM     64  CA  GLY A  66     -17.230 -24.133  61.916  1.00  0.14              
ATOM     65  CA  TYR A  67     -19.546 -26.955  62.797  1.00  0.10              
ATOM     66  CA  MET A  68     -22.310 -27.387  65.374  1.00  0.08              
ATOM     67  CA  THR A  69     -21.009 -30.896  66.245  1.00  0.09              
ATOM     68  CA  ASN A  70     -17.629 -29.480  67.293  1.00  0.10              
ATOM     69  CA  ALA A  71     -19.509 -26.891  69.360  1.00  0.08              
ATOM     70  CA  PHE A  72     -21.530 -29.497  71.251  1.00  0.08              
ATOM     71  CA  GLN A  73     -18.351 -31.483  72.038  1.00  0.10              
ATOM     72  CA  TYR A  74     -16.649 -28.347  73.330  1.00  0.09              
ATOM     73  CA  VAL A  75     -19.660 -27.763  75.644  1.00  0.08              
ATOM     74  CA  GLN A  76     -19.597 -31.398  76.730  1.00  0.09              
ATOM     75  CA  LYS A  77     -15.869 -31.481  77.523  1.00  0.14              
ATOM     76  CA  ASN A  78     -15.844 -27.971  78.949  1.00  0.15              
ATOM     77  CA  ARG A  79     -18.772 -29.225  81.008  1.00  0.12              
ATOM     78  CA  GLY A  80     -20.806 -26.034  80.534  1.00  0.10              
ATOM     79  CA  ILE A  81     -21.426 -22.996  78.385  1.00  0.10              
ATOM     80  CA  ASP A  82     -21.911 -19.517  79.782  1.00  0.08              
ATOM     81  CA  SER A  83     -25.064 -17.437  79.433  1.00  0.08              
ATOM     82  CA  GLU A  84     -25.295 -14.441  77.135  1.00  0.09              
ATOM     83  CA  ASP A  85     -24.964 -12.110  80.176  1.00  0.17              
ATOM     84  CA  ALA A  86     -21.845 -13.815  81.493  1.00  0.14              
ATOM     85  CA  TYR A  87     -20.357 -13.767  78.025  1.00  0.12              
ATOM     86  CA  PRO A  88     -21.737 -11.008  75.679  1.00  0.17              
ATOM     87  CA  TYR A  89     -21.567 -11.353  71.930  1.00  0.16              
ATOM     88  CA  VAL A  90     -19.117  -8.821  70.394  1.00  0.26              
ATOM     89  CA  GLY A  91     -18.926 -10.372  66.903  1.00  0.19              
ATOM     90  CA  GLN A  92     -15.201 -10.573  66.776  1.00  0.22              
ATOM     91  CA  GLU A  93     -12.894 -13.450  67.633  1.00  0.18              
ATOM     92  CA  GLU A  94     -11.141 -12.986  70.976  1.00  0.32              
ATOM     93  CA  SER A  95      -9.171 -15.194  73.408  1.00  0.32              
ATOM     94  CA  CYS A  96     -11.247 -17.763  75.261  1.00  0.17              
ATOM     95  CA  MET A  97     -12.580 -16.130  78.439  1.00  0.30              
ATOM     96  CA  TYR A  98     -14.880 -18.845  79.756  1.00  0.22              
ATOM     97  CA  ASN A  99     -16.101 -18.052  83.288  1.00  0.24              
ATOM     98  CA  PRO A 100     -17.467 -21.077  85.163  1.00  0.24              
ATOM     99  CA  THR A 101     -19.557 -18.891  87.493  1.00  0.29              
ATOM    100  CA  GLY A 102     -21.586 -17.825  84.445  1.00  0.15              
ATOM    101  CA  LYS A 103     -22.335 -21.454  83.407  1.00  0.11              
ATOM    102  CA  ALA A 104     -25.997 -21.690  82.379  1.00  0.12              
ATOM    103  CA  ALA A 105     -26.034 -25.033  80.589  1.00  0.15              
ATOM    104  CA  LYS A 106     -24.136 -28.300  79.978  1.00  0.12              
ATOM    105  CA  CYS A 107     -24.103 -30.919  77.254  1.00  0.10              
ATOM    106  CA  ARG A 108     -23.661 -34.686  77.233  1.00  0.11              
ATOM    107  CA  GLY A 109     -23.363 -35.261  73.582  1.00  0.11              
ATOM    108  CA  TYR A 110     -25.198 -34.870  70.276  1.00  0.10              
ATOM    109  CA  ARG A 111     -27.335 -37.056  68.004  1.00  0.17              
ATOM    110  CA  GLU A 112     -27.220 -36.771  64.226  1.00  0.14              
ATOM    111  CA  ILE A 113     -30.207 -37.260  61.919  1.00  0.14              
ATOM    112  CA  PRO A 114     -29.702 -39.678  58.981  1.00  0.18              
ATOM    113  CA  GLU A 115     -28.392 -37.882  55.939  1.00  0.15              
ATOM    114  CA  GLY A 116     -31.035 -36.570  53.572  1.00  0.11              
ATOM    115  CA  ASN A 117     -33.826 -38.146  55.730  1.00  0.13              
ATOM    116  CA  GLU A 118     -36.530 -35.456  56.162  1.00  0.11              
ATOM    117  CA  LYS A 119     -38.882 -37.932  57.844  1.00  0.14              
ATOM    118  CA  ALA A 120     -36.193 -38.432  60.500  1.00  0.13              
ATOM    119  CA  LEU A 121     -35.800 -34.674  60.817  1.00  0.10              
ATOM    120  CA  LYS A 122     -39.581 -34.408  61.347  1.00  0.11              
ATOM    121  CA  ARG A 123     -39.767 -37.181  63.945  1.00  0.13              
ATOM    122  CA  ALA A 124     -36.818 -35.487  65.773  1.00  0.11              
ATOM    123  CA  VAL A 125     -38.399 -31.994  65.800  1.00  0.09              
ATOM    124  CA  ALA A 126     -41.729 -33.267  67.115  1.00  0.13              
ATOM    125  CA  ARG A 127     -40.084 -35.172  69.929  1.00  0.17              
ATOM    126  CA  VAL A 128     -36.849 -33.390  70.967  1.00  0.15              
ATOM    127  CA  GLY A 129     -37.514 -29.854  69.780  1.00  0.10              
ATOM    128  CA  PRO A 130     -35.451 -27.355  67.731  1.00  0.06              
ATOM    129  CA  VAL A 131     -32.696 -29.088  65.738  1.00  0.07              
ATOM    130  CA  SER A 132     -29.563 -27.522  64.234  1.00  0.05              
ATOM    131  CA  VAL A 133     -29.412 -27.761  60.455  1.00  0.07              
ATOM    132  CA  ALA A 134     -27.095 -26.691  57.638  1.00  0.08              
ATOM    133  CA  ILE A 135     -28.429 -25.554  54.299  1.00  0.08              
ATOM    134  CA  ASP A 136     -27.201 -23.841  51.142  1.00  0.08              
ATOM    135  CA  ALA A 137     -28.069 -20.129  51.648  1.00  0.16              
ATOM    136  CA  SER A 138     -25.942 -18.776  48.729  1.00  0.25              
ATOM    137  CA  LEU A 139     -28.771 -18.077  46.355  1.00  0.20              
ATOM    138  CA  THR A 140     -29.803 -14.444  46.118  1.00  0.25              
ATOM    139  CA  SER A 141     -33.462 -15.575  46.392  1.00  0.21              
ATOM    140  CA  PHE A 142     -32.582 -16.819  49.893  1.00  0.16              
ATOM    141  CA  GLN A 143     -30.905 -13.501  50.610  1.00  0.23              
ATOM    142  CA  PHE A 144     -33.902 -11.444  49.664  1.00  0.24              
ATOM    143  CA  TYR A 145     -36.585 -13.801  50.943  1.00  0.18              
ATOM    144  CA  SER A 146     -39.590 -11.962  52.628  1.00  0.15              
ATOM    145  CA  LYS A 147     -42.571 -14.291  52.469  1.00  0.26              
ATOM    146  CA  GLY A 148     -44.195 -17.650  51.491  1.00  0.29              
ATOM    147  CA  VAL A 149     -42.556 -21.081  51.331  1.00  0.12              
ATOM    148  CA  TYR A 150     -38.985 -20.615  49.950  1.00  0.13              
ATOM    149  CA  TYR A 151     -37.836 -22.980  47.216  1.00  0.20              
ATOM    150  CA  ASP A 152     -35.432 -22.404  44.360  1.00  0.22              
ATOM    151  CA  GLU A 153     -34.383 -25.255  42.049  1.00  0.31              
ATOM    152  CA  SER A 154     -30.887 -23.721  41.929  1.00  0.28              
ATOM    153  CA  CYS A 155     -30.289 -24.518  45.622  1.00  0.16              
ATOM    154  CA  ASN A 156     -27.465 -27.009  46.210  1.00  0.14              
ATOM    155  CA  SER A 157     -27.946 -29.936  48.539  1.00  0.12              
ATOM    156  CA  ASP A 158     -24.218 -30.582  48.178  1.00  0.22              
ATOM    157  CA  ASN A 159     -23.100 -27.040  48.938  1.00  0.18              
ATOM    158  CA  LEU A 160     -24.065 -26.509  52.569  1.00  0.12              
ATOM    159  CA  ASN A 161     -22.692 -23.135  53.698  1.00  0.16              
ATOM    160  CA  HIS A 162     -24.987 -21.745  56.383  1.00  0.12              
ATOM    161  CA  ALA A 163     -25.890 -23.070  59.823  1.00  0.07              
ATOM    162  CA  VAL A 164     -29.427 -22.335  60.985  1.00  0.07              
ATOM    163  CA  LEU A 165     -32.252 -23.620  63.309  1.00  0.06              
ATOM    164  CA  ALA A 166     -35.203 -25.918  62.497  1.00  0.06              
ATOM    165  CA  VAL A 167     -37.825 -24.612  64.936  1.00  0.07              
ATOM    166  CA  GLY A 168     -40.855 -26.527  63.686  1.00  0.08              
ATOM    167  CA  TYR A 169     -42.742 -27.545  60.550  1.00  0.09              
ATOM    168  CA  GLY A 170     -46.128 -27.292  59.002  1.00  0.19              
ATOM    169  CA  ILE A 171     -47.959 -26.330  55.811  1.00  0.17              
ATOM    170  CA  GLN A 172     -49.015 -22.971  54.399  1.00  0.31              
ATOM    171  CA  LYS A 173     -51.301 -22.676  51.396  1.00  0.65              
ATOM    172  CA  GLY A 174     -50.977 -26.427  50.508  1.00  0.51              
ATOM    173  CA  ASN A 175     -47.166 -26.205  50.744  1.00  0.25              
ATOM    174  CA  LYS A 176     -45.341 -28.144  53.466  1.00  0.13              
ATOM    175  CA  HIS A 177     -42.417 -26.285  55.007  1.00  0.07              
ATOM    176  CA  TRP A 178     -39.849 -26.136  57.796  1.00  0.07              
ATOM    177  CA  ILE A 179     -39.897 -23.167  60.157  1.00  0.07              
ATOM    178  CA  ILE A 180     -36.280 -21.936  60.066  1.00  0.08              
ATOM    179  CA  LYS A 181     -34.873 -19.362  62.496  1.00  0.08              
ATOM    180  CA  ASN A 182     -32.010 -17.370  60.950  1.00  0.10              
ATOM    181  CA  SER A 183     -29.402 -15.219  62.733  1.00  0.11              
ATOM    182  CA  TRP A 184     -29.573 -12.169  60.446  1.00  0.12              
ATOM    183  CA  GLY A 185     -31.748 -10.120  62.688  1.00  0.12              
ATOM    184  CA  GLU A 186     -35.486  -9.261  62.728  1.00  0.12              
ATOM    185  CA  ASN A 187     -35.234  -6.976  59.705  1.00  0.24              
ATOM    186  CA  TRP A 188     -34.349 -10.073  57.678  1.00  0.15              
ATOM    187  CA  GLY A 189     -36.914 -12.396  56.021  1.00  0.12              
ATOM    188  CA  ASN A 190     -40.143 -12.684  57.850  1.00  0.12              
ATOM    189  CA  LYS A 191     -39.168 -11.223  61.207  1.00  0.14              
ATOM    190  CA  GLY A 192     -35.962 -13.304  61.208  1.00  0.09              
ATOM    191  CA  TYR A 193     -37.587 -16.531  60.001  1.00  0.10              
ATOM    192  CA  ILE A 194     -37.913 -18.398  56.741  1.00  0.12              
ATOM    193  CA  LEU A 195     -40.385 -21.119  55.713  1.00  0.08              
ATOM    194  CA  MET A 196     -38.347 -23.615  53.695  1.00  0.08              
ATOM    195  CA  ALA A 197     -39.741 -26.348  51.406  1.00  0.09              
ATOM    196  CA  ARG A 198     -40.474 -29.638  53.210  1.00  0.10              
ATOM    197  CA  ASN A 199     -40.569 -32.960  51.270  1.00  0.16              
ATOM    198  CA  LYS A 200     -39.464 -31.358  48.025  1.00  0.15              
ATOM    199  CA  ASN A 201     -36.417 -33.608  47.515  1.00  0.19              
ATOM    200  CA  ASN A 202     -34.249 -32.393  50.453  1.00  0.12              
ATOM    201  CA  ALA A 203     -34.474 -28.695  49.408  1.00  0.11              
ATOM    202  CA  CYS A 204     -31.074 -27.005  49.863  1.00  0.07              
ATOM    203  CA  GLY A 205     -29.684 -29.986  51.722  1.00  0.07              
ATOM    204  CA  ILE A 206     -31.943 -29.188  54.729  1.00  0.07              
ATOM    205  CA  ALA A 207     -31.710 -32.734  56.092  1.00  0.08              
ATOM    206  CA  ASN A 208     -28.104 -33.524  55.196  1.00  0.09              
ATOM    207  CA  LEU A 209     -26.333 -32.092  58.237  1.00  0.10              
ATOM    208  CA  ALA A 210     -28.701 -31.950  61.170  1.00  0.09              
ATOM    209  CA  SER A 211     -27.880 -32.588  64.821  1.00  0.09              
ATOM    210  CA  PHE A 212     -28.976 -31.701  68.362  1.00  0.10              
ATOM    211  CA  PRO A 213     -27.331 -31.939  71.817  1.00  0.09              
ATOM    212  CA  LYS A 214     -28.277 -34.344  74.633  1.00  0.12              
ATOM    213  CA  MET A 215     -28.376 -33.310  78.275  1.00  0.16              
ENDMDL
MODEL       17
ATOM      1  CA  ASP A   3     -48.942 -32.562  61.338  1.00  0.45              
ATOM      2  CA  SER A   4     -47.624 -29.191  62.475  1.00  0.20              
ATOM      3  CA  VAL A   5     -45.540 -27.995  65.389  1.00  0.15              
ATOM      4  CA  ASP A   6     -44.133 -24.558  66.156  1.00  0.13              
ATOM      5  CA  TYR A   7     -41.868 -24.562  69.206  1.00  0.11              
ATOM      6  CA  ARG A   8     -42.060 -20.761  69.322  1.00  0.14              
ATOM      7  CA  LYS A   9     -45.657 -21.150  70.520  1.00  0.25              
ATOM      8  CA  LYS A  10     -44.245 -23.491  73.175  1.00  0.21              
ATOM      9  CA  GLY A  11     -41.692 -20.948  74.387  1.00  0.18              
ATOM     10  CA  TYR A  12     -38.647 -23.052  73.429  1.00  0.11              
ATOM     11  CA  VAL A  13     -37.223 -20.329  71.185  1.00  0.14              
ATOM     12  CA  THR A  14     -35.332 -17.199  72.220  1.00  0.18              
ATOM     13  CA  PRO A  15     -35.729 -13.993  70.146  1.00  0.25              
ATOM     14  CA  VAL A  16     -33.938 -13.682  66.793  1.00  0.16              
ATOM     15  CA  LYS A  17     -30.305 -12.658  67.092  1.00  0.16              
ATOM     16  CA  ASN A  18     -27.987 -10.947  64.622  1.00  0.11              
ATOM     17  CA  GLN A  19     -24.618 -12.571  63.955  1.00  0.15              
ATOM     18  CA  GLY A  20     -23.323  -9.375  62.359  1.00  0.25              
ATOM     19  CA  GLN A  21     -20.227  -9.393  60.195  1.00  0.32              
ATOM     20  CA  CYS A  22     -18.877 -12.562  61.800  1.00  0.14              
ATOM     21  CA  GLY A  23     -19.201 -16.065  60.344  1.00  0.11              
ATOM     22  CA  SER A  24     -20.650 -17.408  63.581  1.00  0.08              
ATOM     23  CA  CYS A  25     -23.761 -19.120  62.160  1.00  0.07              
ATOM     24  CA  TRP A  26     -22.561 -22.451  63.597  1.00  0.06              
ATOM     25  CA  ALA A  27     -22.404 -20.899  67.067  1.00  0.06              
ATOM     26  CA  PHE A  28     -25.900 -19.381  66.798  1.00  0.06              
ATOM     27  CA  SER A  29     -27.212 -22.618  65.343  1.00  0.06              
ATOM     28  CA  SER A  30     -25.651 -24.547  68.259  1.00  0.06              
ATOM     29  CA  VAL A  31     -26.823 -22.133  70.949  1.00  0.07              
ATOM     30  CA  GLY A  32     -30.402 -22.238  69.667  1.00  0.07              
ATOM     31  CA  ALA A  33     -30.550 -26.034  69.961  1.00  0.06              
ATOM     32  CA  LEU A  34     -29.116 -25.985  73.510  1.00  0.06              
ATOM     33  CA  GLU A  35     -31.523 -23.215  74.509  1.00  0.07              
ATOM     34  CA  GLY A  36     -34.331 -25.457  73.284  1.00  0.07              
ATOM     35  CA  GLN A  37     -33.171 -28.422  75.376  1.00  0.09              
ATOM     36  CA  LEU A  38     -32.458 -26.307  78.456  1.00  0.09              
ATOM     37  CA  LYS A  39     -36.122 -25.323  78.227  1.00  0.09              
ATOM     38  CA  LYS A  40     -37.260 -28.924  77.822  1.00  0.15              
ATOM     39  CA  LYS A  41     -35.151 -29.970  80.831  1.00  0.21              
ATOM     40  CA  THR A  42     -35.334 -27.142  83.405  1.00  0.28              
ATOM     41  CA  GLY A  43     -38.424 -25.271  82.200  1.00  0.23              
ATOM     42  CA  LYS A  44     -36.402 -22.095  81.855  1.00  0.25              
ATOM     43  CA  LEU A  45     -35.586 -20.329  78.564  1.00  0.14              
ATOM     44  CA  LEU A  46     -32.349 -18.305  78.754  1.00  0.20              
ATOM     45  CA  ASN A  47     -29.926 -16.848  76.169  1.00  0.14              
ATOM     46  CA  LEU A  48     -26.775 -18.972  75.885  1.00  0.08              
ATOM     47  CA  SER A  49     -23.433 -17.535  74.700  1.00  0.08              
ATOM     48  CA  PRO A  50     -22.472 -18.003  71.010  1.00  0.07              
ATOM     49  CA  GLN A  51     -19.387 -15.854  71.688  1.00  0.07              
ATOM     50  CA  ASN A  52     -18.163 -18.397  74.284  1.00  0.08              
ATOM     51  CA  LEU A  53     -18.231 -20.889  71.424  1.00  0.07              
ATOM     52  CA  VAL A  54     -16.607 -18.544  68.884  1.00  0.07              
ATOM     53  CA  ASP A  55     -13.670 -17.723  71.225  1.00  0.10              
ATOM     54  CA  CYS A  56     -13.301 -21.212  72.759  1.00  0.11              
ATOM     55  CA  VAL A  57     -13.891 -23.933  70.157  1.00  0.11              
ATOM     56  CA  SER A  58     -10.386 -24.527  68.765  1.00  0.19              
ATOM     57  CA  GLU A  59     -11.694 -27.225  66.406  1.00  0.19              
ATOM     58  CA  ASN A  60     -13.746 -24.466  64.773  1.00  0.14              
ATOM     59  CA  ASP A  61     -12.544 -21.215  63.287  1.00  0.12              
ATOM     60  CA  GLY A  62     -14.468 -18.531  65.116  1.00  0.11              
ATOM     61  CA  CYS A  63     -15.648 -15.962  62.547  1.00  0.11              
ATOM     62  CA  GLY A  64     -14.023 -18.128  59.858  1.00  0.14              
ATOM     63  CA  GLY A  65     -16.608 -20.910  60.143  1.00  0.13              
ATOM     64  CA  GLY A  66     -17.209 -24.188  61.938  1.00  0.14              
ATOM     65  CA  TYR A  67     -19.532 -27.027  62.837  1.00  0.10              
ATOM     66  CA  MET A  68     -22.301 -27.417  65.409  1.00  0.08              
ATOM     67  CA  THR A  69     -21.021 -30.925  66.292  1.00  0.09              
ATOM     68  CA  ASN A  70     -17.640 -29.527  67.357  1.00  0.10              
ATOM     69  CA  ALA A  71     -19.516 -26.916  69.396  1.00  0.08              
ATOM     70  CA  PHE A  72     -21.563 -29.513  71.303  1.00  0.08              
ATOM     71  CA  GLN A  73     -18.395 -31.510  72.111  1.00  0.10              
ATOM     72  CA  TYR A  74     -16.694 -28.382  73.414  1.00  0.09              
ATOM     73  CA  VAL A  75     -19.704 -27.768  75.691  1.00  0.08              
ATOM     74  CA  GLN A  76     -19.671 -31.398  76.796  1.00  0.09              
ATOM     75  CA  LYS A  77     -15.953 -31.497  77.619  1.00  0.14              
ATOM     76  CA  ASN A  78     -15.915 -27.982  79.026  1.00  0.15              
ATOM     77  CA  ARG A  79     -18.877 -29.209  81.082  1.00  0.12              
ATOM     78  CA  GLY A  80     -20.853 -26.018  80.561  1.00  0.10              
ATOM     79  CA  ILE A  81     -21.459 -22.979  78.405  1.00  0.10              
ATOM     80  CA  ASP A  82     -21.930 -19.489  79.779  1.00  0.08              
ATOM     81  CA  SER A  83     -25.066 -17.397  79.406  1.00  0.08              
ATOM     82  CA  GLU A  84     -25.266 -14.407  77.081  1.00  0.09              
ATOM     83  CA  ASP A  85     -24.935 -12.060  80.111  1.00  0.17              
ATOM     84  CA  ALA A  86     -21.837 -13.784  81.463  1.00  0.14              
ATOM     85  CA  TYR A  87     -20.322 -13.760  77.990  1.00  0.12              
ATOM     86  CA  PRO A  88     -21.683 -11.007  75.632  1.00  0.17              
ATOM     87  CA  TYR A  89     -21.476 -11.377  71.872  1.00  0.16              
ATOM     88  CA  VAL A  90     -19.024  -8.859  70.351  1.00  0.26              
ATOM     89  CA  GLY A  91     -18.855 -10.411  66.875  1.00  0.19              
ATOM     90  CA  GLN A  92     -15.102 -10.665  66.760  1.00  0.22              
ATOM     91  CA  GLU A  93     -12.810 -13.553  67.643  1.00  0.18              
ATOM     92  CA  GLU A  94     -11.056 -13.095  70.987  1.00  0.32              
ATOM     93  CA  SER A  95      -9.132 -15.285  73.440  1.00  0.32              
ATOM     94  CA  CYS A  96     -11.233 -17.834  75.299  1.00  0.17              
ATOM     95  CA  MET A  97     -12.566 -16.183  78.467  1.00  0.30              
ATOM     96  CA  TYR A  98     -14.899 -18.871  79.793  1.00  0.22              
ATOM     97  CA  ASN A  99     -16.131 -18.041  83.305  1.00  0.24              
ATOM     98  CA  PRO A 100     -17.523 -21.045  85.193  1.00  0.24              
ATOM     99  CA  THR A 101     -19.612 -18.829  87.498  1.00  0.29              
ATOM    100  CA  GLY A 102     -21.611 -17.787  84.436  1.00  0.15              
ATOM    101  CA  LYS A 103     -22.388 -21.398  83.412  1.00  0.11              
ATOM    102  CA  ALA A 104     -26.033 -21.637  82.367  1.00  0.12              
ATOM    103  CA  ALA A 105     -26.077 -24.990  80.596  1.00  0.15              
ATOM    104  CA  LYS A 106     -24.216 -28.258  80.002  1.00  0.12              
ATOM    105  CA  CYS A 107     -24.172 -30.898  77.290  1.00  0.10              
ATOM    106  CA  ARG A 108     -23.763 -34.662  77.294  1.00  0.11              
ATOM    107  CA  GLY A 109     -23.407 -35.260  73.623  1.00  0.11              
ATOM    108  CA  TYR A 110     -25.236 -34.879  70.324  1.00  0.10              
ATOM    109  CA  ARG A 111     -27.320 -37.048  67.991  1.00  0.17              
ATOM    110  CA  GLU A 112     -27.161 -36.757  64.218  1.00  0.14              
ATOM    111  CA  ILE A 113     -30.119 -37.252  61.872  1.00  0.14              
ATOM    112  CA  PRO A 114     -29.598 -39.646  58.922  1.00  0.18              
ATOM    113  CA  GLU A 115     -28.298 -37.820  55.877  1.00  0.15              
ATOM    114  CA  GLY A 116     -30.984 -36.536  53.539  1.00  0.11              
ATOM    115  CA  ASN A 117     -33.735 -38.125  55.690  1.00  0.13              
ATOM    116  CA  GLU A 118     -36.452 -35.456  56.136  1.00  0.11              
ATOM    117  CA  LYS A 119     -38.781 -37.955  57.814  1.00  0.14              
ATOM    118  CA  ALA A 120     -36.113 -38.441  60.474  1.00  0.13              
ATOM    119  CA  LEU A 121     -35.725 -34.683  60.795  1.00  0.10              
ATOM    120  CA  LYS A 122     -39.501 -34.447  61.328  1.00  0.11              
ATOM    121  CA  ARG A 123     -39.650 -37.229  63.919  1.00  0.13              
ATOM    122  CA  ALA A 124     -36.753 -35.501  65.759  1.00  0.11              
ATOM    123  CA  VAL A 125     -38.348 -32.022  65.787  1.00  0.09              
ATOM    124  CA  ALA A 126     -41.677 -33.314  67.101  1.00  0.13              
ATOM    125  CA  ARG A 127     -39.992 -35.229  69.908  1.00  0.17              
ATOM    126  CA  VAL A 128     -36.804 -33.396  70.960  1.00  0.15              
ATOM    127  CA  GLY A 129     -37.500 -29.863  69.771  1.00  0.10              
ATOM    128  CA  PRO A 130     -35.432 -27.365  67.722  1.00  0.06              
ATOM    129  CA  VAL A 131     -32.672 -29.086  65.726  1.00  0.07              
ATOM    130  CA  SER A 132     -29.542 -27.519  64.221  1.00  0.05              
ATOM    131  CA  VAL A 133     -29.381 -27.749  60.440  1.00  0.07              
ATOM    132  CA  ALA A 134     -27.085 -26.665  57.617  1.00  0.08              
ATOM    133  CA  ILE A 135     -28.434 -25.497  54.287  1.00  0.08              
ATOM    134  CA  ASP A 136     -27.242 -23.750  51.136  1.00  0.08              
ATOM    135  CA  ALA A 137     -28.126 -20.066  51.660  1.00  0.16              
ATOM    136  CA  SER A 138     -26.032 -18.674  48.738  1.00  0.25              
ATOM    137  CA  LEU A 139     -28.885 -17.987  46.371  1.00  0.20              
ATOM    138  CA  THR A 140     -29.952 -14.373  46.118  1.00  0.25              
ATOM    139  CA  SER A 141     -33.588 -15.541  46.409  1.00  0.21              
ATOM    140  CA  PHE A 142     -32.714 -16.758  49.914  1.00  0.16              
ATOM    141  CA  GLN A 143     -31.057 -13.425  50.610  1.00  0.23              
ATOM    142  CA  PHE A 144     -34.102 -11.401  49.675  1.00  0.24              
ATOM    143  CA  TYR A 145     -36.758 -13.782  50.981  1.00  0.18              
ATOM    144  CA  SER A 146     -39.705 -11.975  52.701  1.00  0.15              
ATOM    145  CA  LYS A 147     -42.694 -14.329  52.606  1.00  0.26              
ATOM    146  CA  GLY A 148     -44.264 -17.675  51.564  1.00  0.29              
ATOM    147  CA  VAL A 149     -42.629 -21.103  51.383  1.00  0.12              
ATOM    148  CA  TYR A 150     -39.098 -20.604  49.981  1.00  0.13              
ATOM    149  CA  TYR A 151     -37.937 -22.950  47.235  1.00  0.20              
ATOM    150  CA  ASP A 152     -35.526 -22.353  44.374  1.00  0.22              
ATOM    151  CA  GLU A 153     -34.462 -25.184  42.053  1.00  0.31              
ATOM    152  CA  SER A 154     -30.965 -23.634  41.932  1.00  0.28              
ATOM    153  CA  CYS A 155     -30.359 -24.431  45.622  1.00  0.16              
ATOM    154  CA  ASN A 156     -27.511 -26.891  46.185  1.00  0.14              
ATOM    155  CA  SER A 157     -27.950 -29.847  48.505  1.00  0.12              
ATOM    156  CA  ASP A 158     -24.220 -30.443  48.108  1.00  0.22              
ATOM    157  CA  ASN A 159     -23.130 -26.896  48.883  1.00  0.18              
ATOM    158  CA  LEU A 160     -24.078 -26.405  52.525  1.00  0.12              
ATOM    159  CA  ASN A 161     -22.718 -23.029  53.664  1.00  0.16              
ATOM    160  CA  HIS A 162     -25.006 -21.686  56.380  1.00  0.12              
ATOM    161  CA  ALA A 163     -25.872 -23.061  59.816  1.00  0.07              
ATOM    162  CA  VAL A 164     -29.405 -22.328  60.983  1.00  0.07              
ATOM    163  CA  LEU A 165     -32.233 -23.622  63.297  1.00  0.06              
ATOM    164  CA  ALA A 166     -35.185 -25.922  62.490  1.00  0.06              
ATOM    165  CA  VAL A 167     -37.808 -24.629  64.929  1.00  0.07              
ATOM    166  CA  GLY A 168     -40.836 -26.555  63.688  1.00  0.08              
ATOM    167  CA  TYR A 169     -42.704 -27.612  60.558  1.00  0.09              
ATOM    168  CA  GLY A 170     -46.112 -27.353  59.016  1.00  0.19              
ATOM    169  CA  ILE A 171     -47.959 -26.440  55.839  1.00  0.17              
ATOM    170  CA  GLN A 172     -49.063 -23.096  54.437  1.00  0.31              
ATOM    171  CA  LYS A 173     -51.375 -22.851  51.453  1.00  0.65              
ATOM    172  CA  GLY A 174     -50.984 -26.535  50.536  1.00  0.51              
ATOM    173  CA  ASN A 175     -47.180 -26.293  50.772  1.00  0.25              
ATOM    174  CA  LYS A 176     -45.323 -28.218  53.486  1.00  0.13              
ATOM    175  CA  HIS A 177     -42.419 -26.327  55.025  1.00  0.07              
ATOM    176  CA  TRP A 178     -39.835 -26.166  57.801  1.00  0.07              
ATOM    177  CA  ILE A 179     -39.890 -23.196  60.167  1.00  0.07              
ATOM    178  CA  ILE A 180     -36.281 -21.941  60.070  1.00  0.08              
ATOM    179  CA  LYS A 181     -34.852 -19.370  62.489  1.00  0.08              
ATOM    180  CA  ASN A 182     -31.997 -17.374  60.939  1.00  0.10              
ATOM    181  CA  SER A 183     -29.366 -15.229  62.696  1.00  0.11              
ATOM    182  CA  TRP A 184     -29.528 -12.192  60.382  1.00  0.12              
ATOM    183  CA  GLY A 185     -31.708 -10.125  62.659  1.00  0.12              
ATOM    184  CA  GLU A 186     -35.425  -9.265  62.729  1.00  0.12              
ATOM    185  CA  ASN A 187     -35.209  -6.984  59.700  1.00  0.24              
ATOM    186  CA  TRP A 188     -34.370 -10.097  57.671  1.00  0.15              
ATOM    187  CA  GLY A 189     -36.961 -12.390  56.046  1.00  0.12              
ATOM    188  CA  ASN A 190     -40.177 -12.685  57.937  1.00  0.12              
ATOM    189  CA  LYS A 191     -39.136 -11.218  61.275  1.00  0.14              
ATOM    190  CA  GLY A 192     -35.946 -13.307  61.218  1.00  0.09              
ATOM    191  CA  TYR A 193     -37.582 -16.532  60.033  1.00  0.10              
ATOM    192  CA  ILE A 194     -37.961 -18.401  56.775  1.00  0.12              
ATOM    193  CA  LEU A 195     -40.418 -21.135  55.745  1.00  0.08              
ATOM    194  CA  MET A 196     -38.381 -23.611  53.704  1.00  0.08              
ATOM    195  CA  ALA A 197     -39.753 -26.351  51.412  1.00  0.09              
ATOM    196  CA  ARG A 198     -40.442 -29.657  53.211  1.00  0.10              
ATOM    197  CA  ASN A 199     -40.524 -32.972  51.265  1.00  0.16              
ATOM    198  CA  LYS A 200     -39.446 -31.355  48.019  1.00  0.15              
ATOM    199  CA  ASN A 201     -36.383 -33.576  47.491  1.00  0.19              
ATOM    200  CA  ASN A 202     -34.217 -32.355  50.428  1.00  0.12              
ATOM    201  CA  ALA A 203     -34.479 -28.664  49.402  1.00  0.11              
ATOM    202  CA  CYS A 204     -31.093 -26.942  49.857  1.00  0.07              
ATOM    203  CA  GLY A 205     -29.674 -29.939  51.700  1.00  0.07              
ATOM    204  CA  ILE A 206     -31.923 -29.154  54.710  1.00  0.07              
ATOM    205  CA  ALA A 207     -31.668 -32.709  56.068  1.00  0.08              
ATOM    206  CA  ASN A 208     -28.049 -33.461  55.151  1.00  0.09              
ATOM    207  CA  LEU A 209     -26.287 -32.051  58.208  1.00  0.10              
ATOM    208  CA  ALA A 210     -28.655 -31.937  61.156  1.00  0.09              
ATOM    209  CA  SER A 211     -27.861 -32.582  64.811  1.00  0.09              
ATOM    210  CA  PHE A 212     -28.957 -31.693  68.348  1.00  0.10              
ATOM    211  CA  PRO A 213     -27.361 -31.933  71.826  1.00  0.09              
ATOM    212  CA  LYS A 214     -28.343 -34.317  74.649  1.00  0.12              
ATOM    213  CA  MET A 215     -28.475 -33.266  78.288  1.00  0.16              
ENDMDL
MODEL       18
ATOM      1  CA  ASP A   3     -48.872 -32.677  61.351  1.00  0.45              
ATOM      2  CA  SER A   4     -47.582 -29.285  62.491  1.00  0.20              
ATOM      3  CA  VAL A   5     -45.503 -28.069  65.400  1.00  0.15              
ATOM      4  CA  ASP A   6     -44.128 -24.617  66.143  1.00  0.13              
ATOM      5  CA  TYR A   7     -41.857 -24.576  69.186  1.00  0.11              
ATOM      6  CA  ARG A   8     -42.059 -20.774  69.248  1.00  0.14              
ATOM      7  CA  LYS A   9     -45.659 -21.152  70.449  1.00  0.25              
ATOM      8  CA  LYS A  10     -44.249 -23.458  73.135  1.00  0.21              
ATOM      9  CA  GLY A  11     -41.698 -20.914  74.343  1.00  0.18              
ATOM     10  CA  TYR A  12     -38.652 -22.999  73.380  1.00  0.11              
ATOM     11  CA  VAL A  13     -37.225 -20.300  71.133  1.00  0.14              
ATOM     12  CA  THR A  14     -35.322 -17.179  72.173  1.00  0.18              
ATOM     13  CA  PRO A  15     -35.681 -13.957  70.119  1.00  0.25              
ATOM     14  CA  VAL A  16     -33.864 -13.676  66.777  1.00  0.16              
ATOM     15  CA  LYS A  17     -30.219 -12.650  67.046  1.00  0.16              
ATOM     16  CA  ASN A  18     -27.915 -10.960  64.556  1.00  0.11              
ATOM     17  CA  GLN A  19     -24.553 -12.607  63.900  1.00  0.15              
ATOM     18  CA  GLY A  20     -23.256  -9.412  62.316  1.00  0.25              
ATOM     19  CA  GLN A  21     -20.120  -9.473  60.150  1.00  0.32              
ATOM     20  CA  CYS A  22     -18.788 -12.631  61.779  1.00  0.14              
ATOM     21  CA  GLY A  23     -19.143 -16.120  60.340  1.00  0.11              
ATOM     22  CA  SER A  24     -20.593 -17.451  63.579  1.00  0.08              
ATOM     23  CA  CYS A  25     -23.711 -19.145  62.159  1.00  0.07              
ATOM     24  CA  TRP A  26     -22.524 -22.495  63.597  1.00  0.06              
ATOM     25  CA  ALA A  27     -22.380 -20.922  67.065  1.00  0.06              
ATOM     26  CA  PHE A  28     -25.856 -19.391  66.785  1.00  0.06              
ATOM     27  CA  SER A  29     -27.190 -22.623  65.337  1.00  0.06              
ATOM     28  CA  SER A  30     -25.643 -24.551  68.261  1.00  0.06              
ATOM     29  CA  VAL A  31     -26.814 -22.126  70.941  1.00  0.07              
ATOM     30  CA  GLY A  32     -30.392 -22.230  69.653  1.00  0.07              
ATOM     31  CA  ALA A  33     -30.546 -26.024  69.955  1.00  0.06              
ATOM     32  CA  LEU A  34     -29.129 -25.961  73.509  1.00  0.06              
ATOM     33  CA  GLU A  35     -31.531 -23.176  74.484  1.00  0.07              
ATOM     34  CA  GLY A  36     -34.337 -25.430  73.267  1.00  0.07              
ATOM     35  CA  GLN A  37     -33.200 -28.373  75.376  1.00  0.09              
ATOM     36  CA  LEU A  38     -32.493 -26.243  78.446  1.00  0.09              
ATOM     37  CA  LYS A  39     -36.154 -25.241  78.195  1.00  0.09              
ATOM     38  CA  LYS A  40     -37.304 -28.840  77.805  1.00  0.15              
ATOM     39  CA  LYS A  41     -35.217 -29.872  80.834  1.00  0.21              
ATOM     40  CA  THR A  42     -35.394 -27.039  83.390  1.00  0.28              
ATOM     41  CA  GLY A  43     -38.461 -25.192  82.170  1.00  0.23              
ATOM     42  CA  LYS A  44     -36.443 -21.986  81.800  1.00  0.25              
ATOM     43  CA  LEU A  45     -35.595 -20.251  78.508  1.00  0.14              
ATOM     44  CA  LEU A  46     -32.352 -18.237  78.700  1.00  0.20              
ATOM     45  CA  ASN A  47     -29.911 -16.800  76.120  1.00  0.14              
ATOM     46  CA  LEU A  48     -26.768 -18.938  75.855  1.00  0.08              
ATOM     47  CA  SER A  49     -23.415 -17.528  74.682  1.00  0.08              
ATOM     48  CA  PRO A  50     -22.438 -18.017  70.998  1.00  0.07              
ATOM     49  CA  GLN A  51     -19.338 -15.888  71.678  1.00  0.07              
ATOM     50  CA  ASN A  52     -18.145 -18.426  74.292  1.00  0.08              
ATOM     51  CA  LEU A  53     -18.216 -20.929  71.443  1.00  0.07              
ATOM     52  CA  VAL A  54     -16.568 -18.603  68.898  1.00  0.07              
ATOM     53  CA  ASP A  55     -13.633 -17.798  71.250  1.00  0.10              
ATOM     54  CA  CYS A  56     -13.295 -21.279  72.800  1.00  0.11              
ATOM     55  CA  VAL A  57     -13.888 -24.001  70.201  1.00  0.11              
ATOM     56  CA  SER A  58     -10.382 -24.613  68.819  1.00  0.19              
ATOM     57  CA  GLU A  59     -11.697 -27.330  66.476  1.00  0.19              
ATOM     58  CA  ASN A  60     -13.727 -24.560  64.820  1.00  0.14              
ATOM     59  CA  ASP A  61     -12.503 -21.322  63.324  1.00  0.12              
ATOM     60  CA  GLY A  62     -14.432 -18.594  65.130  1.00  0.11              
ATOM     61  CA  CYS A  63     -15.577 -16.048  62.553  1.00  0.11              
ATOM     62  CA  GLY A  64     -13.971 -18.205  59.873  1.00  0.14              
ATOM     63  CA  GLY A  65     -16.570 -20.973  60.155  1.00  0.13              
ATOM     64  CA  GLY A  66     -17.187 -24.242  61.961  1.00  0.14              
ATOM     65  CA  TYR A  67     -19.518 -27.099  62.877  1.00  0.10              
ATOM     66  CA  MET A  68     -22.292 -27.446  65.444  1.00  0.08              
ATOM     67  CA  THR A  69     -21.032 -30.954  66.339  1.00  0.09              
ATOM     68  CA  ASN A  70     -17.650 -29.575  67.421  1.00  0.10              
ATOM     69  CA  ALA A  71     -19.522 -26.941  69.431  1.00  0.08              
ATOM     70  CA  PHE A  72     -21.596 -29.529  71.355  1.00  0.08              
ATOM     71  CA  GLN A  73     -18.439 -31.536  72.184  1.00  0.10              
ATOM     72  CA  TYR A  74     -16.739 -28.417  73.499  1.00  0.09              
ATOM     73  CA  VAL A  75     -19.748 -27.772  75.738  1.00  0.08              
ATOM     74  CA  GLN A  76     -19.744 -31.398  76.862  1.00  0.09              
ATOM     75  CA  LYS A  77     -16.037 -31.514  77.715  1.00  0.14              
ATOM     76  CA  ASN A  78     -15.985 -27.992  79.102  1.00  0.15              
ATOM     77  CA  ARG A  79     -18.982 -29.193  81.155  1.00  0.12              
ATOM     78  CA  GLY A  80     -20.899 -26.001  80.587  1.00  0.10              
ATOM     79  CA  ILE A  81     -21.492 -22.962  78.424  1.00  0.10              
ATOM     80  CA  ASP A  82     -21.948 -19.461  79.775  1.00  0.08              
ATOM     81  CA  SER A  83     -25.068 -17.356  79.379  1.00  0.08              
ATOM     82  CA  GLU A  84     -25.237 -14.372  77.027  1.00  0.09              
ATOM     83  CA  ASP A  85     -24.906 -12.009  80.046  1.00  0.17              
ATOM     84  CA  ALA A  86     -21.829 -13.754  81.433  1.00  0.14              
ATOM     85  CA  TYR A  87     -20.288 -13.752  77.955  1.00  0.12              
ATOM     86  CA  PRO A  88     -21.629 -11.005  75.584  1.00  0.17              
ATOM     87  CA  TYR A  89     -21.384 -11.401  71.815  1.00  0.16              
ATOM     88  CA  VAL A  90     -18.931  -8.898  70.308  1.00  0.26              
ATOM     89  CA  GLY A  91     -18.785 -10.450  66.847  1.00  0.19              
ATOM     90  CA  GLN A  92     -15.003 -10.757  66.744  1.00  0.22              
ATOM     91  CA  GLU A  93     -12.725 -13.656  67.653  1.00  0.18              
ATOM     92  CA  GLU A  94     -10.972 -13.205  70.998  1.00  0.32              
ATOM     93  CA  SER A  95      -9.092 -15.375  73.472  1.00  0.32              
ATOM     94  CA  CYS A  96     -11.219 -17.905  75.337  1.00  0.17              
ATOM     95  CA  MET A  97     -12.552 -16.237  78.495  1.00  0.30              
ATOM     96  CA  TYR A  98     -14.919 -18.896  79.830  1.00  0.22              
ATOM     97  CA  ASN A  99     -16.162 -18.029  83.323  1.00  0.24              
ATOM     98  CA  PRO A 100     -17.579 -21.012  85.223  1.00  0.24              
ATOM     99  CA  THR A 101     -19.667 -18.768  87.503  1.00  0.29              
ATOM    100  CA  GLY A 102     -21.636 -17.748  84.427  1.00  0.15              
ATOM    101  CA  LYS A 103     -22.441 -21.342  83.417  1.00  0.11              
ATOM    102  CA  ALA A 104     -26.068 -21.585  82.356  1.00  0.12              
ATOM    103  CA  ALA A 105     -26.119 -24.948  80.604  1.00  0.15              
ATOM    104  CA  LYS A 106     -24.295 -28.216  80.025  1.00  0.12              
ATOM    105  CA  CYS A 107     -24.240 -30.877  77.327  1.00  0.10              
ATOM    106  CA  ARG A 108     -23.865 -34.638  77.355  1.00  0.11              
ATOM    107  CA  GLY A 109     -23.451 -35.260  73.664  1.00  0.11              
ATOM    108  CA  TYR A 110     -25.274 -34.889  70.372  1.00  0.10              
ATOM    109  CA  ARG A 111     -27.305 -37.040  67.979  1.00  0.17              
ATOM    110  CA  GLU A 112     -27.102 -36.742  64.209  1.00  0.14              
ATOM    111  CA  ILE A 113     -30.030 -37.243  61.825  1.00  0.14              
ATOM    112  CA  PRO A 114     -29.493 -39.614  58.864  1.00  0.18              
ATOM    113  CA  GLU A 115     -28.204 -37.757  55.814  1.00  0.15              
ATOM    114  CA  GLY A 116     -30.933 -36.503  53.507  1.00  0.11              
ATOM    115  CA  ASN A 117     -33.644 -38.104  55.649  1.00  0.13              
ATOM    116  CA  GLU A 118     -36.374 -35.456  56.110  1.00  0.11              
ATOM    117  CA  LYS A 119     -38.680 -37.978  57.784  1.00  0.14              
ATOM    118  CA  ALA A 120     -36.033 -38.449  60.448  1.00  0.13              
ATOM    119  CA  LEU A 121     -35.650 -34.692  60.773  1.00  0.10              
ATOM    120  CA  LYS A 122     -39.422 -34.485  61.310  1.00  0.11              
ATOM    121  CA  ARG A 123     -39.534 -37.278  63.893  1.00  0.13              
ATOM    122  CA  ALA A 124     -36.689 -35.515  65.745  1.00  0.11              
ATOM    123  CA  VAL A 125     -38.296 -32.050  65.774  1.00  0.09              
ATOM    124  CA  ALA A 126     -41.625 -33.360  67.088  1.00  0.13              
ATOM    125  CA  ARG A 127     -39.900 -35.287  69.886  1.00  0.17              
ATOM    126  CA  VAL A 128     -36.759 -33.401  70.952  1.00  0.15              
ATOM    127  CA  GLY A 129     -37.485 -29.872  69.762  1.00  0.10              
ATOM    128  CA  PRO A 130     -35.412 -27.375  67.714  1.00  0.06              
ATOM    129  CA  VAL A 131     -32.648 -29.084  65.713  1.00  0.07              
ATOM    130  CA  SER A 132     -29.521 -27.516  64.207  1.00  0.05              
ATOM    131  CA  VAL A 133     -29.350 -27.737  60.425  1.00  0.07              
ATOM    132  CA  ALA A 134     -27.076 -26.640  57.595  1.00  0.08              
ATOM    133  CA  ILE A 135     -28.440 -25.439  54.276  1.00  0.08              
ATOM    134  CA  ASP A 136     -27.283 -23.659  51.130  1.00  0.08              
ATOM    135  CA  ALA A 137     -28.183 -20.002  51.672  1.00  0.16              
ATOM    136  CA  SER A 138     -26.123 -18.572  48.747  1.00  0.25              
ATOM    137  CA  LEU A 139     -28.999 -17.897  46.387  1.00  0.20              
ATOM    138  CA  THR A 140     -30.101 -14.302  46.117  1.00  0.25              
ATOM    139  CA  SER A 141     -33.714 -15.507  46.427  1.00  0.21              
ATOM    140  CA  PHE A 142     -32.846 -16.696  49.935  1.00  0.16              
ATOM    141  CA  GLN A 143     -31.209 -13.349  50.609  1.00  0.23              
ATOM    142  CA  PHE A 144     -34.303 -11.357  49.685  1.00  0.24              
ATOM    143  CA  TYR A 145     -36.931 -13.763  51.019  1.00  0.18              
ATOM    144  CA  SER A 146     -39.819 -11.987  52.775  1.00  0.15              
ATOM    145  CA  LYS A 147     -42.817 -14.366  52.742  1.00  0.26              
ATOM    146  CA  GLY A 148     -44.333 -17.700  51.637  1.00  0.29              
ATOM    147  CA  VAL A 149     -42.701 -21.125  51.434  1.00  0.12              
ATOM    148  CA  TYR A 150     -39.211 -20.593  50.013  1.00  0.13              
ATOM    149  CA  TYR A 151     -38.038 -22.919  47.255  1.00  0.20              
ATOM    150  CA  ASP A 152     -35.621 -22.302  44.388  1.00  0.22              
ATOM    151  CA  GLU A 153     -34.541 -25.112  42.057  1.00  0.31              
ATOM    152  CA  SER A 154     -31.043 -23.546  41.935  1.00  0.28              
ATOM    153  CA  CYS A 155     -30.428 -24.343  45.621  1.00  0.16              
ATOM    154  CA  ASN A 156     -27.557 -26.772  46.159  1.00  0.14              
ATOM    155  CA  SER A 157     -27.953 -29.758  48.470  1.00  0.12              
ATOM    156  CA  ASP A 158     -24.222 -30.304  48.038  1.00  0.22              
ATOM    157  CA  ASN A 159     -23.160 -26.752  48.829  1.00  0.18              
ATOM    158  CA  LEU A 160     -24.090 -26.302  52.480  1.00  0.12              
ATOM    159  CA  ASN A 161     -22.745 -22.924  53.631  1.00  0.16              
ATOM    160  CA  HIS A 162     -25.025 -21.626  56.378  1.00  0.12              
ATOM    161  CA  ALA A 163     -25.854 -23.051  59.809  1.00  0.07              
ATOM    162  CA  VAL A 164     -29.383 -22.322  60.981  1.00  0.07              
ATOM    163  CA  LEU A 165     -32.214 -23.623  63.285  1.00  0.06              
ATOM    164  CA  ALA A 166     -35.168 -25.927  62.482  1.00  0.06              
ATOM    165  CA  VAL A 167     -37.792 -24.647  64.922  1.00  0.07              
ATOM    166  CA  GLY A 168     -40.817 -26.584  63.690  1.00  0.08              
ATOM    167  CA  TYR A 169     -42.667 -27.679  60.566  1.00  0.09              
ATOM    168  CA  GLY A 170     -46.096 -27.414  59.031  1.00  0.19              
ATOM    169  CA  ILE A 171     -47.960 -26.550  55.868  1.00  0.17              
ATOM    170  CA  GLN A 172     -49.112 -23.220  54.476  1.00  0.31              
ATOM    171  CA  LYS A 173     -51.450 -23.025  51.509  1.00  0.65              
ATOM    172  CA  GLY A 174     -50.991 -26.643  50.564  1.00  0.51              
ATOM    173  CA  ASN A 175     -47.194 -26.380  50.800  1.00  0.25              
ATOM    174  CA  LYS A 176     -45.305 -28.292  53.506  1.00  0.13              
ATOM    175  CA  HIS A 177     -42.420 -26.370  55.042  1.00  0.07              
ATOM    176  CA  TRP A 178     -39.821 -26.196  57.806  1.00  0.07              
ATOM    177  CA  ILE A 179     -39.883 -23.225  60.178  1.00  0.07              
ATOM    178  CA  ILE A 180     -36.282 -21.946  60.073  1.00  0.08              
ATOM    179  CA  LYS A 181     -34.832 -19.378  62.483  1.00  0.08              
ATOM    180  CA  ASN A 182     -31.983 -17.377  60.928  1.00  0.10              
ATOM    181  CA  SER A 183     -29.329 -15.240  62.659  1.00  0.11              
ATOM    182  CA  TRP A 184     -29.483 -12.215  60.318  1.00  0.12              
ATOM    183  CA  GLY A 185     -31.669 -10.131  62.631  1.00  0.12              
ATOM    184  CA  GLU A 186     -35.364  -9.269  62.729  1.00  0.12              
ATOM    185  CA  ASN A 187     -35.184  -6.993  59.695  1.00  0.24              
ATOM    186  CA  TRP A 188     -34.391 -10.121  57.663  1.00  0.15              
ATOM    187  CA  GLY A 189     -37.008 -12.383  56.070  1.00  0.12              
ATOM    188  CA  ASN A 190     -40.210 -12.686  58.024  1.00  0.12              
ATOM    189  CA  LYS A 191     -39.103 -11.214  61.342  1.00  0.14              
ATOM    190  CA  GLY A 192     -35.930 -13.311  61.227  1.00  0.09              
ATOM    191  CA  TYR A 193     -37.577 -16.534  60.064  1.00  0.10              
ATOM    192  CA  ILE A 194     -38.010 -18.404  56.809  1.00  0.12              
ATOM    193  CA  LEU A 195     -40.451 -21.152  55.776  1.00  0.08              
ATOM    194  CA  MET A 196     -38.416 -23.607  53.713  1.00  0.08              
ATOM    195  CA  ALA A 197     -39.766 -26.354  51.418  1.00  0.09              
ATOM    196  CA  ARG A 198     -40.411 -29.676  53.213  1.00  0.10              
ATOM    197  CA  ASN A 199     -40.479 -32.985  51.260  1.00  0.16              
ATOM    198  CA  LYS A 200     -39.428 -31.351  48.012  1.00  0.15              
ATOM    199  CA  ASN A 201     -36.349 -33.544  47.467  1.00  0.19              
ATOM    200  CA  ASN A 202     -34.186 -32.318  50.404  1.00  0.12              
ATOM    201  CA  ALA A 203     -34.483 -28.633  49.397  1.00  0.11              
ATOM    202  CA  CYS A 204     -31.112 -26.879  49.852  1.00  0.07              
ATOM    203  CA  GLY A 205     -29.664 -29.892  51.678  1.00  0.07              
ATOM    204  CA  ILE A 206     -31.903 -29.121  54.692  1.00  0.07              
ATOM    205  CA  ALA A 207     -31.627 -32.684  56.045  1.00  0.08              
ATOM    206  CA  ASN A 208     -27.994 -33.397  55.107  1.00  0.09              
ATOM    207  CA  LEU A 209     -26.241 -32.010  58.179  1.00  0.10              
ATOM    208  CA  ALA A 210     -28.609 -31.924  61.141  1.00  0.09              
ATOM    209  CA  SER A 211     -27.842 -32.575  64.801  1.00  0.09              
ATOM    210  CA  PHE A 212     -28.937 -31.686  68.335  1.00  0.10              
ATOM    211  CA  PRO A 213     -27.392 -31.928  71.836  1.00  0.09              
ATOM    212  CA  LYS A 214     -28.410 -34.291  74.666  1.00  0.12              
ATOM    213  CA  MET A 215     -28.574 -33.222  78.300  1.00  0.16              
ENDMDL
MODEL       19
ATOM      1  CA  ASP A   3     -48.802 -32.792  61.364  1.00  0.45              
ATOM      2  CA  SER A   4     -47.540 -29.379  62.507  1.00  0.20              
ATOM      3  CA  VAL A   5     -45.466 -28.143  65.411  1.00  0.15              
ATOM      4  CA  ASP A   6     -44.123 -24.676  66.130  1.00  0.13              
ATOM      5  CA  TYR A   7     -41.846 -24.590  69.166  1.00  0.11              
ATOM      6  CA  ARG A   8     -42.058 -20.787  69.174  1.00  0.14              
ATOM      7  CA  LYS A   9     -45.661 -21.154  70.378  1.00  0.25              
ATOM      8  CA  LYS A  10     -44.253 -23.425  73.095  1.00  0.21              
ATOM      9  CA  GLY A  11     -41.704 -20.880  74.299  1.00  0.18              
ATOM     10  CA  TYR A  12     -38.657 -22.946  73.331  1.00  0.11              
ATOM     11  CA  VAL A  13     -37.227 -20.271  71.081  1.00  0.14              
ATOM     12  CA  THR A  14     -35.312 -17.159  72.126  1.00  0.18              
ATOM     13  CA  PRO A  15     -35.633 -13.921  70.092  1.00  0.25              
ATOM     14  CA  VAL A  16     -33.790 -13.670  66.761  1.00  0.16              
ATOM     15  CA  LYS A  17     -30.133 -12.642  67.000  1.00  0.16              
ATOM     16  CA  ASN A  18     -27.843 -10.973  64.490  1.00  0.11              
ATOM     17  CA  GLN A  19     -24.488 -12.643  63.845  1.00  0.15              
ATOM     18  CA  GLY A  20     -23.189  -9.449  62.273  1.00  0.25              
ATOM     19  CA  GLN A  21     -20.013  -9.553  60.105  1.00  0.32              
ATOM     20  CA  CYS A  22     -18.699 -12.700  61.758  1.00  0.14              
ATOM     21  CA  GLY A  23     -19.085 -16.175  60.336  1.00  0.11              
ATOM     22  CA  SER A  24     -20.536 -17.494  63.577  1.00  0.08              
ATOM     23  CA  CYS A  25     -23.661 -19.170  62.158  1.00  0.07              
ATOM     24  CA  TRP A  26     -22.487 -22.539  63.597  1.00  0.06              
ATOM     25  CA  ALA A  27     -22.356 -20.945  67.063  1.00  0.06              
ATOM     26  CA  PHE A  28     -25.812 -19.401  66.772  1.00  0.06              
ATOM     27  CA  SER A  29     -27.168 -22.628  65.331  1.00  0.06              
ATOM     28  CA  SER A  30     -25.635 -24.555  68.263  1.00  0.06              
ATOM     29  CA  VAL A  31     -26.805 -22.119  70.933  1.00  0.07              
ATOM     30  CA  GLY A  32     -30.382 -22.222  69.639  1.00  0.07              
ATOM     31  CA  ALA A  33     -30.542 -26.014  69.949  1.00  0.06              
ATOM     32  CA  LEU A  34     -29.142 -25.937  73.508  1.00  0.06              
ATOM     33  CA  GLU A  35     -31.539 -23.137  74.459  1.00  0.07              
ATOM     34  CA  GLY A  36     -34.343 -25.403  73.250  1.00  0.07              
ATOM     35  CA  GLN A  37     -33.229 -28.324  75.376  1.00  0.09              
ATOM     36  CA  LEU A  38     -32.528 -26.179  78.436  1.00  0.09              
ATOM     37  CA  LYS A  39     -36.186 -25.159  78.163  1.00  0.09              
ATOM     38  CA  LYS A  40     -37.348 -28.756  77.788  1.00  0.15              
ATOM     39  CA  LYS A  41     -35.283 -29.774  80.837  1.00  0.21              
ATOM     40  CA  THR A  42     -35.454 -26.936  83.375  1.00  0.28              
ATOM     41  CA  GLY A  43     -38.498 -25.113  82.140  1.00  0.23              
ATOM     42  CA  LYS A  44     -36.484 -21.877  81.745  1.00  0.25              
ATOM     43  CA  LEU A  45     -35.604 -20.173  78.452  1.00  0.14              
ATOM     44  CA  LEU A  46     -32.355 -18.169  78.646  1.00  0.20              
ATOM     45  CA  ASN A  47     -29.896 -16.752  76.071  1.00  0.14              
ATOM     46  CA  LEU A  48     -26.761 -18.904  75.825  1.00  0.08              
ATOM     47  CA  SER A  49     -23.397 -17.521  74.664  1.00  0.08              
ATOM     48  CA  PRO A  50     -22.404 -18.031  70.986  1.00  0.07              
ATOM     49  CA  GLN A  51     -19.289 -15.922  71.668  1.00  0.07              
ATOM     50  CA  ASN A  52     -18.127 -18.455  74.300  1.00  0.08              
ATOM     51  CA  LEU A  53     -18.201 -20.969  71.462  1.00  0.07              
ATOM     52  CA  VAL A  54     -16.529 -18.662  68.912  1.00  0.07              
ATOM     53  CA  ASP A  55     -13.596 -17.873  71.275  1.00  0.10              
ATOM     54  CA  CYS A  56     -13.289 -21.346  72.841  1.00  0.11              
ATOM     55  CA  VAL A  57     -13.885 -24.069  70.245  1.00  0.11              
ATOM     56  CA  SER A  58     -10.378 -24.699  68.873  1.00  0.19              
ATOM     57  CA  GLU A  59     -11.700 -27.435  66.546  1.00  0.19              
ATOM     58  CA  ASN A  60     -13.708 -24.654  64.867  1.00  0.14              
ATOM     59  CA  ASP A  61     -12.462 -21.429  63.361  1.00  0.12              
ATOM     60  CA  GLY A  62     -14.396 -18.657  65.144  1.00  0.11              
ATOM     61  CA  CYS A  63     -15.506 -16.134  62.559  1.00  0.11              
ATOM     62  CA  GLY A  64     -13.919 -18.282  59.888  1.00  0.14              
ATOM     63  CA  GLY A  65     -16.532 -21.036  60.167  1.00  0.13              
ATOM     64  CA  GLY A  66     -17.165 -24.296  61.984  1.00  0.14              
ATOM     65  CA  TYR A  67     -19.504 -27.171  62.917  1.00  0.10              
ATOM     66  CA  MET A  68     -22.283 -27.475  65.479  1.00  0.08              
ATOM     67  CA  THR A  69     -21.043 -30.983  66.386  1.00  0.09              
ATOM     68  CA  ASN A  70     -17.660 -29.623  67.485  1.00  0.10              
ATOM     69  CA  ALA A  71     -19.528 -26.966  69.466  1.00  0.08              
ATOM     70  CA  PHE A  72     -21.629 -29.545  71.407  1.00  0.08              
ATOM     71  CA  GLN A  73     -18.483 -31.562  72.257  1.00  0.10              
ATOM     72  CA  TYR A  74     -16.784 -28.452  73.584  1.00  0.09              
ATOM     73  CA  VAL A  75     -19.792 -27.776  75.785  1.00  0.08              
ATOM     74  CA  GLN A  76     -19.817 -31.398  76.928  1.00  0.09              
ATOM     75  CA  LYS A  77     -16.121 -31.531  77.811  1.00  0.14              
ATOM     76  CA  ASN A  78     -16.055 -28.002  79.178  1.00  0.15              
ATOM     77  CA  ARG A  79     -19.087 -29.177  81.228  1.00  0.12              
ATOM     78  CA  GLY A  80     -20.945 -25.984  80.613  1.00  0.10              
ATOM     79  CA  ILE A  81     -21.525 -22.945  78.443  1.00  0.10              
ATOM     80  CA  ASP A  82     -21.966 -19.433  79.771  1.00  0.08              
ATOM     81  CA  SER A  83     -25.070 -17.315  79.352  1.00  0.08              
ATOM     82  CA  GLU A  84     -25.208 -14.337  76.973  1.00  0.09              
ATOM     83  CA  ASP A  85     -24.877 -11.958  79.981  1.00  0.17              
ATOM     84  CA  ALA A  86     -21.821 -13.724  81.403  1.00  0.14              
ATOM     85  CA  TYR A  87     -20.254 -13.744  77.920  1.00  0.12              
ATOM     86  CA  PRO A  88     -21.575 -11.003  75.536  1.00  0.17              
ATOM     87  CA  TYR A  89     -21.292 -11.425  71.758  1.00  0.16              
ATOM     88  CA  VAL A  90     -18.838  -8.937  70.265  1.00  0.26              
ATOM     89  CA  GLY A  91     -18.715 -10.489  66.819  1.00  0.19              
ATOM     90  CA  GLN A  92     -14.904 -10.849  66.728  1.00  0.22              
ATOM     91  CA  GLU A  93     -12.640 -13.759  67.663  1.00  0.18              
ATOM     92  CA  GLU A  94     -10.888 -13.315  71.009  1.00  0.32              
ATOM     93  CA  SER A  95      -9.052 -15.465  73.504  1.00  0.32              
ATOM     94  CA  CYS A  96     -11.205 -17.976  75.375  1.00  0.17              
ATOM     95  CA  MET A  97     -12.538 -16.291  78.523  1.00  0.30              
ATOM     96  CA  TYR A  98     -14.939 -18.921  79.867  1.00  0.22              
ATOM     97  CA  ASN A  99     -16.193 -18.017  83.341  1.00  0.24              
ATOM     98  CA  PRO A 100     -17.635 -20.979  85.253  1.00  0.24              
ATOM     99  CA  THR A 101     -19.722 -18.707  87.508  1.00  0.29              
ATOM    100  CA  GLY A 102     -21.661 -17.709  84.418  1.00  0.15              
ATOM    101  CA  LYS A 103     -22.494 -21.286  83.422  1.00  0.11              
ATOM    102  CA  ALA A 104     -26.103 -21.533  82.345  1.00  0.12              
ATOM    103  CA  ALA A 105     -26.161 -24.906  80.612  1.00  0.15              
ATOM    104  CA  LYS A 106     -24.374 -28.174  80.048  1.00  0.12              
ATOM    105  CA  CYS A 107     -24.308 -30.856  77.364  1.00  0.10              
ATOM    106  CA  ARG A 108     -23.967 -34.614  77.416  1.00  0.11              
ATOM    107  CA  GLY A 109     -23.495 -35.260  73.705  1.00  0.11              
ATOM    108  CA  TYR A 110     -25.312 -34.899  70.420  1.00  0.10              
ATOM    109  CA  ARG A 111     -27.290 -37.032  67.967  1.00  0.17              
ATOM    110  CA  GLU A 112     -27.043 -36.727  64.200  1.00  0.14              
ATOM    111  CA  ILE A 113     -29.941 -37.234  61.778  1.00  0.14              
ATOM    112  CA  PRO A 114     -29.388 -39.582  58.806  1.00  0.18              
ATOM    113  CA  GLU A 115     -28.110 -37.694  55.751  1.00  0.15              
ATOM    114  CA  GLY A 116     -30.882 -36.470  53.475  1.00  0.11              
ATOM    115  CA  ASN A 117     -33.553 -38.083  55.608  1.00  0.13              
ATOM    116  CA  GLU A 118     -36.296 -35.456  56.084  1.00  0.11              
ATOM    117  CA  LYS A 119     -38.579 -38.001  57.754  1.00  0.14              
ATOM    118  CA  ALA A 120     -35.953 -38.457  60.422  1.00  0.13              
ATOM    119  CA  LEU A 121     -35.575 -34.701  60.751  1.00  0.10              
ATOM    120  CA  LYS A 122     -39.343 -34.523  61.292  1.00  0.11              
ATOM    121  CA  ARG A 123     -39.418 -37.327  63.867  1.00  0.13              
ATOM    122  CA  ALA A 124     -36.625 -35.529  65.731  1.00  0.11              
ATOM    123  CA  VAL A 125     -38.244 -32.078  65.761  1.00  0.09              
ATOM    124  CA  ALA A 126     -41.573 -33.406  67.075  1.00  0.13              
ATOM    125  CA  ARG A 127     -39.808 -35.345  69.864  1.00  0.17              
ATOM    126  CA  VAL A 128     -36.714 -33.406  70.944  1.00  0.15              
ATOM    127  CA  GLY A 129     -37.470 -29.881  69.753  1.00  0.10              
ATOM    128  CA  PRO A 130     -35.392 -27.385  67.706  1.00  0.06              
ATOM    129  CA  VAL A 131     -32.624 -29.082  65.700  1.00  0.07              
ATOM    130  CA  SER A 132     -29.500 -27.513  64.193  1.00  0.05              
ATOM    131  CA  VAL A 133     -29.319 -27.725  60.410  1.00  0.07              
ATOM    132  CA  ALA A 134     -27.067 -26.615  57.573  1.00  0.08              
ATOM    133  CA  ILE A 135     -28.446 -25.381  54.265  1.00  0.08              
ATOM    134  CA  ASP A 136     -27.324 -23.568  51.124  1.00  0.08              
ATOM    135  CA  ALA A 137     -28.240 -19.938  51.684  1.00  0.16              
ATOM    136  CA  SER A 138     -26.214 -18.470  48.756  1.00  0.25              
ATOM    137  CA  LEU A 139     -29.113 -17.807  46.403  1.00  0.20              
ATOM    138  CA  THR A 140     -30.250 -14.231  46.116  1.00  0.25              
ATOM    139  CA  SER A 141     -33.840 -15.473  46.445  1.00  0.21              
ATOM    140  CA  PHE A 142     -32.978 -16.634  49.956  1.00  0.16              
ATOM    141  CA  GLN A 143     -31.361 -13.273  50.608  1.00  0.23              
ATOM    142  CA  PHE A 144     -34.504 -11.313  49.695  1.00  0.24              
ATOM    143  CA  TYR A 145     -37.104 -13.744  51.057  1.00  0.18              
ATOM    144  CA  SER A 146     -39.933 -11.999  52.849  1.00  0.15              
ATOM    145  CA  LYS A 147     -42.940 -14.403  52.878  1.00  0.26              
ATOM    146  CA  GLY A 148     -44.402 -17.725  51.710  1.00  0.29              
ATOM    147  CA  VAL A 149     -42.773 -21.147  51.485  1.00  0.12              
ATOM    148  CA  TYR A 150     -39.324 -20.582  50.045  1.00  0.13              
ATOM    149  CA  TYR A 151     -38.139 -22.888  47.275  1.00  0.20              
ATOM    150  CA  ASP A 152     -35.716 -22.251  44.402  1.00  0.22              
ATOM    151  CA  GLU A 153     -34.620 -25.040  42.061  1.00  0.31              
ATOM    152  CA  SER A 154     -31.121 -23.458  41.938  1.00  0.28              
ATOM    153  CA  CYS A 155     -30.497 -24.255  45.620  1.00  0.16              
ATOM    154  CA  ASN A 156     -27.603 -26.653  46.133  1.00  0.14              
ATOM    155  CA  SER A 157     -27.956 -29.669  48.435  1.00  0.12              
ATOM    156  CA  ASP A 158     -24.224 -30.165  47.968  1.00  0.22              
ATOM    157  CA  ASN A 159     -23.190 -26.608  48.775  1.00  0.18              
ATOM    158  CA  LEU A 160     -24.102 -26.199  52.435  1.00  0.12              
ATOM    159  CA  ASN A 161     -22.772 -22.819  53.598  1.00  0.16              
ATOM    160  CA  HIS A 162     -25.044 -21.566  56.376  1.00  0.12              
ATOM    161  CA  ALA A 163     -25.836 -23.041  59.802  1.00  0.07              
ATOM    162  CA  VAL A 164     -29.361 -22.316  60.979  1.00  0.07              
ATOM    163  CA  LEU A 165     -32.195 -23.624  63.273  1.00  0.06              
ATOM    164  CA  ALA A 166     -35.151 -25.932  62.474  1.00  0.06              
ATOM    165  CA  VAL A 167     -37.776 -24.665  64.915  1.00  0.07              
ATOM    166  CA  GLY A 168     -40.798 -26.613  63.692  1.00  0.08              
ATOM    167  CA  TYR A 169     -42.630 -27.746  60.574  1.00  0.09              
ATOM    168  CA  GLY A 170     -46.080 -27.475  59.046  1.00  0.19              
ATOM    169  CA  ILE A 171     -47.961 -26.660  55.897  1.00  0.17              
ATOM    170  CA  GLN A 172     -49.161 -23.344  54.515  1.00  0.31              
ATOM    171  CA  LYS A 173     -51.525 -23.199  51.565  1.00  0.65              
ATOM    172  CA  GLY A 174     -50.998 -26.751  50.592  1.00  0.51              
ATOM    173  CA  ASN A 175     -47.208 -26.467  50.828  1.00  0.25              
ATOM    174  CA  LYS A 176     -45.287 -28.366  53.526  1.00  0.13              
ATOM    175  CA  HIS A 177     -42.421 -26.413  55.059  1.00  0.07              
ATOM    176  CA  TRP A 178     -39.807 -26.226  57.811  1.00  0.07              
ATOM    177  CA  ILE A 179     -39.876 -23.254  60.189  1.00  0.07              
ATOM    178  CA  ILE A 180     -36.283 -21.951  60.076  1.00  0.08              
ATOM    179  CA  LYS A 181     -34.812 -19.386  62.477  1.00  0.08              
ATOM    180  CA  ASN A 182     -31.969 -17.380  60.917  1.00  0.10              
ATOM    181  CA  SER A 183     -29.292 -15.251  62.622  1.00  0.11              
ATOM    182  CA  TRP A 184     -29.438 -12.238  60.254  1.00  0.12              
ATOM    183  CA  GLY A 185     -31.630 -10.137  62.603  1.00  0.12              
ATOM    184  CA  GLU A 186     -35.303  -9.273  62.729  1.00  0.12              
ATOM    185  CA  ASN A 187     -35.159  -7.002  59.690  1.00  0.24              
ATOM    186  CA  TRP A 188     -34.412 -10.145  57.655  1.00  0.15              
ATOM    187  CA  GLY A 189     -37.055 -12.376  56.094  1.00  0.12              
ATOM    188  CA  ASN A 190     -40.243 -12.687  58.111  1.00  0.12              
ATOM    189  CA  LYS A 191     -39.070 -11.210  61.409  1.00  0.14              
ATOM    190  CA  GLY A 192     -35.914 -13.315  61.236  1.00  0.09              
ATOM    191  CA  TYR A 193     -37.572 -16.536  60.095  1.00  0.10              
ATOM    192  CA  ILE A 194     -38.059 -18.407  56.843  1.00  0.12              
ATOM    193  CA  LEU A 195     -40.484 -21.169  55.807  1.00  0.08              
ATOM    194  CA  MET A 196     -38.451 -23.603  53.722  1.00  0.08              
ATOM    195  CA  ALA A 197     -39.779 -26.357  51.424  1.00  0.09              
ATOM    196  CA  ARG A 198     -40.380 -29.695  53.215  1.00  0.10              
ATOM    197  CA  ASN A 199     -40.434 -32.998  51.255  1.00  0.16              
ATOM    198  CA  LYS A 200     -39.410 -31.347  48.005  1.00  0.15              
ATOM    199  CA  ASN A 201     -36.315 -33.512  47.443  1.00  0.19              
ATOM    200  CA  ASN A 202     -34.155 -32.281  50.380  1.00  0.12              
ATOM    201  CA  ALA A 203     -34.487 -28.602  49.392  1.00  0.11              
ATOM    202  CA  CYS A 204     -31.131 -26.816  49.847  1.00  0.07              
ATOM    203  CA  GLY A 205     -29.654 -29.845  51.656  1.00  0.07              
ATOM    204  CA  ILE A 206     -31.883 -29.088  54.674  1.00  0.07              
ATOM    205  CA  ALA A 207     -31.586 -32.659  56.022  1.00  0.08              
ATOM    206  CA  ASN A 208     -27.939 -33.333  55.063  1.00  0.09              
ATOM    207  CA  LEU A 209     -26.195 -31.969  58.150  1.00  0.10              
ATOM    208  CA  ALA A 210     -28.563 -31.911  61.126  1.00  0.09              
ATOM    209  CA  SER A 211     -27.823 -32.568  64.791  1.00  0.09              
ATOM    210  CA  PHE A 212     -28.917 -31.679  68.322  1.00  0.10              
ATOM    211  CA  PRO A 213     -27.423 -31.923  71.846  1.00  0.09              
ATOM    212  CA  LYS A 214     -28.477 -34.265  74.683  1.00  0.12              
ATOM    213  CA  MET A 215     -28.673 -33.178  78.312  1.00  0.16              
ENDMDL
MODEL       20
ATOM      1  CA  ASP A   3     -48.731 -32.906  61.377  1.00  0.45              
ATOM      2  CA  SER A   4     -47.498 -29.473  62.524  1.00  0.20              
ATOM      3  CA  VAL A   5     -45.428 -28.216  65.423  1.00  0.15              
ATOM      4  CA  ASP A   6     -44.118 -24.736  66.118  1.00  0.13              
ATOM      5  CA  TYR A   7     -41.835 -24.604  69.145  1.00  0.11              
ATOM      6  CA  ARG A   8     -42.057 -20.800  69.100  1.00  0.14              
ATOM      7  CA  LYS A   9     -45.662 -21.156  70.307  1.00  0.25              
ATOM      8  CA  LYS A  10     -44.257 -23.391  73.056  1.00  0.21              
ATOM      9  CA  GLY A  11     -41.710 -20.846  74.255  1.00  0.18              
ATOM     10  CA  TYR A  12     -38.663 -22.892  73.281  1.00  0.11              
ATOM     11  CA  VAL A  13     -37.228 -20.242  71.029  1.00  0.14              
ATOM     12  CA  THR A  14     -35.302 -17.138  72.079  1.00  0.18              
ATOM     13  CA  PRO A  15     -35.585 -13.885  70.065  1.00  0.25              
ATOM     14  CA  VAL A  16     -33.716 -13.665  66.746  1.00  0.16              
ATOM     15  CA  LYS A  17     -30.047 -12.634  66.953  1.00  0.16              
ATOM     16  CA  ASN A  18     -27.771 -10.987  64.423  1.00  0.11              
ATOM     17  CA  GLN A  19     -24.424 -12.680  63.790  1.00  0.15              
ATOM     18  CA  GLY A  20     -23.121  -9.486  62.230  1.00  0.25              
ATOM     19  CA  GLN A  21     -19.906  -9.634  60.059  1.00  0.32              
ATOM     20  CA  CYS A  22     -18.610 -12.770  61.736  1.00  0.14              
ATOM     21  CA  GLY A  23     -19.027 -16.230  60.331  1.00  0.11              
ATOM     22  CA  SER A  24     -20.480 -17.536  63.576  1.00  0.08              
ATOM     23  CA  CYS A  25     -23.611 -19.194  62.158  1.00  0.07              
ATOM     24  CA  TRP A  26     -22.450 -22.583  63.597  1.00  0.06              
ATOM     25  CA  ALA A  27     -22.332 -20.967  67.062  1.00  0.06              
ATOM     26  CA  PHE A  28     -25.767 -19.412  66.759  1.00  0.06              
ATOM     27  CA  SER A  29     -27.145 -22.632  65.325  1.00  0.06              
ATOM     28  CA  SER A  30     -25.626 -24.559  68.265  1.00  0.06              
ATOM     29  CA  VAL A  31     -26.795 -22.113  70.925  1.00  0.07              
ATOM     30  CA  GLY A  32     -30.372 -22.214  69.625  1.00  0.07              
ATOM     31  CA  ALA A  33     -30.539 -26.004  69.942  1.00  0.06              
ATOM     32  CA  LEU A  34     -29.156 -25.913  73.506  1.00  0.06              
ATOM     33  CA  GLU A  35     -31.547 -23.097  74.435  1.00  0.07              
ATOM     34  CA  GLY A  36     -34.349 -25.376  73.233  1.00  0.07              
ATOM     35  CA  GLN A  37     -33.258 -28.275  75.376  1.00  0.09              
ATOM     36  CA  LEU A  38     -32.564 -26.114  78.427  1.00  0.09              
ATOM     37  CA  LYS A  39     -36.218 -25.076  78.132  1.00  0.09              
ATOM     38  CA  LYS A  40     -37.392 -28.671  77.771  1.00  0.15              
ATOM     39  CA  LYS A  41     -35.350 -29.675  80.840  1.00  0.21              
ATOM     40  CA  THR A  42     -35.514 -26.832  83.359  1.00  0.28              
ATOM     41  CA  GLY A  43     -38.534 -25.033  82.109  1.00  0.23              
ATOM     42  CA  LYS A  44     -36.524 -21.767  81.691  1.00  0.25              
ATOM     43  CA  LEU A  45     -35.614 -20.096  78.395  1.00  0.14              
ATOM     44  CA  LEU A  46     -32.359 -18.101  78.591  1.00  0.20              
ATOM     45  CA  ASN A  47     -29.882 -16.704  76.022  1.00  0.14              
ATOM     46  CA  LEU A  48     -26.755 -18.870  75.796  1.00  0.08              
ATOM     47  CA  SER A  49     -23.378 -17.515  74.646  1.00  0.08              
ATOM     48  CA  PRO A  50     -22.370 -18.045  70.973  1.00  0.07              
ATOM     49  CA  GLN A  51     -19.241 -15.955  71.658  1.00  0.07              
ATOM     50  CA  ASN A  52     -18.108 -18.483  74.308  1.00  0.08              
ATOM     51  CA  LEU A  53     -18.186 -21.010  71.480  1.00  0.07              
ATOM     52  CA  VAL A  54     -16.490 -18.722  68.926  1.00  0.07              
ATOM     53  CA  ASP A  55     -13.559 -17.949  71.300  1.00  0.10              
ATOM     54  CA  CYS A  56     -13.284 -21.413  72.882  1.00  0.11              
ATOM     55  CA  VAL A  57     -13.882 -24.137  70.288  1.00  0.11              
ATOM     56  CA  SER A  58     -10.374 -24.786  68.927  1.00  0.19              
ATOM     57  CA  GLU A  59     -11.703 -27.539  66.615  1.00  0.19              
ATOM     58  CA  ASN A  60     -13.689 -24.747  64.915  1.00  0.14              
ATOM     59  CA  ASP A  61     -12.421 -21.536  63.398  1.00  0.12              
ATOM     60  CA  GLY A  62     -14.361 -18.719  65.157  1.00  0.11              
ATOM     61  CA  CYS A  63     -15.435 -16.220  62.565  1.00  0.11              
ATOM     62  CA  GLY A  64     -13.867 -18.358  59.902  1.00  0.14              
ATOM     63  CA  GLY A  65     -16.494 -21.100  60.180  1.00  0.13              
ATOM     64  CA  GLY A  66     -17.144 -24.351  62.006  1.00  0.14              
ATOM     65  CA  TYR A  67     -19.490 -27.243  62.957  1.00  0.10              
ATOM     66  CA  MET A  68     -22.274 -27.505  65.514  1.00  0.08              
ATOM     67  CA  THR A  69     -21.055 -31.012  66.433  1.00  0.09              
ATOM     68  CA  ASN A  70     -17.671 -29.670  67.549  1.00  0.10              
ATOM     69  CA  ALA A  71     -19.535 -26.991  69.502  1.00  0.08              
ATOM     70  CA  PHE A  72     -21.662 -29.561  71.459  1.00  0.08              
ATOM     71  CA  GLN A  73     -18.527 -31.589  72.330  1.00  0.10              
ATOM     72  CA  TYR A  74     -16.829 -28.487  73.668  1.00  0.09              
ATOM     73  CA  VAL A  75     -19.836 -27.781  75.832  1.00  0.08              
ATOM     74  CA  GLN A  76     -19.891 -31.398  76.994  1.00  0.09              
ATOM     75  CA  LYS A  77     -16.205 -31.547  77.907  1.00  0.14              
ATOM     76  CA  ASN A  78     -16.126 -28.013  79.255  1.00  0.15              
ATOM     77  CA  ARG A  79     -19.192 -29.161  81.302  1.00  0.12              
ATOM     78  CA  GLY A  80     -20.992 -25.968  80.640  1.00  0.10              
ATOM     79  CA  ILE A  81     -21.558 -22.928  78.463  1.00  0.10              
ATOM     80  CA  ASP A  82     -21.985 -19.405  79.768  1.00  0.08              
ATOM     81  CA  SER A  83     -25.072 -17.275  79.325  1.00  0.08              
ATOM     82  CA  GLU A  84     -25.179 -14.303  76.919  1.00  0.09              
ATOM     83  CA  ASP A  85     -24.848 -11.908  79.916  1.00  0.17              
ATOM     84  CA  ALA A  86     -21.813 -13.693  81.373  1.00  0.14              
ATOM     85  CA  TYR A  87     -20.219 -13.737  77.885  1.00  0.12              
ATOM     86  CA  PRO A  88     -21.521 -11.002  75.489  1.00  0.17              
ATOM     87  CA  TYR A  89     -21.201 -11.449  71.700  1.00  0.16              
ATOM     88  CA  VAL A  90     -18.745  -8.975  70.222  1.00  0.26              
ATOM     89  CA  GLY A  91     -18.644 -10.528  66.791  1.00  0.19              
ATOM     90  CA  GLN A  92     -14.805 -10.941  66.712  1.00  0.22              
ATOM     91  CA  GLU A  93     -12.556 -13.862  67.673  1.00  0.18              
ATOM     92  CA  GLU A  94     -10.803 -13.424  71.020  1.00  0.32              
ATOM     93  CA  SER A  95      -9.013 -15.556  73.536  1.00  0.32              
ATOM     94  CA  CYS A  96     -11.191 -18.047  75.413  1.00  0.17              
ATOM     95  CA  MET A  97     -12.524 -16.344  78.551  1.00  0.30              
ATOM     96  CA  TYR A  98     -14.958 -18.947  79.904  1.00  0.22              
ATOM     97  CA  ASN A  99     -16.223 -18.006  83.358  1.00  0.24              
ATOM     98  CA  PRO A 100     -17.691 -20.947  85.283  1.00  0.24              
ATOM     99  CA  THR A 101     -19.777 -18.645  87.513  1.00  0.29              
ATOM    100  CA  GLY A 102     -21.686 -17.671  84.409  1.00  0.15              
ATOM    101  CA  LYS A 103     -22.547 -21.230  83.427  1.00  0.11              
ATOM    102  CA  ALA A 104     -26.139 -21.480  82.333  1.00  0.12              
ATOM    103  CA  ALA A 105     -26.204 -24.863  80.619  1.00  0.15              
ATOM    104  CA  LYS A 106     -24.454 -28.132  80.072  1.00  0.12              
ATOM    105  CA  CYS A 107     -24.377 -30.835  77.400  1.00  0.10              
ATOM    106  CA  ARG A 108     -24.069 -34.590  77.477  1.00  0.11              
ATOM    107  CA  GLY A 109     -23.539 -35.259  73.746  1.00  0.11              
ATOM    108  CA  TYR A 110     -25.350 -34.908  70.468  1.00  0.10              
ATOM    109  CA  ARG A 111     -27.275 -37.024  67.954  1.00  0.17              
ATOM    110  CA  GLU A 112     -26.984 -36.713  64.192  1.00  0.14              
ATOM    111  CA  ILE A 113     -29.853 -37.226  61.731  1.00  0.14              
ATOM    112  CA  PRO A 114     -29.284 -39.550  58.747  1.00  0.18              
ATOM    113  CA  GLU A 115     -28.016 -37.632  55.689  1.00  0.15              
ATOM    114  CA  GLY A 116     -30.831 -36.436  53.442  1.00  0.11              
ATOM    115  CA  ASN A 117     -33.462 -38.062  55.568  1.00  0.13              
ATOM    116  CA  GLU A 118     -36.218 -35.456  56.058  1.00  0.11              
ATOM    117  CA  LYS A 119     -38.478 -38.024  57.724  1.00  0.14              
ATOM    118  CA  ALA A 120     -35.873 -38.466  60.396  1.00  0.13              
ATOM    119  CA  LEU A 121     -35.500 -34.710  60.729  1.00  0.10              
ATOM    120  CA  LYS A 122     -39.263 -34.562  61.273  1.00  0.11              
ATOM    121  CA  ARG A 123     -39.301 -37.375  63.841  1.00  0.13              
ATOM    122  CA  ALA A 124     -36.560 -35.543  65.717  1.00  0.11              
ATOM    123  CA  VAL A 125     -38.193 -32.106  65.748  1.00  0.09              
ATOM    124  CA  ALA A 126     -41.521 -33.453  67.061  1.00  0.13              
ATOM    125  CA  ARG A 127     -39.716 -35.402  69.843  1.00  0.17              
ATOM    126  CA  VAL A 128     -36.669 -33.412  70.937  1.00  0.15              
ATOM    127  CA  GLY A 129     -37.456 -29.890  69.744  1.00  0.10              
ATOM    128  CA  PRO A 130     -35.373 -27.395  67.697  1.00  0.06              
ATOM    129  CA  VAL A 131     -32.600 -29.080  65.688  1.00  0.07              
ATOM    130  CA  SER A 132     -29.479 -27.510  64.180  1.00  0.05              
ATOM    131  CA  VAL A 133     -29.288 -27.713  60.395  1.00  0.07              
ATOM    132  CA  ALA A 134     -27.057 -26.589  57.552  1.00  0.08              
ATOM    133  CA  ILE A 135     -28.451 -25.324  54.253  1.00  0.08              
ATOM    134  CA  ASP A 136     -27.365 -23.477  51.118  1.00  0.08              
ATOM    135  CA  ALA A 137     -28.297 -19.875  51.696  1.00  0.16              
ATOM    136  CA  SER A 138     -26.304 -18.368  48.765  1.00  0.25              
ATOM    137  CA  LEU A 139     -29.227 -17.717  46.419  1.00  0.20              
ATOM    138  CA  THR A 140     -30.399 -14.160  46.116  1.00  0.25              
ATOM    139  CA  SER A 141     -33.966 -15.439  46.462  1.00  0.21              
ATOM    140  CA  PHE A 142     -33.110 -16.573  49.977  1.00  0.16              
ATOM    141  CA  GLN A 143     -31.513 -13.197  50.608  1.00  0.23              
ATOM    142  CA  PHE A 144     -34.704 -11.270  49.706  1.00  0.24              
ATOM    143  CA  TYR A 145     -37.277 -13.725  51.095  1.00  0.18              
ATOM    144  CA  SER A 146     -40.048 -12.012  52.922  1.00  0.15              
ATOM    145  CA  LYS A 147     -43.063 -14.441  53.015  1.00  0.26              
ATOM    146  CA  GLY A 148     -44.471 -17.750  51.783  1.00  0.29              
ATOM    147  CA  VAL A 149     -42.846 -21.169  51.537  1.00  0.12              
ATOM    148  CA  TYR A 150     -39.437 -20.571  50.076  1.00  0.13              
ATOM    149  CA  TYR A 151     -38.240 -22.858  47.294  1.00  0.20              
ATOM    150  CA  ASP A 152     -35.810 -22.200  44.416  1.00  0.22              
ATOM    151  CA  GLU A 153     -34.699 -24.969  42.065  1.00  0.31              
ATOM    152  CA  SER A 154     -31.199 -23.371  41.941  1.00  0.28              
ATOM    153  CA  CYS A 155     -30.567 -24.168  45.620  1.00  0.16              
ATOM    154  CA  ASN A 156     -27.649 -26.535  46.108  1.00  0.14              
ATOM    155  CA  SER A 157     -27.960 -29.580  48.401  1.00  0.12              
ATOM    156  CA  ASP A 158     -24.226 -30.026  47.898  1.00  0.22              
ATOM    157  CA  ASN A 159     -23.220 -26.464  48.720  1.00  0.18              
ATOM    158  CA  LEU A 160     -24.115 -26.095  52.391  1.00  0.12              
ATOM    159  CA  ASN A 161     -22.798 -22.713  53.564  1.00  0.16              
ATOM    160  CA  HIS A 162     -25.063 -21.507  56.373  1.00  0.12              
ATOM    161  CA  ALA A 163     -25.818 -23.032  59.795  1.00  0.07              
ATOM    162  CA  VAL A 164     -29.339 -22.309  60.977  1.00  0.07              
ATOM    163  CA  LEU A 165     -32.176 -23.626  63.261  1.00  0.06              
ATOM    164  CA  ALA A 166     -35.133 -25.936  62.467  1.00  0.06              
ATOM    165  CA  VAL A 167     -37.759 -24.682  64.908  1.00  0.07              
ATOM    166  CA  GLY A 168     -40.779 -26.641  63.694  1.00  0.08              
ATOM    167  CA  TYR A 169     -42.592 -27.813  60.582  1.00  0.09              
ATOM    168  CA  GLY A 170     -46.064 -27.536  59.060  1.00  0.19              
ATOM    169  CA  ILE A 171     -47.961 -26.770  55.925  1.00  0.17              
ATOM    170  CA  GLN A 172     -49.209 -23.469  54.553  1.00  0.31              
ATOM    171  CA  LYS A 173     -51.599 -23.374  51.622  1.00  0.65              
ATOM    172  CA  GLY A 174     -51.005 -26.859  50.620  1.00  0.51              
ATOM    173  CA  ASN A 175     -47.222 -26.555  50.856  1.00  0.25              
ATOM    174  CA  LYS A 176     -45.269 -28.440  53.546  1.00  0.13              
ATOM    175  CA  HIS A 177     -42.423 -26.455  55.077  1.00  0.07              
ATOM    176  CA  TRP A 178     -39.793 -26.256  57.816  1.00  0.07              
ATOM    177  CA  ILE A 179     -39.869 -23.283  60.199  1.00  0.07              
ATOM    178  CA  ILE A 180     -36.284 -21.956  60.080  1.00  0.08              
ATOM    179  CA  LYS A 181     -34.791 -19.394  62.470  1.00  0.08              
ATOM    180  CA  ASN A 182     -31.956 -17.384  60.906  1.00  0.10              
ATOM    181  CA  SER A 183     -29.256 -15.261  62.585  1.00  0.11              
ATOM    182  CA  TRP A 184     -29.393 -12.261  60.190  1.00  0.12              
ATOM    183  CA  GLY A 185     -31.590 -10.142  62.574  1.00  0.12              
ATOM    184  CA  GLU A 186     -35.242  -9.277  62.730  1.00  0.12              
ATOM    185  CA  ASN A 187     -35.134  -7.010  59.685  1.00  0.24              
ATOM    186  CA  TRP A 188     -34.433 -10.169  57.648  1.00  0.15              
ATOM    187  CA  GLY A 189     -37.102 -12.370  56.119  1.00  0.12              
ATOM    188  CA  ASN A 190     -40.277 -12.688  58.198  1.00  0.12              
ATOM    189  CA  LYS A 191     -39.038 -11.205  61.477  1.00  0.14              
ATOM    190  CA  GLY A 192     -35.898 -13.318  61.246  1.00  0.09              
ATOM    191  CA  TYR A 193     -37.567 -16.537  60.127  1.00  0.10              
ATOM    192  CA  ILE A 194     -38.107 -18.410  56.877  1.00  0.12              
ATOM    193  CA  LEU A 195     -40.517 -21.185  55.839  1.00  0.08              
ATOM    194  CA  MET A 196     -38.485 -23.599  53.731  1.00  0.08              
ATOM    195  CA  ALA A 197     -39.791 -26.360  51.430  1.00  0.09              
ATOM    196  CA  ARG A 198     -40.348 -29.714  53.216  1.00  0.10              
ATOM    197  CA  ASN A 199     -40.389 -33.010  51.250  1.00  0.16              
ATOM    198  CA  LYS A 200     -39.392 -31.344  47.999  1.00  0.15              
ATOM    199  CA  ASN A 201     -36.281 -33.480  47.419  1.00  0.19              
ATOM    200  CA  ASN A 202     -34.123 -32.243  50.355  1.00  0.12              
ATOM    201  CA  ALA A 203     -34.492 -28.571  49.386  1.00  0.11              
ATOM    202  CA  CYS A 204     -31.150 -26.753  49.841  1.00  0.07              
ATOM    203  CA  GLY A 205     -29.644 -29.798  51.634  1.00  0.07              
ATOM    204  CA  ILE A 206     -31.863 -29.054  54.655  1.00  0.07              
ATOM    205  CA  ALA A 207     -31.544 -32.634  55.998  1.00  0.08              
ATOM    206  CA  ASN A 208     -27.884 -33.270  55.018  1.00  0.09              
ATOM    207  CA  LEU A 209     -26.149 -31.928  58.121  1.00  0.10              
ATOM    208  CA  ALA A 210     -28.517 -31.898  61.112  1.00  0.09              
ATOM    209  CA  SER A 211     -27.804 -32.562  64.781  1.00  0.09              
ATOM    210  CA  PHE A 212     -28.898 -31.671  68.308  1.00  0.10              
ATOM    211  CA  PRO A 213     -27.453 -31.917  71.855  1.00  0.09              
ATOM    212  CA  LYS A 214     -28.543 -34.238  74.699  1.00  0.12              
ATOM    213  CA  MET A 215     -28.772 -33.134  78.325  1.00  0.16              
ENDMDL
MODEL       21
ATOM      1  CA  ASP A   3     -48.661 -33.021  61.390  1.00  0.45              
ATOM      2  CA  SER A   4     -47.456 -29.567  62.540  1.00  0.20              
ATOM      3  CA  VAL A   5     -45.391 -28.290  65.434  1.00  0.15              
ATOM      4  CA  ASP A   6     -44.114 -24.795  66.105  1.00  0.13              
ATOM      5  CA  TYR A   7     -41.825 -24.618  69.125  1.00  0.11              
ATOM      6  CA  ARG A   8     -42.057 -20.813  69.026  1.00  0.14              
ATOM      7  CA  LYS A   9     -45.664 -21.158  70.236  1.00  0.25              
ATOM      8  CA  LYS A  10     -44.260 -23.358  73.016  1.00  0.21              
ATOM      9  CA  GLY A  11     -41.716 -20.811  74.211  1.00  0.18              
ATOM     10  CA  TYR A  12     -38.668 -22.839  73.232  1.00  0.11              
ATOM     11  CA  VAL A  13     -37.230 -20.213  70.977  1.00  0.14              
ATOM     12  CA  THR A  14     -35.292 -17.118  72.032  1.00  0.18              
ATOM     13  CA  PRO A  15     -35.536 -13.849  70.038  1.00  0.25              
ATOM     14  CA  VAL A  16     -33.642 -13.659  66.730  1.00  0.16              
ATOM     15  CA  LYS A  17     -29.961 -12.627  66.907  1.00  0.16              
ATOM     16  CA  ASN A  18     -27.699 -11.000  64.357  1.00  0.11              
ATOM     17  CA  GLN A  19     -24.359 -12.716  63.735  1.00  0.15              
ATOM     18  CA  GLY A  20     -23.054  -9.523  62.187  1.00  0.25              
ATOM     19  CA  GLN A  21     -19.799  -9.714  60.014  1.00  0.32              
ATOM     20  CA  CYS A  22     -18.522 -12.839  61.715  1.00  0.14              
ATOM     21  CA  GLY A  23     -18.969 -16.286  60.327  1.00  0.11              
ATOM     22  CA  SER A  24     -20.423 -17.579  63.574  1.00  0.08              
ATOM     23  CA  CYS A  25     -23.562 -19.219  62.157  1.00  0.07              
ATOM     24  CA  TRP A  26     -22.413 -22.628  63.597  1.00  0.06              
ATOM     25  CA  ALA A  27     -22.308 -20.990  67.060  1.00  0.06              
ATOM     26  CA  PHE A  28     -25.723 -19.422  66.745  1.00  0.06              
ATOM     27  CA  SER A  29     -27.123 -22.637  65.319  1.00  0.06              
ATOM     28  CA  SER A  30     -25.618 -24.564  68.267  1.00  0.06              
ATOM     29  CA  VAL A  31     -26.786 -22.106  70.917  1.00  0.07              
ATOM     30  CA  GLY A  32     -30.363 -22.205  69.610  1.00  0.07              
ATOM     31  CA  ALA A  33     -30.535 -25.994  69.936  1.00  0.06              
ATOM     32  CA  LEU A  34     -29.169 -25.888  73.505  1.00  0.06              
ATOM     33  CA  GLU A  35     -31.555 -23.058  74.410  1.00  0.07              
ATOM     34  CA  GLY A  36     -34.355 -25.348  73.216  1.00  0.07              
ATOM     35  CA  GLN A  37     -33.287 -28.226  75.376  1.00  0.09              
ATOM     36  CA  LEU A  38     -32.599 -26.050  78.417  1.00  0.09              
ATOM     37  CA  LYS A  39     -36.250 -24.994  78.100  1.00  0.09              
ATOM     38  CA  LYS A  40     -37.437 -28.587  77.754  1.00  0.15              
ATOM     39  CA  LYS A  41     -35.416 -29.577  80.843  1.00  0.21              
ATOM     40  CA  THR A  42     -35.574 -26.729  83.344  1.00  0.28              
ATOM     41  CA  GLY A  43     -38.571 -24.954  82.079  1.00  0.23              
ATOM     42  CA  LYS A  44     -36.565 -21.658  81.636  1.00  0.25              
ATOM     43  CA  LEU A  45     -35.623 -20.018  78.339  1.00  0.14              
ATOM     44  CA  LEU A  46     -32.362 -18.033  78.537  1.00  0.20              
ATOM     45  CA  ASN A  47     -29.867 -16.657  75.972  1.00  0.14              
ATOM     46  CA  LEU A  48     -26.748 -18.837  75.766  1.00  0.08              
ATOM     47  CA  SER A  49     -23.360 -17.508  74.628  1.00  0.08              
ATOM     48  CA  PRO A  50     -22.337 -18.060  70.961  1.00  0.07              
ATOM     49  CA  GLN A  51     -19.192 -15.989  71.648  1.00  0.07              
ATOM     50  CA  ASN A  52     -18.090 -18.512  74.317  1.00  0.08              
ATOM     51  CA  LEU A  53     -18.170 -21.050  71.499  1.00  0.07              
ATOM     52  CA  VAL A  54     -16.450 -18.781  68.939  1.00  0.07              
ATOM     53  CA  ASP A  55     -13.522 -18.024  71.326  1.00  0.10              
ATOM     54  CA  CYS A  56     -13.278 -21.480  72.923  1.00  0.11              
ATOM     55  CA  VAL A  57     -13.878 -24.205  70.332  1.00  0.11              
ATOM     56  CA  SER A  58     -10.370 -24.872  68.981  1.00  0.19              
ATOM     57  CA  GLU A  59     -11.705 -27.644  66.685  1.00  0.19              
ATOM     58  CA  ASN A  60     -13.670 -24.841  64.962  1.00  0.14              
ATOM     59  CA  ASP A  61     -12.379 -21.643  63.435  1.00  0.12              
ATOM     60  CA  GLY A  62     -14.325 -18.782  65.171  1.00  0.11              
ATOM     61  CA  CYS A  63     -15.364 -16.305  62.572  1.00  0.11              
ATOM     62  CA  GLY A  64     -13.814 -18.435  59.917  1.00  0.14              
ATOM     63  CA  GLY A  65     -16.456 -21.163  60.192  1.00  0.13              
ATOM     64  CA  GLY A  66     -17.122 -24.405  62.029  1.00  0.14              
ATOM     65  CA  TYR A  67     -19.475 -27.315  62.997  1.00  0.10              
ATOM     66  CA  MET A  68     -22.265 -27.534  65.550  1.00  0.08              
ATOM     67  CA  THR A  69     -21.066 -31.041  66.480  1.00  0.09              
ATOM     68  CA  ASN A  70     -17.681 -29.718  67.613  1.00  0.10              
ATOM     69  CA  ALA A  71     -19.541 -27.016  69.537  1.00  0.08              
ATOM     70  CA  PHE A  72     -21.695 -29.577  71.511  1.00  0.08              
ATOM     71  CA  GLN A  73     -18.571 -31.615  72.402  1.00  0.10              
ATOM     72  CA  TYR A  74     -16.873 -28.522  73.753  1.00  0.09              
ATOM     73  CA  VAL A  75     -19.880 -27.785  75.878  1.00  0.08              
ATOM     74  CA  GLN A  76     -19.964 -31.397  77.060  1.00  0.09              
ATOM     75  CA  LYS A  77     -16.289 -31.564  78.004  1.00  0.14              
ATOM     76  CA  ASN A  78     -16.196 -28.023  79.331  1.00  0.15              
ATOM     77  CA  ARG A  79     -19.298 -29.145  81.375  1.00  0.12              
ATOM     78  CA  GLY A  80     -21.038 -25.951  80.666  1.00  0.10              
ATOM     79  CA  ILE A  81     -21.591 -22.911  78.482  1.00  0.10              
ATOM     80  CA  ASP A  82     -22.003 -19.377  79.764  1.00  0.08              
ATOM     81  CA  SER A  83     -25.074 -17.234  79.297  1.00  0.08              
ATOM     82  CA  GLU A  84     -25.149 -14.268  76.866  1.00  0.09              
ATOM     83  CA  ASP A  85     -24.819 -11.857  79.851  1.00  0.17              
ATOM     84  CA  ALA A  86     -21.806 -13.663  81.344  1.00  0.14              
ATOM     85  CA  TYR A  87     -20.185 -13.729  77.850  1.00  0.12              
ATOM     86  CA  PRO A  88     -21.466 -11.000  75.441  1.00  0.17              
ATOM     87  CA  TYR A  89     -21.109 -11.472  71.643  1.00  0.16              
ATOM     88  CA  VAL A  90     -18.652  -9.014  70.180  1.00  0.26              
ATOM     89  CA  GLY A  91     -18.574 -10.566  66.762  1.00  0.19              
ATOM     90  CA  GLN A  92     -14.706 -11.033  66.696  1.00  0.22              
ATOM     91  CA  GLU A  93     -12.471 -13.964  67.683  1.00  0.18              
ATOM     92  CA  GLU A  94     -10.719 -13.534  71.031  1.00  0.32              
ATOM     93  CA  SER A  95      -8.973 -15.646  73.568  1.00  0.32              
ATOM     94  CA  CYS A  96     -11.178 -18.119  75.451  1.00  0.17              
ATOM     95  CA  MET A  97     -12.509 -16.398  78.579  1.00  0.30              
ATOM     96  CA  TYR A  98     -14.978 -18.972  79.940  1.00  0.22              
ATOM     97  CA  ASN A  99     -16.254 -17.994  83.376  1.00  0.24              
ATOM     98  CA  PRO A 100     -17.746 -20.914  85.313  1.00  0.24              
ATOM     99  CA  THR A 101     -19.833 -18.584  87.517  1.00  0.29              
ATOM    100  CA  GLY A 102     -21.711 -17.632  84.399  1.00  0.15              
ATOM    101  CA  LYS A 103     -22.600 -21.173  83.433  1.00  0.11              
ATOM    102  CA  ALA A 104     -26.174 -21.428  82.322  1.00  0.12              
ATOM    103  CA  ALA A 105     -26.246 -24.821  80.627  1.00  0.15              
ATOM    104  CA  LYS A 106     -24.533 -28.090  80.095  1.00  0.12              
ATOM    105  CA  CYS A 107     -24.445 -30.814  77.437  1.00  0.10              
ATOM    106  CA  ARG A 108     -24.171 -34.565  77.539  1.00  0.11              
ATOM    107  CA  GLY A 109     -23.583 -35.259  73.787  1.00  0.11              
ATOM    108  CA  TYR A 110     -25.389 -34.918  70.517  1.00  0.10              
ATOM    109  CA  ARG A 111     -27.260 -37.016  67.942  1.00  0.17              
ATOM    110  CA  GLU A 112     -26.924 -36.698  64.183  1.00  0.14              
ATOM    111  CA  ILE A 113     -29.764 -37.217  61.684  1.00  0.14              
ATOM    112  CA  PRO A 114     -29.179 -39.518  58.689  1.00  0.18              
ATOM    113  CA  GLU A 115     -27.922 -37.569  55.626  1.00  0.15              
ATOM    114  CA  GLY A 116     -30.780 -36.403  53.410  1.00  0.11              
ATOM    115  CA  ASN A 117     -33.371 -38.041  55.527  1.00  0.13              
ATOM    116  CA  GLU A 118     -36.140 -35.455  56.033  1.00  0.11              
ATOM    117  CA  LYS A 119     -38.377 -38.048  57.694  1.00  0.14              
ATOM    118  CA  ALA A 120     -35.794 -38.474  60.371  1.00  0.13              
ATOM    119  CA  LEU A 121     -35.425 -34.719  60.707  1.00  0.10              
ATOM    120  CA  LYS A 122     -39.184 -34.600  61.255  1.00  0.11              
ATOM    121  CA  ARG A 123     -39.185 -37.424  63.815  1.00  0.13              
ATOM    122  CA  ALA A 124     -36.496 -35.557  65.703  1.00  0.11              
ATOM    123  CA  VAL A 125     -38.141 -32.134  65.736  1.00  0.09              
ATOM    124  CA  ALA A 126     -41.470 -33.499  67.048  1.00  0.13              
ATOM    125  CA  ARG A 127     -39.623 -35.460  69.821  1.00  0.17              
ATOM    126  CA  VAL A 128     -36.624 -33.417  70.929  1.00  0.15              
ATOM    127  CA  GLY A 129     -37.441 -29.900  69.735  1.00  0.10              
ATOM    128  CA  PRO A 130     -35.353 -27.405  67.689  1.00  0.06              
ATOM    129  CA  VAL A 131     -32.576 -29.079  65.675  1.00  0.07              
ATOM    130  CA  SER A 132     -29.459 -27.507  64.166  1.00  0.05              
ATOM    131  CA  VAL A 133     -29.257 -27.701  60.380  1.00  0.07              
ATOM    132  CA  ALA A 134     -27.048 -26.564  57.530  1.00  0.08              
ATOM    133  CA  ILE A 135     -28.457 -25.266  54.242  1.00  0.08              
ATOM    134  CA  ASP A 136     -27.406 -23.386  51.112  1.00  0.08              
ATOM    135  CA  ALA A 137     -28.353 -19.811  51.708  1.00  0.16              
ATOM    136  CA  SER A 138     -26.395 -18.267  48.774  1.00  0.25              
ATOM    137  CA  LEU A 139     -29.341 -17.627  46.435  1.00  0.20              
ATOM    138  CA  THR A 140     -30.548 -14.089  46.115  1.00  0.25              
ATOM    139  CA  SER A 141     -34.092 -15.405  46.480  1.00  0.21              
ATOM    140  CA  PHE A 142     -33.242 -16.511  49.998  1.00  0.16              
ATOM    141  CA  GLN A 143     -31.664 -13.122  50.607  1.00  0.23              
ATOM    142  CA  PHE A 144     -34.905 -11.226  49.716  1.00  0.24              
ATOM    143  CA  TYR A 145     -37.450 -13.706  51.132  1.00  0.18              
ATOM    144  CA  SER A 146     -40.162 -12.024  52.996  1.00  0.15              
ATOM    145  CA  LYS A 147     -43.186 -14.478  53.151  1.00  0.26              
ATOM    146  CA  GLY A 148     -44.540 -17.776  51.857  1.00  0.29              
ATOM    147  CA  VAL A 149     -42.918 -21.192  51.588  1.00  0.12              
ATOM    148  CA  TYR A 150     -39.550 -20.561  50.108  1.00  0.13              
ATOM    149  CA  TYR A 151     -38.341 -22.827  47.314  1.00  0.20              
ATOM    150  CA  ASP A 152     -35.905 -22.149  44.429  1.00  0.22              
ATOM    151  CA  GLU A 153     -34.778 -24.897  42.069  1.00  0.31              
ATOM    152  CA  SER A 154     -31.277 -23.283  41.944  1.00  0.28              
ATOM    153  CA  CYS A 155     -30.636 -24.080  45.619  1.00  0.16              
ATOM    154  CA  ASN A 156     -27.694 -26.416  46.082  1.00  0.14              
ATOM    155  CA  SER A 157     -27.963 -29.491  48.366  1.00  0.12              
ATOM    156  CA  ASP A 158     -24.228 -29.887  47.828  1.00  0.22              
ATOM    157  CA  ASN A 159     -23.249 -26.320  48.666  1.00  0.18              
ATOM    158  CA  LEU A 160     -24.127 -25.992  52.346  1.00  0.12              
ATOM    159  CA  ASN A 161     -22.825 -22.608  53.531  1.00  0.16              
ATOM    160  CA  HIS A 162     -25.081 -21.447  56.371  1.00  0.12              
ATOM    161  CA  ALA A 163     -25.799 -23.022  59.787  1.00  0.07              
ATOM    162  CA  VAL A 164     -29.318 -22.303  60.974  1.00  0.07              
ATOM    163  CA  LEU A 165     -32.156 -23.627  63.249  1.00  0.06              
ATOM    164  CA  ALA A 166     -35.116 -25.941  62.459  1.00  0.06              
ATOM    165  CA  VAL A 167     -37.743 -24.700  64.902  1.00  0.07              
ATOM    166  CA  GLY A 168     -40.759 -26.670  63.696  1.00  0.08              
ATOM    167  CA  TYR A 169     -42.555 -27.879  60.589  1.00  0.09              
ATOM    168  CA  GLY A 170     -46.047 -27.597  59.075  1.00  0.19              
ATOM    169  CA  ILE A 171     -47.962 -26.879  55.954  1.00  0.17              
ATOM    170  CA  GLN A 172     -49.258 -23.593  54.592  1.00  0.31              
ATOM    171  CA  LYS A 173     -51.674 -23.548  51.678  1.00  0.65              
ATOM    172  CA  GLY A 174     -51.013 -26.967  50.649  1.00  0.51              
ATOM    173  CA  ASN A 175     -47.236 -26.642  50.883  1.00  0.25              
ATOM    174  CA  LYS A 176     -45.250 -28.513  53.567  1.00  0.13              
ATOM    175  CA  HIS A 177     -42.424 -26.498  55.094  1.00  0.07              
ATOM    176  CA  TRP A 178     -39.779 -26.286  57.821  1.00  0.07              
ATOM    177  CA  ILE A 179     -39.862 -23.312  60.210  1.00  0.07              
ATOM    178  CA  ILE A 180     -36.285 -21.962  60.083  1.00  0.08              
ATOM    179  CA  LYS A 181     -34.771 -19.402  62.464  1.00  0.08              
ATOM    180  CA  ASN A 182     -31.942 -17.387  60.895  1.00  0.10              
ATOM    181  CA  SER A 183     -29.219 -15.272  62.548  1.00  0.11              
ATOM    182  CA  TRP A 184     -29.347 -12.284  60.127  1.00  0.12              
ATOM    183  CA  GLY A 185     -31.551 -10.148  62.546  1.00  0.12              
ATOM    184  CA  GLU A 186     -35.181  -9.280  62.730  1.00  0.12              
ATOM    185  CA  ASN A 187     -35.109  -7.019  59.680  1.00  0.24              
ATOM    186  CA  TRP A 188     -34.455 -10.193  57.640  1.00  0.15              
ATOM    187  CA  GLY A 189     -37.149 -12.363  56.143  1.00  0.12              
ATOM    188  CA  ASN A 190     -40.310 -12.689  58.285  1.00  0.12              
ATOM    189  CA  LYS A 191     -39.005 -11.201  61.544  1.00  0.14              
ATOM    190  CA  GLY A 192     -35.882 -13.322  61.255  1.00  0.09              
ATOM    191  CA  TYR A 193     -37.562 -16.539  60.158  1.00  0.10              
ATOM    192  CA  ILE A 194     -38.156 -18.412  56.910  1.00  0.12              
ATOM    193  CA  LEU A 195     -40.550 -21.202  55.870  1.00  0.08              
ATOM    194  CA  MET A 196     -38.520 -23.595  53.740  1.00  0.08              
ATOM    195  CA  ALA A 197     -39.804 -26.363  51.437  1.00  0.09              
ATOM    196  CA  ARG A 198     -40.317 -29.732  53.218  1.00  0.10              
ATOM    197  CA  ASN A 199     -40.345 -33.023  51.244  1.00  0.16              
ATOM    198  CA  LYS A 200     -39.375 -31.340  47.992  1.00  0.15              
ATOM    199  CA  ASN A 201     -36.247 -33.448  47.395  1.00  0.19              
ATOM    200  CA  ASN A 202     -34.092 -32.206  50.331  1.00  0.12              
ATOM    201  CA  ALA A 203     -34.496 -28.540  49.381  1.00  0.11              
ATOM    202  CA  CYS A 204     -31.169 -26.690  49.836  1.00  0.07              
ATOM    203  CA  GLY A 205     -29.634 -29.751  51.612  1.00  0.07              
ATOM    204  CA  ILE A 206     -31.844 -29.021  54.637  1.00  0.07              
ATOM    205  CA  ALA A 207     -31.503 -32.608  55.975  1.00  0.08              
ATOM    206  CA  ASN A 208     -27.830 -33.206  54.974  1.00  0.09              
ATOM    207  CA  LEU A 209     -26.102 -31.886  58.092  1.00  0.10              
ATOM    208  CA  ALA A 210     -28.471 -31.885  61.097  1.00  0.09              
ATOM    209  CA  SER A 211     -27.785 -32.555  64.771  1.00  0.09              
ATOM    210  CA  PHE A 212     -28.878 -31.664  68.295  1.00  0.10              
ATOM    211  CA  PRO A 213     -27.484 -31.912  71.865  1.00  0.09              
ATOM    212  CA  LYS A 214     -28.610 -34.212  74.716  1.00  0.12              
ATOM    213  CA  MET A 215     -28.871 -33.089  78.337  1.00  0.16              
ENDMDL
MODEL       22
ATOM      1  CA  ASP A   3     -48.590 -33.135  61.404  1.00  0.45              
ATOM      2  CA  SER A   4     -47.415 -29.662  62.556  1.00  0.20              
ATOM      3  CA  VAL A   5     -45.353 -28.363  65.445  1.00  0.15              
ATOM      4  CA  ASP A   6     -44.109 -24.854  66.092  1.00  0.13              
ATOM      5  CA  TYR A   7     -41.814 -24.632  69.104  1.00  0.11              
ATOM      6  CA  ARG A   8     -42.056 -20.826  68.952  1.00  0.14              
ATOM      7  CA  LYS A   9     -45.666 -21.160  70.165  1.00  0.25              
ATOM      8  CA  LYS A  10     -44.264 -23.325  72.976  1.00  0.21              
ATOM      9  CA  GLY A  11     -41.723 -20.777  74.166  1.00  0.18              
ATOM     10  CA  TYR A  12     -38.673 -22.786  73.182  1.00  0.11              
ATOM     11  CA  VAL A  13     -37.231 -20.185  70.925  1.00  0.14              
ATOM     12  CA  THR A  14     -35.282 -17.098  71.985  1.00  0.18              
ATOM     13  CA  PRO A  15     -35.488 -13.813  70.012  1.00  0.25              
ATOM     14  CA  VAL A  16     -33.568 -13.653  66.714  1.00  0.16              
ATOM     15  CA  LYS A  17     -29.875 -12.619  66.861  1.00  0.16              
ATOM     16  CA  ASN A  18     -27.627 -11.013  64.290  1.00  0.11              
ATOM     17  CA  GLN A  19     -24.294 -12.752  63.680  1.00  0.15              
ATOM     18  CA  GLY A  20     -22.987  -9.561  62.144  1.00  0.25              
ATOM     19  CA  GLN A  21     -19.692  -9.795  59.968  1.00  0.32              
ATOM     20  CA  CYS A  22     -18.433 -12.908  61.694  1.00  0.14              
ATOM     21  CA  GLY A  23     -18.911 -16.341  60.323  1.00  0.11              
ATOM     22  CA  SER A  24     -20.367 -17.622  63.573  1.00  0.08              
ATOM     23  CA  CYS A  25     -23.512 -19.244  62.156  1.00  0.07              
ATOM     24  CA  TRP A  26     -22.376 -22.672  63.597  1.00  0.06              
ATOM     25  CA  ALA A  27     -22.285 -21.013  67.058  1.00  0.06              
ATOM     26  CA  PHE A  28     -25.678 -19.432  66.732  1.00  0.06              
ATOM     27  CA  SER A  29     -27.101 -22.642  65.313  1.00  0.06              
ATOM     28  CA  SER A  30     -25.610 -24.568  68.269  1.00  0.06              
ATOM     29  CA  VAL A  31     -26.777 -22.099  70.909  1.00  0.07              
ATOM     30  CA  GLY A  32     -30.353 -22.197  69.596  1.00  0.07              
ATOM     31  CA  ALA A  33     -30.532 -25.984  69.929  1.00  0.06              
ATOM     32  CA  LEU A  34     -29.182 -25.864  73.503  1.00  0.06              
ATOM     33  CA  GLU A  35     -31.563 -23.018  74.386  1.00  0.07              
ATOM     34  CA  GLY A  36     -34.361 -25.321  73.199  1.00  0.07              
ATOM     35  CA  GLN A  37     -33.315 -28.177  75.376  1.00  0.09              
ATOM     36  CA  LEU A  38     -32.634 -25.986  78.407  1.00  0.09              
ATOM     37  CA  LYS A  39     -36.283 -24.912  78.068  1.00  0.09              
ATOM     38  CA  LYS A  40     -37.481 -28.502  77.737  1.00  0.15              
ATOM     39  CA  LYS A  41     -35.482 -29.478  80.846  1.00  0.21              
ATOM     40  CA  THR A  42     -35.634 -26.626  83.329  1.00  0.28              
ATOM     41  CA  GLY A  43     -38.607 -24.874  82.049  1.00  0.23              
ATOM     42  CA  LYS A  44     -36.605 -21.548  81.581  1.00  0.25              
ATOM     43  CA  LEU A  45     -35.632 -19.940  78.282  1.00  0.14              
ATOM     44  CA  LEU A  46     -32.365 -17.965  78.482  1.00  0.20              
ATOM     45  CA  ASN A  47     -29.853 -16.609  75.923  1.00  0.14              
ATOM     46  CA  LEU A  48     -26.742 -18.803  75.736  1.00  0.08              
ATOM     47  CA  SER A  49     -23.341 -17.502  74.610  1.00  0.08              
ATOM     48  CA  PRO A  50     -22.303 -18.074  70.949  1.00  0.07              
ATOM     49  CA  GLN A  51     -19.143 -16.022  71.639  1.00  0.07              
ATOM     50  CA  ASN A  52     -18.072 -18.540  74.325  1.00  0.08              
ATOM     51  CA  LEU A  53     -18.155 -21.090  71.517  1.00  0.07              
ATOM     52  CA  VAL A  54     -16.411 -18.840  68.953  1.00  0.07              
ATOM     53  CA  ASP A  55     -13.485 -18.099  71.351  1.00  0.10              
ATOM     54  CA  CYS A  56     -13.273 -21.546  72.964  1.00  0.11              
ATOM     55  CA  VAL A  57     -13.875 -24.273  70.375  1.00  0.11              
ATOM     56  CA  SER A  58     -10.366 -24.959  69.035  1.00  0.19              
ATOM     57  CA  GLU A  59     -11.708 -27.749  66.755  1.00  0.19              
ATOM     58  CA  ASN A  60     -13.651 -24.935  65.009  1.00  0.14              
ATOM     59  CA  ASP A  61     -12.338 -21.749  63.473  1.00  0.12              
ATOM     60  CA  GLY A  62     -14.289 -18.844  65.185  1.00  0.11              
ATOM     61  CA  CYS A  63     -15.293 -16.391  62.578  1.00  0.11              
ATOM     62  CA  GLY A  64     -13.762 -18.512  59.932  1.00  0.14              
ATOM     63  CA  GLY A  65     -16.418 -21.227  60.205  1.00  0.13              
ATOM     64  CA  GLY A  66     -17.101 -24.459  62.052  1.00  0.14              
ATOM     65  CA  TYR A  67     -19.461 -27.387  63.036  1.00  0.10              
ATOM     66  CA  MET A  68     -22.256 -27.563  65.585  1.00  0.08              
ATOM     67  CA  THR A  69     -21.078 -31.069  66.527  1.00  0.09              
ATOM     68  CA  ASN A  70     -17.692 -29.766  67.676  1.00  0.10              
ATOM     69  CA  ALA A  71     -19.547 -27.041  69.573  1.00  0.08              
ATOM     70  CA  PHE A  72     -21.728 -29.593  71.563  1.00  0.08              
ATOM     71  CA  GLN A  73     -18.615 -31.641  72.475  1.00  0.10              
ATOM     72  CA  TYR A  74     -16.918 -28.557  73.837  1.00  0.09              
ATOM     73  CA  VAL A  75     -19.925 -27.789  75.925  1.00  0.08              
ATOM     74  CA  GLN A  76     -20.037 -31.397  77.126  1.00  0.09              
ATOM     75  CA  LYS A  77     -16.373 -31.581  78.100  1.00  0.14              
ATOM     76  CA  ASN A  78     -16.267 -28.034  79.407  1.00  0.15              
ATOM     77  CA  ARG A  79     -19.403 -29.129  81.448  1.00  0.12              
ATOM     78  CA  GLY A  80     -21.085 -25.935  80.692  1.00  0.10              
ATOM     79  CA  ILE A  81     -21.624 -22.893  78.501  1.00  0.10              
ATOM     80  CA  ASP A  82     -22.021 -19.349  79.761  1.00  0.08              
ATOM     81  CA  SER A  83     -25.076 -17.194  79.270  1.00  0.08              
ATOM     82  CA  GLU A  84     -25.120 -14.233  76.812  1.00  0.09              
ATOM     83  CA  ASP A  85     -24.790 -11.807  79.786  1.00  0.17              
ATOM     84  CA  ALA A  86     -21.798 -13.632  81.314  1.00  0.14              
ATOM     85  CA  TYR A  87     -20.151 -13.722  77.814  1.00  0.12              
ATOM     86  CA  PRO A  88     -21.412 -10.998  75.394  1.00  0.17              
ATOM     87  CA  TYR A  89     -21.018 -11.496  71.585  1.00  0.16              
ATOM     88  CA  VAL A  90     -18.559  -9.053  70.137  1.00  0.26              
ATOM     89  CA  GLY A  91     -18.504 -10.605  66.734  1.00  0.19              
ATOM     90  CA  GLN A  92     -14.608 -11.126  66.681  1.00  0.22              
ATOM     91  CA  GLU A  93     -12.386 -14.067  67.693  1.00  0.18              
ATOM     92  CA  GLU A  94     -10.635 -13.643  71.042  1.00  0.32              
ATOM     93  CA  SER A  95      -8.934 -15.736  73.600  1.00  0.32              
ATOM     94  CA  CYS A  96     -11.164 -18.190  75.489  1.00  0.17              
ATOM     95  CA  MET A  97     -12.495 -16.451  78.608  1.00  0.30              
ATOM     96  CA  TYR A  98     -14.997 -18.998  79.977  1.00  0.22              
ATOM     97  CA  ASN A  99     -16.284 -17.982  83.394  1.00  0.24              
ATOM     98  CA  PRO A 100     -17.802 -20.881  85.343  1.00  0.24              
ATOM     99  CA  THR A 101     -19.888 -18.523  87.522  1.00  0.29              
ATOM    100  CA  GLY A 102     -21.736 -17.593  84.390  1.00  0.15              
ATOM    101  CA  LYS A 103     -22.653 -21.117  83.438  1.00  0.11              
ATOM    102  CA  ALA A 104     -26.210 -21.376  82.310  1.00  0.12              
ATOM    103  CA  ALA A 105     -26.288 -24.779  80.634  1.00  0.15              
ATOM    104  CA  LYS A 106     -24.612 -28.048  80.118  1.00  0.12              
ATOM    105  CA  CYS A 107     -24.514 -30.793  77.474  1.00  0.10              
ATOM    106  CA  ARG A 108     -24.272 -34.541  77.600  1.00  0.11              
ATOM    107  CA  GLY A 109     -23.627 -35.259  73.829  1.00  0.11              
ATOM    108  CA  TYR A 110     -25.427 -34.927  70.565  1.00  0.10              
ATOM    109  CA  ARG A 111     -27.245 -37.008  67.930  1.00  0.17              
ATOM    110  CA  GLU A 112     -26.865 -36.683  64.174  1.00  0.14              
ATOM    111  CA  ILE A 113     -29.676 -37.209  61.637  1.00  0.14              
ATOM    112  CA  PRO A 114     -29.074 -39.486  58.630  1.00  0.18              
ATOM    113  CA  GLU A 115     -27.828 -37.507  55.564  1.00  0.15              
ATOM    114  CA  GLY A 116     -30.729 -36.369  53.378  1.00  0.11              
ATOM    115  CA  ASN A 117     -33.280 -38.020  55.486  1.00  0.13              
ATOM    116  CA  GLU A 118     -36.062 -35.455  56.007  1.00  0.11              
ATOM    117  CA  LYS A 119     -38.276 -38.071  57.663  1.00  0.14              
ATOM    118  CA  ALA A 120     -35.714 -38.482  60.345  1.00  0.13              
ATOM    119  CA  LEU A 121     -35.350 -34.728  60.685  1.00  0.10              
ATOM    120  CA  LYS A 122     -39.104 -34.639  61.236  1.00  0.11              
ATOM    121  CA  ARG A 123     -39.069 -37.472  63.789  1.00  0.13              
ATOM    122  CA  ALA A 124     -36.432 -35.571  65.688  1.00  0.11              
ATOM    123  CA  VAL A 125     -38.090 -32.162  65.723  1.00  0.09              
ATOM    124  CA  ALA A 126     -41.418 -33.546  67.035  1.00  0.13              
ATOM    125  CA  ARG A 127     -39.531 -35.518  69.799  1.00  0.17              
ATOM    126  CA  VAL A 128     -36.578 -33.422  70.921  1.00  0.15              
ATOM    127  CA  GLY A 129     -37.427 -29.909  69.726  1.00  0.10              
ATOM    128  CA  PRO A 130     -35.333 -27.415  67.680  1.00  0.06              
ATOM    129  CA  VAL A 131     -32.552 -29.077  65.662  1.00  0.07              
ATOM    130  CA  SER A 132     -29.438 -27.504  64.153  1.00  0.05              
ATOM    131  CA  VAL A 133     -29.226 -27.688  60.365  1.00  0.07              
ATOM    132  CA  ALA A 134     -27.039 -26.538  57.509  1.00  0.08              
ATOM    133  CA  ILE A 135     -28.462 -25.209  54.230  1.00  0.08              
ATOM    134  CA  ASP A 136     -27.447 -23.295  51.106  1.00  0.08              
ATOM    135  CA  ALA A 137     -28.410 -19.748  51.719  1.00  0.16              
ATOM    136  CA  SER A 138     -26.486 -18.165  48.783  1.00  0.25              
ATOM    137  CA  LEU A 139     -29.455 -17.537  46.451  1.00  0.20              
ATOM    138  CA  THR A 140     -30.697 -14.017  46.114  1.00  0.25              
ATOM    139  CA  SER A 141     -34.218 -15.371  46.497  1.00  0.21              
ATOM    140  CA  PHE A 142     -33.374 -16.449  50.019  1.00  0.16              
ATOM    141  CA  GLN A 143     -31.816 -13.046  50.606  1.00  0.23              
ATOM    142  CA  PHE A 144     -35.106 -11.183  49.726  1.00  0.24              
ATOM    143  CA  TYR A 145     -37.623 -13.688  51.170  1.00  0.18              
ATOM    144  CA  SER A 146     -40.277 -12.036  53.070  1.00  0.15              
ATOM    145  CA  LYS A 147     -43.308 -14.515  53.287  1.00  0.26              
ATOM    146  CA  GLY A 148     -44.609 -17.801  51.930  1.00  0.29              
ATOM    147  CA  VAL A 149     -42.990 -21.214  51.640  1.00  0.12              
ATOM    148  CA  TYR A 150     -39.663 -20.550  50.139  1.00  0.13              
ATOM    149  CA  TYR A 151     -38.442 -22.796  47.334  1.00  0.20              
ATOM    150  CA  ASP A 152     -35.999 -22.098  44.443  1.00  0.22              
ATOM    151  CA  GLU A 153     -34.857 -24.826  42.072  1.00  0.31              
ATOM    152  CA  SER A 154     -31.355 -23.195  41.947  1.00  0.28              
ATOM    153  CA  CYS A 155     -30.705 -23.992  45.618  1.00  0.16              
ATOM    154  CA  ASN A 156     -27.740 -26.297  46.056  1.00  0.14              
ATOM    155  CA  SER A 157     -27.966 -29.402  48.331  1.00  0.12              
ATOM    156  CA  ASP A 158     -24.230 -29.748  47.758  1.00  0.22              
ATOM    157  CA  ASN A 159     -23.279 -26.176  48.611  1.00  0.18              
ATOM    158  CA  LEU A 160     -24.139 -25.889  52.301  1.00  0.12              
ATOM    159  CA  ASN A 161     -22.852 -22.502  53.497  1.00  0.16              
ATOM    160  CA  HIS A 162     -25.100 -21.387  56.369  1.00  0.12              
ATOM    161  CA  ALA A 163     -25.781 -23.012  59.780  1.00  0.07              
ATOM    162  CA  VAL A 164     -29.296 -22.297  60.972  1.00  0.07              
ATOM    163  CA  LEU A 165     -32.137 -23.629  63.237  1.00  0.06              
ATOM    164  CA  ALA A 166     -35.098 -25.945  62.451  1.00  0.06              
ATOM    165  CA  VAL A 167     -37.726 -24.718  64.895  1.00  0.07              
ATOM    166  CA  GLY A 168     -40.740 -26.699  63.699  1.00  0.08              
ATOM    167  CA  TYR A 169     -42.517 -27.946  60.597  1.00  0.09              
ATOM    168  CA  GLY A 170     -46.031 -27.658  59.089  1.00  0.19              
ATOM    169  CA  ILE A 171     -47.963 -26.989  55.982  1.00  0.17              
ATOM    170  CA  GLN A 172     -49.306 -23.718  54.630  1.00  0.31              
ATOM    171  CA  LYS A 173     -51.748 -23.722  51.734  1.00  0.65              
ATOM    172  CA  GLY A 174     -51.020 -27.075  50.677  1.00  0.51              
ATOM    173  CA  ASN A 175     -47.249 -26.730  50.911  1.00  0.25              
ATOM    174  CA  LYS A 176     -45.232 -28.587  53.587  1.00  0.13              
ATOM    175  CA  HIS A 177     -42.425 -26.540  55.112  1.00  0.07              
ATOM    176  CA  TRP A 178     -39.765 -26.316  57.825  1.00  0.07              
ATOM    177  CA  ILE A 179     -39.855 -23.342  60.221  1.00  0.07              
ATOM    178  CA  ILE A 180     -36.286 -21.967  60.086  1.00  0.08              
ATOM    179  CA  LYS A 181     -34.751 -19.410  62.457  1.00  0.08              
ATOM    180  CA  ASN A 182     -31.928 -17.390  60.884  1.00  0.10              
ATOM    181  CA  SER A 183     -29.183 -15.282  62.511  1.00  0.11              
ATOM    182  CA  TRP A 184     -29.302 -12.307  60.063  1.00  0.12              
ATOM    183  CA  GLY A 185     -31.512 -10.154  62.517  1.00  0.12              
ATOM    184  CA  GLU A 186     -35.120  -9.284  62.731  1.00  0.12              
ATOM    185  CA  ASN A 187     -35.084  -7.028  59.675  1.00  0.24              
ATOM    186  CA  TRP A 188     -34.476 -10.217  57.633  1.00  0.15              
ATOM    187  CA  GLY A 189     -37.196 -12.357  56.168  1.00  0.12              
ATOM    188  CA  ASN A 190     -40.344 -12.690  58.372  1.00  0.12              
ATOM    189  CA  LYS A 191     -38.973 -11.197  61.612  1.00  0.14              
ATOM    190  CA  GLY A 192     -35.866 -13.326  61.264  1.00  0.09              
ATOM    191  CA  TYR A 193     -37.557 -16.541  60.190  1.00  0.10              
ATOM    192  CA  ILE A 194     -38.204 -18.415  56.944  1.00  0.12              
ATOM    193  CA  LEU A 195     -40.582 -21.218  55.902  1.00  0.08              
ATOM    194  CA  MET A 196     -38.555 -23.592  53.749  1.00  0.08              
ATOM    195  CA  ALA A 197     -39.817 -26.366  51.443  1.00  0.09              
ATOM    196  CA  ARG A 198     -40.285 -29.751  53.219  1.00  0.10              
ATOM    197  CA  ASN A 199     -40.300 -33.036  51.239  1.00  0.16              
ATOM    198  CA  LYS A 200     -39.357 -31.336  47.986  1.00  0.15              
ATOM    199  CA  ASN A 201     -36.213 -33.415  47.370  1.00  0.19              
ATOM    200  CA  ASN A 202     -34.061 -32.169  50.307  1.00  0.12              
ATOM    201  CA  ALA A 203     -34.501 -28.509  49.376  1.00  0.11              
ATOM    202  CA  CYS A 204     -31.188 -26.627  49.830  1.00  0.07              
ATOM    203  CA  GLY A 205     -29.624 -29.704  51.590  1.00  0.07              
ATOM    204  CA  ILE A 206     -31.824 -28.988  54.619  1.00  0.07              
ATOM    205  CA  ALA A 207     -31.462 -32.583  55.952  1.00  0.08              
ATOM    206  CA  ASN A 208     -27.775 -33.142  54.930  1.00  0.09              
ATOM    207  CA  LEU A 209     -26.056 -31.845  58.063  1.00  0.10              
ATOM    208  CA  ALA A 210     -28.425 -31.872  61.083  1.00  0.09              
ATOM    209  CA  SER A 211     -27.766 -32.548  64.761  1.00  0.09              
ATOM    210  CA  PHE A 212     -28.859 -31.657  68.282  1.00  0.10              
ATOM    211  CA  PRO A 213     -27.514 -31.906  71.875  1.00  0.09              
ATOM    212  CA  LYS A 214     -28.676 -34.185  74.733  1.00  0.12              
ATOM    213  CA  MET A 215     -28.970 -33.045  78.349  1.00  0.16              
ENDMDL
MODEL       23
ATOM      1  CA  ASP A   3     -48.520 -33.250  61.417  1.00  0.45              
ATOM      2  CA  SER A   4     -47.373 -29.756  62.573  1.00  0.20              
ATOM      3  CA  VAL A   5     -45.316 -28.437  65.456  1.00  0.15              
ATOM      4  CA  ASP A   6     -44.104 -24.913  66.079  1.00  0.13              
ATOM      5  CA  TYR A   7     -41.803 -24.646  69.084  1.00  0.11              
ATOM      6  CA  ARG A   8     -42.055 -20.839  68.878  1.00  0.14              
ATOM      7  CA  LYS A   9     -45.667 -21.162  70.094  1.00  0.25              
ATOM      8  CA  LYS A  10     -44.268 -23.291  72.936  1.00  0.21              
ATOM      9  CA  GLY A  11     -41.729 -20.743  74.122  1.00  0.18              
ATOM     10  CA  TYR A  12     -38.679 -22.732  73.133  1.00  0.11              
ATOM     11  CA  VAL A  13     -37.233 -20.156  70.874  1.00  0.14              
ATOM     12  CA  THR A  14     -35.273 -17.078  71.938  1.00  0.18              
ATOM     13  CA  PRO A  15     -35.440 -13.777  69.985  1.00  0.25              
ATOM     14  CA  VAL A  16     -33.494 -13.648  66.699  1.00  0.16              
ATOM     15  CA  LYS A  17     -29.790 -12.611  66.815  1.00  0.16              
ATOM     16  CA  ASN A  18     -27.555 -11.027  64.224  1.00  0.11              
ATOM     17  CA  GLN A  19     -24.230 -12.789  63.625  1.00  0.15              
ATOM     18  CA  GLY A  20     -22.920  -9.598  62.102  1.00  0.25              
ATOM     19  CA  GLN A  21     -19.585  -9.875  59.923  1.00  0.32              
ATOM     20  CA  CYS A  22     -18.344 -12.978  61.672  1.00  0.14              
ATOM     21  CA  GLY A  23     -18.854 -16.396  60.318  1.00  0.11              
ATOM     22  CA  SER A  24     -20.310 -17.665  63.571  1.00  0.08              
ATOM     23  CA  CYS A  25     -23.462 -19.269  62.155  1.00  0.07              
ATOM     24  CA  TRP A  26     -22.339 -22.716  63.597  1.00  0.06              
ATOM     25  CA  ALA A  27     -22.261 -21.035  67.057  1.00  0.06              
ATOM     26  CA  PHE A  28     -25.634 -19.443  66.719  1.00  0.06              
ATOM     27  CA  SER A  29     -27.079 -22.647  65.307  1.00  0.06              
ATOM     28  CA  SER A  30     -25.601 -24.572  68.270  1.00  0.06              
ATOM     29  CA  VAL A  31     -26.767 -22.093  70.901  1.00  0.07              
ATOM     30  CA  GLY A  32     -30.343 -22.189  69.582  1.00  0.07              
ATOM     31  CA  ALA A  33     -30.528 -25.974  69.923  1.00  0.06              
ATOM     32  CA  LEU A  34     -29.196 -25.840  73.502  1.00  0.06              
ATOM     33  CA  GLU A  35     -31.571 -22.979  74.361  1.00  0.07              
ATOM     34  CA  GLY A  36     -34.367 -25.294  73.183  1.00  0.07              
ATOM     35  CA  GLN A  37     -33.344 -28.128  75.376  1.00  0.09              
ATOM     36  CA  LEU A  38     -32.670 -25.922  78.397  1.00  0.09              
ATOM     37  CA  LYS A  39     -36.315 -24.829  78.036  1.00  0.09              
ATOM     38  CA  LYS A  40     -37.525 -28.418  77.720  1.00  0.15              
ATOM     39  CA  LYS A  41     -35.549 -29.380  80.849  1.00  0.21              
ATOM     40  CA  THR A  42     -35.694 -26.523  83.313  1.00  0.28              
ATOM     41  CA  GLY A  43     -38.644 -24.795  82.019  1.00  0.23              
ATOM     42  CA  LYS A  44     -36.646 -21.439  81.527  1.00  0.25              
ATOM     43  CA  LEU A  45     -35.642 -19.863  78.226  1.00  0.14              
ATOM     44  CA  LEU A  46     -32.369 -17.897  78.428  1.00  0.20              
ATOM     45  CA  ASN A  47     -29.838 -16.561  75.874  1.00  0.14              
ATOM     46  CA  LEU A  48     -26.735 -18.769  75.707  1.00  0.08              
ATOM     47  CA  SER A  49     -23.323 -17.495  74.591  1.00  0.08              
ATOM     48  CA  PRO A  50     -22.269 -18.088  70.937  1.00  0.07              
ATOM     49  CA  GLN A  51     -19.095 -16.056  71.629  1.00  0.07              
ATOM     50  CA  ASN A  52     -18.053 -18.569  74.333  1.00  0.08              
ATOM     51  CA  LEU A  53     -18.140 -21.130  71.536  1.00  0.07              
ATOM     52  CA  VAL A  54     -16.372 -18.900  68.967  1.00  0.07              
ATOM     53  CA  ASP A  55     -13.448 -18.175  71.376  1.00  0.10              
ATOM     54  CA  CYS A  56     -13.267 -21.613  73.006  1.00  0.11              
ATOM     55  CA  VAL A  57     -13.872 -24.341  70.419  1.00  0.11              
ATOM     56  CA  SER A  58     -10.362 -25.045  69.089  1.00  0.19              
ATOM     57  CA  GLU A  59     -11.711 -27.853  66.824  1.00  0.19              
ATOM     58  CA  ASN A  60     -13.633 -25.029  65.057  1.00  0.14              
ATOM     59  CA  ASP A  61     -12.297 -21.856  63.510  1.00  0.12              
ATOM     60  CA  GLY A  62     -14.253 -18.907  65.199  1.00  0.11              
ATOM     61  CA  CYS A  63     -15.223 -16.477  62.584  1.00  0.11              
ATOM     62  CA  GLY A  64     -13.710 -18.589  59.947  1.00  0.14              
ATOM     63  CA  GLY A  65     -16.380 -21.290  60.217  1.00  0.13              
ATOM     64  CA  GLY A  66     -17.079 -24.513  62.075  1.00  0.14              
ATOM     65  CA  TYR A  67     -19.447 -27.459  63.076  1.00  0.10              
ATOM     66  CA  MET A  68     -22.247 -27.593  65.620  1.00  0.08              
ATOM     67  CA  THR A  69     -21.089 -31.098  66.574  1.00  0.09              
ATOM     68  CA  ASN A  70     -17.702 -29.814  67.740  1.00  0.10              
ATOM     69  CA  ALA A  71     -19.554 -27.067  69.608  1.00  0.08              
ATOM     70  CA  PHE A  72     -21.760 -29.609  71.614  1.00  0.08              
ATOM     71  CA  GLN A  73     -18.660 -31.668  72.548  1.00  0.10              
ATOM     72  CA  TYR A  74     -16.963 -28.591  73.922  1.00  0.09              
ATOM     73  CA  VAL A  75     -19.969 -27.793  75.972  1.00  0.08              
ATOM     74  CA  GLN A  76     -20.110 -31.397  77.192  1.00  0.09              
ATOM     75  CA  LYS A  77     -16.457 -31.598  78.196  1.00  0.14              
ATOM     76  CA  ASN A  78     -16.337 -28.044  79.483  1.00  0.15              
ATOM     77  CA  ARG A  79     -19.508 -29.113  81.521  1.00  0.12              
ATOM     78  CA  GLY A  80     -21.131 -25.918  80.718  1.00  0.10              
ATOM     79  CA  ILE A  81     -21.657 -22.876  78.521  1.00  0.10              
ATOM     80  CA  ASP A  82     -22.040 -19.321  79.757  1.00  0.08              
ATOM     81  CA  SER A  83     -25.079 -17.153  79.243  1.00  0.08              
ATOM     82  CA  GLU A  84     -25.091 -14.199  76.758  1.00  0.09              
ATOM     83  CA  ASP A  85     -24.761 -11.756  79.721  1.00  0.17              
ATOM     84  CA  ALA A  86     -21.790 -13.602  81.284  1.00  0.14              
ATOM     85  CA  TYR A  87     -20.116 -13.714  77.779  1.00  0.12              
ATOM     86  CA  PRO A  88     -21.358 -10.997  75.346  1.00  0.17              
ATOM     87  CA  TYR A  89     -20.926 -11.520  71.528  1.00  0.16              
ATOM     88  CA  VAL A  90     -18.466  -9.091  70.094  1.00  0.26              
ATOM     89  CA  GLY A  91     -18.434 -10.644  66.706  1.00  0.19              
ATOM     90  CA  GLN A  92     -14.509 -11.218  66.665  1.00  0.22              
ATOM     91  CA  GLU A  93     -12.301 -14.170  67.703  1.00  0.18              
ATOM     92  CA  GLU A  94     -10.551 -13.753  71.053  1.00  0.32              
ATOM     93  CA  SER A  95      -8.894 -15.827  73.631  1.00  0.32              
ATOM     94  CA  CYS A  96     -11.150 -18.261  75.527  1.00  0.17              
ATOM     95  CA  MET A  97     -12.481 -16.505  78.636  1.00  0.30              
ATOM     96  CA  TYR A  98     -15.017 -19.023  80.014  1.00  0.22              
ATOM     97  CA  ASN A  99     -16.315 -17.971  83.411  1.00  0.24              
ATOM     98  CA  PRO A 100     -17.858 -20.849  85.373  1.00  0.24              
ATOM     99  CA  THR A 101     -19.943 -18.461  87.527  1.00  0.29              
ATOM    100  CA  GLY A 102     -21.761 -17.554  84.381  1.00  0.15              
ATOM    101  CA  LYS A 103     -22.706 -21.061  83.443  1.00  0.11              
ATOM    102  CA  ALA A 104     -26.245 -21.324  82.299  1.00  0.12              
ATOM    103  CA  ALA A 105     -26.330 -24.736  80.642  1.00  0.15              
ATOM    104  CA  LYS A 106     -24.692 -28.006  80.142  1.00  0.12              
ATOM    105  CA  CYS A 107     -24.582 -30.772  77.511  1.00  0.10              
ATOM    106  CA  ARG A 108     -24.374 -34.517  77.661  1.00  0.11              
ATOM    107  CA  GLY A 109     -23.671 -35.258  73.870  1.00  0.11              
ATOM    108  CA  TYR A 110     -25.465 -34.937  70.613  1.00  0.10              
ATOM    109  CA  ARG A 111     -27.230 -36.999  67.917  1.00  0.17              
ATOM    110  CA  GLU A 112     -26.806 -36.669  64.166  1.00  0.14              
ATOM    111  CA  ILE A 113     -29.587 -37.200  61.589  1.00  0.14              
ATOM    112  CA  PRO A 114     -28.970 -39.454  58.572  1.00  0.18              
ATOM    113  CA  GLU A 115     -27.734 -37.444  55.501  1.00  0.15              
ATOM    114  CA  GLY A 116     -30.679 -36.336  53.345  1.00  0.11              
ATOM    115  CA  ASN A 117     -33.188 -37.999  55.446  1.00  0.13              
ATOM    116  CA  GLU A 118     -35.984 -35.455  55.981  1.00  0.11              
ATOM    117  CA  LYS A 119     -38.175 -38.094  57.633  1.00  0.14              
ATOM    118  CA  ALA A 120     -35.634 -38.490  60.319  1.00  0.13              
ATOM    119  CA  LEU A 121     -35.275 -34.736  60.663  1.00  0.10              
ATOM    120  CA  LYS A 122     -39.025 -34.677  61.218  1.00  0.11              
ATOM    121  CA  ARG A 123     -38.952 -37.521  63.763  1.00  0.13              
ATOM    122  CA  ALA A 124     -36.367 -35.585  65.674  1.00  0.11              
ATOM    123  CA  VAL A 125     -38.038 -32.190  65.710  1.00  0.09              
ATOM    124  CA  ALA A 126     -41.366 -33.592  67.021  1.00  0.13              
ATOM    125  CA  ARG A 127     -39.439 -35.575  69.778  1.00  0.17              
ATOM    126  CA  VAL A 128     -36.533 -33.427  70.914  1.00  0.15              
ATOM    127  CA  GLY A 129     -37.412 -29.918  69.717  1.00  0.10              
ATOM    128  CA  PRO A 130     -35.314 -27.424  67.672  1.00  0.06              
ATOM    129  CA  VAL A 131     -32.528 -29.075  65.650  1.00  0.07              
ATOM    130  CA  SER A 132     -29.417 -27.501  64.139  1.00  0.05              
ATOM    131  CA  VAL A 133     -29.195 -27.676  60.350  1.00  0.07              
ATOM    132  CA  ALA A 134     -27.030 -26.513  57.487  1.00  0.08              
ATOM    133  CA  ILE A 135     -28.468 -25.151  54.219  1.00  0.08              
ATOM    134  CA  ASP A 136     -27.488 -23.204  51.100  1.00  0.08              
ATOM    135  CA  ALA A 137     -28.467 -19.684  51.731  1.00  0.16              
ATOM    136  CA  SER A 138     -26.577 -18.063  48.792  1.00  0.25              
ATOM    137  CA  LEU A 139     -29.569 -17.447  46.467  1.00  0.20              
ATOM    138  CA  THR A 140     -30.847 -13.946  46.114  1.00  0.25              
ATOM    139  CA  SER A 141     -34.344 -15.338  46.515  1.00  0.21              
ATOM    140  CA  PHE A 142     -33.505 -16.387  50.040  1.00  0.16              
ATOM    141  CA  GLN A 143     -31.968 -12.970  50.605  1.00  0.23              
ATOM    142  CA  PHE A 144     -35.307 -11.139  49.737  1.00  0.24              
ATOM    143  CA  TYR A 145     -37.796 -13.669  51.208  1.00  0.18              
ATOM    144  CA  SER A 146     -40.391 -12.049  53.143  1.00  0.15              
ATOM    145  CA  LYS A 147     -43.431 -14.553  53.424  1.00  0.26              
ATOM    146  CA  GLY A 148     -44.678 -17.826  52.003  1.00  0.29              
ATOM    147  CA  VAL A 149     -43.063 -21.236  51.691  1.00  0.12              
ATOM    148  CA  TYR A 150     -39.776 -20.539  50.171  1.00  0.13              
ATOM    149  CA  TYR A 151     -38.543 -22.766  47.354  1.00  0.20              
ATOM    150  CA  ASP A 152     -36.094 -22.047  44.457  1.00  0.22              
ATOM    151  CA  GLU A 153     -34.936 -24.754  42.076  1.00  0.31              
ATOM    152  CA  SER A 154     -31.433 -23.107  41.950  1.00  0.28              
ATOM    153  CA  CYS A 155     -30.775 -23.904  45.617  1.00  0.16              
ATOM    154  CA  ASN A 156     -27.786 -26.178  46.030  1.00  0.14              
ATOM    155  CA  SER A 157     -27.970 -29.312  48.297  1.00  0.12              
ATOM    156  CA  ASP A 158     -24.232 -29.609  47.688  1.00  0.22              
ATOM    157  CA  ASN A 159     -23.309 -26.032  48.557  1.00  0.18              
ATOM    158  CA  LEU A 160     -24.151 -25.785  52.256  1.00  0.12              
ATOM    159  CA  ASN A 161     -22.879 -22.397  53.464  1.00  0.16              
ATOM    160  CA  HIS A 162     -25.119 -21.328  56.366  1.00  0.12              
ATOM    161  CA  ALA A 163     -25.763 -23.002  59.773  1.00  0.07              
ATOM    162  CA  VAL A 164     -29.274 -22.291  60.970  1.00  0.07              
ATOM    163  CA  LEU A 165     -32.118 -23.630  63.225  1.00  0.06              
ATOM    164  CA  ALA A 166     -35.081 -25.950  62.444  1.00  0.06              
ATOM    165  CA  VAL A 167     -37.710 -24.736  64.888  1.00  0.07              
ATOM    166  CA  GLY A 168     -40.721 -26.727  63.701  1.00  0.08              
ATOM    167  CA  TYR A 169     -42.480 -28.013  60.605  1.00  0.09              
ATOM    168  CA  GLY A 170     -46.015 -27.720  59.104  1.00  0.19              
ATOM    169  CA  ILE A 171     -47.963 -27.099  56.011  1.00  0.17              
ATOM    170  CA  GLN A 172     -49.355 -23.842  54.669  1.00  0.31              
ATOM    171  CA  LYS A 173     -51.823 -23.897  51.791  1.00  0.65              
ATOM    172  CA  GLY A 174     -51.027 -27.183  50.705  1.00  0.51              
ATOM    173  CA  ASN A 175     -47.263 -26.817  50.939  1.00  0.25              
ATOM    174  CA  LYS A 176     -45.214 -28.661  53.607  1.00  0.13              
ATOM    175  CA  HIS A 177     -42.426 -26.583  55.129  1.00  0.07              
ATOM    176  CA  TRP A 178     -39.751 -26.346  57.830  1.00  0.07              
ATOM    177  CA  ILE A 179     -39.848 -23.371  60.231  1.00  0.07              
ATOM    178  CA  ILE A 180     -36.286 -21.972  60.090  1.00  0.08              
ATOM    179  CA  LYS A 181     -34.730 -19.417  62.451  1.00  0.08              
ATOM    180  CA  ASN A 182     -31.915 -17.394  60.873  1.00  0.10              
ATOM    181  CA  SER A 183     -29.146 -15.293  62.474  1.00  0.11              
ATOM    182  CA  TRP A 184     -29.257 -12.330  59.999  1.00  0.12              
ATOM    183  CA  GLY A 185     -31.472 -10.160  62.489  1.00  0.12              
ATOM    184  CA  GLU A 186     -35.059  -9.288  62.731  1.00  0.12              
ATOM    185  CA  ASN A 187     -35.059  -7.036  59.670  1.00  0.24              
ATOM    186  CA  TRP A 188     -34.497 -10.241  57.625  1.00  0.15              
ATOM    187  CA  GLY A 189     -37.243 -12.350  56.192  1.00  0.12              
ATOM    188  CA  ASN A 190     -40.377 -12.692  58.459  1.00  0.12              
ATOM    189  CA  LYS A 191     -38.940 -11.192  61.679  1.00  0.14              
ATOM    190  CA  GLY A 192     -35.850 -13.330  61.273  1.00  0.09              
ATOM    191  CA  TYR A 193     -37.552 -16.543  60.221  1.00  0.10              
ATOM    192  CA  ILE A 194     -38.253 -18.418  56.978  1.00  0.12              
ATOM    193  CA  LEU A 195     -40.615 -21.235  55.933  1.00  0.08              
ATOM    194  CA  MET A 196     -38.590 -23.588  53.758  1.00  0.08              
ATOM    195  CA  ALA A 197     -39.830 -26.370  51.449  1.00  0.09              
ATOM    196  CA  ARG A 198     -40.254 -29.770  53.221  1.00  0.10              
ATOM    197  CA  ASN A 199     -40.255 -33.049  51.234  1.00  0.16              
ATOM    198  CA  LYS A 200     -39.339 -31.332  47.979  1.00  0.15              
ATOM    199  CA  ASN A 201     -36.179 -33.383  47.346  1.00  0.19              
ATOM    200  CA  ASN A 202     -34.029 -32.132  50.282  1.00  0.12              
ATOM    201  CA  ALA A 203     -34.505 -28.478  49.370  1.00  0.11              
ATOM    202  CA  CYS A 204     -31.206 -26.564  49.825  1.00  0.07              
ATOM    203  CA  GLY A 205     -29.614 -29.657  51.568  1.00  0.07              
ATOM    204  CA  ILE A 206     -31.804 -28.954  54.601  1.00  0.07              
ATOM    205  CA  ALA A 207     -31.420 -32.558  55.928  1.00  0.08              
ATOM    206  CA  ASN A 208     -27.720 -33.078  54.886  1.00  0.09              
ATOM    207  CA  LEU A 209     -26.010 -31.804  58.034  1.00  0.10              
ATOM    208  CA  ALA A 210     -28.379 -31.860  61.068  1.00  0.09              
ATOM    209  CA  SER A 211     -27.746 -32.541  64.752  1.00  0.09              
ATOM    210  CA  PHE A 212     -28.839 -31.649  68.269  1.00  0.10              
ATOM    211  CA  PRO A 213     -27.545 -31.901  71.885  1.00  0.09              
ATOM    212  CA  LYS A 214     -28.743 -34.159  74.749  1.00  0.12              
ATOM    213  CA  MET A 215     -29.068 -33.001  78.362  1.00  0.16              
ENDMDL
MODEL       24
ATOM      1  CA  ASP A   3     -48.450 -33.364  61.430  1.00  0.45              
ATOM      2  CA  SER A   4     -47.331 -29.850  62.589  1.00  0.20              
ATOM      3  CA  VAL A   5     -45.278 -28.510  65.468  1.00  0.15              
ATOM      4  CA  ASP A   6     -44.099 -24.973  66.067  1.00  0.13              
ATOM      5  CA  TYR A   7     -41.792 -24.660  69.063  1.00  0.11              
ATOM      6  CA  ARG A   8     -42.054 -20.852  68.804  1.00  0.14              
ATOM      7  CA  LYS A   9     -45.669 -21.164  70.023  1.00  0.25              
ATOM      8  CA  LYS A  10     -44.272 -23.258  72.897  1.00  0.21              
ATOM      9  CA  GLY A  11     -41.735 -20.709  74.078  1.00  0.18              
ATOM     10  CA  TYR A  12     -38.684 -22.679  73.083  1.00  0.11              
ATOM     11  CA  VAL A  13     -37.235 -20.127  70.822  1.00  0.14              
ATOM     12  CA  THR A  14     -35.263 -17.057  71.891  1.00  0.18              
ATOM     13  CA  PRO A  15     -35.392 -13.742  69.958  1.00  0.25              
ATOM     14  CA  VAL A  16     -33.420 -13.642  66.683  1.00  0.16              
ATOM     15  CA  LYS A  17     -29.704 -12.603  66.768  1.00  0.16              
ATOM     16  CA  ASN A  18     -27.483 -11.040  64.157  1.00  0.11              
ATOM     17  CA  GLN A  19     -24.165 -12.825  63.570  1.00  0.15              
ATOM     18  CA  GLY A  20     -22.852  -9.635  62.059  1.00  0.25              
ATOM     19  CA  GLN A  21     -19.478  -9.956  59.877  1.00  0.32              
ATOM     20  CA  CYS A  22     -18.255 -13.047  61.651  1.00  0.14              
ATOM     21  CA  GLY A  23     -18.796 -16.451  60.314  1.00  0.11              
ATOM     22  CA  SER A  24     -20.254 -17.707  63.570  1.00  0.08              
ATOM     23  CA  CYS A  25     -23.412 -19.293  62.155  1.00  0.07              
ATOM     24  CA  TRP A  26     -22.302 -22.760  63.597  1.00  0.06              
ATOM     25  CA  ALA A  27     -22.237 -21.058  67.055  1.00  0.06              
ATOM     26  CA  PHE A  28     -25.589 -19.453  66.706  1.00  0.06              
ATOM     27  CA  SER A  29     -27.056 -22.651  65.301  1.00  0.06              
ATOM     28  CA  SER A  30     -25.593 -24.576  68.272  1.00  0.06              
ATOM     29  CA  VAL A  31     -26.758 -22.086  70.893  1.00  0.07              
ATOM     30  CA  GLY A  32     -30.333 -22.181  69.568  1.00  0.07              
ATOM     31  CA  ALA A  33     -30.525 -25.963  69.916  1.00  0.06              
ATOM     32  CA  LEU A  34     -29.209 -25.816  73.500  1.00  0.06
[truncated: 187,426 more chars]
