# Supplementary material for: Computational investigation of conformational variability and allostery in cathepsin K and other related peptidases
Source: PLoS One. 2017 Aug 3;12(8):e0182387. doi: 10.1371/journal.pone.0182387 (PMC5542433; doi:10.1371/journal.pone.0182387)
Supplement: S1 Dataset — (ZIP) [file pone.0182387.s005.zip › NM2.pdb]

MODEL        1
ATOM      1  CA  ASP A   3     -48.872 -32.677  61.351  1.00  0.45              
ATOM      2  CA  SER A   4     -47.582 -29.285  62.491  1.00  0.20              
ATOM      3  CA  VAL A   5     -45.503 -28.069  65.400  1.00  0.15              
ATOM      4  CA  ASP A   6     -44.128 -24.617  66.143  1.00  0.13              
ATOM      5  CA  TYR A   7     -41.857 -24.576  69.186  1.00  0.11              
ATOM      6  CA  ARG A   8     -42.059 -20.774  69.248  1.00  0.14              
ATOM      7  CA  LYS A   9     -45.659 -21.152  70.449  1.00  0.25              
ATOM      8  CA  LYS A  10     -44.249 -23.458  73.135  1.00  0.21              
ATOM      9  CA  GLY A  11     -41.698 -20.914  74.343  1.00  0.18              
ATOM     10  CA  TYR A  12     -38.652 -22.999  73.380  1.00  0.11              
ATOM     11  CA  VAL A  13     -37.225 -20.300  71.133  1.00  0.14              
ATOM     12  CA  THR A  14     -35.322 -17.179  72.173  1.00  0.18              
ATOM     13  CA  PRO A  15     -35.681 -13.957  70.119  1.00  0.25              
ATOM     14  CA  VAL A  16     -33.864 -13.676  66.777  1.00  0.16              
ATOM     15  CA  LYS A  17     -30.219 -12.650  67.046  1.00  0.16              
ATOM     16  CA  ASN A  18     -27.915 -10.960  64.556  1.00  0.11              
ATOM     17  CA  GLN A  19     -24.553 -12.607  63.900  1.00  0.15              
ATOM     18  CA  GLY A  20     -23.256  -9.412  62.316  1.00  0.25              
ATOM     19  CA  GLN A  21     -20.120  -9.473  60.150  1.00  0.32              
ATOM     20  CA  CYS A  22     -18.788 -12.631  61.779  1.00  0.14              
ATOM     21  CA  GLY A  23     -19.143 -16.120  60.340  1.00  0.11              
ATOM     22  CA  SER A  24     -20.593 -17.451  63.579  1.00  0.08              
ATOM     23  CA  CYS A  25     -23.711 -19.145  62.159  1.00  0.07              
ATOM     24  CA  TRP A  26     -22.524 -22.495  63.597  1.00  0.06              
ATOM     25  CA  ALA A  27     -22.380 -20.922  67.065  1.00  0.06              
ATOM     26  CA  PHE A  28     -25.856 -19.391  66.785  1.00  0.06              
ATOM     27  CA  SER A  29     -27.190 -22.623  65.337  1.00  0.06              
ATOM     28  CA  SER A  30     -25.643 -24.551  68.261  1.00  0.06              
ATOM     29  CA  VAL A  31     -26.814 -22.126  70.941  1.00  0.07              
ATOM     30  CA  GLY A  32     -30.392 -22.230  69.653  1.00  0.07              
ATOM     31  CA  ALA A  33     -30.546 -26.024  69.955  1.00  0.06              
ATOM     32  CA  LEU A  34     -29.129 -25.961  73.509  1.00  0.06              
ATOM     33  CA  GLU A  35     -31.531 -23.176  74.484  1.00  0.07              
ATOM     34  CA  GLY A  36     -34.337 -25.430  73.267  1.00  0.07              
ATOM     35  CA  GLN A  37     -33.200 -28.373  75.376  1.00  0.09              
ATOM     36  CA  LEU A  38     -32.493 -26.243  78.446  1.00  0.09              
ATOM     37  CA  LYS A  39     -36.154 -25.241  78.195  1.00  0.09              
ATOM     38  CA  LYS A  40     -37.304 -28.840  77.805  1.00  0.15              
ATOM     39  CA  LYS A  41     -35.217 -29.872  80.834  1.00  0.21              
ATOM     40  CA  THR A  42     -35.394 -27.039  83.390  1.00  0.28              
ATOM     41  CA  GLY A  43     -38.461 -25.192  82.170  1.00  0.23              
ATOM     42  CA  LYS A  44     -36.443 -21.986  81.800  1.00  0.25              
ATOM     43  CA  LEU A  45     -35.595 -20.251  78.508  1.00  0.14              
ATOM     44  CA  LEU A  46     -32.352 -18.237  78.700  1.00  0.20              
ATOM     45  CA  ASN A  47     -29.911 -16.800  76.120  1.00  0.14              
ATOM     46  CA  LEU A  48     -26.768 -18.938  75.855  1.00  0.08              
ATOM     47  CA  SER A  49     -23.415 -17.528  74.682  1.00  0.08              
ATOM     48  CA  PRO A  50     -22.438 -18.017  70.998  1.00  0.07              
ATOM     49  CA  GLN A  51     -19.338 -15.888  71.678  1.00  0.07              
ATOM     50  CA  ASN A  52     -18.145 -18.426  74.292  1.00  0.08              
ATOM     51  CA  LEU A  53     -18.216 -20.929  71.443  1.00  0.07              
ATOM     52  CA  VAL A  54     -16.568 -18.603  68.898  1.00  0.07              
ATOM     53  CA  ASP A  55     -13.633 -17.798  71.250  1.00  0.10              
ATOM     54  CA  CYS A  56     -13.295 -21.279  72.800  1.00  0.11              
ATOM     55  CA  VAL A  57     -13.888 -24.001  70.201  1.00  0.11              
ATOM     56  CA  SER A  58     -10.382 -24.613  68.819  1.00  0.19              
ATOM     57  CA  GLU A  59     -11.697 -27.330  66.476  1.00  0.19              
ATOM     58  CA  ASN A  60     -13.727 -24.560  64.820  1.00  0.14              
ATOM     59  CA  ASP A  61     -12.503 -21.322  63.324  1.00  0.12              
ATOM     60  CA  GLY A  62     -14.432 -18.594  65.130  1.00  0.11              
ATOM     61  CA  CYS A  63     -15.577 -16.048  62.553  1.00  0.11              
ATOM     62  CA  GLY A  64     -13.971 -18.205  59.873  1.00  0.14              
ATOM     63  CA  GLY A  65     -16.570 -20.973  60.155  1.00  0.13              
ATOM     64  CA  GLY A  66     -17.187 -24.242  61.961  1.00  0.14              
ATOM     65  CA  TYR A  67     -19.518 -27.099  62.877  1.00  0.10              
ATOM     66  CA  MET A  68     -22.292 -27.446  65.444  1.00  0.08              
ATOM     67  CA  THR A  69     -21.032 -30.954  66.339  1.00  0.09              
ATOM     68  CA  ASN A  70     -17.650 -29.575  67.421  1.00  0.10              
ATOM     69  CA  ALA A  71     -19.522 -26.941  69.431  1.00  0.08              
ATOM     70  CA  PHE A  72     -21.596 -29.529  71.355  1.00  0.08              
ATOM     71  CA  GLN A  73     -18.439 -31.536  72.184  1.00  0.10              
ATOM     72  CA  TYR A  74     -16.739 -28.417  73.499  1.00  0.09              
ATOM     73  CA  VAL A  75     -19.748 -27.772  75.738  1.00  0.08              
ATOM     74  CA  GLN A  76     -19.744 -31.398  76.862  1.00  0.09              
ATOM     75  CA  LYS A  77     -16.037 -31.514  77.715  1.00  0.14              
ATOM     76  CA  ASN A  78     -15.985 -27.992  79.102  1.00  0.15              
ATOM     77  CA  ARG A  79     -18.982 -29.193  81.155  1.00  0.12              
ATOM     78  CA  GLY A  80     -20.899 -26.001  80.587  1.00  0.10              
ATOM     79  CA  ILE A  81     -21.492 -22.962  78.424  1.00  0.10              
ATOM     80  CA  ASP A  82     -21.948 -19.461  79.775  1.00  0.08              
ATOM     81  CA  SER A  83     -25.068 -17.356  79.379  1.00  0.08              
ATOM     82  CA  GLU A  84     -25.237 -14.372  77.027  1.00  0.09              
ATOM     83  CA  ASP A  85     -24.906 -12.009  80.046  1.00  0.17              
ATOM     84  CA  ALA A  86     -21.829 -13.754  81.433  1.00  0.14              
ATOM     85  CA  TYR A  87     -20.288 -13.752  77.955  1.00  0.12              
ATOM     86  CA  PRO A  88     -21.629 -11.005  75.584  1.00  0.17              
ATOM     87  CA  TYR A  89     -21.384 -11.401  71.815  1.00  0.16              
ATOM     88  CA  VAL A  90     -18.931  -8.898  70.308  1.00  0.26              
ATOM     89  CA  GLY A  91     -18.785 -10.450  66.847  1.00  0.19              
ATOM     90  CA  GLN A  92     -15.003 -10.757  66.744  1.00  0.22              
ATOM     91  CA  GLU A  93     -12.725 -13.656  67.653  1.00  0.18              
ATOM     92  CA  GLU A  94     -10.972 -13.205  70.998  1.00  0.32              
ATOM     93  CA  SER A  95      -9.092 -15.375  73.472  1.00  0.32              
ATOM     94  CA  CYS A  96     -11.219 -17.905  75.337  1.00  0.17              
ATOM     95  CA  MET A  97     -12.552 -16.237  78.495  1.00  0.30              
ATOM     96  CA  TYR A  98     -14.919 -18.896  79.830  1.00  0.22              
ATOM     97  CA  ASN A  99     -16.162 -18.029  83.323  1.00  0.24              
ATOM     98  CA  PRO A 100     -17.579 -21.012  85.223  1.00  0.24              
ATOM     99  CA  THR A 101     -19.667 -18.768  87.503  1.00  0.29              
ATOM    100  CA  GLY A 102     -21.636 -17.748  84.427  1.00  0.15              
ATOM    101  CA  LYS A 103     -22.441 -21.342  83.417  1.00  0.11              
ATOM    102  CA  ALA A 104     -26.068 -21.585  82.356  1.00  0.12              
ATOM    103  CA  ALA A 105     -26.119 -24.948  80.604  1.00  0.15              
ATOM    104  CA  LYS A 106     -24.295 -28.216  80.025  1.00  0.12              
ATOM    105  CA  CYS A 107     -24.240 -30.877  77.327  1.00  0.10              
ATOM    106  CA  ARG A 108     -23.865 -34.638  77.355  1.00  0.11              
ATOM    107  CA  GLY A 109     -23.451 -35.260  73.664  1.00  0.11              
ATOM    108  CA  TYR A 110     -25.274 -34.889  70.372  1.00  0.10              
ATOM    109  CA  ARG A 111     -27.305 -37.040  67.979  1.00  0.17              
ATOM    110  CA  GLU A 112     -27.102 -36.742  64.209  1.00  0.14              
ATOM    111  CA  ILE A 113     -30.030 -37.243  61.825  1.00  0.14              
ATOM    112  CA  PRO A 114     -29.493 -39.614  58.864  1.00  0.18              
ATOM    113  CA  GLU A 115     -28.204 -37.757  55.814  1.00  0.15              
ATOM    114  CA  GLY A 116     -30.933 -36.503  53.507  1.00  0.11              
ATOM    115  CA  ASN A 117     -33.644 -38.104  55.649  1.00  0.13              
ATOM    116  CA  GLU A 118     -36.374 -35.456  56.110  1.00  0.11              
ATOM    117  CA  LYS A 119     -38.680 -37.978  57.784  1.00  0.14              
ATOM    118  CA  ALA A 120     -36.033 -38.449  60.448  1.00  0.13              
ATOM    119  CA  LEU A 121     -35.650 -34.692  60.773  1.00  0.10              
ATOM    120  CA  LYS A 122     -39.422 -34.485  61.310  1.00  0.11              
ATOM    121  CA  ARG A 123     -39.534 -37.278  63.893  1.00  0.13              
ATOM    122  CA  ALA A 124     -36.689 -35.515  65.745  1.00  0.11              
ATOM    123  CA  VAL A 125     -38.296 -32.050  65.774  1.00  0.09              
ATOM    124  CA  ALA A 126     -41.625 -33.360  67.088  1.00  0.13              
ATOM    125  CA  ARG A 127     -39.900 -35.287  69.886  1.00  0.17              
ATOM    126  CA  VAL A 128     -36.759 -33.401  70.952  1.00  0.15              
ATOM    127  CA  GLY A 129     -37.485 -29.872  69.762  1.00  0.10              
ATOM    128  CA  PRO A 130     -35.412 -27.375  67.714  1.00  0.06              
ATOM    129  CA  VAL A 131     -32.648 -29.084  65.713  1.00  0.07              
ATOM    130  CA  SER A 132     -29.521 -27.516  64.207  1.00  0.05              
ATOM    131  CA  VAL A 133     -29.350 -27.737  60.425  1.00  0.07              
ATOM    132  CA  ALA A 134     -27.076 -26.640  57.595  1.00  0.08              
ATOM    133  CA  ILE A 135     -28.440 -25.439  54.276  1.00  0.08              
ATOM    134  CA  ASP A 136     -27.283 -23.659  51.130  1.00  0.08              
ATOM    135  CA  ALA A 137     -28.183 -20.002  51.672  1.00  0.16              
ATOM    136  CA  SER A 138     -26.123 -18.572  48.747  1.00  0.25              
ATOM    137  CA  LEU A 139     -28.999 -17.897  46.387  1.00  0.20              
ATOM    138  CA  THR A 140     -30.101 -14.302  46.117  1.00  0.25              
ATOM    139  CA  SER A 141     -33.714 -15.507  46.427  1.00  0.21              
ATOM    140  CA  PHE A 142     -32.846 -16.696  49.935  1.00  0.16              
ATOM    141  CA  GLN A 143     -31.209 -13.349  50.609  1.00  0.23              
ATOM    142  CA  PHE A 144     -34.303 -11.357  49.685  1.00  0.24              
ATOM    143  CA  TYR A 145     -36.931 -13.763  51.019  1.00  0.18              
ATOM    144  CA  SER A 146     -39.819 -11.987  52.775  1.00  0.15              
ATOM    145  CA  LYS A 147     -42.817 -14.366  52.742  1.00  0.26              
ATOM    146  CA  GLY A 148     -44.333 -17.700  51.637  1.00  0.29              
ATOM    147  CA  VAL A 149     -42.701 -21.125  51.434  1.00  0.12              
ATOM    148  CA  TYR A 150     -39.211 -20.593  50.013  1.00  0.13              
ATOM    149  CA  TYR A 151     -38.038 -22.919  47.255  1.00  0.20              
ATOM    150  CA  ASP A 152     -35.621 -22.302  44.388  1.00  0.22              
ATOM    151  CA  GLU A 153     -34.541 -25.112  42.057  1.00  0.31              
ATOM    152  CA  SER A 154     -31.043 -23.546  41.935  1.00  0.28              
ATOM    153  CA  CYS A 155     -30.428 -24.343  45.621  1.00  0.16              
ATOM    154  CA  ASN A 156     -27.557 -26.772  46.159  1.00  0.14              
ATOM    155  CA  SER A 157     -27.953 -29.758  48.470  1.00  0.12              
ATOM    156  CA  ASP A 158     -24.222 -30.304  48.038  1.00  0.22              
ATOM    157  CA  ASN A 159     -23.160 -26.752  48.829  1.00  0.18              
ATOM    158  CA  LEU A 160     -24.090 -26.302  52.480  1.00  0.12              
ATOM    159  CA  ASN A 161     -22.745 -22.924  53.631  1.00  0.16              
ATOM    160  CA  HIS A 162     -25.025 -21.626  56.378  1.00  0.12              
ATOM    161  CA  ALA A 163     -25.854 -23.051  59.809  1.00  0.07              
ATOM    162  CA  VAL A 164     -29.383 -22.322  60.981  1.00  0.07              
ATOM    163  CA  LEU A 165     -32.214 -23.623  63.285  1.00  0.06              
ATOM    164  CA  ALA A 166     -35.168 -25.927  62.482  1.00  0.06              
ATOM    165  CA  VAL A 167     -37.792 -24.647  64.922  1.00  0.07              
ATOM    166  CA  GLY A 168     -40.817 -26.584  63.690  1.00  0.08              
ATOM    167  CA  TYR A 169     -42.667 -27.679  60.566  1.00  0.09              
ATOM    168  CA  GLY A 170     -46.096 -27.414  59.031  1.00  0.19              
ATOM    169  CA  ILE A 171     -47.960 -26.550  55.868  1.00  0.17              
ATOM    170  CA  GLN A 172     -49.112 -23.220  54.476  1.00  0.31              
ATOM    171  CA  LYS A 173     -51.450 -23.025  51.509  1.00  0.65              
ATOM    172  CA  GLY A 174     -50.991 -26.643  50.564  1.00  0.51              
ATOM    173  CA  ASN A 175     -47.194 -26.380  50.800  1.00  0.25              
ATOM    174  CA  LYS A 176     -45.305 -28.292  53.506  1.00  0.13              
ATOM    175  CA  HIS A 177     -42.420 -26.370  55.042  1.00  0.07              
ATOM    176  CA  TRP A 178     -39.821 -26.196  57.806  1.00  0.07              
ATOM    177  CA  ILE A 179     -39.883 -23.225  60.178  1.00  0.07              
ATOM    178  CA  ILE A 180     -36.282 -21.946  60.073  1.00  0.08              
ATOM    179  CA  LYS A 181     -34.832 -19.378  62.483  1.00  0.08              
ATOM    180  CA  ASN A 182     -31.983 -17.377  60.928  1.00  0.10              
ATOM    181  CA  SER A 183     -29.329 -15.240  62.659  1.00  0.11              
ATOM    182  CA  TRP A 184     -29.483 -12.215  60.318  1.00  0.12              
ATOM    183  CA  GLY A 185     -31.669 -10.131  62.631  1.00  0.12              
ATOM    184  CA  GLU A 186     -35.364  -9.269  62.729  1.00  0.12              
ATOM    185  CA  ASN A 187     -35.184  -6.993  59.695  1.00  0.24              
ATOM    186  CA  TRP A 188     -34.391 -10.121  57.663  1.00  0.15              
ATOM    187  CA  GLY A 189     -37.008 -12.383  56.070  1.00  0.12              
ATOM    188  CA  ASN A 190     -40.210 -12.686  58.024  1.00  0.12              
ATOM    189  CA  LYS A 191     -39.103 -11.214  61.342  1.00  0.14              
ATOM    190  CA  GLY A 192     -35.930 -13.311  61.227  1.00  0.09              
ATOM    191  CA  TYR A 193     -37.577 -16.534  60.064  1.00  0.10              
ATOM    192  CA  ILE A 194     -38.010 -18.404  56.809  1.00  0.12              
ATOM    193  CA  LEU A 195     -40.451 -21.152  55.776  1.00  0.08              
ATOM    194  CA  MET A 196     -38.416 -23.607  53.713  1.00  0.08              
ATOM    195  CA  ALA A 197     -39.766 -26.354  51.418  1.00  0.09              
ATOM    196  CA  ARG A 198     -40.411 -29.676  53.213  1.00  0.10              
ATOM    197  CA  ASN A 199     -40.479 -32.985  51.260  1.00  0.16              
ATOM    198  CA  LYS A 200     -39.428 -31.351  48.012  1.00  0.15              
ATOM    199  CA  ASN A 201     -36.349 -33.544  47.467  1.00  0.19              
ATOM    200  CA  ASN A 202     -34.186 -32.318  50.404  1.00  0.12              
ATOM    201  CA  ALA A 203     -34.483 -28.633  49.397  1.00  0.11              
ATOM    202  CA  CYS A 204     -31.112 -26.879  49.852  1.00  0.07              
ATOM    203  CA  GLY A 205     -29.664 -29.892  51.678  1.00  0.07              
ATOM    204  CA  ILE A 206     -31.903 -29.121  54.692  1.00  0.07              
ATOM    205  CA  ALA A 207     -31.627 -32.684  56.045  1.00  0.08              
ATOM    206  CA  ASN A 208     -27.994 -33.397  55.107  1.00  0.09              
ATOM    207  CA  LEU A 209     -26.241 -32.010  58.179  1.00  0.10              
ATOM    208  CA  ALA A 210     -28.609 -31.924  61.141  1.00  0.09              
ATOM    209  CA  SER A 211     -27.842 -32.575  64.801  1.00  0.09              
ATOM    210  CA  PHE A 212     -28.937 -31.686  68.335  1.00  0.10              
ATOM    211  CA  PRO A 213     -27.392 -31.928  71.836  1.00  0.09              
ATOM    212  CA  LYS A 214     -28.410 -34.291  74.666  1.00  0.12              
ATOM    213  CA  MET A 215     -28.574 -33.222  78.300  1.00  0.16              
ENDMDL
MODEL        2
ATOM      1  CA  ASP A   3     -48.902 -32.630  61.387  1.00  0.45              
ATOM      2  CA  SER A   4     -47.591 -29.241  62.495  1.00  0.20              
ATOM      3  CA  VAL A   5     -45.521 -28.002  65.402  1.00  0.15              
ATOM      4  CA  ASP A   6     -44.131 -24.551  66.141  1.00  0.13              
ATOM      5  CA  TYR A   7     -41.863 -24.487  69.186  1.00  0.11              
ATOM      6  CA  ARG A   8     -42.036 -20.686  69.234  1.00  0.14              
ATOM      7  CA  LYS A   9     -45.643 -21.043  70.429  1.00  0.25              
ATOM      8  CA  LYS A  10     -44.254 -23.347  73.126  1.00  0.21              
ATOM      9  CA  GLY A  11     -41.692 -20.850  74.338  1.00  0.18              
ATOM     10  CA  TYR A  12     -38.652 -22.912  73.388  1.00  0.11              
ATOM     11  CA  VAL A  13     -37.211 -20.238  71.142  1.00  0.14              
ATOM     12  CA  THR A  14     -35.293 -17.126  72.187  1.00  0.18              
ATOM     13  CA  PRO A  15     -35.685 -13.913  70.125  1.00  0.25              
ATOM     14  CA  VAL A  16     -33.915 -13.633  66.757  1.00  0.16              
ATOM     15  CA  LYS A  17     -30.278 -12.599  67.038  1.00  0.16              
ATOM     16  CA  ASN A  18     -27.972 -10.907  64.551  1.00  0.11              
ATOM     17  CA  GLN A  19     -24.598 -12.551  63.952  1.00  0.15              
ATOM     18  CA  GLY A  20     -23.277  -9.364  62.378  1.00  0.25              
ATOM     19  CA  GLN A  21     -20.142  -9.382  60.251  1.00  0.32              
ATOM     20  CA  CYS A  22     -18.818 -12.565  61.843  1.00  0.14              
ATOM     21  CA  GLY A  23     -19.169 -16.062  60.366  1.00  0.11              
ATOM     22  CA  SER A  24     -20.618 -17.400  63.606  1.00  0.08              
ATOM     23  CA  CYS A  25     -23.736 -19.087  62.180  1.00  0.07              
ATOM     24  CA  TRP A  26     -22.553 -22.422  63.609  1.00  0.06              
ATOM     25  CA  ALA A  27     -22.392 -20.890  67.078  1.00  0.06              
ATOM     26  CA  PHE A  28     -25.872 -19.338  66.817  1.00  0.06              
ATOM     27  CA  SER A  29     -27.206 -22.576  65.351  1.00  0.06              
ATOM     28  CA  SER A  30     -25.656 -24.516  68.266  1.00  0.06              
ATOM     29  CA  VAL A  31     -26.817 -22.097  70.959  1.00  0.07              
ATOM     30  CA  GLY A  32     -30.395 -22.198  69.667  1.00  0.07              
ATOM     31  CA  ALA A  33     -30.556 -25.989  69.966  1.00  0.06              
ATOM     32  CA  LEU A  34     -29.138 -25.929  73.522  1.00  0.06              
ATOM     33  CA  GLU A  35     -31.527 -23.132  74.503  1.00  0.07              
ATOM     34  CA  GLY A  36     -34.342 -25.391  73.279  1.00  0.07              
ATOM     35  CA  GLN A  37     -33.219 -28.321  75.393  1.00  0.09              
ATOM     36  CA  LEU A  38     -32.500 -26.195  78.463  1.00  0.09              
ATOM     37  CA  LYS A  39     -36.155 -25.165  78.212  1.00  0.09              
ATOM     38  CA  LYS A  40     -37.327 -28.757  77.825  1.00  0.15              
ATOM     39  CA  LYS A  41     -35.246 -29.799  80.855  1.00  0.21              
ATOM     40  CA  THR A  42     -35.406 -26.971  83.405  1.00  0.28              
ATOM     41  CA  GLY A  43     -38.464 -25.131  82.180  1.00  0.23              
ATOM     42  CA  LYS A  44     -36.431 -21.905  81.813  1.00  0.25              
ATOM     43  CA  LEU A  45     -35.572 -20.182  78.519  1.00  0.14              
ATOM     44  CA  LEU A  46     -32.309 -18.203  78.733  1.00  0.20              
ATOM     45  CA  ASN A  47     -29.851 -16.778  76.163  1.00  0.14              
ATOM     46  CA  LEU A  48     -26.731 -18.951  75.910  1.00  0.08              
ATOM     47  CA  SER A  49     -23.379 -17.550  74.728  1.00  0.08              
ATOM     48  CA  PRO A  50     -22.426 -18.013  71.036  1.00  0.07              
ATOM     49  CA  GLN A  51     -19.312 -15.904  71.726  1.00  0.07              
ATOM     50  CA  ASN A  52     -18.113 -18.469  74.310  1.00  0.08              
ATOM     51  CA  LEU A  53     -18.211 -20.948  71.440  1.00  0.07              
ATOM     52  CA  VAL A  54     -16.568 -18.604  68.907  1.00  0.07              
ATOM     53  CA  ASP A  55     -13.616 -17.832  71.250  1.00  0.10              
ATOM     54  CA  CYS A  56     -13.284 -21.326  72.769  1.00  0.11              
ATOM     55  CA  VAL A  57     -13.897 -24.027  70.154  1.00  0.11              
ATOM     56  CA  SER A  58     -10.396 -24.633  68.759  1.00  0.19              
ATOM     57  CA  GLU A  59     -11.732 -27.323  66.377  1.00  0.19              
ATOM     58  CA  ASN A  60     -13.754 -24.526  64.766  1.00  0.14              
ATOM     59  CA  ASP A  61     -12.533 -21.275  63.295  1.00  0.12              
ATOM     60  CA  GLY A  62     -14.446 -18.569  65.130  1.00  0.11              
ATOM     61  CA  CYS A  63     -15.606 -15.991  62.580  1.00  0.11              
ATOM     62  CA  GLY A  64     -14.001 -18.149  59.876  1.00  0.14              
ATOM     63  CA  GLY A  65     -16.600 -20.918  60.151  1.00  0.13              
ATOM     64  CA  GLY A  66     -17.216 -24.197  61.939  1.00  0.14              
ATOM     65  CA  TYR A  67     -19.557 -27.028  62.851  1.00  0.10              
ATOM     66  CA  MET A  68     -22.320 -27.396  65.426  1.00  0.08              
ATOM     67  CA  THR A  69     -21.068 -30.921  66.296  1.00  0.09              
ATOM     68  CA  ASN A  70     -17.679 -29.559  67.372  1.00  0.10              
ATOM     69  CA  ALA A  71     -19.536 -26.938  69.414  1.00  0.08              
ATOM     70  CA  PHE A  72     -21.622 -29.532  71.315  1.00  0.08              
ATOM     71  CA  GLN A  73     -18.470 -31.565  72.117  1.00  0.10              
ATOM     72  CA  TYR A  74     -16.747 -28.475  73.439  1.00  0.09              
ATOM     73  CA  VAL A  75     -19.743 -27.819  75.707  1.00  0.08              
ATOM     74  CA  GLN A  76     -19.759 -31.458  76.802  1.00  0.09              
ATOM     75  CA  LYS A  77     -16.049 -31.613  77.630  1.00  0.14              
ATOM     76  CA  ASN A  78     -15.966 -28.096  79.050  1.00  0.15              
ATOM     77  CA  ARG A  79     -18.960 -29.307  81.098  1.00  0.12              
ATOM     78  CA  GLY A  80     -20.876 -26.060  80.573  1.00  0.10              
ATOM     79  CA  ILE A  81     -21.460 -23.030  78.424  1.00  0.10              
ATOM     80  CA  ASP A  82     -21.890 -19.539  79.808  1.00  0.08              
ATOM     81  CA  SER A  83     -25.010 -17.408  79.435  1.00  0.08              
ATOM     82  CA  GLU A  84     -25.155 -14.409  77.128  1.00  0.09              
ATOM     83  CA  ASP A  85     -24.794 -12.080  80.166  1.00  0.17              
ATOM     84  CA  ALA A  86     -21.742 -13.836  81.499  1.00  0.14              
ATOM     85  CA  TYR A  87     -20.182 -13.845  78.044  1.00  0.12              
ATOM     86  CA  PRO A  88     -21.545 -11.049  75.684  1.00  0.17              
ATOM     87  CA  TYR A  89     -21.359 -11.420  71.935  1.00  0.16              
ATOM     88  CA  VAL A  90     -18.935  -8.895  70.395  1.00  0.26              
ATOM     89  CA  GLY A  91     -18.799 -10.436  66.907  1.00  0.19              
ATOM     90  CA  GLN A  92     -15.024 -10.740  66.824  1.00  0.22              
ATOM     91  CA  GLU A  93     -12.738 -13.643  67.699  1.00  0.18              
ATOM     92  CA  GLU A  94     -10.960 -13.236  71.037  1.00  0.32              
ATOM     93  CA  SER A  95      -9.063 -15.429  73.465  1.00  0.32              
ATOM     94  CA  CYS A  96     -11.169 -17.989  75.316  1.00  0.17              
ATOM     95  CA  MET A  97     -12.462 -16.387  78.514  1.00  0.30              
ATOM     96  CA  TYR A  98     -14.830 -19.069  79.820  1.00  0.22              
ATOM     97  CA  ASN A  99     -16.060 -18.205  83.332  1.00  0.24              
ATOM     98  CA  PRO A 100     -17.501 -21.178  85.213  1.00  0.24              
ATOM     99  CA  THR A 101     -19.553 -18.939  87.526  1.00  0.29              
ATOM    100  CA  GLY A 102     -21.557 -17.838  84.461  1.00  0.15              
ATOM    101  CA  LYS A 103     -22.372 -21.457  83.437  1.00  0.11              
ATOM    102  CA  ALA A 104     -26.023 -21.638  82.386  1.00  0.12              
ATOM    103  CA  ALA A 105     -26.097 -24.987  80.607  1.00  0.15              
ATOM    104  CA  LYS A 106     -24.280 -28.275  80.024  1.00  0.12              
ATOM    105  CA  CYS A 107     -24.248 -30.904  77.302  1.00  0.10              
ATOM    106  CA  ARG A 108     -23.910 -34.674  77.330  1.00  0.11              
ATOM    107  CA  GLY A 109     -23.481 -35.273  73.648  1.00  0.11              
ATOM    108  CA  TYR A 110     -25.325 -34.857  70.353  1.00  0.10              
ATOM    109  CA  ARG A 111     -27.387 -37.007  67.987  1.00  0.17              
ATOM    110  CA  GLU A 112     -27.094 -36.689  64.222  1.00  0.14              
ATOM    111  CA  ILE A 113     -30.029 -37.203  61.848  1.00  0.14              
ATOM    112  CA  PRO A 114     -29.465 -39.596  58.905  1.00  0.18              
ATOM    113  CA  GLU A 115     -28.163 -37.732  55.868  1.00  0.15              
ATOM    114  CA  GLY A 116     -30.908 -36.500  53.539  1.00  0.11              
ATOM    115  CA  ASN A 117     -33.609 -38.095  55.697  1.00  0.13              
ATOM    116  CA  GLU A 118     -36.341 -35.449  56.149  1.00  0.11              
ATOM    117  CA  LYS A 119     -38.654 -37.964  57.824  1.00  0.14              
ATOM    118  CA  ALA A 120     -36.021 -38.426  60.488  1.00  0.13              
ATOM    119  CA  LEU A 121     -35.643 -34.661  60.807  1.00  0.10              
ATOM    120  CA  LYS A 122     -39.417 -34.453  61.332  1.00  0.11              
ATOM    121  CA  ARG A 123     -39.540 -37.229  63.931  1.00  0.13              
ATOM    122  CA  ALA A 124     -36.699 -35.475  65.773  1.00  0.11              
ATOM    123  CA  VAL A 125     -38.307 -32.003  65.790  1.00  0.09              
ATOM    124  CA  ALA A 126     -41.639 -33.314  67.096  1.00  0.13              
ATOM    125  CA  ARG A 127     -39.934 -35.207  69.915  1.00  0.17              
ATOM    126  CA  VAL A 128     -36.787 -33.338  70.977  1.00  0.15              
ATOM    127  CA  GLY A 129     -37.501 -29.826  69.771  1.00  0.10              
ATOM    128  CA  PRO A 130     -35.426 -27.322  67.725  1.00  0.06              
ATOM    129  CA  VAL A 131     -32.665 -29.036  65.726  1.00  0.07              
ATOM    130  CA  SER A 132     -29.536 -27.474  64.217  1.00  0.05              
ATOM    131  CA  VAL A 133     -29.359 -27.692  60.436  1.00  0.07              
ATOM    132  CA  ALA A 134     -27.080 -26.600  57.608  1.00  0.08              
ATOM    133  CA  ILE A 135     -28.441 -25.403  54.285  1.00  0.08              
ATOM    134  CA  ASP A 136     -27.286 -23.625  51.137  1.00  0.08              
ATOM    135  CA  ALA A 137     -28.207 -19.979  51.663  1.00  0.16              
ATOM    136  CA  SER A 138     -26.157 -18.543  48.734  1.00  0.25              
ATOM    137  CA  LEU A 139     -29.037 -17.904  46.359  1.00  0.20              
ATOM    138  CA  THR A 140     -30.169 -14.321  46.062  1.00  0.25              
ATOM    139  CA  SER A 141     -33.768 -15.549  46.384  1.00  0.21              
ATOM    140  CA  PHE A 142     -32.904 -16.716  49.888  1.00  0.16              
ATOM    141  CA  GLN A 143     -31.289 -13.347  50.544  1.00  0.23              
ATOM    142  CA  PHE A 144     -34.414 -11.393  49.598  1.00  0.24              
ATOM    143  CA  TYR A 145     -37.016 -13.817  50.960  1.00  0.18              
ATOM    144  CA  SER A 146     -39.886 -12.039  52.736  1.00  0.15              
ATOM    145  CA  LYS A 147     -42.879 -14.455  52.703  1.00  0.26              
ATOM    146  CA  GLY A 148     -44.357 -17.765  51.604  1.00  0.29              
ATOM    147  CA  VAL A 149     -42.714 -21.203  51.398  1.00  0.12              
ATOM    148  CA  TYR A 150     -39.232 -20.672  49.964  1.00  0.13              
ATOM    149  CA  TYR A 151     -38.027 -23.001  47.222  1.00  0.20              
ATOM    150  CA  ASP A 152     -35.610 -22.380  44.360  1.00  0.22              
ATOM    151  CA  GLU A 153     -34.494 -25.196  42.047  1.00  0.31              
ATOM    152  CA  SER A 154     -31.017 -23.587  41.925  1.00  0.28              
ATOM    153  CA  CYS A 155     -30.400 -24.362  45.616  1.00  0.16              
ATOM    154  CA  ASN A 156     -27.510 -26.766  46.179  1.00  0.14              
ATOM    155  CA  SER A 157     -27.900 -29.745  48.498  1.00  0.12              
ATOM    156  CA  ASP A 158     -24.154 -30.260  48.093  1.00  0.22              
ATOM    157  CA  ASN A 159     -23.126 -26.695  48.866  1.00  0.18              
ATOM    158  CA  LEU A 160     -24.077 -26.237  52.511  1.00  0.12              
ATOM    159  CA  ASN A 161     -22.764 -22.841  53.648  1.00  0.16              
ATOM    160  CA  HIS A 162     -25.065 -21.550  56.389  1.00  0.12              
ATOM    161  CA  ALA A 163     -25.868 -23.004  59.817  1.00  0.07              
ATOM    162  CA  VAL A 164     -29.400 -22.278  60.994  1.00  0.07              
ATOM    163  CA  LEU A 165     -32.232 -23.578  63.297  1.00  0.06              
ATOM    164  CA  ALA A 166     -35.177 -25.897  62.487  1.00  0.06              
ATOM    165  CA  VAL A 167     -37.806 -24.605  64.920  1.00  0.07              
ATOM    166  CA  GLY A 168     -40.827 -26.555  63.691  1.00  0.08              
ATOM    167  CA  TYR A 169     -42.675 -27.654  60.571  1.00  0.09              
ATOM    168  CA  GLY A 170     -46.095 -27.412  59.018  1.00  0.19              
ATOM    169  CA  ILE A 171     -47.941 -26.643  55.812  1.00  0.17              
ATOM    170  CA  GLN A 172     -49.141 -23.377  54.313  1.00  0.31              
ATOM    171  CA  LYS A 173     -51.442 -23.317  51.299  1.00  0.65              
ATOM    172  CA  GLY A 174     -50.935 -26.849  50.496  1.00  0.51              
ATOM    173  CA  ASN A 175     -47.123 -26.579  50.739  1.00  0.25              
ATOM    174  CA  LYS A 176     -45.245 -28.419  53.511  1.00  0.13              
ATOM    175  CA  HIS A 177     -42.392 -26.433  55.026  1.00  0.07              
ATOM    176  CA  TRP A 178     -39.812 -26.209  57.806  1.00  0.07              
ATOM    177  CA  ILE A 179     -39.890 -23.217  60.156  1.00  0.07              
ATOM    178  CA  ILE A 180     -36.293 -21.927  60.057  1.00  0.08              
ATOM    179  CA  LYS A 181     -34.861 -19.345  62.463  1.00  0.08              
ATOM    180  CA  ASN A 182     -32.009 -17.339  60.922  1.00  0.10              
ATOM    181  CA  SER A 183     -29.358 -15.202  62.659  1.00  0.11              
ATOM    182  CA  TRP A 184     -29.517 -12.170  60.305  1.00  0.12              
ATOM    183  CA  GLY A 185     -31.706 -10.110  62.610  1.00  0.12              
ATOM    184  CA  GLU A 186     -35.423  -9.247  62.664  1.00  0.12              
ATOM    185  CA  ASN A 187     -35.231  -6.996  59.617  1.00  0.24              
ATOM    186  CA  TRP A 188     -34.445 -10.142  57.591  1.00  0.15              
ATOM    187  CA  GLY A 189     -37.046 -12.387  56.032  1.00  0.12              
ATOM    188  CA  ASN A 190     -40.259 -12.701  57.977  1.00  0.12              
ATOM    189  CA  LYS A 191     -39.155 -11.208  61.282  1.00  0.14              
ATOM    190  CA  GLY A 192     -35.961 -13.302  61.198  1.00  0.09              
ATOM    191  CA  TYR A 193     -37.611 -16.527  60.010  1.00  0.10              
ATOM    192  CA  ILE A 194     -38.041 -18.416  56.774  1.00  0.12              
ATOM    193  CA  LEU A 195     -40.461 -21.182  55.739  1.00  0.08              
ATOM    194  CA  MET A 196     -38.409 -23.641  53.695  1.00  0.08              
ATOM    195  CA  ALA A 197     -39.738 -26.398  51.413  1.00  0.09              
ATOM    196  CA  ARG A 198     -40.334 -29.736  53.226  1.00  0.10              
ATOM    197  CA  ASN A 199     -40.407 -33.038  51.272  1.00  0.16              
ATOM    198  CA  LYS A 200     -39.357 -31.419  48.018  1.00  0.15              
ATOM    199  CA  ASN A 201     -36.272 -33.595  47.481  1.00  0.19              
ATOM    200  CA  ASN A 202     -34.120 -32.341  50.414  1.00  0.12              
ATOM    201  CA  ALA A 203     -34.447 -28.656  49.394  1.00  0.11              
ATOM    202  CA  CYS A 204     -31.082 -26.882  49.855  1.00  0.07              
ATOM    203  CA  GLY A 205     -29.634 -29.882  51.694  1.00  0.07              
ATOM    204  CA  ILE A 206     -31.880 -29.108  54.700  1.00  0.07              
ATOM    205  CA  ALA A 207     -31.609 -32.670  56.061  1.00  0.08              
ATOM    206  CA  ASN A 208     -27.967 -33.376  55.139  1.00  0.09              
ATOM    207  CA  LEU A 209     -26.231 -31.960  58.207  1.00  0.10              
ATOM    208  CA  ALA A 210     -28.617 -31.886  61.151  1.00  0.09              
ATOM    209  CA  SER A 211     -27.862 -32.536  64.814  1.00  0.09              
ATOM    210  CA  PHE A 212     -28.976 -31.637  68.347  1.00  0.10              
ATOM    211  CA  PRO A 213     -27.417 -31.903  71.841  1.00  0.09              
ATOM    212  CA  LYS A 214     -28.452 -34.276  74.655  1.00  0.12              
ATOM    213  CA  MET A 215     -28.607 -33.210  78.290  1.00  0.16              
ENDMDL
MODEL        3
ATOM      1  CA  ASP A   3     -48.932 -32.582  61.422  1.00  0.45              
ATOM      2  CA  SER A   4     -47.601 -29.197  62.499  1.00  0.20              
ATOM      3  CA  VAL A   5     -45.538 -27.936  65.403  1.00  0.15              
ATOM      4  CA  ASP A   6     -44.135 -24.484  66.139  1.00  0.13              
ATOM      5  CA  TYR A   7     -41.870 -24.399  69.185  1.00  0.11              
ATOM      6  CA  ARG A   8     -42.012 -20.597  69.220  1.00  0.14              
ATOM      7  CA  LYS A   9     -45.628 -20.933  70.408  1.00  0.25              
ATOM      8  CA  LYS A  10     -44.259 -23.237  73.118  1.00  0.21              
ATOM      9  CA  GLY A  11     -41.687 -20.786  74.333  1.00  0.18              
ATOM     10  CA  TYR A  12     -38.652 -22.824  73.397  1.00  0.11              
ATOM     11  CA  VAL A  13     -37.196 -20.175  71.150  1.00  0.14              
ATOM     12  CA  THR A  14     -35.264 -17.073  72.202  1.00  0.18              
ATOM     13  CA  PRO A  15     -35.689 -13.869  70.131  1.00  0.25              
ATOM     14  CA  VAL A  16     -33.966 -13.590  66.737  1.00  0.16              
ATOM     15  CA  LYS A  17     -30.338 -12.547  67.029  1.00  0.16              
ATOM     16  CA  ASN A  18     -28.029 -10.854  64.546  1.00  0.11              
ATOM     17  CA  GLN A  19     -24.644 -12.495  64.004  1.00  0.15              
ATOM     18  CA  GLY A  20     -23.299  -9.317  62.441  1.00  0.25              
ATOM     19  CA  GLN A  21     -20.165  -9.290  60.352  1.00  0.32              
ATOM     20  CA  CYS A  22     -18.848 -12.499  61.907  1.00  0.14              
ATOM     21  CA  GLY A  23     -19.194 -16.004  60.393  1.00  0.11              
ATOM     22  CA  SER A  24     -20.644 -17.348  63.633  1.00  0.08              
ATOM     23  CA  CYS A  25     -23.762 -19.028  62.202  1.00  0.07              
ATOM     24  CA  TRP A  26     -22.582 -22.349  63.621  1.00  0.06              
ATOM     25  CA  ALA A  27     -22.404 -20.858  67.091  1.00  0.06              
ATOM     26  CA  PHE A  28     -25.887 -19.284  66.848  1.00  0.06              
ATOM     27  CA  SER A  29     -27.222 -22.530  65.365  1.00  0.06              
ATOM     28  CA  SER A  30     -25.669 -24.482  68.272  1.00  0.06              
ATOM     29  CA  VAL A  31     -26.821 -22.068  70.976  1.00  0.07              
ATOM     30  CA  GLY A  32     -30.399 -22.167  69.681  1.00  0.07              
ATOM     31  CA  ALA A  33     -30.567 -25.953  69.977  1.00  0.06              
ATOM     32  CA  LEU A  34     -29.148 -25.898  73.534  1.00  0.06              
ATOM     33  CA  GLU A  35     -31.523 -23.088  74.523  1.00  0.07              
ATOM     34  CA  GLY A  36     -34.348 -25.351  73.290  1.00  0.07              
ATOM     35  CA  GLN A  37     -33.238 -28.268  75.411  1.00  0.09              
ATOM     36  CA  LEU A  38     -32.507 -26.147  78.480  1.00  0.09              
ATOM     37  CA  LYS A  39     -36.156 -25.089  78.228  1.00  0.09              
ATOM     38  CA  LYS A  40     -37.350 -28.674  77.845  1.00  0.15              
ATOM     39  CA  LYS A  41     -35.275 -29.726  80.875  1.00  0.21              
ATOM     40  CA  THR A  42     -35.419 -26.903  83.421  1.00  0.28              
ATOM     41  CA  GLY A  43     -38.467 -25.070  82.190  1.00  0.23              
ATOM     42  CA  LYS A  44     -36.419 -21.823  81.826  1.00  0.25              
ATOM     43  CA  LEU A  45     -35.549 -20.114  78.531  1.00  0.14              
ATOM     44  CA  LEU A  46     -32.266 -18.168  78.766  1.00  0.20              
ATOM     45  CA  ASN A  47     -29.791 -16.756  76.206  1.00  0.14              
ATOM     46  CA  LEU A  48     -26.693 -18.963  75.966  1.00  0.08              
ATOM     47  CA  SER A  49     -23.342 -17.572  74.775  1.00  0.08              
ATOM     48  CA  PRO A  50     -22.415 -18.009  71.074  1.00  0.07              
ATOM     49  CA  GLN A  51     -19.287 -15.920  71.773  1.00  0.07              
ATOM     50  CA  ASN A  52     -18.080 -18.513  74.328  1.00  0.08              
ATOM     51  CA  LEU A  53     -18.205 -20.966  71.437  1.00  0.07              
ATOM     52  CA  VAL A  54     -16.568 -18.606  68.916  1.00  0.07              
ATOM     53  CA  ASP A  55     -13.600 -17.866  71.251  1.00  0.10              
ATOM     54  CA  CYS A  56     -13.274 -21.373  72.738  1.00  0.11              
ATOM     55  CA  VAL A  57     -13.906 -24.052  70.108  1.00  0.11              
ATOM     56  CA  SER A  58     -10.411 -24.654  68.699  1.00  0.19              
ATOM     57  CA  GLU A  59     -11.768 -27.317  66.278  1.00  0.19              
ATOM     58  CA  ASN A  60     -13.781 -24.492  64.712  1.00  0.14              
ATOM     59  CA  ASP A  61     -12.563 -21.228  63.267  1.00  0.12              
ATOM     60  CA  GLY A  62     -14.459 -18.544  65.130  1.00  0.11              
ATOM     61  CA  CYS A  63     -15.635 -15.935  62.607  1.00  0.11              
ATOM     62  CA  GLY A  64     -14.032 -18.093  59.880  1.00  0.14              
ATOM     63  CA  GLY A  65     -16.630 -20.863  60.147  1.00  0.13              
ATOM     64  CA  GLY A  66     -17.244 -24.153  61.917  1.00  0.14              
ATOM     65  CA  TYR A  67     -19.595 -26.958  62.825  1.00  0.10              
ATOM     66  CA  MET A  68     -22.348 -27.347  65.408  1.00  0.08              
ATOM     67  CA  THR A  69     -21.103 -30.889  66.254  1.00  0.09              
ATOM     68  CA  ASN A  70     -17.709 -29.542  67.323  1.00  0.10              
ATOM     69  CA  ALA A  71     -19.551 -26.935  69.397  1.00  0.08              
ATOM     70  CA  PHE A  72     -21.647 -29.535  71.275  1.00  0.08              
ATOM     71  CA  GLN A  73     -18.502 -31.594  72.051  1.00  0.10              
ATOM     72  CA  TYR A  74     -16.754 -28.532  73.379  1.00  0.09              
ATOM     73  CA  VAL A  75     -19.737 -27.866  75.677  1.00  0.08              
ATOM     74  CA  GLN A  76     -19.773 -31.517  76.742  1.00  0.09              
ATOM     75  CA  LYS A  77     -16.060 -31.711  77.545  1.00  0.14              
ATOM     76  CA  ASN A  78     -15.947 -28.200  78.997  1.00  0.15              
ATOM     77  CA  ARG A  79     -18.937 -29.420  81.042  1.00  0.12              
ATOM     78  CA  GLY A  80     -20.852 -26.118  80.559  1.00  0.10              
ATOM     79  CA  ILE A  81     -21.428 -23.098  78.424  1.00  0.10              
ATOM     80  CA  ASP A  82     -21.832 -19.617  79.841  1.00  0.08              
ATOM     81  CA  SER A  83     -24.952 -17.461  79.490  1.00  0.08              
ATOM     82  CA  GLU A  84     -25.073 -14.445  77.230  1.00  0.09              
ATOM     83  CA  ASP A  85     -24.682 -12.151  80.287  1.00  0.17              
ATOM     84  CA  ALA A  86     -21.656 -13.918  81.566  1.00  0.14              
ATOM     85  CA  TYR A  87     -20.077 -13.939  78.134  1.00  0.12              
ATOM     86  CA  PRO A  88     -21.462 -11.092  75.785  1.00  0.17              
ATOM     87  CA  TYR A  89     -21.335 -11.440  72.056  1.00  0.16              
ATOM     88  CA  VAL A  90     -18.939  -8.891  70.482  1.00  0.26              
ATOM     89  CA  GLY A  91     -18.814 -10.421  66.967  1.00  0.19              
ATOM     90  CA  GLN A  92     -15.044 -10.722  66.904  1.00  0.22              
ATOM     91  CA  GLU A  93     -12.750 -13.630  67.744  1.00  0.18              
ATOM     92  CA  GLU A  94     -10.949 -13.267  71.076  1.00  0.32              
ATOM     93  CA  SER A  95      -9.034 -15.482  73.458  1.00  0.32              
ATOM     94  CA  CYS A  96     -11.119 -18.072  75.295  1.00  0.17              
ATOM     95  CA  MET A  97     -12.373 -16.537  78.534  1.00  0.30              
ATOM     96  CA  TYR A  98     -14.741 -19.243  79.810  1.00  0.22              
ATOM     97  CA  ASN A  99     -15.959 -18.380  83.341  1.00  0.24              
ATOM     98  CA  PRO A 100     -17.422 -21.344  85.204  1.00  0.24              
ATOM     99  CA  THR A 101     -19.439 -19.111  87.550  1.00  0.29              
ATOM    100  CA  GLY A 102     -21.477 -17.928  84.495  1.00  0.15              
ATOM    101  CA  LYS A 103     -22.302 -21.572  83.458  1.00  0.11              
ATOM    102  CA  ALA A 104     -25.978 -21.692  82.416  1.00  0.12              
ATOM    103  CA  ALA A 105     -26.076 -25.025  80.609  1.00  0.15              
ATOM    104  CA  LYS A 106     -24.264 -28.333  80.023  1.00  0.12              
ATOM    105  CA  CYS A 107     -24.256 -30.931  77.276  1.00  0.10              
ATOM    106  CA  ARG A 108     -23.956 -34.711  77.306  1.00  0.11              
ATOM    107  CA  GLY A 109     -23.510 -35.285  73.631  1.00  0.11              
ATOM    108  CA  TYR A 110     -25.376 -34.824  70.333  1.00  0.10              
ATOM    109  CA  ARG A 111     -27.469 -36.973  67.995  1.00  0.17              
ATOM    110  CA  GLU A 112     -27.086 -36.636  64.236  1.00  0.14              
ATOM    111  CA  ILE A 113     -30.028 -37.163  61.872  1.00  0.14              
ATOM    112  CA  PRO A 114     -29.438 -39.577  58.947  1.00  0.18              
ATOM    113  CA  GLU A 115     -28.121 -37.707  55.922  1.00  0.15              
ATOM    114  CA  GLY A 116     -30.883 -36.497  53.571  1.00  0.11              
ATOM    115  CA  ASN A 117     -33.574 -38.086  55.746  1.00  0.13              
ATOM    116  CA  GLU A 118     -36.308 -35.442  56.187  1.00  0.11              
ATOM    117  CA  LYS A 119     -38.627 -37.950  57.865  1.00  0.14              
ATOM    118  CA  ALA A 120     -36.010 -38.404  60.527  1.00  0.13              
ATOM    119  CA  LEU A 121     -35.637 -34.630  60.841  1.00  0.10              
ATOM    120  CA  LYS A 122     -39.412 -34.422  61.355  1.00  0.11              
ATOM    121  CA  ARG A 123     -39.547 -37.181  63.970  1.00  0.13              
ATOM    122  CA  ALA A 124     -36.709 -35.435  65.800  1.00  0.11              
ATOM    123  CA  VAL A 125     -38.318 -31.955  65.806  1.00  0.09              
ATOM    124  CA  ALA A 126     -41.652 -33.267  67.105  1.00  0.13              
ATOM    125  CA  ARG A 127     -39.969 -35.127  69.943  1.00  0.17              
ATOM    126  CA  VAL A 128     -36.816 -33.274  71.002  1.00  0.15              
ATOM    127  CA  GLY A 129     -37.518 -29.780  69.781  1.00  0.10              
ATOM    128  CA  PRO A 130     -35.441 -27.269  67.736  1.00  0.06              
ATOM    129  CA  VAL A 131     -32.682 -28.988  65.738  1.00  0.07              
ATOM    130  CA  SER A 132     -29.550 -27.433  64.228  1.00  0.05              
ATOM    131  CA  VAL A 133     -29.367 -27.648  60.448  1.00  0.07              
ATOM    132  CA  ALA A 134     -27.085 -26.560  57.621  1.00  0.08              
ATOM    133  CA  ILE A 135     -28.442 -25.367  54.294  1.00  0.08              
ATOM    134  CA  ASP A 136     -27.289 -23.592  51.144  1.00  0.08              
ATOM    135  CA  ALA A 137     -28.232 -19.956  51.654  1.00  0.16              
ATOM    136  CA  SER A 138     -26.191 -18.514  48.721  1.00  0.25              
ATOM    137  CA  LEU A 139     -29.074 -17.910  46.332  1.00  0.20              
ATOM    138  CA  THR A 140     -30.238 -14.339  46.008  1.00  0.25              
ATOM    139  CA  SER A 141     -33.823 -15.592  46.342  1.00  0.21              
ATOM    140  CA  PHE A 142     -32.962 -16.735  49.842  1.00  0.16              
ATOM    141  CA  GLN A 143     -31.370 -13.346  50.479  1.00  0.23              
ATOM    142  CA  PHE A 144     -34.524 -11.430  49.511  1.00  0.24              
ATOM    143  CA  TYR A 145     -37.101 -13.871  50.901  1.00  0.18              
ATOM    144  CA  SER A 146     -39.953 -12.090  52.696  1.00  0.15              
ATOM    145  CA  LYS A 147     -42.940 -14.545  52.664  1.00  0.26              
ATOM    146  CA  GLY A 148     -44.381 -17.830  51.571  1.00  0.29              
ATOM    147  CA  VAL A 149     -42.727 -21.280  51.363  1.00  0.12              
ATOM    148  CA  TYR A 150     -39.253 -20.750  49.915  1.00  0.13              
ATOM    149  CA  TYR A 151     -38.016 -23.083  47.190  1.00  0.20              
ATOM    150  CA  ASP A 152     -35.598 -22.457  44.333  1.00  0.22              
ATOM    151  CA  GLU A 153     -34.446 -25.281  42.036  1.00  0.31              
ATOM    152  CA  SER A 154     -30.990 -23.629  41.915  1.00  0.28              
ATOM    153  CA  CYS A 155     -30.371 -24.380  45.611  1.00  0.16              
ATOM    154  CA  ASN A 156     -27.463 -26.759  46.198  1.00  0.14              
ATOM    155  CA  SER A 157     -27.847 -29.733  48.527  1.00  0.12              
ATOM    156  CA  ASP A 158     -24.087 -30.217  48.147  1.00  0.22              
ATOM    157  CA  ASN A 159     -23.091 -26.637  48.904  1.00  0.18              
ATOM    158  CA  LEU A 160     -24.063 -26.172  52.542  1.00  0.12              
ATOM    159  CA  ASN A 161     -22.784 -22.758  53.666  1.00  0.16              
ATOM    160  CA  HIS A 162     -25.105 -21.474  56.399  1.00  0.12              
ATOM    161  CA  ALA A 163     -25.882 -22.957  59.825  1.00  0.07              
ATOM    162  CA  VAL A 164     -29.417 -22.233  61.007  1.00  0.07              
ATOM    163  CA  LEU A 165     -32.250 -23.533  63.309  1.00  0.06              
ATOM    164  CA  ALA A 166     -35.185 -25.868  62.492  1.00  0.06              
ATOM    165  CA  VAL A 167     -37.820 -24.563  64.918  1.00  0.07              
ATOM    166  CA  GLY A 168     -40.837 -26.525  63.693  1.00  0.08              
ATOM    167  CA  TYR A 169     -42.684 -27.629  60.576  1.00  0.09              
ATOM    168  CA  GLY A 170     -46.094 -27.410  59.005  1.00  0.19              
ATOM    169  CA  ILE A 171     -47.921 -26.737  55.756  1.00  0.17              
ATOM    170  CA  GLN A 172     -49.171 -23.533  54.150  1.00  0.31              
ATOM    171  CA  LYS A 173     -51.435 -23.608  51.089  1.00  0.65              
ATOM    172  CA  GLY A 174     -50.878 -27.055  50.429  1.00  0.51              
ATOM    173  CA  ASN A 175     -47.051 -26.779  50.677  1.00  0.25              
ATOM    174  CA  LYS A 176     -45.185 -28.546  53.517  1.00  0.13              
ATOM    175  CA  HIS A 177     -42.363 -26.497  55.011  1.00  0.07              
ATOM    176  CA  TRP A 178     -39.803 -26.221  57.806  1.00  0.07              
ATOM    177  CA  ILE A 179     -39.897 -23.209  60.133  1.00  0.07              
ATOM    178  CA  ILE A 180     -36.303 -21.907  60.040  1.00  0.08              
ATOM    179  CA  LYS A 181     -34.891 -19.311  62.443  1.00  0.08              
ATOM    180  CA  ASN A 182     -32.034 -17.301  60.915  1.00  0.10              
ATOM    181  CA  SER A 183     -29.387 -15.165  62.659  1.00  0.11              
ATOM    182  CA  TRP A 184     -29.552 -12.124  60.291  1.00  0.12              
ATOM    183  CA  GLY A 185     -31.743 -10.089  62.589  1.00  0.12              
ATOM    184  CA  GLU A 186     -35.481  -9.225  62.600  1.00  0.12              
ATOM    185  CA  ASN A 187     -35.277  -6.999  59.539  1.00  0.24              
ATOM    186  CA  TRP A 188     -34.500 -10.162  57.520  1.00  0.15              
ATOM    187  CA  GLY A 189     -37.085 -12.391  55.994  1.00  0.12              
ATOM    188  CA  ASN A 190     -40.308 -12.717  57.930  1.00  0.12              
ATOM    189  CA  LYS A 191     -39.207 -11.203  61.223  1.00  0.14              
ATOM    190  CA  GLY A 192     -35.992 -13.293  61.169  1.00  0.09              
ATOM    191  CA  TYR A 193     -37.644 -16.519  59.956  1.00  0.10              
ATOM    192  CA  ILE A 194     -38.072 -18.427  56.740  1.00  0.12              
ATOM    193  CA  LEU A 195     -40.472 -21.212  55.703  1.00  0.08              
ATOM    194  CA  MET A 196     -38.401 -23.675  53.676  1.00  0.08              
ATOM    195  CA  ALA A 197     -39.709 -26.441  51.409  1.00  0.09              
ATOM    196  CA  ARG A 198     -40.257 -29.797  53.239  1.00  0.10              
ATOM    197  CA  ASN A 199     -40.334 -33.091  51.285  1.00  0.16              
ATOM    198  CA  LYS A 200     -39.287 -31.488  48.023  1.00  0.15              
ATOM    199  CA  ASN A 201     -36.194 -33.646  47.494  1.00  0.19              
ATOM    200  CA  ASN A 202     -34.054 -32.364  50.424  1.00  0.12              
ATOM    201  CA  ALA A 203     -34.411 -28.678  49.391  1.00  0.11              
ATOM    202  CA  CYS A 204     -31.052 -26.886  49.858  1.00  0.07              
ATOM    203  CA  GLY A 205     -29.604 -29.872  51.710  1.00  0.07              
ATOM    204  CA  ILE A 206     -31.857 -29.095  54.709  1.00  0.07              
ATOM    205  CA  ALA A 207     -31.591 -32.656  56.076  1.00  0.08              
ATOM    206  CA  ASN A 208     -27.940 -33.355  55.171  1.00  0.09              
ATOM    207  CA  LEU A 209     -26.221 -31.909  58.236  1.00  0.10              
ATOM    208  CA  ALA A 210     -28.624 -31.849  61.162  1.00  0.09              
ATOM    209  CA  SER A 211     -27.883 -32.498  64.826  1.00  0.09              
ATOM    210  CA  PHE A 212     -29.015 -31.587  68.359  1.00  0.10              
ATOM    211  CA  PRO A 213     -27.442 -31.877  71.846  1.00  0.09              
ATOM    212  CA  LYS A 214     -28.494 -34.261  74.644  1.00  0.12              
ATOM    213  CA  MET A 215     -28.639 -33.197  78.280  1.00  0.16              
ENDMDL
MODEL        4
ATOM      1  CA  ASP A   3     -48.961 -32.535  61.458  1.00  0.45              
ATOM      2  CA  SER A   4     -47.610 -29.152  62.503  1.00  0.20              
ATOM      3  CA  VAL A   5     -45.556 -27.869  65.405  1.00  0.15              
ATOM      4  CA  ASP A   6     -44.138 -24.418  66.137  1.00  0.13              
ATOM      5  CA  TYR A   7     -41.876 -24.310  69.185  1.00  0.11              
ATOM      6  CA  ARG A   8     -41.989 -20.509  69.207  1.00  0.14              
ATOM      7  CA  LYS A   9     -45.612 -20.824  70.388  1.00  0.25              
ATOM      8  CA  LYS A  10     -44.263 -23.126  73.109  1.00  0.21              
ATOM      9  CA  GLY A  11     -41.681 -20.721  74.328  1.00  0.18              
ATOM     10  CA  TYR A  12     -38.652 -22.737  73.405  1.00  0.11              
ATOM     11  CA  VAL A  13     -37.182 -20.113  71.159  1.00  0.14              
ATOM     12  CA  THR A  14     -35.235 -17.020  72.216  1.00  0.18              
ATOM     13  CA  PRO A  15     -35.693 -13.826  70.137  1.00  0.25              
ATOM     14  CA  VAL A  16     -34.016 -13.547  66.717  1.00  0.16              
ATOM     15  CA  LYS A  17     -30.397 -12.496  67.021  1.00  0.16              
ATOM     16  CA  ASN A  18     -28.086 -10.801  64.541  1.00  0.11              
ATOM     17  CA  GLN A  19     -24.689 -12.440  64.055  1.00  0.15              
ATOM     18  CA  GLY A  20     -23.320  -9.269  62.503  1.00  0.25              
ATOM     19  CA  GLN A  21     -20.187  -9.199  60.453  1.00  0.32              
ATOM     20  CA  CYS A  22     -18.878 -12.433  61.971  1.00  0.14              
ATOM     21  CA  GLY A  23     -19.220 -15.946  60.419  1.00  0.11              
ATOM     22  CA  SER A  24     -20.669 -17.297  63.661  1.00  0.08              
ATOM     23  CA  CYS A  25     -23.787 -18.970  62.223  1.00  0.07              
ATOM     24  CA  TRP A  26     -22.612 -22.275  63.634  1.00  0.06              
ATOM     25  CA  ALA A  27     -22.416 -20.825  67.104  1.00  0.06              
ATOM     26  CA  PHE A  28     -25.903 -19.231  66.880  1.00  0.06              
ATOM     27  CA  SER A  29     -27.239 -22.483  65.380  1.00  0.06              
ATOM     28  CA  SER A  30     -25.682 -24.447  68.277  1.00  0.06              
ATOM     29  CA  VAL A  31     -26.824 -22.039  70.994  1.00  0.07              
ATOM     30  CA  GLY A  32     -30.402 -22.135  69.695  1.00  0.07              
ATOM     31  CA  ALA A  33     -30.577 -25.918  69.988  1.00  0.06              
ATOM     32  CA  LEU A  34     -29.157 -25.866  73.547  1.00  0.06              
ATOM     33  CA  GLU A  35     -31.520 -23.044  74.542  1.00  0.07              
ATOM     34  CA  GLY A  36     -34.353 -25.312  73.302  1.00  0.07              
ATOM     35  CA  GLN A  37     -33.257 -28.216  75.428  1.00  0.09              
ATOM     36  CA  LEU A  38     -32.514 -26.099  78.496  1.00  0.09              
ATOM     37  CA  LYS A  39     -36.157 -25.012  78.245  1.00  0.09              
ATOM     38  CA  LYS A  40     -37.373 -28.591  77.864  1.00  0.15              
ATOM     39  CA  LYS A  41     -35.304 -29.653  80.896  1.00  0.21              
ATOM     40  CA  THR A  42     -35.431 -26.834  83.436  1.00  0.28              
ATOM     41  CA  GLY A  43     -38.469 -25.009  82.200  1.00  0.23              
ATOM     42  CA  LYS A  44     -36.407 -21.742  81.840  1.00  0.25              
ATOM     43  CA  LEU A  45     -35.527 -20.045  78.542  1.00  0.14              
ATOM     44  CA  LEU A  46     -32.223 -18.134  78.800  1.00  0.20              
ATOM     45  CA  ASN A  47     -29.730 -16.734  76.249  1.00  0.14              
ATOM     46  CA  LEU A  48     -26.656 -18.976  76.021  1.00  0.08              
ATOM     47  CA  SER A  49     -23.306 -17.594  74.821  1.00  0.08              
ATOM     48  CA  PRO A  50     -22.403 -18.004  71.112  1.00  0.07              
ATOM     49  CA  GLN A  51     -19.261 -15.936  71.821  1.00  0.07              
ATOM     50  CA  ASN A  52     -18.048 -18.556  74.345  1.00  0.08              
ATOM     51  CA  LEU A  53     -18.200 -20.985  71.434  1.00  0.07              
ATOM     52  CA  VAL A  54     -16.568 -18.607  68.925  1.00  0.07              
ATOM     53  CA  ASP A  55     -13.583 -17.900  71.251  1.00  0.10              
ATOM     54  CA  CYS A  56     -13.263 -21.420  72.707  1.00  0.11              
ATOM     55  CA  VAL A  57     -13.915 -24.078  70.061  1.00  0.11              
ATOM     56  CA  SER A  58     -10.425 -24.674  68.638  1.00  0.19              
ATOM     57  CA  GLU A  59     -11.803 -27.310  66.179  1.00  0.19              
ATOM     58  CA  ASN A  60     -13.808 -24.457  64.658  1.00  0.14              
ATOM     59  CA  ASP A  61     -12.593 -21.181  63.238  1.00  0.12              
ATOM     60  CA  GLY A  62     -14.473 -18.519  65.130  1.00  0.11              
ATOM     61  CA  CYS A  63     -15.664 -15.878  62.634  1.00  0.11              
ATOM     62  CA  GLY A  64     -14.062 -18.036  59.883  1.00  0.14              
ATOM     63  CA  GLY A  65     -16.660 -20.808  60.142  1.00  0.13              
ATOM     64  CA  GLY A  66     -17.273 -24.108  61.894  1.00  0.14              
ATOM     65  CA  TYR A  67     -19.634 -26.887  62.800  1.00  0.10              
ATOM     66  CA  MET A  68     -22.376 -27.297  65.391  1.00  0.08              
ATOM     67  CA  THR A  69     -21.139 -30.856  66.211  1.00  0.09              
ATOM     68  CA  ASN A  70     -17.738 -29.526  67.274  1.00  0.10              
ATOM     69  CA  ALA A  71     -19.565 -26.932  69.379  1.00  0.08              
ATOM     70  CA  PHE A  72     -21.673 -29.539  71.235  1.00  0.08              
ATOM     71  CA  GLN A  73     -18.533 -31.623  71.984  1.00  0.10              
ATOM     72  CA  TYR A  74     -16.762 -28.590  73.319  1.00  0.09              
ATOM     73  CA  VAL A  75     -19.732 -27.914  75.646  1.00  0.08              
ATOM     74  CA  GLN A  76     -19.788 -31.577  76.682  1.00  0.09              
ATOM     75  CA  LYS A  77     -16.072 -31.810  77.460  1.00  0.14              
ATOM     76  CA  ASN A  78     -15.928 -28.304  78.945  1.00  0.15              
ATOM     77  CA  ARG A  79     -18.915 -29.534  80.985  1.00  0.12              
ATOM     78  CA  GLY A  80     -20.829 -26.177  80.545  1.00  0.10              
ATOM     79  CA  ILE A  81     -21.396 -23.167  78.424  1.00  0.10              
ATOM     80  CA  ASP A  82     -21.774 -19.695  79.874  1.00  0.08              
ATOM     81  CA  SER A  83     -24.894 -17.513  79.546  1.00  0.08              
ATOM     82  CA  GLU A  84     -24.991 -14.482  77.331  1.00  0.09              
ATOM     83  CA  ASP A  85     -24.570 -12.222  80.407  1.00  0.17              
ATOM     84  CA  ALA A  86     -21.569 -13.999  81.632  1.00  0.14              
ATOM     85  CA  TYR A  87     -19.971 -14.032  78.223  1.00  0.12              
ATOM     86  CA  PRO A  88     -21.378 -11.136  75.885  1.00  0.17              
ATOM     87  CA  TYR A  89     -21.310 -11.459  72.176  1.00  0.16              
ATOM     88  CA  VAL A  90     -18.944  -8.888  70.568  1.00  0.26              
ATOM     89  CA  GLY A  91     -18.828 -10.407  67.027  1.00  0.19              
ATOM     90  CA  GLN A  92     -15.065 -10.705  66.984  1.00  0.22              
ATOM     91  CA  GLU A  93     -12.763 -13.616  67.790  1.00  0.18              
ATOM     92  CA  GLU A  94     -10.937 -13.299  71.115  1.00  0.32              
ATOM     93  CA  SER A  95      -9.005 -15.536  73.451  1.00  0.32              
ATOM     94  CA  CYS A  96     -11.068 -18.156  75.275  1.00  0.17              
ATOM     95  CA  MET A  97     -12.283 -16.687  78.553  1.00  0.30              
ATOM     96  CA  TYR A  98     -14.653 -19.416  79.800  1.00  0.22              
ATOM     97  CA  ASN A  99     -15.857 -18.556  83.350  1.00  0.24              
ATOM     98  CA  PRO A 100     -17.344 -21.509  85.194  1.00  0.24              
ATOM     99  CA  THR A 101     -19.325 -19.282  87.573  1.00  0.29              
ATOM    100  CA  GLY A 102     -21.398 -18.018  84.529  1.00  0.15              
ATOM    101  CA  LYS A 103     -22.233 -21.687  83.478  1.00  0.11              
ATOM    102  CA  ALA A 104     -25.934 -21.745  82.446  1.00  0.12              
ATOM    103  CA  ALA A 105     -26.054 -25.064  80.612  1.00  0.15              
ATOM    104  CA  LYS A 106     -24.249 -28.392  80.022  1.00  0.12              
ATOM    105  CA  CYS A 107     -24.264 -30.958  77.251  1.00  0.10              
ATOM    106  CA  ARG A 108     -24.001 -34.747  77.281  1.00  0.11              
ATOM    107  CA  GLY A 109     -23.540 -35.298  73.615  1.00  0.11              
ATOM    108  CA  TYR A 110     -25.427 -34.792  70.314  1.00  0.10              
ATOM    109  CA  ARG A 111     -27.551 -36.940  68.003  1.00  0.17              
ATOM    110  CA  GLU A 112     -27.078 -36.583  64.249  1.00  0.14              
ATOM    111  CA  ILE A 113     -30.027 -37.123  61.895  1.00  0.14              
ATOM    112  CA  PRO A 114     -29.410 -39.559  58.988  1.00  0.18              
ATOM    113  CA  GLU A 115     -28.080 -37.682  55.975  1.00  0.15              
ATOM    114  CA  GLY A 116     -30.857 -36.494  53.602  1.00  0.11              
ATOM    115  CA  ASN A 117     -33.539 -38.077  55.794  1.00  0.13              
ATOM    116  CA  GLU A 118     -36.275 -35.435  56.226  1.00  0.11              
ATOM    117  CA  LYS A 119     -38.601 -37.935  57.905  1.00  0.14              
ATOM    118  CA  ALA A 120     -35.998 -38.381  60.567  1.00  0.13              
ATOM    119  CA  LEU A 121     -35.630 -34.600  60.875  1.00  0.10              
ATOM    120  CA  LYS A 122     -39.407 -34.390  61.377  1.00  0.11              
ATOM    121  CA  ARG A 123     -39.553 -37.132  64.008  1.00  0.13              
ATOM    122  CA  ALA A 124     -36.719 -35.396  65.828  1.00  0.11              
ATOM    123  CA  VAL A 125     -38.329 -31.908  65.821  1.00  0.09              
ATOM    124  CA  ALA A 126     -41.666 -33.221  67.113  1.00  0.13              
ATOM    125  CA  ARG A 127     -40.003 -35.047  69.972  1.00  0.17              
ATOM    126  CA  VAL A 128     -36.844 -33.211  71.027  1.00  0.15              
ATOM    127  CA  GLY A 129     -37.534 -29.735  69.790  1.00  0.10              
ATOM    128  CA  PRO A 130     -35.455 -27.216  67.747  1.00  0.06              
ATOM    129  CA  VAL A 131     -32.698 -28.941  65.751  1.00  0.07              
ATOM    130  CA  SER A 132     -29.565 -27.391  64.238  1.00  0.05              
ATOM    131  CA  VAL A 133     -29.376 -27.603  60.459  1.00  0.07              
ATOM    132  CA  ALA A 134     -27.089 -26.519  57.634  1.00  0.08              
ATOM    133  CA  ILE A 135     -28.443 -25.330  54.304  1.00  0.08              
ATOM    134  CA  ASP A 136     -27.291 -23.558  51.151  1.00  0.08              
ATOM    135  CA  ALA A 137     -28.256 -19.932  51.645  1.00  0.16              
ATOM    136  CA  SER A 138     -26.224 -18.486  48.708  1.00  0.25              
ATOM    137  CA  LEU A 139     -29.112 -17.917  46.304  1.00  0.20              
ATOM    138  CA  THR A 140     -30.306 -14.358  45.953  1.00  0.25              
ATOM    139  CA  SER A 141     -33.877 -15.634  46.299  1.00  0.21              
ATOM    140  CA  PHE A 142     -33.020 -16.755  49.795  1.00  0.16              
ATOM    141  CA  GLN A 143     -31.450 -13.344  50.414  1.00  0.23              
ATOM    142  CA  PHE A 144     -34.635 -11.466  49.424  1.00  0.24              
ATOM    143  CA  TYR A 145     -37.186 -13.925  50.843  1.00  0.18              
ATOM    144  CA  SER A 146     -40.021 -12.142  52.657  1.00  0.15              
ATOM    145  CA  LYS A 147     -43.002 -14.634  52.624  1.00  0.26              
ATOM    146  CA  GLY A 148     -44.405 -17.896  51.538  1.00  0.29              
ATOM    147  CA  VAL A 149     -42.739 -21.358  51.327  1.00  0.12              
ATOM    148  CA  TYR A 150     -39.273 -20.829  49.866  1.00  0.13              
ATOM    149  CA  TYR A 151     -38.004 -23.165  47.157  1.00  0.20              
ATOM    150  CA  ASP A 152     -35.587 -22.535  44.305  1.00  0.22              
ATOM    151  CA  GLU A 153     -34.399 -25.365  42.026  1.00  0.31              
ATOM    152  CA  SER A 154     -30.964 -23.670  41.906  1.00  0.28              
ATOM    153  CA  CYS A 155     -30.343 -24.399  45.606  1.00  0.16              
ATOM    154  CA  ASN A 156     -27.416 -26.753  46.218  1.00  0.14              
ATOM    155  CA  SER A 157     -27.794 -29.720  48.555  1.00  0.12              
ATOM    156  CA  ASP A 158     -24.019 -30.173  48.202  1.00  0.22              
ATOM    157  CA  ASN A 159     -23.057 -26.580  48.941  1.00  0.18              
ATOM    158  CA  LEU A 160     -24.050 -26.106  52.573  1.00  0.12              
ATOM    159  CA  ASN A 161     -22.803 -22.674  53.683  1.00  0.16              
ATOM    160  CA  HIS A 162     -25.145 -21.398  56.410  1.00  0.12              
ATOM    161  CA  ALA A 163     -25.896 -22.910  59.833  1.00  0.07              
ATOM    162  CA  VAL A 164     -29.434 -22.189  61.020  1.00  0.07              
ATOM    163  CA  LEU A 165     -32.269 -23.487  63.321  1.00  0.06              
ATOM    164  CA  ALA A 166     -35.194 -25.838  62.497  1.00  0.06              
ATOM    165  CA  VAL A 167     -37.834 -24.521  64.916  1.00  0.07              
ATOM    166  CA  GLY A 168     -40.848 -26.496  63.694  1.00  0.08              
ATOM    167  CA  TYR A 169     -42.692 -27.603  60.580  1.00  0.09              
ATOM    168  CA  GLY A 170     -46.093 -27.408  58.992  1.00  0.19              
ATOM    169  CA  ILE A 171     -47.902 -26.830  55.700  1.00  0.17              
ATOM    170  CA  GLN A 172     -49.200 -23.690  53.988  1.00  0.31              
ATOM    171  CA  LYS A 173     -51.427 -23.900  50.878  1.00  0.65              
ATOM    172  CA  GLY A 174     -50.822 -27.261  50.361  1.00  0.51              
ATOM    173  CA  ASN A 175     -46.980 -26.978  50.616  1.00  0.25              
ATOM    174  CA  LYS A 176     -45.125 -28.672  53.522  1.00  0.13              
ATOM    175  CA  HIS A 177     -42.335 -26.560  54.995  1.00  0.07              
ATOM    176  CA  TRP A 178     -39.794 -26.234  57.805  1.00  0.07              
ATOM    177  CA  ILE A 179     -39.903 -23.201  60.111  1.00  0.07              
ATOM    178  CA  ILE A 180     -36.314 -21.888  60.024  1.00  0.08              
ATOM    179  CA  LYS A 181     -34.920 -19.278  62.424  1.00  0.08              
ATOM    180  CA  ASN A 182     -32.060 -17.263  60.909  1.00  0.10              
ATOM    181  CA  SER A 183     -29.416 -15.127  62.659  1.00  0.11              
ATOM    182  CA  TRP A 184     -29.586 -12.079  60.278  1.00  0.12              
ATOM    183  CA  GLY A 185     -31.780 -10.068  62.568  1.00  0.12              
ATOM    184  CA  GLU A 186     -35.540  -9.203  62.535  1.00  0.12              
ATOM    185  CA  ASN A 187     -35.324  -7.001  59.461  1.00  0.24              
ATOM    186  CA  TRP A 188     -34.554 -10.183  57.448  1.00  0.15              
ATOM    187  CA  GLY A 189     -37.123 -12.395  55.956  1.00  0.12              
ATOM    188  CA  ASN A 190     -40.358 -12.732  57.884  1.00  0.12              
ATOM    189  CA  LYS A 191     -39.259 -11.197  61.163  1.00  0.14              
ATOM    190  CA  GLY A 192     -36.023 -13.284  61.141  1.00  0.09              
ATOM    191  CA  TYR A 193     -37.678 -16.512  59.902  1.00  0.10              
ATOM    192  CA  ILE A 194     -38.103 -18.439  56.705  1.00  0.12              
ATOM    193  CA  LEU A 195     -40.482 -21.242  55.666  1.00  0.08              
ATOM    194  CA  MET A 196     -38.394 -23.709  53.658  1.00  0.08              
ATOM    195  CA  ALA A 197     -39.681 -26.485  51.404  1.00  0.09              
ATOM    196  CA  ARG A 198     -40.181 -29.857  53.253  1.00  0.10              
ATOM    197  CA  ASN A 199     -40.262 -33.144  51.297  1.00  0.16              
ATOM    198  CA  LYS A 200     -39.216 -31.556  48.029  1.00  0.15              
ATOM    199  CA  ASN A 201     -36.117 -33.696  47.508  1.00  0.19              
ATOM    200  CA  ASN A 202     -33.988 -32.387  50.435  1.00  0.12              
ATOM    201  CA  ALA A 203     -34.375 -28.701  49.387  1.00  0.11              
ATOM    202  CA  CYS A 204     -31.022 -26.889  49.862  1.00  0.07              
ATOM    203  CA  GLY A 205     -29.573 -29.862  51.726  1.00  0.07              
ATOM    204  CA  ILE A 206     -31.834 -29.081  54.717  1.00  0.07              
ATOM    205  CA  ALA A 207     -31.573 -32.643  56.092  1.00  0.08              
ATOM    206  CA  ASN A 208     -27.913 -33.333  55.203  1.00  0.09              
ATOM    207  CA  LEU A 209     -26.211 -31.859  58.264  1.00  0.10              
ATOM    208  CA  ALA A 210     -28.632 -31.811  61.172  1.00  0.09              
ATOM    209  CA  SER A 211     -27.903 -32.459  64.839  1.00  0.09              
ATOM    210  CA  PHE A 212     -29.054 -31.538  68.370  1.00  0.10              
ATOM    211  CA  PRO A 213     -27.467 -31.852  71.851  1.00  0.09              
ATOM    212  CA  LYS A 214     -28.536 -34.245  74.633  1.00  0.12              
ATOM    213  CA  MET A 215     -28.672 -33.185  78.269  1.00  0.16              
ENDMDL
MODEL        5
ATOM      1  CA  ASP A   3     -48.991 -32.487  61.494  1.00  0.45              
ATOM      2  CA  SER A   4     -47.619 -29.108  62.507  1.00  0.20              
ATOM      3  CA  VAL A   5     -45.573 -27.802  65.406  1.00  0.15              
ATOM      4  CA  ASP A   6     -44.141 -24.351  66.135  1.00  0.13              
ATOM      5  CA  TYR A   7     -41.883 -24.221  69.185  1.00  0.11              
ATOM      6  CA  ARG A   8     -41.966 -20.420  69.193  1.00  0.14              
ATOM      7  CA  LYS A   9     -45.597 -20.715  70.367  1.00  0.25              
ATOM      8  CA  LYS A  10     -44.268 -23.016  73.101  1.00  0.21              
ATOM      9  CA  GLY A  11     -41.676 -20.657  74.323  1.00  0.18              
ATOM     10  CA  TYR A  12     -38.651 -22.649  73.413  1.00  0.11              
ATOM     11  CA  VAL A  13     -37.167 -20.051  71.167  1.00  0.14              
ATOM     12  CA  THR A  14     -35.206 -16.966  72.231  1.00  0.18              
ATOM     13  CA  PRO A  15     -35.697 -13.782  70.143  1.00  0.25              
ATOM     14  CA  VAL A  16     -34.067 -13.504  66.697  1.00  0.16              
ATOM     15  CA  LYS A  17     -30.457 -12.444  67.012  1.00  0.16              
ATOM     16  CA  ASN A  18     -28.143 -10.748  64.536  1.00  0.11              
ATOM     17  CA  GLN A  19     -24.734 -12.384  64.107  1.00  0.15              
ATOM     18  CA  GLY A  20     -23.341  -9.221  62.566  1.00  0.25              
ATOM     19  CA  GLN A  21     -20.209  -9.107  60.554  1.00  0.32              
ATOM     20  CA  CYS A  22     -18.909 -12.367  62.035  1.00  0.14              
ATOM     21  CA  GLY A  23     -19.246 -15.888  60.446  1.00  0.11              
ATOM     22  CA  SER A  24     -20.695 -17.245  63.688  1.00  0.08              
ATOM     23  CA  CYS A  25     -23.813 -18.912  62.244  1.00  0.07              
ATOM     24  CA  TRP A  26     -22.641 -22.202  63.646  1.00  0.06              
ATOM     25  CA  ALA A  27     -22.428 -20.793  67.116  1.00  0.06              
ATOM     26  CA  PHE A  28     -25.919 -19.178  66.911  1.00  0.06              
ATOM     27  CA  SER A  29     -27.255 -22.437  65.394  1.00  0.06              
ATOM     28  CA  SER A  30     -25.695 -24.412  68.282  1.00  0.06              
ATOM     29  CA  VAL A  31     -26.828 -22.009  71.011  1.00  0.07              
ATOM     30  CA  GLY A  32     -30.405 -22.103  69.709  1.00  0.07              
ATOM     31  CA  ALA A  33     -30.587 -25.883  69.999  1.00  0.06              
ATOM     32  CA  LEU A  34     -29.167 -25.834  73.560  1.00  0.06              
ATOM     33  CA  GLU A  35     -31.516 -23.000  74.561  1.00  0.07              
ATOM     34  CA  GLY A  36     -34.358 -25.272  73.313  1.00  0.07              
ATOM     35  CA  GLN A  37     -33.276 -28.163  75.445  1.00  0.09              
ATOM     36  CA  LEU A  38     -32.521 -26.051  78.513  1.00  0.09              
ATOM     37  CA  LYS A  39     -36.158 -24.936  78.261  1.00  0.09              
ATOM     38  CA  LYS A  40     -37.396 -28.509  77.884  1.00  0.15              
ATOM     39  CA  LYS A  41     -35.333 -29.580  80.917  1.00  0.21              
ATOM     40  CA  THR A  42     -35.443 -26.766  83.452  1.00  0.28              
ATOM     41  CA  GLY A  43     -38.472 -24.948  82.210  1.00  0.23              
ATOM     42  CA  LYS A  44     -36.395 -21.661  81.853  1.00  0.25              
ATOM     43  CA  LEU A  45     -35.504 -19.977  78.553  1.00  0.14              
ATOM     44  CA  LEU A  46     -32.180 -18.099  78.833  1.00  0.20              
ATOM     45  CA  ASN A  47     -29.670 -16.711  76.292  1.00  0.14              
ATOM     46  CA  LEU A  48     -26.618 -18.989  76.076  1.00  0.08              
ATOM     47  CA  SER A  49     -23.270 -17.617  74.868  1.00  0.08              
ATOM     48  CA  PRO A  50     -22.392 -18.000  71.149  1.00  0.07              
ATOM     49  CA  GLN A  51     -19.235 -15.953  71.869  1.00  0.07              
ATOM     50  CA  ASN A  52     -18.015 -18.599  74.363  1.00  0.08              
ATOM     51  CA  LEU A  53     -18.195 -21.003  71.431  1.00  0.07              
ATOM     52  CA  VAL A  54     -16.568 -18.608  68.934  1.00  0.07              
ATOM     53  CA  ASP A  55     -13.567 -17.934  71.251  1.00  0.10              
ATOM     54  CA  CYS A  56     -13.253 -21.467  72.676  1.00  0.11              
ATOM     55  CA  VAL A  57     -13.925 -24.103  70.014  1.00  0.11              
ATOM     56  CA  SER A  58     -10.439 -24.694  68.578  1.00  0.19              
ATOM     57  CA  GLU A  59     -11.839 -27.304  66.080  1.00  0.19              
ATOM     58  CA  ASN A  60     -13.836 -24.423  64.604  1.00  0.14              
ATOM     59  CA  ASP A  61     -12.623 -21.134  63.209  1.00  0.12              
ATOM     60  CA  GLY A  62     -14.486 -18.494  65.130  1.00  0.11              
ATOM     61  CA  CYS A  63     -15.692 -15.822  62.661  1.00  0.11              
ATOM     62  CA  GLY A  64     -14.092 -17.980  59.886  1.00  0.14              
ATOM     63  CA  GLY A  65     -16.690 -20.753  60.138  1.00  0.13              
ATOM     64  CA  GLY A  66     -17.302 -24.064  61.872  1.00  0.14              
ATOM     65  CA  TYR A  67     -19.672 -26.817  62.774  1.00  0.10              
ATOM     66  CA  MET A  68     -22.404 -27.247  65.373  1.00  0.08              
ATOM     67  CA  THR A  69     -21.174 -30.823  66.168  1.00  0.09              
ATOM     68  CA  ASN A  70     -17.768 -29.509  67.225  1.00  0.10              
ATOM     69  CA  ALA A  71     -19.579 -26.928  69.362  1.00  0.08              
ATOM     70  CA  PHE A  72     -21.698 -29.542  71.194  1.00  0.08              
ATOM     71  CA  GLN A  73     -18.565 -31.652  71.918  1.00  0.10              
ATOM     72  CA  TYR A  74     -16.770 -28.648  73.259  1.00  0.09              
ATOM     73  CA  VAL A  75     -19.727 -27.961  75.616  1.00  0.08              
ATOM     74  CA  GLN A  76     -19.803 -31.636  76.622  1.00  0.09              
ATOM     75  CA  LYS A  77     -16.083 -31.909  77.375  1.00  0.14              
ATOM     76  CA  ASN A  78     -15.909 -28.409  78.892  1.00  0.15              
ATOM     77  CA  ARG A  79     -18.893 -29.647  80.929  1.00  0.12              
ATOM     78  CA  GLY A  80     -20.805 -26.235  80.531  1.00  0.10              
ATOM     79  CA  ILE A  81     -21.364 -23.235  78.425  1.00  0.10              
ATOM     80  CA  ASP A  82     -21.716 -19.773  79.906  1.00  0.08              
ATOM     81  CA  SER A  83     -24.837 -17.565  79.601  1.00  0.08              
ATOM     82  CA  GLU A  84     -24.908 -14.519  77.432  1.00  0.09              
ATOM     83  CA  ASP A  85     -24.458 -12.293  80.527  1.00  0.17              
ATOM     84  CA  ALA A  86     -21.482 -14.081  81.698  1.00  0.14              
ATOM     85  CA  TYR A  87     -19.865 -14.125  78.312  1.00  0.12              
ATOM     86  CA  PRO A  88     -21.295 -11.179  75.986  1.00  0.17              
ATOM     87  CA  TYR A  89     -21.286 -11.478  72.296  1.00  0.16              
ATOM     88  CA  VAL A  90     -18.948  -8.884  70.655  1.00  0.26              
ATOM     89  CA  GLY A  91     -18.843 -10.392  67.087  1.00  0.19              
ATOM     90  CA  GLN A  92     -15.085 -10.687  67.064  1.00  0.22              
ATOM     91  CA  GLU A  93     -12.776 -13.603  67.835  1.00  0.18              
ATOM     92  CA  GLU A  94     -10.925 -13.330  71.154  1.00  0.32              
ATOM     93  CA  SER A  95      -8.976 -15.590  73.444  1.00  0.32              
ATOM     94  CA  CYS A  96     -11.018 -18.239  75.254  1.00  0.17              
ATOM     95  CA  MET A  97     -12.194 -16.837  78.572  1.00  0.30              
ATOM     96  CA  TYR A  98     -14.564 -19.589  79.790  1.00  0.22              
ATOM     97  CA  ASN A  99     -15.756 -18.731  83.359  1.00  0.24              
ATOM     98  CA  PRO A 100     -17.266 -21.675  85.184  1.00  0.24              
ATOM     99  CA  THR A 101     -19.211 -19.453  87.596  1.00  0.29              
ATOM    100  CA  GLY A 102     -21.318 -18.108  84.563  1.00  0.15              
ATOM    101  CA  LYS A 103     -22.163 -21.802  83.498  1.00  0.11              
ATOM    102  CA  ALA A 104     -25.889 -21.799  82.476  1.00  0.12              
ATOM    103  CA  ALA A 105     -26.032 -25.103  80.615  1.00  0.15              
ATOM    104  CA  LYS A 106     -24.234 -28.450  80.020  1.00  0.12              
ATOM    105  CA  CYS A 107     -24.272 -30.984  77.225  1.00  0.10              
ATOM    106  CA  ARG A 108     -24.046 -34.783  77.257  1.00  0.11              
ATOM    107  CA  GLY A 109     -23.570 -35.310  73.598  1.00  0.11              
ATOM    108  CA  TYR A 110     -25.477 -34.759  70.295  1.00  0.10              
ATOM    109  CA  ARG A 111     -27.633 -36.907  68.010  1.00  0.17              
ATOM    110  CA  GLU A 112     -27.070 -36.531  64.263  1.00  0.14              
ATOM    111  CA  ILE A 113     -30.026 -37.084  61.919  1.00  0.14              
ATOM    112  CA  PRO A 114     -29.383 -39.540  59.030  1.00  0.18              
ATOM    113  CA  GLU A 115     -28.038 -37.657  56.029  1.00  0.15              
ATOM    114  CA  GLY A 116     -30.832 -36.491  53.634  1.00  0.11              
ATOM    115  CA  ASN A 117     -33.504 -38.068  55.843  1.00  0.13              
ATOM    116  CA  GLU A 118     -36.242 -35.428  56.265  1.00  0.11              
ATOM    117  CA  LYS A 119     -38.574 -37.921  57.946  1.00  0.14              
ATOM    118  CA  ALA A 120     -35.987 -38.358  60.607  1.00  0.13              
ATOM    119  CA  LEU A 121     -35.623 -34.569  60.909  1.00  0.10              
ATOM    120  CA  LYS A 122     -39.401 -34.359  61.399  1.00  0.11              
ATOM    121  CA  ARG A 123     -39.559 -37.084  64.047  1.00  0.13              
ATOM    122  CA  ALA A 124     -36.729 -35.356  65.856  1.00  0.11              
ATOM    123  CA  VAL A 125     -38.340 -31.860  65.837  1.00  0.09              
ATOM    124  CA  ALA A 126     -41.679 -33.175  67.121  1.00  0.13              
ATOM    125  CA  ARG A 127     -40.038 -34.967  70.000  1.00  0.17              
ATOM    126  CA  VAL A 128     -36.872 -33.148  71.053  1.00  0.15              
ATOM    127  CA  GLY A 129     -37.550 -29.689  69.799  1.00  0.10              
ATOM    128  CA  PRO A 130     -35.470 -27.163  67.758  1.00  0.06              
ATOM    129  CA  VAL A 131     -32.715 -28.893  65.763  1.00  0.07              
ATOM    130  CA  SER A 132     -29.580 -27.350  64.249  1.00  0.05              
ATOM    131  CA  VAL A 133     -29.384 -27.559  60.470  1.00  0.07              
ATOM    132  CA  ALA A 134     -27.093 -26.479  57.646  1.00  0.08              
ATOM    133  CA  ILE A 135     -28.444 -25.294  54.313  1.00  0.08              
ATOM    134  CA  ASP A 136     -27.294 -23.525  51.158  1.00  0.08              
ATOM    135  CA  ALA A 137     -28.280 -19.909  51.637  1.00  0.16              
ATOM    136  CA  SER A 138     -26.258 -18.457  48.695  1.00  0.25              
ATOM    137  CA  LEU A 139     -29.149 -17.924  46.277  1.00  0.20              
ATOM    138  CA  THR A 140     -30.375 -14.376  45.899  1.00  0.25              
ATOM    139  CA  SER A 141     -33.931 -15.677  46.257  1.00  0.21              
ATOM    140  CA  PHE A 142     -33.078 -16.774  49.749  1.00  0.16              
ATOM    141  CA  GLN A 143     -31.531 -13.343  50.349  1.00  0.23              
ATOM    142  CA  PHE A 144     -34.745 -11.502  49.337  1.00  0.24              
ATOM    143  CA  TYR A 145     -37.271 -13.979  50.784  1.00  0.18              
ATOM    144  CA  SER A 146     -40.088 -12.194  52.617  1.00  0.15              
ATOM    145  CA  LYS A 147     -43.064 -14.723  52.585  1.00  0.26              
ATOM    146  CA  GLY A 148     -44.429 -17.961  51.505  1.00  0.29              
ATOM    147  CA  VAL A 149     -42.752 -21.436  51.292  1.00  0.12              
ATOM    148  CA  TYR A 150     -39.294 -20.908  49.817  1.00  0.13              
ATOM    149  CA  TYR A 151     -37.993 -23.247  47.124  1.00  0.20              
ATOM    150  CA  ASP A 152     -35.575 -22.613  44.277  1.00  0.22              
ATOM    151  CA  GLU A 153     -34.351 -25.450  42.015  1.00  0.31              
ATOM    152  CA  SER A 154     -30.938 -23.711  41.896  1.00  0.28              
ATOM    153  CA  CYS A 155     -30.315 -24.418  45.601  1.00  0.16              
ATOM    154  CA  ASN A 156     -27.368 -26.747  46.237  1.00  0.14              
ATOM    155  CA  SER A 157     -27.741 -29.708  48.583  1.00  0.12              
ATOM    156  CA  ASP A 158     -23.952 -30.130  48.257  1.00  0.22              
ATOM    157  CA  ASN A 159     -23.022 -26.523  48.979  1.00  0.18              
ATOM    158  CA  LEU A 160     -24.037 -26.041  52.603  1.00  0.12              
ATOM    159  CA  ASN A 161     -22.822 -22.591  53.701  1.00  0.16              
ATOM    160  CA  HIS A 162     -25.186 -21.322  56.420  1.00  0.12              
ATOM    161  CA  ALA A 163     -25.910 -22.863  59.841  1.00  0.07              
ATOM    162  CA  VAL A 164     -29.451 -22.145  61.032  1.00  0.07              
ATOM    163  CA  LEU A 165     -32.287 -23.442  63.333  1.00  0.06              
ATOM    164  CA  ALA A 166     -35.202 -25.809  62.502  1.00  0.06              
ATOM    165  CA  VAL A 167     -37.848 -24.479  64.913  1.00  0.07              
ATOM    166  CA  GLY A 168     -40.858 -26.467  63.695  1.00  0.08              
ATOM    167  CA  TYR A 169     -42.701 -27.578  60.585  1.00  0.09              
ATOM    168  CA  GLY A 170     -46.093 -27.406  58.979  1.00  0.19              
ATOM    169  CA  ILE A 171     -47.882 -26.923  55.644  1.00  0.17              
ATOM    170  CA  GLN A 172     -49.230 -23.846  53.825  1.00  0.31              
ATOM    171  CA  LYS A 173     -51.420 -24.191  50.668  1.00  0.65              
ATOM    172  CA  GLY A 174     -50.765 -27.467  50.293  1.00  0.51              
ATOM    173  CA  ASN A 175     -46.908 -27.178  50.554  1.00  0.25              
ATOM    174  CA  LYS A 176     -45.065 -28.799  53.528  1.00  0.13              
ATOM    175  CA  HIS A 177     -42.307 -26.623  54.980  1.00  0.07              
ATOM    176  CA  TRP A 178     -39.785 -26.247  57.805  1.00  0.07              
ATOM    177  CA  ILE A 179     -39.910 -23.194  60.089  1.00  0.07              
ATOM    178  CA  ILE A 180     -36.325 -21.869  60.007  1.00  0.08              
ATOM    179  CA  LYS A 181     -34.950 -19.244  62.404  1.00  0.08              
ATOM    180  CA  ASN A 182     -32.085 -17.225  60.902  1.00  0.10              
ATOM    181  CA  SER A 183     -29.445 -15.090  62.659  1.00  0.11              
ATOM    182  CA  TRP A 184     -29.620 -12.033  60.265  1.00  0.12              
ATOM    183  CA  GLY A 185     -31.818 -10.047  62.547  1.00  0.12              
ATOM    184  CA  GLU A 186     -35.598  -9.182  62.470  1.00  0.12              
ATOM    185  CA  ASN A 187     -35.370  -7.004  59.383  1.00  0.24              
ATOM    186  CA  TRP A 188     -34.608 -10.203  57.376  1.00  0.15              
ATOM    187  CA  GLY A 189     -37.161 -12.399  55.918  1.00  0.12              
ATOM    188  CA  ASN A 190     -40.407 -12.747  57.837  1.00  0.12              
ATOM    189  CA  LYS A 191     -39.311 -11.192  61.104  1.00  0.14              
ATOM    190  CA  GLY A 192     -36.053 -13.275  61.112  1.00  0.09              
ATOM    191  CA  TYR A 193     -37.711 -16.505  59.849  1.00  0.10              
ATOM    192  CA  ILE A 194     -38.134 -18.450  56.670  1.00  0.12              
ATOM    193  CA  LEU A 195     -40.493 -21.272  55.630  1.00  0.08              
ATOM    194  CA  MET A 196     -38.387 -23.743  53.639  1.00  0.08              
ATOM    195  CA  ALA A 197     -39.652 -26.529  51.399  1.00  0.09              
ATOM    196  CA  ARG A 198     -40.104 -29.918  53.266  1.00  0.10              
ATOM    197  CA  ASN A 199     -40.189 -33.197  51.310  1.00  0.16              
ATOM    198  CA  LYS A 200     -39.145 -31.624  48.035  1.00  0.15              
ATOM    199  CA  ASN A 201     -36.039 -33.747  47.522  1.00  0.19              
ATOM    200  CA  ASN A 202     -33.921 -32.410  50.445  1.00  0.12              
ATOM    201  CA  ALA A 203     -34.339 -28.723  49.384  1.00  0.11              
ATOM    202  CA  CYS A 204     -30.992 -26.892  49.865  1.00  0.07              
ATOM    203  CA  GLY A 205     -29.543 -29.853  51.742  1.00  0.07              
ATOM    204  CA  ILE A 206     -31.811 -29.068  54.726  1.00  0.07              
ATOM    205  CA  ALA A 207     -31.555 -32.629  56.107  1.00  0.08              
ATOM    206  CA  ASN A 208     -27.886 -33.312  55.236  1.00  0.09              
ATOM    207  CA  LEU A 209     -26.202 -31.809  58.292  1.00  0.10              
ATOM    208  CA  ALA A 210     -28.639 -31.773  61.182  1.00  0.09              
ATOM    209  CA  SER A 211     -27.923 -32.420  64.851  1.00  0.09              
ATOM    210  CA  PHE A 212     -29.093 -31.488  68.382  1.00  0.10              
ATOM    211  CA  PRO A 213     -27.491 -31.826  71.856  1.00  0.09              
ATOM    212  CA  LYS A 214     -28.579 -34.230  74.622  1.00  0.12              
ATOM    213  CA  MET A 215     -28.705 -33.172  78.259  1.00  0.16              
ENDMDL
MODEL        6
ATOM      1  CA  ASP A   3     -49.021 -32.440  61.530  1.00  0.45              
ATOM      2  CA  SER A   4     -47.629 -29.064  62.511  1.00  0.20              
ATOM      3  CA  VAL A   5     -45.591 -27.735  65.408  1.00  0.15              
ATOM      4  CA  ASP A   6     -44.145 -24.285  66.133  1.00  0.13              
ATOM      5  CA  TYR A   7     -41.889 -24.133  69.184  1.00  0.11              
ATOM      6  CA  ARG A   8     -41.942 -20.332  69.179  1.00  0.14              
ATOM      7  CA  LYS A   9     -45.581 -20.605  70.347  1.00  0.25              
ATOM      8  CA  LYS A  10     -44.273 -22.905  73.092  1.00  0.21              
ATOM      9  CA  GLY A  11     -41.670 -20.593  74.318  1.00  0.18              
ATOM     10  CA  TYR A  12     -38.651 -22.562  73.422  1.00  0.11              
ATOM     11  CA  VAL A  13     -37.153 -19.988  71.176  1.00  0.14              
ATOM     12  CA  THR A  14     -35.177 -16.913  72.245  1.00  0.18              
ATOM     13  CA  PRO A  15     -35.700 -13.738  70.149  1.00  0.25              
ATOM     14  CA  VAL A  16     -34.118 -13.461  66.677  1.00  0.16              
ATOM     15  CA  LYS A  17     -30.516 -12.393  67.004  1.00  0.16              
ATOM     16  CA  ASN A  18     -28.200 -10.695  64.531  1.00  0.11              
ATOM     17  CA  GLN A  19     -24.780 -12.328  64.159  1.00  0.15              
ATOM     18  CA  GLY A  20     -23.362  -9.173  62.628  1.00  0.25              
ATOM     19  CA  GLN A  21     -20.232  -9.016  60.655  1.00  0.32              
ATOM     20  CA  CYS A  22     -18.939 -12.301  62.099  1.00  0.14              
ATOM     21  CA  GLY A  23     -19.272 -15.830  60.472  1.00  0.11              
ATOM     22  CA  SER A  24     -20.720 -17.194  63.715  1.00  0.08              
ATOM     23  CA  CYS A  25     -23.838 -18.853  62.266  1.00  0.07              
ATOM     24  CA  TRP A  26     -22.670 -22.129  63.658  1.00  0.06              
ATOM     25  CA  ALA A  27     -22.441 -20.761  67.129  1.00  0.06              
ATOM     26  CA  PHE A  28     -25.934 -19.124  66.943  1.00  0.06              
ATOM     27  CA  SER A  29     -27.271 -22.390  65.408  1.00  0.06              
ATOM     28  CA  SER A  30     -25.708 -24.377  68.287  1.00  0.06              
ATOM     29  CA  VAL A  31     -26.831 -21.980  71.029  1.00  0.07              
ATOM     30  CA  GLY A  32     -30.409 -22.071  69.723  1.00  0.07              
ATOM     31  CA  ALA A  33     -30.597 -25.848  70.010  1.00  0.06              
ATOM     32  CA  LEU A  34     -29.176 -25.803  73.573  1.00  0.06              
ATOM     33  CA  GLU A  35     -31.512 -22.957  74.580  1.00  0.07              
ATOM     34  CA  GLY A  36     -34.364 -25.233  73.325  1.00  0.07              
ATOM     35  CA  GLN A  37     -33.296 -28.111  75.463  1.00  0.09              
ATOM     36  CA  LEU A  38     -32.528 -26.003  78.530  1.00  0.09              
ATOM     37  CA  LYS A  39     -36.160 -24.860  78.278  1.00  0.09              
ATOM     38  CA  LYS A  40     -37.419 -28.426  77.904  1.00  0.15              
ATOM     39  CA  LYS A  41     -35.362 -29.507  80.937  1.00  0.21              
ATOM     40  CA  THR A  42     -35.456 -26.698  83.467  1.00  0.28              
ATOM     41  CA  GLY A  43     -38.475 -24.887  82.220  1.00  0.23              
ATOM     42  CA  LYS A  44     -36.383 -21.579  81.866  1.00  0.25              
ATOM     43  CA  LEU A  45     -35.481 -19.908  78.565  1.00  0.14              
ATOM     44  CA  LEU A  46     -32.137 -18.065  78.866  1.00  0.20              
ATOM     45  CA  ASN A  47     -29.610 -16.689  76.335  1.00  0.14              
ATOM     46  CA  LEU A  48     -26.581 -19.002  76.132  1.00  0.08              
ATOM     47  CA  SER A  49     -23.233 -17.639  74.914  1.00  0.08              
ATOM     48  CA  PRO A  50     -22.380 -17.996  71.187  1.00  0.07              
ATOM     49  CA  GLN A  51     -19.209 -15.969  71.916  1.00  0.07              
ATOM     50  CA  ASN A  52     -17.983 -18.643  74.381  1.00  0.08              
ATOM     51  CA  LEU A  53     -18.190 -21.022  71.428  1.00  0.07              
ATOM     52  CA  VAL A  54     -16.568 -18.610  68.942  1.00  0.07              
ATOM     53  CA  ASP A  55     -13.550 -17.968  71.251  1.00  0.10              
ATOM     54  CA  CYS A  56     -13.242 -21.514  72.645  1.00  0.11              
ATOM     55  CA  VAL A  57     -13.934 -24.129  69.968  1.00  0.11              
ATOM     56  CA  SER A  58     -10.453 -24.714  68.518  1.00  0.19              
ATOM     57  CA  GLU A  59     -11.874 -27.297  65.981  1.00  0.19              
ATOM     58  CA  ASN A  60     -13.863 -24.389  64.550  1.00  0.14              
ATOM     59  CA  ASP A  61     -12.653 -21.087  63.180  1.00  0.12              
ATOM     60  CA  GLY A  62     -14.500 -18.469  65.130  1.00  0.11              
ATOM     61  CA  CYS A  63     -15.721 -15.765  62.688  1.00  0.11              
ATOM     62  CA  GLY A  64     -14.122 -17.924  59.889  1.00  0.14              
ATOM     63  CA  GLY A  65     -16.720 -20.697  60.134  1.00  0.13              
ATOM     64  CA  GLY A  66     -17.331 -24.019  61.850  1.00  0.14              
ATOM     65  CA  TYR A  67     -19.711 -26.746  62.748  1.00  0.10              
ATOM     66  CA  MET A  68     -22.432 -27.197  65.355  1.00  0.08              
ATOM     67  CA  THR A  69     -21.210 -30.791  66.126  1.00  0.09              
ATOM     68  CA  ASN A  70     -17.797 -29.493  67.177  1.00  0.10              
ATOM     69  CA  ALA A  71     -19.594 -26.925  69.345  1.00  0.08              
ATOM     70  CA  PHE A  72     -21.724 -29.545  71.154  1.00  0.08              
ATOM     71  CA  GLN A  73     -18.596 -31.680  71.851  1.00  0.10              
ATOM     72  CA  TYR A  74     -16.778 -28.706  73.199  1.00  0.09              
ATOM     73  CA  VAL A  75     -19.721 -28.008  75.585  1.00  0.08              
ATOM     74  CA  GLN A  76     -19.817 -31.696  76.562  1.00  0.09              
ATOM     75  CA  LYS A  77     -16.095 -32.008  77.289  1.00  0.14              
ATOM     76  CA  ASN A  78     -15.890 -28.513  78.840  1.00  0.15              
ATOM     77  CA  ARG A  79     -18.870 -29.761  80.872  1.00  0.12              
ATOM     78  CA  GLY A  80     -20.782 -26.294  80.517  1.00  0.10              
ATOM     79  CA  ILE A  81     -21.333 -23.303  78.425  1.00  0.10              
ATOM     80  CA  ASP A  82     -21.658 -19.851  79.939  1.00  0.08              
ATOM     81  CA  SER A  83     -24.779 -17.617  79.657  1.00  0.08              
ATOM     82  CA  GLU A  84     -24.826 -14.556  77.533  1.00  0.09              
ATOM     83  CA  ASP A  85     -24.346 -12.364  80.648  1.00  0.17              
ATOM     84  CA  ALA A  86     -21.396 -14.163  81.764  1.00  0.14              
ATOM     85  CA  TYR A  87     -19.760 -14.219  78.401  1.00  0.12              
ATOM     86  CA  PRO A  88     -21.211 -11.223  76.086  1.00  0.17              
ATOM     87  CA  TYR A  89     -21.261 -11.497  72.416  1.00  0.16              
ATOM     88  CA  VAL A  90     -18.952  -8.881  70.742  1.00  0.26              
ATOM     89  CA  GLY A  91     -18.857 -10.378  67.147  1.00  0.19              
ATOM     90  CA  GLN A  92     -15.106 -10.670  67.144  1.00  0.22              
ATOM     91  CA  GLU A  93     -12.788 -13.590  67.881  1.00  0.18              
ATOM     92  CA  GLU A  94     -10.914 -13.361  71.193  1.00  0.32              
ATOM     93  CA  SER A  95      -8.947 -15.644  73.437  1.00  0.32              
ATOM     94  CA  CYS A  96     -10.968 -18.323  75.233  1.00  0.17              
ATOM     95  CA  MET A  97     -12.104 -16.987  78.592  1.00  0.30              
ATOM     96  CA  TYR A  98     -14.475 -19.762  79.780  1.00  0.22              
ATOM     97  CA  ASN A  99     -15.654 -18.907  83.368  1.00  0.24              
ATOM     98  CA  PRO A 100     -17.187 -21.841  85.175  1.00  0.24              
ATOM     99  CA  THR A 101     -19.097 -19.625  87.619  1.00  0.29              
ATOM    100  CA  GLY A 102     -21.239 -18.198  84.597  1.00  0.15              
ATOM    101  CA  LYS A 103     -22.094 -21.917  83.519  1.00  0.11              
ATOM    102  CA  ALA A 104     -25.844 -21.852  82.506  1.00  0.12              
ATOM    103  CA  ALA A 105     -26.011 -25.141  80.617  1.00  0.15              
ATOM    104  CA  LYS A 106     -24.218 -28.509  80.019  1.00  0.12              
ATOM    105  CA  CYS A 107     -24.280 -31.011  77.200  1.00  0.10              
ATOM    106  CA  ARG A 108     -24.092 -34.820  77.232  1.00  0.11              
ATOM    107  CA  GLY A 109     -23.599 -35.323  73.582  1.00  0.11              
ATOM    108  CA  TYR A 110     -25.528 -34.727  70.275  1.00  0.10              
ATOM    109  CA  ARG A 111     -27.715 -36.873  68.018  1.00  0.17              
ATOM    110  CA  GLU A 112     -27.062 -36.478  64.276  1.00  0.14              
ATOM    111  CA  ILE A 113     -30.025 -37.044  61.942  1.00  0.14              
ATOM    112  CA  PRO A 114     -29.355 -39.522  59.071  1.00  0.18              
ATOM    113  CA  GLU A 115     -27.997 -37.632  56.083  1.00  0.15              
ATOM    114  CA  GLY A 116     -30.807 -36.488  53.666  1.00  0.11              
ATOM    115  CA  ASN A 117     -33.469 -38.059  55.891  1.00  0.13              
ATOM    116  CA  GLU A 118     -36.208 -35.422  56.303  1.00  0.11              
ATOM    117  CA  LYS A 119     -38.548 -37.907  57.986  1.00  0.14              
ATOM    118  CA  ALA A 120     -35.975 -38.336  60.647  1.00  0.13              
ATOM    119  CA  LEU A 121     -35.616 -34.538  60.944  1.00  0.10              
ATOM    120  CA  LYS A 122     -39.396 -34.327  61.421  1.00  0.11              
ATOM    121  CA  ARG A 123     -39.565 -37.035  64.085  1.00  0.13              
ATOM    122  CA  ALA A 124     -36.739 -35.316  65.884  1.00  0.11              
ATOM    123  CA  VAL A 125     -38.351 -31.813  65.853  1.00  0.09              
ATOM    124  CA  ALA A 126     -41.693 -33.129  67.130  1.00  0.13              
ATOM    125  CA  ARG A 127     -40.072 -34.887  70.029  1.00  0.17              
ATOM    126  CA  VAL A 128     -36.900 -33.084  71.078  1.00  0.15              
ATOM    127  CA  GLY A 129     -37.567 -29.643  69.809  1.00  0.10              
ATOM    128  CA  PRO A 130     -35.484 -27.110  67.769  1.00  0.06              
ATOM    129  CA  VAL A 131     -32.732 -28.845  65.776  1.00  0.07              
ATOM    130  CA  SER A 132     -29.594 -27.308  64.259  1.00  0.05              
ATOM    131  CA  VAL A 133     -29.393 -27.514  60.482  1.00  0.07              
ATOM    132  CA  ALA A 134     -27.097 -26.439  57.659  1.00  0.08              
ATOM    133  CA  ILE A 135     -28.444 -25.258  54.322  1.00  0.08              
ATOM    134  CA  ASP A 136     -27.297 -23.491  51.165  1.00  0.08              
ATOM    135  CA  ALA A 137     -28.305 -19.886  51.628  1.00  0.16              
ATOM    136  CA  SER A 138     -26.292 -18.428  48.681  1.00  0.25              
ATOM    137  CA  LEU A 139     -29.187 -17.930  46.249  1.00  0.20              
ATOM    138  CA  THR A 140     -30.443 -14.395  45.844  1.00  0.25              
ATOM    139  CA  SER A 141     -33.986 -15.719  46.214  1.00  0.21              
ATOM    140  CA  PHE A 142     -33.135 -16.794  49.702  1.00  0.16              
ATOM    141  CA  GLN A 143     -31.611 -13.341  50.284  1.00  0.23              
ATOM    142  CA  PHE A 144     -34.856 -11.538  49.250  1.00  0.24              
ATOM    143  CA  TYR A 145     -37.356 -14.033  50.725  1.00  0.18              
ATOM    144  CA  SER A 146     -40.155 -12.245  52.578  1.00  0.15              
ATOM    145  CA  LYS A 147     -43.125 -14.812  52.546  1.00  0.26              
ATOM    146  CA  GLY A 148     -44.454 -18.026  51.472  1.00  0.29              
ATOM    147  CA  VAL A 149     -42.765 -21.513  51.256  1.00  0.12              
ATOM    148  CA  TYR A 150     -39.315 -20.987  49.769  1.00  0.13              
ATOM    149  CA  TYR A 151     -37.982 -23.330  47.091  1.00  0.20              
ATOM    150  CA  ASP A 152     -35.564 -22.690  44.250  1.00  0.22              
ATOM    151  CA  GLU A 153     -34.304 -25.534  42.005  1.00  0.31              
ATOM    152  CA  SER A 154     -30.911 -23.753  41.886  1.00  0.28              
ATOM    153  CA  CYS A 155     -30.287 -24.437  45.596  1.00  0.16              
ATOM    154  CA  ASN A 156     -27.321 -26.740  46.257  1.00  0.14              
ATOM    155  CA  SER A 157     -27.688 -29.695  48.611  1.00  0.12              
ATOM    156  CA  ASP A 158     -23.884 -30.086  48.311  1.00  0.22              
ATOM    157  CA  ASN A 159     -22.988 -26.466  49.016  1.00  0.18              
ATOM    158  CA  LEU A 160     -24.023 -25.976  52.634  1.00  0.12              
ATOM    159  CA  ASN A 161     -22.842 -22.508  53.718  1.00  0.16              
ATOM    160  CA  HIS A 162     -25.226 -21.246  56.431  1.00  0.12              
ATOM    161  CA  ALA A 163     -25.925 -22.816  59.848  1.00  0.07              
ATOM    162  CA  VAL A 164     -29.469 -22.100  61.045  1.00  0.07              
ATOM    163  CA  LEU A 165     -32.305 -23.397  63.345  1.00  0.06              
ATOM    164  CA  ALA A 166     -35.211 -25.779  62.507  1.00  0.06              
ATOM    165  CA  VAL A 167     -37.862 -24.437  64.911  1.00  0.07              
ATOM    166  CA  GLY A 168     -40.868 -26.438  63.696  1.00  0.08              
ATOM    167  CA  TYR A 169     -42.709 -27.553  60.590  1.00  0.09              
ATOM    168  CA  GLY A 170     -46.092 -27.404  58.966  1.00  0.19              
ATOM    169  CA  ILE A 171     -47.863 -27.017  55.588  1.00  0.17              
ATOM    170  CA  GLN A 172     -49.259 -24.003  53.662  1.00  0.31              
ATOM    171  CA  LYS A 173     -51.412 -24.483  50.458  1.00  0.65              
ATOM    172  CA  GLY A 174     -50.709 -27.673  50.225  1.00  0.51              
ATOM    173  CA  ASN A 175     -46.837 -27.377  50.493  1.00  0.25              
ATOM    174  CA  LYS A 176     -45.005 -28.926  53.533  1.00  0.13              
ATOM    175  CA  HIS A 177     -42.279 -26.687  54.964  1.00  0.07              
ATOM    176  CA  TRP A 178     -39.775 -26.259  57.805  1.00  0.07              
ATOM    177  CA  ILE A 179     -39.917 -23.186  60.066  1.00  0.07              
ATOM    178  CA  ILE A 180     -36.336 -21.850  59.991  1.00  0.08              
ATOM    179  CA  LYS A 181     -34.979 -19.211  62.384  1.00  0.08              
ATOM    180  CA  ASN A 182     -32.111 -17.187  60.896  1.00  0.10              
ATOM    181  CA  SER A 183     -29.475 -15.052  62.660  1.00  0.11              
ATOM    182  CA  TRP A 184     -29.655 -11.988  60.251  1.00  0.12              
ATOM    183  CA  GLY A 185     -31.855 -10.027  62.525  1.00  0.12              
ATOM    184  CA  GLU A 186     -35.657  -9.160  62.406  1.00  0.12              
ATOM    185  CA  ASN A 187     -35.417  -7.007  59.305  1.00  0.24              
ATOM    186  CA  TRP A 188     -34.662 -10.224  57.305  1.00  0.15              
ATOM    187  CA  GLY A 189     -37.199 -12.403  55.880  1.00  0.12              
ATOM    188  CA  ASN A 190     -40.456 -12.763  57.790  1.00  0.12              
ATOM    189  CA  LYS A 191     -39.363 -11.186  61.044  1.00  0.14              
ATOM    190  CA  GLY A 192     -36.084 -13.267  61.083  1.00  0.09              
ATOM    191  CA  TYR A 193     -37.745 -16.497  59.795  1.00  0.10              
ATOM    192  CA  ILE A 194     -38.165 -18.462  56.636  1.00  0.12              
ATOM    193  CA  LEU A 195     -40.503 -21.302  55.593  1.00  0.08              
ATOM    194  CA  MET A 196     -38.379 -23.777  53.621  1.00  0.08              
ATOM    195  CA  ALA A 197     -39.624 -26.572  51.395  1.00  0.09              
ATOM    196  CA  ARG A 198     -40.027 -29.978  53.279  1.00  0.10              
ATOM    197  CA  ASN A 199     -40.117 -33.250  51.322  1.00  0.16              
ATOM    198  CA  LYS A 200     -39.074 -31.692  48.041  1.00  0.15              
ATOM    199  CA  ASN A 201     -35.962 -33.798  47.536  1.00  0.19              
ATOM    200  CA  ASN A 202     -33.855 -32.432  50.455  1.00  0.12              
ATOM    201  CA  ALA A 203     -34.303 -28.746  49.381  1.00  0.11              
ATOM    202  CA  CYS A 204     -30.962 -26.895  49.868  1.00  0.07              
ATOM    203  CA  GLY A 205     -29.513 -29.843  51.759  1.00  0.07              
ATOM    204  CA  ILE A 206     -31.788 -29.055  54.734  1.00  0.07              
ATOM    205  CA  ALA A 207     -31.537 -32.615  56.123  1.00  0.08              
ATOM    206  CA  ASN A 208     -27.859 -33.291  55.268  1.00  0.09              
ATOM    207  CA  LEU A 209     -26.192 -31.758  58.321  1.00  0.10              
ATOM    208  CA  ALA A 210     -28.647 -31.736  61.192  1.00  0.09              
ATOM    209  CA  SER A 211     -27.943 -32.381  64.864  1.00  0.09              
ATOM    210  CA  PHE A 212     -29.132 -31.439  68.394  1.00  0.10              
ATOM    211  CA  PRO A 213     -27.516 -31.801  71.861  1.00  0.09              
ATOM    212  CA  LYS A 214     -28.621 -34.215  74.611  1.00  0.12              
ATOM    213  CA  MET A 215     -28.738 -33.160  78.249  1.00  0.16              
ENDMDL
MODEL        7
ATOM      1  CA  ASP A   3     -49.051 -32.392  61.565  1.00  0.45              
ATOM      2  CA  SER A   4     -47.638 -29.020  62.515  1.00  0.20              
ATOM      3  CA  VAL A   5     -45.608 -27.669  65.410  1.00  0.15              
ATOM      4  CA  ASP A   6     -44.148 -24.218  66.131  1.00  0.13              
ATOM      5  CA  TYR A   7     -41.895 -24.044  69.184  1.00  0.11              
ATOM      6  CA  ARG A   8     -41.919 -20.243  69.165  1.00  0.14              
ATOM      7  CA  LYS A   9     -45.565 -20.496  70.326  1.00  0.25              
ATOM      8  CA  LYS A  10     -44.278 -22.794  73.083  1.00  0.21              
ATOM      9  CA  GLY A  11     -41.665 -20.529  74.314  1.00  0.18              
ATOM     10  CA  TYR A  12     -38.651 -22.474  73.430  1.00  0.11              
ATOM     11  CA  VAL A  13     -37.138 -19.926  71.184  1.00  0.14              
ATOM     12  CA  THR A  14     -35.148 -16.860  72.260  1.00  0.18              
ATOM     13  CA  PRO A  15     -35.704 -13.694  70.155  1.00  0.25              
ATOM     14  CA  VAL A  16     -34.169 -13.418  66.657  1.00  0.16              
ATOM     15  CA  LYS A  17     -30.575 -12.342  66.995  1.00  0.16              
ATOM     16  CA  ASN A  18     -28.258 -10.642  64.527  1.00  0.11              
ATOM     17  CA  GLN A  19     -24.825 -12.272  64.211  1.00  0.15              
ATOM     18  CA  GLY A  20     -23.384  -9.126  62.691  1.00  0.25              
ATOM     19  CA  GLN A  21     -20.254  -8.925  60.756  1.00  0.32              
ATOM     20  CA  CYS A  22     -18.969 -12.235  62.163  1.00  0.14              
ATOM     21  CA  GLY A  23     -19.297 -15.772  60.499  1.00  0.11              
ATOM     22  CA  SER A  24     -20.745 -17.142  63.742  1.00  0.08              
ATOM     23  CA  CYS A  25     -23.864 -18.795  62.287  1.00  0.07              
ATOM     24  CA  TRP A  26     -22.699 -22.056  63.670  1.00  0.06              
ATOM     25  CA  ALA A  27     -22.453 -20.729  67.142  1.00  0.06              
ATOM     26  CA  PHE A  28     -25.950 -19.071  66.975  1.00  0.06              
ATOM     27  CA  SER A  29     -27.287 -22.344  65.422  1.00  0.06              
ATOM     28  CA  SER A  30     -25.721 -24.343  68.293  1.00  0.06              
ATOM     29  CA  VAL A  31     -26.834 -21.951  71.046  1.00  0.07              
ATOM     30  CA  GLY A  32     -30.412 -22.040  69.737  1.00  0.07              
ATOM     31  CA  ALA A  33     -30.608 -25.812  70.021  1.00  0.06              
ATOM     32  CA  LEU A  34     -29.186 -25.771  73.585  1.00  0.06              
ATOM     33  CA  GLU A  35     -31.508 -22.913  74.600  1.00  0.07              
ATOM     34  CA  GLY A  36     -34.369 -25.193  73.336  1.00  0.07              
ATOM     35  CA  GLN A  37     -33.315 -28.058  75.480  1.00  0.09              
ATOM     36  CA  LEU A  38     -32.536 -25.955  78.547  1.00  0.09              
ATOM     37  CA  LYS A  39     -36.161 -24.784  78.294  1.00  0.09              
ATOM     38  CA  LYS A  40     -37.442 -28.343  77.924  1.00  0.15              
ATOM     39  CA  LYS A  41     -35.391 -29.433  80.958  1.00  0.21              
ATOM     40  CA  THR A  42     -35.468 -26.630  83.482  1.00  0.28              
ATOM     41  CA  GLY A  43     -38.478 -24.826  82.229  1.00  0.23              
ATOM     42  CA  LYS A  44     -36.371 -21.498  81.879  1.00  0.25              
ATOM     43  CA  LEU A  45     -35.458 -19.839  78.576  1.00  0.14              
ATOM     44  CA  LEU A  46     -32.094 -18.031  78.899  1.00  0.20              
ATOM     45  CA  ASN A  47     -29.550 -16.667  76.378  1.00  0.14              
ATOM     46  CA  LEU A  48     -26.543 -19.014  76.187  1.00  0.08              
ATOM     47  CA  SER A  49     -23.197 -17.661  74.960  1.00  0.08              
ATOM     48  CA  PRO A  50     -22.369 -17.992  71.225  1.00  0.07              
ATOM     49  CA  GLN A  51     -19.184 -15.985  71.964  1.00  0.07              
ATOM     50  CA  ASN A  52     -17.951 -18.686  74.399  1.00  0.08              
ATOM     51  CA  LEU A  53     -18.184 -21.041  71.425  1.00  0.07              
ATOM     52  CA  VAL A  54     -16.568 -18.611  68.951  1.00  0.07              
ATOM     53  CA  ASP A  55     -13.534 -18.003  71.252  1.00  0.10              
ATOM     54  CA  CYS A  56     -13.232 -21.560  72.614  1.00  0.11              
ATOM     55  CA  VAL A  57     -13.943 -24.154  69.921  1.00  0.11              
ATOM     56  CA  SER A  58     -10.468 -24.735  68.458  1.00  0.19              
ATOM     57  CA  GLU A  59     -11.910 -27.291  65.882  1.00  0.19              
ATOM     58  CA  ASN A  60     -13.890 -24.355  64.496  1.00  0.14              
ATOM     59  CA  ASP A  61     -12.683 -21.040  63.152  1.00  0.12              
ATOM     60  CA  GLY A  62     -14.514 -18.444  65.130  1.00  0.11              
ATOM     61  CA  CYS A  63     -15.750 -15.709  62.715  1.00  0.11              
ATOM     62  CA  GLY A  64     -14.153 -17.868  59.893  1.00  0.14              
ATOM     63  CA  GLY A  65     -16.750 -20.642  60.130  1.00  0.13              
ATOM     64  CA  GLY A  66     -17.359 -23.974  61.828  1.00  0.14              
ATOM     65  CA  TYR A  67     -19.749 -26.676  62.722  1.00  0.10              
ATOM     66  CA  MET A  68     -22.461 -27.148  65.337  1.00  0.08              
ATOM     67  CA  THR A  69     -21.245 -30.758  66.083  1.00  0.09              
ATOM     68  CA  ASN A  70     -17.826 -29.476  67.128  1.00  0.10              
ATOM     69  CA  ALA A  71     -19.608 -26.922  69.328  1.00  0.08              
ATOM     70  CA  PHE A  72     -21.750 -29.548  71.114  1.00  0.08              
ATOM     71  CA  GLN A  73     -18.627 -31.709  71.784  1.00  0.10              
ATOM     72  CA  TYR A  74     -16.785 -28.763  73.139  1.00  0.09              
ATOM     73  CA  VAL A  75     -19.716 -28.055  75.554  1.00  0.08              
ATOM     74  CA  GLN A  76     -19.832 -31.755  76.502  1.00  0.09              
ATOM     75  CA  LYS A  77     -16.106 -32.106  77.204  1.00  0.14              
ATOM     76  CA  ASN A  78     -15.871 -28.617  78.788  1.00  0.15              
ATOM     77  CA  ARG A  79     -18.848 -29.875  80.816  1.00  0.12              
ATOM     78  CA  GLY A  80     -20.758 -26.353  80.502  1.00  0.10              
ATOM     79  CA  ILE A  81     -21.301 -23.371  78.425  1.00  0.10              
ATOM     80  CA  ASP A  82     -21.600 -19.929  79.972  1.00  0.08              
ATOM     81  CA  SER A  83     -24.721 -17.670  79.712  1.00  0.08              
ATOM     82  CA  GLU A  84     -24.744 -14.592  77.635  1.00  0.09              
ATOM     83  CA  ASP A  85     -24.234 -12.435  80.768  1.00  0.17              
ATOM     84  CA  ALA A  86     -21.309 -14.245  81.831  1.00  0.14              
ATOM     85  CA  TYR A  87     -19.654 -14.312  78.491  1.00  0.12              
ATOM     86  CA  PRO A  88     -21.128 -11.267  76.187  1.00  0.17              
ATOM     87  CA  TYR A  89     -21.237 -11.517  72.537  1.00  0.16              
ATOM     88  CA  VAL A  90     -18.956  -8.878  70.829  1.00  0.26              
ATOM     89  CA  GLY A  91     -18.871 -10.364  67.207  1.00  0.19              
ATOM     90  CA  GLN A  92     -15.126 -10.653  67.224  1.00  0.22              
ATOM     91  CA  GLU A  93     -12.801 -13.577  67.927  1.00  0.18              
ATOM     92  CA  GLU A  94     -10.902 -13.392  71.231  1.00  0.32              
ATOM     93  CA  SER A  95      -8.918 -15.697  73.430  1.00  0.32              
ATOM     94  CA  CYS A  96     -10.918 -18.407  75.212  1.00  0.17              
ATOM     95  CA  MET A  97     -12.015 -17.137  78.611  1.00  0.30              
ATOM     96  CA  TYR A  98     -14.386 -19.936  79.770  1.00  0.22              
ATOM     97  CA  ASN A  99     -15.553 -19.082  83.376  1.00  0.24              
ATOM     98  CA  PRO A 100     -17.109 -22.007  85.165  1.00  0.24              
ATOM     99  CA  THR A 101     -18.983 -19.796  87.643  1.00  0.29              
ATOM    100  CA  GLY A 102     -21.159 -18.288  84.631  1.00  0.15              
ATOM    101  CA  LYS A 103     -22.024 -22.032  83.539  1.00  0.11              
ATOM    102  CA  ALA A 104     -25.799 -21.905  82.536  1.00  0.12              
ATOM    103  CA  ALA A 105     -25.989 -25.180  80.620  1.00  0.15              
ATOM    104  CA  LYS A 106     -24.203 -28.568  80.018  1.00  0.12              
ATOM    105  CA  CYS A 107     -24.288 -31.038  77.174  1.00  0.10              
ATOM    106  CA  ARG A 108     -24.137 -34.856  77.208  1.00  0.11              
ATOM    107  CA  GLY A 109     -23.629 -35.335  73.565  1.00  0.11              
ATOM    108  CA  TYR A 110     -25.579 -34.695  70.256  1.00  0.10              
ATOM    109  CA  ARG A 111     -27.797 -36.840  68.026  1.00  0.17              
ATOM    110  CA  GLU A 112     -27.054 -36.425  64.289  1.00  0.14              
ATOM    111  CA  ILE A 113     -30.024 -37.004  61.965  1.00  0.14              
ATOM    112  CA  PRO A 114     -29.328 -39.503  59.112  1.00  0.18              
ATOM    113  CA  GLU A 115     -27.955 -37.607  56.137  1.00  0.15              
ATOM    114  CA  GLY A 116     -30.782 -36.485  53.698  1.00  0.11              
ATOM    115  CA  ASN A 117     -33.434 -38.050  55.940  1.00  0.13              
ATOM    116  CA  GLU A 118     -36.175 -35.415  56.342  1.00  0.11              
ATOM    117  CA  LYS A 119     -38.521 -37.893  58.027  1.00  0.14              
ATOM    118  CA  ALA A 120     -35.964 -38.313  60.686  1.00  0.13              
ATOM    119  CA  LEU A 121     -35.610 -34.507  60.978  1.00  0.10              
ATOM    120  CA  LYS A 122     -39.391 -34.295  61.444  1.00  0.11              
ATOM    121  CA  ARG A 123     -39.572 -36.986  64.123  1.00  0.13              
ATOM    122  CA  ALA A 124     -36.749 -35.276  65.911  1.00  0.11              
ATOM    123  CA  VAL A 125     -38.362 -31.766  65.869  1.00  0.09              
ATOM    124  CA  ALA A 126     -41.706 -33.082  67.138  1.00  0.13              
ATOM    125  CA  ARG A 127     -40.106 -34.807  70.057  1.00  0.17              
ATOM    126  CA  VAL A 128     -36.929 -33.021  71.103  1.00  0.15              
ATOM    127  CA  GLY A 129     -37.583 -29.597  69.818  1.00  0.10              
ATOM    128  CA  PRO A 130     -35.499 -27.057  67.780  1.00  0.06              
ATOM    129  CA  VAL A 131     -32.749 -28.797  65.788  1.00  0.07              
ATOM    130  CA  SER A 132     -29.609 -27.266  64.269  1.00  0.05              
ATOM    131  CA  VAL A 133     -29.401 -27.470  60.493  1.00  0.07              
ATOM    132  CA  ALA A 134     -27.102 -26.399  57.672  1.00  0.08              
ATOM    133  CA  ILE A 135     -28.445 -25.222  54.331  1.00  0.08              
ATOM    134  CA  ASP A 136     -27.300 -23.457  51.172  1.00  0.08              
ATOM    135  CA  ALA A 137     -28.329 -19.863  51.619  1.00  0.16              
ATOM    136  CA  SER A 138     -26.326 -18.399  48.668  1.00  0.25              
ATOM    137  CA  LEU A 139     -29.224 -17.937  46.222  1.00  0.20              
ATOM    138  CA  THR A 140     -30.512 -14.414  45.789  1.00  0.25              
ATOM    139  CA  SER A 141     -34.040 -15.762  46.171  1.00  0.21              
ATOM    140  CA  PHE A 142     -33.193 -16.813  49.656  1.00  0.16              
ATOM    141  CA  GLN A 143     -31.692 -13.340  50.219  1.00  0.23              
ATOM    142  CA  PHE A 144     -34.967 -11.575  49.163  1.00  0.24              
ATOM    143  CA  TYR A 145     -37.441 -14.087  50.666  1.00  0.18              
ATOM    144  CA  SER A 146     -40.222 -12.297  52.539  1.00  0.15              
ATOM    145  CA  LYS A 147     -43.187 -14.902  52.507  1.00  0.26              
ATOM    146  CA  GLY A 148     -44.478 -18.091  51.439  1.00  0.29              
ATOM    147  CA  VAL A 149     -42.778 -21.591  51.220  1.00  0.12              
ATOM    148  CA  TYR A 150     -39.336 -21.065  49.720  1.00  0.13              
ATOM    149  CA  TYR A 151     -37.971 -23.412  47.059  1.00  0.20              
ATOM    150  CA  ASP A 152     -35.552 -22.768  44.222  1.00  0.22              
ATOM    151  CA  GLU A 153     -34.257 -25.619  41.994  1.00  0.31              
ATOM    152  CA  SER A 154     -30.885 -23.794  41.876  1.00  0.28              
ATOM    153  CA  CYS A 155     -30.258 -24.455  45.591  1.00  0.16              
ATOM    154  CA  ASN A 156     -27.274 -26.734  46.276  1.00  0.14              
ATOM    155  CA  SER A 157     -27.635 -29.682  48.640  1.00  0.12              
ATOM    156  CA  ASP A 158     -23.817 -30.043  48.366  1.00  0.22              
ATOM    157  CA  ASN A 159     -22.953 -26.408  49.054  1.00  0.18              
ATOM    158  CA  LEU A 160     -24.010 -25.911  52.665  1.00  0.12              
ATOM    159  CA  ASN A 161     -22.861 -22.425  53.735  1.00  0.16              
ATOM    160  CA  HIS A 162     -25.266 -21.170  56.441  1.00  0.12              
ATOM    161  CA  ALA A 163     -25.939 -22.770  59.856  1.00  0.07              
ATOM    162  CA  VAL A 164     -29.486 -22.056  61.058  1.00  0.07              
ATOM    163  CA  LEU A 165     -32.323 -23.352  63.357  1.00  0.06              
ATOM    164  CA  ALA A 166     -35.219 -25.750  62.512  1.00  0.06              
ATOM    165  CA  VAL A 167     -37.876 -24.395  64.909  1.00  0.07              
ATOM    166  CA  GLY A 168     -40.878 -26.408  63.698  1.00  0.08              
ATOM    167  CA  TYR A 169     -42.717 -27.528  60.595  1.00  0.09              
ATOM    168  CA  GLY A 170     -46.091 -27.402  58.953  1.00  0.19              
ATOM    169  CA  ILE A 171     -47.844 -27.110  55.532  1.00  0.17              
ATOM    170  CA  GLN A 172     -49.289 -24.159  53.499  1.00  0.31              
ATOM    171  CA  LYS A 173     -51.404 -24.774  50.248  1.00  0.65              
ATOM    172  CA  GLY A 174     -50.652 -27.879  50.158  1.00  0.51              
ATOM    173  CA  ASN A 175     -46.766 -27.576  50.431  1.00  0.25              
ATOM    174  CA  LYS A 176     -44.945 -29.053  53.539  1.00  0.13              
ATOM    175  CA  HIS A 177     -42.250 -26.750  54.949  1.00  0.07              
ATOM    176  CA  TRP A 178     -39.766 -26.272  57.805  1.00  0.07              
ATOM    177  CA  ILE A 179     -39.924 -23.178  60.044  1.00  0.07              
ATOM    178  CA  ILE A 180     -36.346 -21.830  59.975  1.00  0.08              
ATOM    179  CA  LYS A 181     -35.009 -19.177  62.364  1.00  0.08              
ATOM    180  CA  ASN A 182     -32.137 -17.150  60.890  1.00  0.10              
ATOM    181  CA  SER A 183     -29.504 -15.014  62.660  1.00  0.11              
ATOM    182  CA  TRP A 184     -29.689 -11.943  60.238  1.00  0.12              
ATOM    183  CA  GLY A 185     -31.892 -10.006  62.504  1.00  0.12              
ATOM    184  CA  GLU A 186     -35.716  -9.138  62.341  1.00  0.12              
ATOM    185  CA  ASN A 187     -35.464  -7.010  59.226  1.00  0.24              
ATOM    186  CA  TRP A 188     -34.717 -10.244  57.233  1.00  0.15              
ATOM    187  CA  GLY A 189     -37.238 -12.407  55.842  1.00  0.12              
ATOM    188  CA  ASN A 190     -40.505 -12.778  57.743  1.00  0.12              
ATOM    189  CA  LYS A 191     -39.416 -11.181  60.984  1.00  0.14              
ATOM    190  CA  GLY A 192     -36.115 -13.258  61.054  1.00  0.09              
ATOM    191  CA  TYR A 193     -37.778 -16.490  59.741  1.00  0.10              
ATOM    192  CA  ILE A 194     -38.196 -18.474  56.601  1.00  0.12              
ATOM    193  CA  LEU A 195     -40.514 -21.331  55.557  1.00  0.08              
ATOM    194  CA  MET A 196     -38.372 -23.811  53.603  1.00  0.08              
ATOM    195  CA  ALA A 197     -39.595 -26.616  51.390  1.00  0.09              
ATOM    196  CA  ARG A 198     -39.950 -30.039  53.292  1.00  0.10              
ATOM    197  CA  ASN A 199     -40.045 -33.303  51.335  1.00  0.16              
ATOM    198  CA  LYS A 200     -39.004 -31.761  48.046  1.00  0.15              
ATOM    199  CA  ASN A 201     -35.884 -33.849  47.549  1.00  0.19              
ATOM    200  CA  ASN A 202     -33.789 -32.455  50.465  1.00  0.12              
ATOM    201  CA  ALA A 203     -34.267 -28.769  49.378  1.00  0.11              
ATOM    202  CA  CYS A 204     -30.933 -26.899  49.871  1.00  0.07              
ATOM    203  CA  GLY A 205     -29.483 -29.833  51.775  1.00  0.07              
ATOM    204  CA  ILE A 206     -31.765 -29.042  54.742  1.00  0.07              
ATOM    205  CA  ALA A 207     -31.519 -32.601  56.138  1.00  0.08              
ATOM    206  CA  ASN A 208     -27.833 -33.270  55.300  1.00  0.09              
ATOM    207  CA  LEU A 209     -26.182 -31.708  58.349  1.00  0.10              
ATOM    208  CA  ALA A 210     -28.654 -31.698  61.203  1.00  0.09              
ATOM    209  CA  SER A 211     -27.964 -32.343  64.876  1.00  0.09              
ATOM    210  CA  PHE A 212     -29.171 -31.389  68.406  1.00  0.10              
ATOM    211  CA  PRO A 213     -27.541 -31.776  71.866  1.00  0.09              
ATOM    212  CA  LYS A 214     -28.663 -34.200  74.600  1.00  0.12              
ATOM    213  CA  MET A 215     -28.770 -33.147  78.239  1.00  0.16              
ENDMDL
MODEL        8
ATOM      1  CA  ASP A   3     -49.080 -32.345  61.601  1.00  0.45              
ATOM      2  CA  SER A   4     -47.648 -28.975  62.519  1.00  0.20              
ATOM      3  CA  VAL A   5     -45.626 -27.602  65.411  1.00  0.15              
ATOM      4  CA  ASP A   6     -44.151 -24.152  66.129  1.00  0.13              
ATOM      5  CA  TYR A   7     -41.902 -23.956  69.184  1.00  0.11              
ATOM      6  CA  ARG A   8     -41.896 -20.155  69.151  1.00  0.14              
ATOM      7  CA  LYS A   9     -45.550 -20.387  70.306  1.00  0.25              
ATOM      8  CA  LYS A  10     -44.282 -22.684  73.075  1.00  0.21              
ATOM      9  CA  GLY A  11     -41.659 -20.465  74.309  1.00  0.18              
ATOM     10  CA  TYR A  12     -38.651 -22.387  73.438  1.00  0.11              
ATOM     11  CA  VAL A  13     -37.124 -19.863  71.193  1.00  0.14              
ATOM     12  CA  THR A  14     -35.119 -16.807  72.274  1.00  0.18              
ATOM     13  CA  PRO A  15     -35.708 -13.650  70.161  1.00  0.25              
ATOM     14  CA  VAL A  16     -34.219 -13.375  66.637  1.00  0.16              
ATOM     15  CA  LYS A  17     -30.635 -12.290  66.987  1.00  0.16              
ATOM     16  CA  ASN A  18     -28.315 -10.589  64.522  1.00  0.11              
ATOM     17  CA  GLN A  19     -24.870 -12.216  64.262  1.00  0.15              
ATOM     18  CA  GLY A  20     -23.405  -9.078  62.753  1.00  0.25              
ATOM     19  CA  GLN A  21     -20.276  -8.833  60.857  1.00  0.32              
ATOM     20  CA  CYS A  22     -18.999 -12.170  62.227  1.00  0.14              
ATOM     21  CA  GLY A  23     -19.323 -15.714  60.525  1.00  0.11              
ATOM     22  CA  SER A  24     -20.771 -17.091  63.770  1.00  0.08              
ATOM     23  CA  CYS A  25     -23.889 -18.737  62.309  1.00  0.07              
ATOM     24  CA  TRP A  26     -22.729 -21.982  63.682  1.00  0.06              
ATOM     25  CA  ALA A  27     -22.465 -20.697  67.155  1.00  0.06              
ATOM     26  CA  PHE A  28     -25.966 -19.018  67.006  1.00  0.06              
ATOM     27  CA  SER A  29     -27.303 -22.297  65.436  1.00  0.06              
ATOM     28  CA  SER A  30     -25.734 -24.308  68.298  1.00  0.06              
ATOM     29  CA  VAL A  31     -26.838 -21.922  71.064  1.00  0.07              
ATOM     30  CA  GLY A  32     -30.415 -22.008  69.751  1.00  0.07              
ATOM     31  CA  ALA A  33     -30.618 -25.777  70.032  1.00  0.06              
ATOM     32  CA  LEU A  34     -29.195 -25.740  73.598  1.00  0.06              
ATOM     33  CA  GLU A  35     -31.505 -22.869  74.619  1.00  0.07              
ATOM     34  CA  GLY A  36     -34.375 -25.154  73.348  1.00  0.07              
ATOM     35  CA  GLN A  37     -33.334 -28.006  75.498  1.00  0.09              
ATOM     36  CA  LEU A  38     -32.543 -25.907  78.564  1.00  0.09              
ATOM     37  CA  LYS A  39     -36.162 -24.708  78.311  1.00  0.09              
ATOM     38  CA  LYS A  40     -37.465 -28.260  77.944  1.00  0.15              
ATOM     39  CA  LYS A  41     -35.419 -29.360  80.979  1.00  0.21              
ATOM     40  CA  THR A  42     -35.480 -26.561  83.498  1.00  0.28              
ATOM     41  CA  GLY A  43     -38.480 -24.765  82.239  1.00  0.23              
ATOM     42  CA  LYS A  44     -36.360 -21.416  81.893  1.00  0.25              
ATOM     43  CA  LEU A  45     -35.436 -19.771  78.587  1.00  0.14              
ATOM     44  CA  LEU A  46     -32.051 -17.996  78.933  1.00  0.20              
ATOM     45  CA  ASN A  47     -29.489 -16.645  76.421  1.00  0.14              
ATOM     46  CA  LEU A  48     -26.506 -19.027  76.243  1.00  0.08              
ATOM     47  CA  SER A  49     -23.161 -17.683  75.007  1.00  0.08              
ATOM     48  CA  PRO A  50     -22.357 -17.988  71.263  1.00  0.07              
ATOM     49  CA  GLN A  51     -19.158 -16.001  72.012  1.00  0.07              
ATOM     50  CA  ASN A  52     -17.918 -18.729  74.416  1.00  0.08              
ATOM     51  CA  LEU A  53     -18.179 -21.059  71.422  1.00  0.07              
ATOM     52  CA  VAL A  54     -16.567 -18.612  68.960  1.00  0.07              
ATOM     53  CA  ASP A  55     -13.517 -18.037  71.252  1.00  0.10              
ATOM     54  CA  CYS A  56     -13.221 -21.607  72.583  1.00  0.11              
ATOM     55  CA  VAL A  57     -13.952 -24.180  69.875  1.00  0.11              
ATOM     56  CA  SER A  58     -10.482 -24.755  68.398  1.00  0.19              
ATOM     57  CA  GLU A  59     -11.945 -27.284  65.783  1.00  0.19              
ATOM     58  CA  ASN A  60     -13.917 -24.320  64.442  1.00  0.14              
ATOM     59  CA  ASP A  61     -12.713 -20.993  63.123  1.00  0.12              
ATOM     60  CA  GLY A  62     -14.527 -18.419  65.130  1.00  0.11              
ATOM     61  CA  CYS A  63     -15.779 -15.652  62.743  1.00  0.11              
ATOM     62  CA  GLY A  64     -14.183 -17.812  59.896  1.00  0.14              
ATOM     63  CA  GLY A  65     -16.780 -20.587  60.126  1.00  0.13              
ATOM     64  CA  GLY A  66     -17.388 -23.930  61.805  1.00  0.14              
ATOM     65  CA  TYR A  67     -19.788 -26.605  62.697  1.00  0.10              
ATOM     66  CA  MET A  68     -22.489 -27.098  65.319  1.00  0.08              
ATOM     67  CA  THR A  69     -21.281 -30.725  66.041  1.00  0.09              
ATOM     68  CA  ASN A  70     -17.856 -29.460  67.079  1.00  0.10              
ATOM     69  CA  ALA A  71     -19.622 -26.919  69.311  1.00  0.08              
ATOM     70  CA  PHE A  72     -21.775 -29.551  71.074  1.00  0.08              
ATOM     71  CA  GLN A  73     -18.659 -31.738  71.718  1.00  0.10              
ATOM     72  CA  TYR A  74     -16.793 -28.821  73.079  1.00  0.09              
ATOM     73  CA  VAL A  75     -19.711 -28.103  75.524  1.00  0.08              
ATOM     74  CA  GLN A  76     -19.847 -31.815  76.442  1.00  0.09              
ATOM     75  CA  LYS A  77     -16.118 -32.205  77.119  1.00  0.14              
ATOM     76  CA  ASN A  78     -15.852 -28.721  78.735  1.00  0.15              
ATOM     77  CA  ARG A  79     -18.826 -29.988  80.759  1.00  0.12              
ATOM     78  CA  GLY A  80     -20.735 -26.411  80.488  1.00  0.10              
ATOM     79  CA  ILE A  81     -21.269 -23.440  78.425  1.00  0.10              
ATOM     80  CA  ASP A  82     -21.542 -20.007  80.005  1.00  0.08              
ATOM     81  CA  SER A  83     -24.663 -17.722  79.768  1.00  0.08              
ATOM     82  CA  GLU A  84     -24.662 -14.629  77.736  1.00  0.09              
ATOM     83  CA  ASP A  85     -24.122 -12.506  80.889  1.00  0.17              
ATOM     84  CA  ALA A  86     -21.222 -14.327  81.897  1.00  0.14              
ATOM     85  CA  TYR A  87     -19.548 -14.405  78.580  1.00  0.12              
ATOM     86  CA  PRO A  88     -21.044 -11.310  76.287  1.00  0.17              
ATOM     87  CA  TYR A  89     -21.212 -11.536  72.657  1.00  0.16              
ATOM     88  CA  VAL A  90     -18.960  -8.874  70.915  1.00  0.26              
ATOM     89  CA  GLY A  91     -18.886 -10.349  67.267  1.00  0.19              
ATOM     90  CA  GLN A  92     -15.147 -10.635  67.304  1.00  0.22              
ATOM     91  CA  GLU A  93     -12.814 -13.564  67.972  1.00  0.18              
ATOM     92  CA  GLU A  94     -10.890 -13.424  71.270  1.00  0.32              
ATOM     93  CA  SER A  95      -8.889 -15.751  73.423  1.00  0.32              
ATOM     94  CA  CYS A  96     -10.868 -18.490  75.192  1.00  0.17              
ATOM     95  CA  MET A  97     -11.925 -17.286  78.631  1.00  0.30              
ATOM     96  CA  TYR A  98     -14.297 -20.109  79.759  1.00  0.22              
ATOM     97  CA  ASN A  99     -15.451 -19.258  83.385  1.00  0.24              
ATOM     98  CA  PRO A 100     -17.031 -22.173  85.156  1.00  0.24              
ATOM     99  CA  THR A 101     -18.869 -19.967  87.666  1.00  0.29              
ATOM    100  CA  GLY A 102     -21.080 -18.379  84.665  1.00  0.15              
ATOM    101  CA  LYS A 103     -21.955 -22.148  83.559  1.00  0.11              
ATOM    102  CA  ALA A 104     -25.754 -21.959  82.566  1.00  0.12              
ATOM    103  CA  ALA A 105     -25.967 -25.219  80.623  1.00  0.15              
ATOM    104  CA  LYS A 106     -24.188 -28.626  80.017  1.00  0.12              
ATOM    105  CA  CYS A 107     -24.296 -31.065  77.149  1.00  0.10              
ATOM    106  CA  ARG A 108     -24.183 -34.892  77.183  1.00  0.11              
ATOM    107  CA  GLY A 109     -23.658 -35.348  73.549  1.00  0.11              
ATOM    108  CA  TYR A 110     -25.630 -34.662  70.236  1.00  0.10              
ATOM    109  CA  ARG A 111     -27.879 -36.807  68.034  1.00  0.17              
ATOM    110  CA  GLU A 112     -27.046 -36.372  64.303  1.00  0.14              
ATOM    111  CA  ILE A 113     -30.023 -36.964  61.989  1.00  0.14              
ATOM    112  CA  PRO A 114     -29.300 -39.485  59.154  1.00  0.18              
ATOM    113  CA  GLU A 115     -27.914 -37.582  56.191  1.00  0.15              
ATOM    114  CA  GLY A 116     -30.757 -36.482  53.730  1.00  0.11              
ATOM    115  CA  ASN A 117     -33.399 -38.041  55.988  1.00  0.13              
ATOM    116  CA  GLU A 118     -36.142 -35.408  56.380  1.00  0.11              
ATOM    117  CA  LYS A 119     -38.495 -37.879  58.067  1.00  0.14              
ATOM    118  CA  ALA A 120     -35.952 -38.290  60.726  1.00  0.13              
ATOM    119  CA  LEU A 121     -35.603 -34.477  61.012  1.00  0.10              
ATOM    120  CA  LYS A 122     -39.386 -34.264  61.466  1.00  0.11              
ATOM    121  CA  ARG A 123     -39.578 -36.938  64.162  1.00  0.13              
ATOM    122  CA  ALA A 124     -36.759 -35.237  65.939  1.00  0.11              
ATOM    123  CA  VAL A 125     -38.373 -31.718  65.885  1.00  0.09              
ATOM    124  CA  ALA A 126     -41.720 -33.036  67.146  1.00  0.13              
ATOM    125  CA  ARG A 127     -40.141 -34.727  70.086  1.00  0.17              
ATOM    126  CA  VAL A 128     -36.957 -32.957  71.128  1.00  0.15              
ATOM    127  CA  GLY A 129     -37.599 -29.552  69.827  1.00  0.10              
ATOM    128  CA  PRO A 130     -35.513 -27.004  67.791  1.00  0.06              
ATOM    129  CA  VAL A 131     -32.766 -28.749  65.801  1.00  0.07              
ATOM    130  CA  SER A 132     -29.624 -27.225  64.280  1.00  0.05              
ATOM    131  CA  VAL A 133     -29.410 -27.425  60.504  1.00  0.07              
ATOM    132  CA  ALA A 134     -27.106 -26.358  57.685  1.00  0.08              
ATOM    133  CA  ILE A 135     -28.446 -25.186  54.340  1.00  0.08              
ATOM    134  CA  ASP A 136     -27.302 -23.424  51.179  1.00  0.08              
ATOM    135  CA  ALA A 137     -28.353 -19.839  51.610  1.00  0.16              
ATOM    136  CA  SER A 138     -26.359 -18.371  48.655  1.00  0.25              
ATOM    137  CA  LEU A 139     -29.262 -17.944  46.194  1.00  0.20              
ATOM    138  CA  THR A 140     -30.580 -14.432  45.735  1.00  0.25              
ATOM    139  CA  SER A 141     -34.095 -15.804  46.129  1.00  0.21              
ATOM    140  CA  PHE A 142     -33.251 -16.833  49.609  1.00  0.16              
ATOM    141  CA  GLN A 143     -31.772 -13.338  50.154  1.00  0.23              
ATOM    142  CA  PHE A 144     -35.077 -11.611  49.077  1.00  0.24              
ATOM    143  CA  TYR A 145     -37.526 -14.141  50.608  1.00  0.18              
ATOM    144  CA  SER A 146     -40.289 -12.349  52.499  1.00  0.15              
ATOM    145  CA  LYS A 147     -43.249 -14.991  52.468  1.00  0.26              
ATOM    146  CA  GLY A 148     -44.502 -18.156  51.406  1.00  0.29              
ATOM    147  CA  VAL A 149     -42.790 -21.669  51.185  1.00  0.12              
ATOM    148  CA  TYR A 150     -39.356 -21.144  49.671  1.00  0.13              
ATOM    149  CA  TYR A 151     -37.959 -23.494  47.026  1.00  0.20              
ATOM    150  CA  ASP A 152     -35.541 -22.845  44.194  1.00  0.22              
ATOM    151  CA  GLU A 153     -34.209 -25.703  41.984  1.00  0.31              
ATOM    152  CA  SER A 154     -30.859 -23.835  41.867  1.00  0.28              
ATOM    153  CA  CYS A 155     -30.230 -24.474  45.586  1.00  0.16              
ATOM    154  CA  ASN A 156     -27.227 -26.727  46.296  1.00  0.14              
ATOM    155  CA  SER A 157     -27.582 -29.670  48.668  1.00  0.12              
ATOM    156  CA  ASP A 158     -23.749 -29.999  48.421  1.00  0.22              
ATOM    157  CA  ASN A 159     -22.919 -26.351  49.091  1.00  0.18              
ATOM    158  CA  LEU A 160     -23.997 -25.846  52.696  1.00  0.12              
ATOM    159  CA  ASN A 161     -22.880 -22.341  53.753  1.00  0.16              
ATOM    160  CA  HIS A 162     -25.306 -21.093  56.452  1.00  0.12              
ATOM    161  CA  ALA A 163     -25.953 -22.723  59.864  1.00  0.07              
ATOM    162  CA  VAL A 164     -29.503 -22.012  61.071  1.00  0.07              
ATOM    163  CA  LEU A 165     -32.341 -23.307  63.369  1.00  0.06              
ATOM    164  CA  ALA A 166     -35.228 -25.720  62.517  1.00  0.06              
ATOM    165  CA  VAL A 167     -37.890 -24.353  64.907  1.00  0.07              
ATOM    166  CA  GLY A 168     -40.888 -26.379  63.699  1.00  0.08              
ATOM    167  CA  TYR A 169     -42.726 -27.503  60.600  1.00  0.09              
ATOM    168  CA  GLY A 170     -46.090 -27.400  58.940  1.00  0.19              
ATOM    169  CA  ILE A 171     -47.824 -27.204  55.476  1.00  0.17              
ATOM    170  CA  GLN A 172     -49.318 -24.316  53.336  1.00  0.31              
ATOM    171  CA  LYS A 173     -51.397 -25.066  50.038  1.00  0.65              
ATOM    172  CA  GLY A 174     -50.596 -28.085  50.090  1.00  0.51              
ATOM    173  CA  ASN A 175     -46.694 -27.776  50.370  1.00  0.25              
ATOM    174  CA  LYS A 176     -44.885 -29.179  53.544  1.00  0.13              
ATOM    175  CA  HIS A 177     -42.222 -26.814  54.933  1.00  0.07              
ATOM    176  CA  TRP A 178     -39.757 -26.285  57.804  1.00  0.07              
ATOM    177  CA  ILE A 179     -39.931 -23.170  60.022  1.00  0.07              
ATOM    178  CA  ILE A 180     -36.357 -21.811  59.958  1.00  0.08              
ATOM    179  CA  LYS A 181     -35.038 -19.144  62.344  1.00  0.08              
ATOM    180  CA  ASN A 182     -32.162 -17.112  60.883  1.00  0.10              
ATOM    181  CA  SER A 183     -29.533 -14.977  62.660  1.00  0.11              
ATOM    182  CA  TRP A 184     -29.723 -11.897  60.225  1.00  0.12              
ATOM    183  CA  GLY A 185     -31.929  -9.985  62.483  1.00  0.12              
ATOM    184  CA  GLU A 186     -35.774  -9.116  62.276  1.00  0.12              
ATOM    185  CA  ASN A 187     -35.510  -7.012  59.148  1.00  0.24              
ATOM    186  CA  TRP A 188     -34.771 -10.265  57.162  1.00  0.15              
ATOM    187  CA  GLY A 189     -37.276 -12.411  55.805  1.00  0.12              
ATOM    188  CA  ASN A 190     -40.555 -12.793  57.697  1.00  0.12              
ATOM    189  CA  LYS A 191     -39.468 -11.175  60.925  1.00  0.14              
ATOM    190  CA  GLY A 192     -36.146 -13.249  61.025  1.00  0.09              
ATOM    191  CA  TYR A 193     -37.812 -16.482  59.687  1.00  0.10              
ATOM    192  CA  ILE A 194     -38.227 -18.485  56.566  1.00  0.12              
ATOM    193  CA  LEU A 195     -40.524 -21.361  55.520  1.00  0.08              
ATOM    194  CA  MET A 196     -38.365 -23.845  53.584  1.00  0.08              
ATOM    195  CA  ALA A 197     -39.567 -26.659  51.385  1.00  0.09              
ATOM    196  CA  ARG A 198     -39.873 -30.099  53.305  1.00  0.10              
ATOM    197  CA  ASN A 199     -39.972 -33.356  51.347  1.00  0.16              
ATOM    198  CA  LYS A 200     -38.933 -31.829  48.052  1.00  0.15              
ATOM    199  CA  ASN A 201     -35.807 -33.900  47.563  1.00  0.19              
ATOM    200  CA  ASN A 202     -33.723 -32.478  50.475  1.00  0.12              
ATOM    201  CA  ALA A 203     -34.231 -28.791  49.375  1.00  0.11              
ATOM    202  CA  CYS A 204     -30.903 -26.902  49.875  1.00  0.07              
ATOM    203  CA  GLY A 205     -29.452 -29.823  51.791  1.00  0.07              
ATOM    204  CA  ILE A 206     -31.742 -29.029  54.751  1.00  0.07              
ATOM    205  CA  ALA A 207     -31.501 -32.587  56.154  1.00  0.08              
ATOM    206  CA  ASN A 208     -27.806 -33.249  55.332  1.00  0.09              
ATOM    207  CA  LEU A 209     -26.172 -31.657  58.377  1.00  0.10              
ATOM    208  CA  ALA A 210     -28.662 -31.660  61.213  1.00  0.09              
ATOM    209  CA  SER A 211     -27.984 -32.304  64.889  1.00  0.09              
ATOM    210  CA  PHE A 212     -29.210 -31.340  68.418  1.00  0.10              
ATOM    211  CA  PRO A 213     -27.566 -31.750  71.871  1.00  0.09              
ATOM    212  CA  LYS A 214     -28.705 -34.185  74.589  1.00  0.12              
ATOM    213  CA  MET A 215     -28.803 -33.135  78.229  1.00  0.16              
ENDMDL
MODEL        9
ATOM      1  CA  ASP A   3     -49.110 -32.298  61.637  1.00  0.45              
ATOM      2  CA  SER A   4     -47.657 -28.931  62.523  1.00  0.20              
ATOM      3  CA  VAL A   5     -45.643 -27.535  65.413  1.00  0.15              
ATOM      4  CA  ASP A   6     -44.154 -24.085  66.127  1.00  0.13              
ATOM      5  CA  TYR A   7     -41.908 -23.867  69.183  1.00  0.11              
ATOM      6  CA  ARG A   8     -41.872 -20.066  69.137  1.00  0.14              
ATOM      7  CA  LYS A   9     -45.534 -20.277  70.285  1.00  0.25              
ATOM      8  CA  LYS A  10     -44.287 -22.573  73.066  1.00  0.21              
ATOM      9  CA  GLY A  11     -41.654 -20.401  74.304  1.00  0.18              
ATOM     10  CA  TYR A  12     -38.651 -22.299  73.447  1.00  0.11              
ATOM     11  CA  VAL A  13     -37.109 -19.801  71.202  1.00  0.14              
ATOM     12  CA  THR A  14     -35.090 -16.754  72.289  1.00  0.18              
ATOM     13  CA  PRO A  15     -35.712 -13.607  70.167  1.00  0.25              
ATOM     14  CA  VAL A  16     -34.270 -13.332  66.617  1.00  0.16              
ATOM     15  CA  LYS A  17     -30.694 -12.239  66.979  1.00  0.16              
ATOM     16  CA  ASN A  18     -28.372 -10.536  64.517  1.00  0.11              
ATOM     17  CA  GLN A  19     -24.916 -12.160  64.314  1.00  0.15              
ATOM     18  CA  GLY A  20     -23.426  -9.030  62.816  1.00  0.25              
ATOM     19  CA  GLN A  21     -20.299  -8.742  60.958  1.00  0.32              
ATOM     20  CA  CYS A  22     -19.029 -12.104  62.290  1.00  0.14              
ATOM     21  CA  GLY A  23     -19.349 -15.656  60.552  1.00  0.11              
ATOM     22  CA  SER A  24     -20.796 -17.039  63.797  1.00  0.08              
ATOM     23  CA  CYS A  25     -23.915 -18.678  62.330  1.00  0.07              
ATOM     24  CA  TRP A  26     -22.758 -21.909  63.695  1.00  0.06              
ATOM     25  CA  ALA A  27     -22.477 -20.664  67.168  1.00  0.06              
ATOM     26  CA  PHE A  28     -25.981 -18.964  67.038  1.00  0.06              
ATOM     27  CA  SER A  29     -27.319 -22.250  65.451  1.00  0.06              
ATOM     28  CA  SER A  30     -25.747 -24.273  68.303  1.00  0.06              
ATOM     29  CA  VAL A  31     -26.841 -21.893  71.081  1.00  0.07              
ATOM     30  CA  GLY A  32     -30.419 -21.976  69.766  1.00  0.07              
ATOM     31  CA  ALA A  33     -30.628 -25.742  70.043  1.00  0.06              
ATOM     32  CA  LEU A  34     -29.205 -25.708  73.611  1.00  0.06              
ATOM     33  CA  GLU A  35     -31.501 -22.825  74.638  1.00  0.07              
ATOM     34  CA  GLY A  36     -34.380 -25.114  73.359  1.00  0.07              
ATOM     35  CA  GLN A  37     -33.353 -27.953  75.515  1.00  0.09              
ATOM     36  CA  LEU A  38     -32.550 -25.859  78.581  1.00  0.09              
ATOM     37  CA  LYS A  39     -36.163 -24.631  78.327  1.00  0.09              
ATOM     38  CA  LYS A  40     -37.488 -28.177  77.964  1.00  0.15              
ATOM     39  CA  LYS A  41     -35.448 -29.287  81.000  1.00  0.21              
ATOM     40  CA  THR A  42     -35.493 -26.493  83.513  1.00  0.28              
ATOM     41  CA  GLY A  43     -38.483 -24.704  82.249  1.00  0.23              
ATOM     42  CA  LYS A  44     -36.348 -21.335  81.906  1.00  0.25              
ATOM     43  CA  LEU A  45     -35.413 -19.702  78.598  1.00  0.14              
ATOM     44  CA  LEU A  46     -32.008 -17.962  78.966  1.00  0.20              
ATOM     45  CA  ASN A  47     -29.429 -16.623  76.464  1.00  0.14              
ATOM     46  CA  LEU A  48     -26.468 -19.040  76.298  1.00  0.08              
ATOM     47  CA  SER A  49     -23.124 -17.705  75.053  1.00  0.08              
ATOM     48  CA  PRO A  50     -22.346 -17.984  71.301  1.00  0.07              
ATOM     49  CA  GLN A  51     -19.132 -16.017  72.059  1.00  0.07              
ATOM     50  CA  ASN A  52     -17.886 -18.773  74.434  1.00  0.08              
ATOM     51  CA  LEU A  53     -18.174 -21.078  71.419  1.00  0.07              
ATOM     52  CA  VAL A  54     -16.567 -18.614  68.969  1.00  0.07              
ATOM     53  CA  ASP A  55     -13.501 -18.071  71.252  1.00  0.10              
ATOM     54  CA  CYS A  56     -13.211 -21.654  72.552  1.00  0.11              
ATOM     55  CA  VAL A  57     -13.961 -24.205  69.828  1.00  0.11              
ATOM     56  CA  SER A  58     -10.496 -24.775  68.337  1.00  0.19              
ATOM     57  CA  GLU A  59     -11.981 -27.278  65.685  1.00  0.19              
ATOM     58  CA  ASN A  60     -13.944 -24.286  64.388  1.00  0.14              
ATOM     59  CA  ASP A  61     -12.742 -20.946  63.094  1.00  0.12              
ATOM     60  CA  GLY A  62     -14.541 -18.393  65.130  1.00  0.11              
ATOM     61  CA  CYS A  63     -15.808 -15.596  62.770  1.00  0.11              
ATOM     62  CA  GLY A  64     -14.213 -17.755  59.899  1.00  0.14              
ATOM     63  CA  GLY A  65     -16.810 -20.532  60.121  1.00  0.13              
ATOM     64  CA  GLY A  66     -17.417 -23.885  61.783  1.00  0.14              
ATOM     65  CA  TYR A  67     -19.826 -26.534  62.671  1.00  0.10              
ATOM     66  CA  MET A  68     -22.517 -27.048  65.302  1.00  0.08              
ATOM     67  CA  THR A  69     -21.316 -30.693  65.998  1.00  0.09              
ATOM     68  CA  ASN A  70     -17.885 -29.443  67.030  1.00  0.10              
ATOM     69  CA  ALA A  71     -19.637 -26.916  69.293  1.00  0.08              
ATOM     70  CA  PHE A  72     -21.801 -29.554  71.034  1.00  0.08              
ATOM     71  CA  GLN A  73     -18.690 -31.767  71.651  1.00  0.10              
ATOM     72  CA  TYR A  74     -16.801 -28.879  73.019  1.00  0.09              
ATOM     73  CA  VAL A  75     -19.705 -28.150  75.493  1.00  0.08              
ATOM     74  CA  GLN A  76     -19.861 -31.874  76.382  1.00  0.09              
ATOM     75  CA  LYS A  77     -16.129 -32.304  77.034  1.00  0.14              
ATOM     76  CA  ASN A  78     -15.833 -28.825  78.683  1.00  0.15              
ATOM     77  CA  ARG A  79     -18.803 -30.102  80.703  1.00  0.12              
ATOM     78  CA  GLY A  80     -20.712 -26.470  80.474  1.00  0.10              
ATOM     79  CA  ILE A  81     -21.237 -23.508  78.425  1.00  0.10              
ATOM     80  CA  ASP A  82     -21.484 -20.085  80.038  1.00  0.08              
ATOM     81  CA  SER A  83     -24.605 -17.774  79.823  1.00  0.08              
ATOM     82  CA  GLU A  84     -24.580 -14.666  77.837  1.00  0.09              
ATOM     83  CA  ASP A  85     -24.010 -12.577  81.009  1.00  0.17              
ATOM     84  CA  ALA A  86     -21.136 -14.408  81.963  1.00  0.14              
ATOM     85  CA  TYR A  87     -19.443 -14.499  78.669  1.00  0.12              
ATOM     86  CA  PRO A  88     -20.961 -11.354  76.387  1.00  0.17              
ATOM     87  CA  TYR A  89     -21.187 -11.555  72.777  1.00  0.16              
ATOM     88  CA  VAL A  90     -18.964  -8.871  71.002  1.00  0.26              
ATOM     89  CA  GLY A  91     -18.900 -10.335  67.327  1.00  0.19              
ATOM     90  CA  GLN A  92     -15.167 -10.618  67.384  1.00  0.22              
ATOM     91  CA  GLU A  93     -12.826 -13.551  68.018  1.00  0.18              
ATOM     92  CA  GLU A  94     -10.879 -13.455  71.309  1.00  0.32              
ATOM     93  CA  SER A  95      -8.859 -15.805  73.415  1.00  0.32              
ATOM     94  CA  CYS A  96     -10.818 -18.574  75.171  1.00  0.17              
ATOM     95  CA  MET A  97     -11.835 -17.436  78.650  1.00  0.30              
ATOM     96  CA  TYR A  98     -14.209 -20.282  79.749  1.00  0.22              
ATOM     97  CA  ASN A  99     -15.350 -19.433  83.394  1.00  0.24              
ATOM     98  CA  PRO A 100     -16.953 -22.338  85.146  1.00  0.24              
ATOM     99  CA  THR A 101     -18.754 -20.139  87.689  1.00  0.29              
ATOM    100  CA  GLY A 102     -21.000 -18.469  84.699  1.00  0.15              
ATOM    101  CA  LYS A 103     -21.885 -22.263  83.579  1.00  0.11              
ATOM    102  CA  ALA A 104     -25.710 -22.012  82.596  1.00  0.12              
ATOM    103  CA  ALA A 105     -25.946 -25.258  80.625  1.00  0.15              
ATOM    104  CA  LYS A 106     -24.172 -28.685  80.016  1.00  0.12              
ATOM    105  CA  CYS A 107     -24.304 -31.092  77.124  1.00  0.10              
ATOM    106  CA  ARG A 108     -24.228 -34.929  77.158  1.00  0.11              
ATOM    107  CA  GLY A 109     -23.688 -35.360  73.533  1.00  0.11              
ATOM    108  CA  TYR A 110     -25.681 -34.630  70.217  1.00  0.10              
ATOM    109  CA  ARG A 111     -27.961 -36.774  68.042  1.00  0.17              
ATOM    110  CA  GLU A 112     -27.037 -36.319  64.316  1.00  0.14              
ATOM    111  CA  ILE A 113     -30.022 -36.924  62.012  1.00  0.14              
ATOM    112  CA  PRO A 114     -29.272 -39.467  59.195  1.00  0.18              
ATOM    113  CA  GLU A 115     -27.872 -37.557  56.245  1.00  0.15              
ATOM    114  CA  GLY A 116     -30.731 -36.479  53.762  1.00  0.11              
ATOM    115  CA  ASN A 117     -33.364 -38.032  56.037  1.00  0.13              
ATOM    116  CA  GLU A 118     -36.109 -35.401  56.419  1.00  0.11              
ATOM    117  CA  LYS A 119     -38.469 -37.864  58.107  1.00  0.14              
ATOM    118  CA  ALA A 120     -35.941 -38.268  60.766  1.00  0.13              
ATOM    119  CA  LEU A 121     -35.596 -34.446  61.046  1.00  0.10              
ATOM    120  CA  LYS A 122     -39.381 -34.232  61.488  1.00  0.11              
ATOM    121  CA  ARG A 123     -39.584 -36.889  64.200  1.00  0.13              
ATOM    122  CA  ALA A 124     -36.769 -35.197  65.967  1.00  0.11              
ATOM    123  CA  VAL A 125     -38.385 -31.671  65.900  1.00  0.09              
ATOM    124  CA  ALA A 126     -41.733 -32.990  67.155  1.00  0.13              
ATOM    125  CA  ARG A 127     -40.175 -34.647  70.114  1.00  0.17              
ATOM    126  CA  VAL A 128     -36.985 -32.894  71.153  1.00  0.15              
ATOM    127  CA  GLY A 129     -37.615 -29.506  69.837  1.00  0.10              
ATOM    128  CA  PRO A 130     -35.528 -26.951  67.802  1.00  0.06              
ATOM    129  CA  VAL A 131     -32.783 -28.701  65.814  1.00  0.07              
ATOM    130  CA  SER A 132     -29.638 -27.183  64.290  1.00  0.05              
ATOM    131  CA  VAL A 133     -29.418 -27.381  60.516  1.00  0.07              
ATOM    132  CA  ALA A 134     -27.110 -26.318  57.698  1.00  0.08              
ATOM    133  CA  ILE A 135     -28.447 -25.150  54.350  1.00  0.08              
ATOM    134  CA  ASP A 136     -27.305 -23.390  51.185  1.00  0.08              
ATOM    135  CA  ALA A 137     -28.377 -19.816  51.601  1.00  0.16              
ATOM    136  CA  SER A 138     -26.393 -18.342  48.642  1.00  0.25              
ATOM    137  CA  LEU A 139     -29.299 -17.950  46.167  1.00  0.20              
ATOM    138  CA  THR A 140     -30.649 -14.451  45.680  1.00  0.25              
ATOM    139  CA  SER A 141     -34.149 -15.847  46.086  1.00  0.21              
ATOM    140  CA  PHE A 142     -33.309 -16.852  49.563  1.00  0.16              
ATOM    141  CA  GLN A 143     -31.853 -13.337  50.089  1.00  0.23              
ATOM    142  CA  PHE A 144     -35.188 -11.647  48.990  1.00  0.24              
ATOM    143  CA  TYR A 145     -37.611 -14.195  50.549  1.00  0.18              
ATOM    144  CA  SER A 146     -40.357 -12.400  52.460  1.00  0.15              
ATOM    145  CA  LYS A 147     -43.310 -15.080  52.428  1.00  0.26              
ATOM    146  CA  GLY A 148     -44.526 -18.221  51.372  1.00  0.29              
ATOM    147  CA  VAL A 149     -42.803 -21.747  51.149  1.00  0.12              
ATOM    148  CA  TYR A 150     -39.377 -21.223  49.622  1.00  0.13              
ATOM    149  CA  TYR A 151     -37.948 -23.576  46.993  1.00  0.20              
ATOM    150  CA  ASP A 152     -35.529 -22.923  44.166  1.00  0.22              
ATOM    151  CA  GLU A 153     -34.162 -25.788  41.974  1.00  0.31              
ATOM    152  CA  SER A 154     -30.832 -23.877  41.857  1.00  0.28              
ATOM    153  CA  CYS A 155     -30.202 -24.493  45.581  1.00  0.16              
ATOM    154  CA  ASN A 156     -27.180 -26.721  46.315  1.00  0.14              
ATOM    155  CA  SER A 157     -27.529 -29.657  48.696  1.00  0.12              
ATOM    156  CA  ASP A 158     -23.682 -29.956  48.475  1.00  0.22              
ATOM    157  CA  ASN A 159     -22.884 -26.294  49.129  1.00  0.18              
ATOM    158  CA  LEU A 160     -23.983 -25.780  52.727  1.00  0.12              
ATOM    159  CA  ASN A 161     -22.900 -22.258  53.770  1.00  0.16              
ATOM    160  CA  HIS A 162     -25.346 -21.017  56.463  1.00  0.12              
ATOM    161  CA  ALA A 163     -25.967 -22.676  59.872  1.00  0.07              
ATOM    162  CA  VAL A 164     -29.520 -21.967  61.084  1.00  0.07              
ATOM    163  CA  LEU A 165     -32.359 -23.262  63.380  1.00  0.06              
ATOM    164  CA  ALA A 166     -35.236 -25.691  62.522  1.00  0.06              
ATOM    165  CA  VAL A 167     -37.904 -24.311  64.905  1.00  0.07              
ATOM    166  CA  GLY A 168     -40.898 -26.350  63.700  1.00  0.08              
ATOM    167  CA  TYR A 169     -42.734 -27.477  60.604  1.00  0.09              
ATOM    168  CA  GLY A 170     -46.089 -27.398  58.927  1.00  0.19              
ATOM    169  CA  ILE A 171     -47.805 -27.297  55.421  1.00  0.17              
ATOM    170  CA  GLN A 172     -49.348 -24.473  53.174  1.00  0.31              
ATOM    171  CA  LYS A 173     -51.389 -25.357  49.828  1.00  0.65              
ATOM    172  CA  GLY A 174     -50.540 -28.291  50.022  1.00  0.51              
ATOM    173  CA  ASN A 175     -46.623 -27.975  50.308  1.00  0.25              
ATOM    174  CA  LYS A 176     -44.825 -29.306  53.550  1.00  0.13              
ATOM    175  CA  HIS A 177     -42.194 -26.877  54.918  1.00  0.07              
ATOM    176  CA  TRP A 178     -39.748 -26.297  57.804  1.00  0.07              
ATOM    177  CA  ILE A 179     -39.937 -23.162  59.999  1.00  0.07              
ATOM    178  CA  ILE A 180     -36.368 -21.792  59.942  1.00  0.08              
ATOM    179  CA  LYS A 181     -35.068 -19.110  62.325  1.00  0.08              
ATOM    180  CA  ASN A 182     -32.188 -17.074  60.877  1.00  0.10              
ATOM    181  CA  SER A 183     -29.562 -14.939  62.660  1.00  0.11              
ATOM    182  CA  TRP A 184     -29.758 -11.852  60.212  1.00  0.12              
ATOM    183  CA  GLY A 185     -31.966  -9.964  62.462  1.00  0.12              
ATOM    184  CA  GLU A 186     -35.833  -9.094  62.212  1.00  0.12              
ATOM    185  CA  ASN A 187     -35.557  -7.015  59.070  1.00  0.24              
ATOM    186  CA  TRP A 188     -34.825 -10.286  57.090  1.00  0.15              
ATOM    187  CA  GLY A 189     -37.314 -12.414  55.767  1.00  0.12              
ATOM    188  CA  ASN A 190     -40.604 -12.808  57.650  1.00  0.12              
ATOM    189  CA  LYS A 191     -39.520 -11.170  60.865  1.00  0.14              
ATOM    190  CA  GLY A 192     -36.177 -13.240  60.997  1.00  0.09              
ATOM    191  CA  TYR A 193     -37.846 -16.475  59.633  1.00  0.10              
ATOM    192  CA  ILE A 194     -38.258 -18.497  56.531  1.00  0.12              
ATOM    193  CA  LEU A 195     -40.534 -21.391  55.484  1.00  0.08              
ATOM    194  CA  MET A 196     -38.357 -23.879  53.566  1.00  0.08              
ATOM    195  CA  ALA A 197     -39.539 -26.703  51.381  1.00  0.09              
ATOM    196  CA  ARG A 198     -39.796 -30.159  53.319  1.00  0.10              
ATOM    197  CA  ASN A 199     -39.900 -33.409  51.360  1.00  0.16              
ATOM    198  CA  LYS A 200     -38.862 -31.897  48.058  1.00  0.15              
ATOM    199  CA  ASN A 201     -35.729 -33.950  47.577  1.00  0.19              
ATOM    200  CA  ASN A 202     -33.657 -32.501  50.486  1.00  0.12              
ATOM    201  CA  ALA A 203     -34.195 -28.814  49.371  1.00  0.11              
ATOM    202  CA  CYS A 204     -30.873 -26.905  49.878  1.00  0.07              
ATOM    203  CA  GLY A 205     -29.422 -29.813  51.807  1.00  0.07              
ATOM    204  CA  ILE A 206     -31.719 -29.016  54.759  1.00  0.07              
ATOM    205  CA  ALA A 207     -31.483 -32.574  56.169  1.00  0.08              
ATOM    206  CA  ASN A 208     -27.779 -33.227  55.364  1.00  0.09              
ATOM    207  CA  LEU A 209     -26.162 -31.607  58.406  1.00  0.10              
ATOM    208  CA  ALA A 210     -28.670 -31.623  61.223  1.00  0.09              
ATOM    209  CA  SER A 211     -28.004 -32.265  64.901  1.00  0.09              
ATOM    210  CA  PHE A 212     -29.249 -31.291  68.429  1.00  0.10              
ATOM    211  CA  PRO A 213     -27.591 -31.725  71.876  1.00  0.09              
ATOM    212  CA  LYS A 214     -28.747 -34.169  74.578  1.00  0.12              
ATOM    213  CA  MET A 215     -28.836 -33.122  78.218  1.00  0.16              
ENDMDL
MODEL       10
ATOM      1  CA  ASP A   3     -49.110 -32.298  61.637  1.00  0.45              
ATOM      2  CA  SER A   4     -47.657 -28.931  62.523  1.00  0.20              
ATOM      3  CA  VAL A   5     -45.643 -27.535  65.413  1.00  0.15              
ATOM      4  CA  ASP A   6     -44.154 -24.085  66.127  1.00  0.13              
ATOM      5  CA  TYR A   7     -41.908 -23.867  69.183  1.00  0.11              
ATOM      6  CA  ARG A   8     -41.872 -20.066  69.137  1.00  0.14              
ATOM      7  CA  LYS A   9     -45.534 -20.277  70.285  1.00  0.25              
ATOM      8  CA  LYS A  10     -44.287 -22.573  73.066  1.00  0.21              
ATOM      9  CA  GLY A  11     -41.654 -20.401  74.304  1.00  0.18              
ATOM     10  CA  TYR A  12     -38.651 -22.299  73.447  1.00  0.11              
ATOM     11  CA  VAL A  13     -37.109 -19.801  71.202  1.00  0.14              
ATOM     12  CA  THR A  14     -35.090 -16.754  72.289  1.00  0.18              
ATOM     13  CA  PRO A  15     -35.712 -13.607  70.167  1.00  0.25              
ATOM     14  CA  VAL A  16     -34.270 -13.332  66.617  1.00  0.16              
ATOM     15  CA  LYS A  17     -30.694 -12.239  66.979  1.00  0.16              
ATOM     16  CA  ASN A  18     -28.372 -10.536  64.517  1.00  0.11              
ATOM     17  CA  GLN A  19     -24.916 -12.160  64.314  1.00  0.15              
ATOM     18  CA  GLY A  20     -23.426  -9.030  62.816  1.00  0.25              
ATOM     19  CA  GLN A  21     -20.299  -8.742  60.958  1.00  0.32              
ATOM     20  CA  CYS A  22     -19.029 -12.104  62.290  1.00  0.14              
ATOM     21  CA  GLY A  23     -19.349 -15.656  60.552  1.00  0.11              
ATOM     22  CA  SER A  24     -20.796 -17.039  63.797  1.00  0.08              
ATOM     23  CA  CYS A  25     -23.915 -18.678  62.330  1.00  0.07              
ATOM     24  CA  TRP A  26     -22.758 -21.909  63.695  1.00  0.06              
ATOM     25  CA  ALA A  27     -22.477 -20.664  67.168  1.00  0.06              
ATOM     26  CA  PHE A  28     -25.981 -18.964  67.038  1.00  0.06              
ATOM     27  CA  SER A  29     -27.319 -22.250  65.451  1.00  0.06              
ATOM     28  CA  SER A  30     -25.747 -24.273  68.303  1.00  0.06              
ATOM     29  CA  VAL A  31     -26.841 -21.893  71.081  1.00  0.07              
ATOM     30  CA  GLY A  32     -30.419 -21.976  69.766  1.00  0.07              
ATOM     31  CA  ALA A  33     -30.628 -25.742  70.043  1.00  0.06              
ATOM     32  CA  LEU A  34     -29.205 -25.708  73.611  1.00  0.06              
ATOM     33  CA  GLU A  35     -31.501 -22.825  74.638  1.00  0.07              
ATOM     34  CA  GLY A  36     -34.380 -25.114  73.359  1.00  0.07              
ATOM     35  CA  GLN A  37     -33.353 -27.953  75.515  1.00  0.09              
ATOM     36  CA  LEU A  38     -32.550 -25.859  78.581  1.00  0.09              
ATOM     37  CA  LYS A  39     -36.163 -24.631  78.327  1.00  0.09              
ATOM     38  CA  LYS A  40     -37.488 -28.177  77.964  1.00  0.15              
ATOM     39  CA  LYS A  41     -35.448 -29.287  81.000  1.00  0.21              
ATOM     40  CA  THR A  42     -35.493 -26.493  83.513  1.00  0.28              
ATOM     41  CA  GLY A  43     -38.483 -24.704  82.249  1.00  0.23              
ATOM     42  CA  LYS A  44     -36.348 -21.335  81.906  1.00  0.25              
ATOM     43  CA  LEU A  45     -35.413 -19.702  78.598  1.00  0.14              
ATOM     44  CA  LEU A  46     -32.008 -17.962  78.966  1.00  0.20              
ATOM     45  CA  ASN A  47     -29.429 -16.623  76.464  1.00  0.14              
ATOM     46  CA  LEU A  48     -26.468 -19.040  76.298  1.00  0.08              
ATOM     47  CA  SER A  49     -23.124 -17.705  75.053  1.00  0.08              
ATOM     48  CA  PRO A  50     -22.346 -17.984  71.301  1.00  0.07              
ATOM     49  CA  GLN A  51     -19.132 -16.017  72.059  1.00  0.07              
ATOM     50  CA  ASN A  52     -17.886 -18.773  74.434  1.00  0.08              
ATOM     51  CA  LEU A  53     -18.174 -21.078  71.419  1.00  0.07              
ATOM     52  CA  VAL A  54     -16.567 -18.614  68.969  1.00  0.07              
ATOM     53  CA  ASP A  55     -13.501 -18.071  71.252  1.00  0.10              
ATOM     54  CA  CYS A  56     -13.211 -21.654  72.552  1.00  0.11              
ATOM     55  CA  VAL A  57     -13.961 -24.205  69.828  1.00  0.11              
ATOM     56  CA  SER A  58     -10.496 -24.775  68.337  1.00  0.19              
ATOM     57  CA  GLU A  59     -11.981 -27.278  65.685  1.00  0.19              
ATOM     58  CA  ASN A  60     -13.944 -24.286  64.388  1.00  0.14              
ATOM     59  CA  ASP A  61     -12.742 -20.946  63.094  1.00  0.12              
ATOM     60  CA  GLY A  62     -14.541 -18.393  65.130  1.00  0.11              
ATOM     61  CA  CYS A  63     -15.808 -15.596  62.770  1.00  0.11              
ATOM     62  CA  GLY A  64     -14.213 -17.755  59.899  1.00  0.14              
ATOM     63  CA  GLY A  65     -16.810 -20.532  60.121  1.00  0.13              
ATOM     64  CA  GLY A  66     -17.417 -23.885  61.783  1.00  0.14              
ATOM     65  CA  TYR A  67     -19.826 -26.534  62.671  1.00  0.10              
ATOM     66  CA  MET A  68     -22.517 -27.048  65.302  1.00  0.08              
ATOM     67  CA  THR A  69     -21.316 -30.693  65.998  1.00  0.09              
ATOM     68  CA  ASN A  70     -17.885 -29.443  67.030  1.00  0.10              
ATOM     69  CA  ALA A  71     -19.637 -26.916  69.293  1.00  0.08              
ATOM     70  CA  PHE A  72     -21.801 -29.554  71.034  1.00  0.08              
ATOM     71  CA  GLN A  73     -18.690 -31.767  71.651  1.00  0.10              
ATOM     72  CA  TYR A  74     -16.801 -28.879  73.019  1.00  0.09              
ATOM     73  CA  VAL A  75     -19.705 -28.150  75.493  1.00  0.08              
ATOM     74  CA  GLN A  76     -19.861 -31.874  76.382  1.00  0.09              
ATOM     75  CA  LYS A  77     -16.129 -32.304  77.034  1.00  0.14              
ATOM     76  CA  ASN A  78     -15.833 -28.825  78.683  1.00  0.15              
ATOM     77  CA  ARG A  79     -18.803 -30.102  80.703  1.00  0.12              
ATOM     78  CA  GLY A  80     -20.712 -26.470  80.474  1.00  0.10              
ATOM     79  CA  ILE A  81     -21.237 -23.508  78.425  1.00  0.10              
ATOM     80  CA  ASP A  82     -21.484 -20.085  80.038  1.00  0.08              
ATOM     81  CA  SER A  83     -24.605 -17.774  79.823  1.00  0.08              
ATOM     82  CA  GLU A  84     -24.580 -14.666  77.837  1.00  0.09              
ATOM     83  CA  ASP A  85     -24.010 -12.577  81.009  1.00  0.17              
ATOM     84  CA  ALA A  86     -21.136 -14.408  81.963  1.00  0.14              
ATOM     85  CA  TYR A  87     -19.443 -14.499  78.669  1.00  0.12              
ATOM     86  CA  PRO A  88     -20.961 -11.354  76.387  1.00  0.17              
ATOM     87  CA  TYR A  89     -21.187 -11.555  72.777  1.00  0.16              
ATOM     88  CA  VAL A  90     -18.964  -8.871  71.002  1.00  0.26              
ATOM     89  CA  GLY A  91     -18.900 -10.335  67.327  1.00  0.19              
ATOM     90  CA  GLN A  92     -15.167 -10.618  67.384  1.00  0.22              
ATOM     91  CA  GLU A  93     -12.826 -13.551  68.018  1.00  0.18              
ATOM     92  CA  GLU A  94     -10.879 -13.455  71.309  1.00  0.32              
ATOM     93  CA  SER A  95      -8.859 -15.805  73.415  1.00  0.32              
ATOM     94  CA  CYS A  96     -10.818 -18.574  75.171  1.00  0.17              
ATOM     95  CA  MET A  97     -11.835 -17.436  78.650  1.00  0.30              
ATOM     96  CA  TYR A  98     -14.209 -20.282  79.749  1.00  0.22              
ATOM     97  CA  ASN A  99     -15.350 -19.433  83.394  1.00  0.24              
ATOM     98  CA  PRO A 100     -16.953 -22.338  85.146  1.00  0.24              
ATOM     99  CA  THR A 101     -18.754 -20.139  87.689  1.00  0.29              
ATOM    100  CA  GLY A 102     -21.000 -18.469  84.699  1.00  0.15              
ATOM    101  CA  LYS A 103     -21.885 -22.263  83.579  1.00  0.11              
ATOM    102  CA  ALA A 104     -25.710 -22.012  82.596  1.00  0.12              
ATOM    103  CA  ALA A 105     -25.946 -25.258  80.625  1.00  0.15              
ATOM    104  CA  LYS A 106     -24.172 -28.685  80.016  1.00  0.12              
ATOM    105  CA  CYS A 107     -24.304 -31.092  77.124  1.00  0.10              
ATOM    106  CA  ARG A 108     -24.228 -34.929  77.158  1.00  0.11              
ATOM    107  CA  GLY A 109     -23.688 -35.360  73.533  1.00  0.11              
ATOM    108  CA  TYR A 110     -25.681 -34.630  70.217  1.00  0.10              
ATOM    109  CA  ARG A 111     -27.961 -36.774  68.042  1.00  0.17              
ATOM    110  CA  GLU A 112     -27.037 -36.319  64.316  1.00  0.14              
ATOM    111  CA  ILE A 113     -30.022 -36.924  62.012  1.00  0.14              
ATOM    112  CA  PRO A 114     -29.272 -39.467  59.195  1.00  0.18              
ATOM    113  CA  GLU A 115     -27.872 -37.557  56.245  1.00  0.15              
ATOM    114  CA  GLY A 116     -30.731 -36.479  53.762  1.00  0.11              
ATOM    115  CA  ASN A 117     -33.364 -38.032  56.037  1.00  0.13              
ATOM    116  CA  GLU A 118     -36.109 -35.401  56.419  1.00  0.11              
ATOM    117  CA  LYS A 119     -38.469 -37.864  58.107  1.00  0.14              
ATOM    118  CA  ALA A 120     -35.941 -38.268  60.766  1.00  0.13              
ATOM    119  CA  LEU A 121     -35.596 -34.446  61.046  1.00  0.10              
ATOM    120  CA  LYS A 122     -39.381 -34.232  61.488  1.00  0.11              
ATOM    121  CA  ARG A 123     -39.584 -36.889  64.200  1.00  0.13              
ATOM    122  CA  ALA A 124     -36.769 -35.197  65.967  1.00  0.11              
ATOM    123  CA  VAL A 125     -38.385 -31.671  65.900  1.00  0.09              
ATOM    124  CA  ALA A 126     -41.733 -32.990  67.155  1.00  0.13              
ATOM    125  CA  ARG A 127     -40.175 -34.647  70.114  1.00  0.17              
ATOM    126  CA  VAL A 128     -36.985 -32.894  71.153  1.00  0.15              
ATOM    127  CA  GLY A 129     -37.615 -29.506  69.837  1.00  0.10              
ATOM    128  CA  PRO A 130     -35.528 -26.951  67.802  1.00  0.06              
ATOM    129  CA  VAL A 131     -32.783 -28.701  65.814  1.00  0.07              
ATOM    130  CA  SER A 132     -29.638 -27.183  64.290  1.00  0.05              
ATOM    131  CA  VAL A 133     -29.418 -27.381  60.516  1.00  0.07              
ATOM    132  CA  ALA A 134     -27.110 -26.318  57.698  1.00  0.08              
ATOM    133  CA  ILE A 135     -28.447 -25.150  54.350  1.00  0.08              
ATOM    134  CA  ASP A 136     -27.305 -23.390  51.185  1.00  0.08              
ATOM    135  CA  ALA A 137     -28.377 -19.816  51.601  1.00  0.16              
ATOM    136  CA  SER A 138     -26.393 -18.342  48.642  1.00  0.25              
ATOM    137  CA  LEU A 139     -29.299 -17.950  46.167  1.00  0.20              
ATOM    138  CA  THR A 140     -30.649 -14.451  45.680  1.00  0.25              
ATOM    139  CA  SER A 141     -34.149 -15.847  46.086  1.00  0.21              
ATOM    140  CA  PHE A 142     -33.309 -16.852  49.563  1.00  0.16              
ATOM    141  CA  GLN A 143     -31.853 -13.337  50.089  1.00  0.23              
ATOM    142  CA  PHE A 144     -35.188 -11.647  48.990  1.00  0.24              
ATOM    143  CA  TYR A 145     -37.611 -14.195  50.549  1.00  0.18              
ATOM    144  CA  SER A 146     -40.357 -12.400  52.460  1.00  0.15              
ATOM    145  CA  LYS A 147     -43.310 -15.080  52.428  1.00  0.26              
ATOM    146  CA  GLY A 148     -44.526 -18.221  51.372  1.00  0.29              
ATOM    147  CA  VAL A 149     -42.803 -21.747  51.149  1.00  0.12              
ATOM    148  CA  TYR A 150     -39.377 -21.223  49.622  1.00  0.13              
ATOM    149  CA  TYR A 151     -37.948 -23.576  46.993  1.00  0.20              
ATOM    150  CA  ASP A 152     -35.529 -22.923  44.166  1.00  0.22              
ATOM    151  CA  GLU A 153     -34.162 -25.788  41.974  1.00  0.31              
ATOM    152  CA  SER A 154     -30.832 -23.877  41.857  1.00  0.28              
ATOM    153  CA  CYS A 155     -30.202 -24.493  45.581  1.00  0.16              
ATOM    154  CA  ASN A 156     -27.180 -26.721  46.315  1.00  0.14              
ATOM    155  CA  SER A 157     -27.529 -29.657  48.696  1.00  0.12              
ATOM    156  CA  ASP A 158     -23.682 -29.956  48.475  1.00  0.22              
ATOM    157  CA  ASN A 159     -22.884 -26.294  49.129  1.00  0.18              
ATOM    158  CA  LEU A 160     -23.983 -25.780  52.727  1.00  0.12              
ATOM    159  CA  ASN A 161     -22.900 -22.258  53.770  1.00  0.16              
ATOM    160  CA  HIS A 162     -25.346 -21.017  56.463  1.00  0.12              
ATOM    161  CA  ALA A 163     -25.967 -22.676  59.872  1.00  0.07              
ATOM    162  CA  VAL A 164     -29.520 -21.967  61.084  1.00  0.07              
ATOM    163  CA  LEU A 165     -32.359 -23.262  63.380  1.00  0.06              
ATOM    164  CA  ALA A 166     -35.236 -25.691  62.522  1.00  0.06              
ATOM    165  CA  VAL A 167     -37.904 -24.311  64.905  1.00  0.07              
ATOM    166  CA  GLY A 168     -40.898 -26.350  63.700  1.00  0.08              
ATOM    167  CA  TYR A 169     -42.734 -27.477  60.604  1.00  0.09              
ATOM    168  CA  GLY A 170     -46.089 -27.398  58.927  1.00  0.19              
ATOM    169  CA  ILE A 171     -47.805 -27.297  55.421  1.00  0.17              
ATOM    170  CA  GLN A 172     -49.348 -24.473  53.174  1.00  0.31              
ATOM    171  CA  LYS A 173     -51.389 -25.357  49.828  1.00  0.65              
ATOM    172  CA  GLY A 174     -50.540 -28.291  50.022  1.00  0.51              
ATOM    173  CA  ASN A 175     -46.623 -27.975  50.308  1.00  0.25              
ATOM    174  CA  LYS A 176     -44.825 -29.306  53.550  1.00  0.13              
ATOM    175  CA  HIS A 177     -42.194 -26.877  54.918  1.00  0.07              
ATOM    176  CA  TRP A 178     -39.748 -26.297  57.804  1.00  0.07              
ATOM    177  CA  ILE A 179     -39.937 -23.162  59.999  1.00  0.07              
ATOM    178  CA  ILE A 180     -36.368 -21.792  59.942  1.00  0.08              
ATOM    179  CA  LYS A 181     -35.068 -19.110  62.325  1.00  0.08              
ATOM    180  CA  ASN A 182     -32.188 -17.074  60.877  1.00  0.10              
ATOM    181  CA  SER A 183     -29.562 -14.939  62.660  1.00  0.11              
ATOM    182  CA  TRP A 184     -29.758 -11.852  60.212  1.00  0.12              
ATOM    183  CA  GLY A 185     -31.966  -9.964  62.462  1.00  0.12              
ATOM    184  CA  GLU A 186     -35.833  -9.094  62.212  1.00  0.12              
ATOM    185  CA  ASN A 187     -35.557  -7.015  59.070  1.00  0.24              
ATOM    186  CA  TRP A 188     -34.825 -10.286  57.090  1.00  0.15              
ATOM    187  CA  GLY A 189     -37.314 -12.414  55.767  1.00  0.12              
ATOM    188  CA  ASN A 190     -40.604 -12.808  57.650  1.00  0.12              
ATOM    189  CA  LYS A 191     -39.520 -11.170  60.865  1.00  0.14              
ATOM    190  CA  GLY A 192     -36.177 -13.240  60.997  1.00  0.09              
ATOM    191  CA  TYR A 193     -37.846 -16.475  59.633  1.00  0.10              
ATOM    192  CA  ILE A 194     -38.258 -18.497  56.531  1.00  0.12              
ATOM    193  CA  LEU A 195     -40.534 -21.391  55.484  1.00  0.08              
ATOM    194  CA  MET A 196     -38.357 -23.879  53.566  1.00  0.08              
ATOM    195  CA  ALA A 197     -39.539 -26.703  51.381  1.00  0.09              
ATOM    196  CA  ARG A 198     -39.796 -30.159  53.319  1.00  0.10              
ATOM    197  CA  ASN A 199     -39.900 -33.409  51.360  1.00  0.16              
ATOM    198  CA  LYS A 200     -38.862 -31.897  48.058  1.00  0.15              
ATOM    199  CA  ASN A 201     -35.729 -33.950  47.577  1.00  0.19              
ATOM    200  CA  ASN A 202     -33.657 -32.501  50.486  1.00  0.12              
ATOM    201  CA  ALA A 203     -34.195 -28.814  49.371  1.00  0.11              
ATOM    202  CA  CYS A 204     -30.873 -26.905  49.878  1.00  0.07              
ATOM    203  CA  GLY A 205     -29.422 -29.813  51.807  1.00  0.07              
ATOM    204  CA  ILE A 206     -31.719 -29.016  54.759  1.00  0.07              
ATOM    205  CA  ALA A 207     -31.483 -32.574  56.169  1.00  0.08              
ATOM    206  CA  ASN A 208     -27.779 -33.227  55.364  1.00  0.09              
ATOM    207  CA  LEU A 209     -26.162 -31.607  58.406  1.00  0.10              
ATOM    208  CA  ALA A 210     -28.670 -31.623  61.223  1.00  0.09              
ATOM    209  CA  SER A 211     -28.004 -32.265  64.901  1.00  0.09              
ATOM    210  CA  PHE A 212     -29.249 -31.291  68.429  1.00  0.10              
ATOM    211  CA  PRO A 213     -27.591 -31.725  71.876  1.00  0.09              
ATOM    212  CA  LYS A 214     -28.747 -34.169  74.578  1.00  0.12              
ATOM    213  CA  MET A 215     -28.836 -33.122  78.218  1.00  0.16              
ENDMDL
MODEL       11
ATOM      1  CA  ASP A   3     -49.080 -32.345  61.601  1.00  0.45              
ATOM      2  CA  SER A   4     -47.648 -28.975  62.519  1.00  0.20              
ATOM      3  CA  VAL A   5     -45.626 -27.602  65.411  1.00  0.15              
ATOM      4  CA  ASP A   6     -44.151 -24.152  66.129  1.00  0.13              
ATOM      5  CA  TYR A   7     -41.902 -23.956  69.184  1.00  0.11              
ATOM      6  CA  ARG A   8     -41.896 -20.155  69.151  1.00  0.14              
ATOM      7  CA  LYS A   9     -45.550 -20.387  70.306  1.00  0.25              
ATOM      8  CA  LYS A  10     -44.282 -22.684  73.075  1.00  0.21              
ATOM      9  CA  GLY A  11     -41.659 -20.465  74.309  1.00  0.18              
ATOM     10  CA  TYR A  12     -38.651 -22.387  73.438  1.00  0.11              
ATOM     11  CA  VAL A  13     -37.124 -19.863  71.193  1.00  0.14              
ATOM     12  CA  THR A  14     -35.119 -16.807  72.274  1.00  0.18              
ATOM     13  CA  PRO A  15     -35.708 -13.650  70.161  1.00  0.25              
ATOM     14  CA  VAL A  16     -34.219 -13.375  66.637  1.00  0.16              
ATOM     15  CA  LYS A  17     -30.635 -12.290  66.987  1.00  0.16              
ATOM     16  CA  ASN A  18     -28.315 -10.589  64.522  1.00  0.11              
ATOM     17  CA  GLN A  19     -24.870 -12.216  64.262  1.00  0.15              
ATOM     18  CA  GLY A  20     -23.405  -9.078  62.753  1.00  0.25              
ATOM     19  CA  GLN A  21     -20.276  -8.833  60.857  1.00  0.32              
ATOM     20  CA  CYS A  22     -18.999 -12.170  62.227  1.00  0.14              
ATOM     21  CA  GLY A  23     -19.323 -15.714  60.525  1.00  0.11              
ATOM     22  CA  SER A  24     -20.771 -17.091  63.770  1.00  0.08              
ATOM     23  CA  CYS A  25     -23.889 -18.737  62.309  1.00  0.07              
ATOM     24  CA  TRP A  26     -22.729 -21.982  63.682  1.00  0.06              
ATOM     25  CA  ALA A  27     -22.465 -20.697  67.155  1.00  0.06              
ATOM     26  CA  PHE A  28     -25.966 -19.018  67.006  1.00  0.06              
ATOM     27  CA  SER A  29     -27.303 -22.297  65.436  1.00  0.06              
ATOM     28  CA  SER A  30     -25.734 -24.308  68.298  1.00  0.06              
ATOM     29  CA  VAL A  31     -26.838 -21.922  71.064  1.00  0.07              
ATOM     30  CA  GLY A  32     -30.415 -22.008  69.751  1.00  0.07              
ATOM     31  CA  ALA A  33     -30.618 -25.777  70.032  1.00  0.06              
ATOM     32  CA  LEU A  34     -29.195 -25.740  73.598  1.00  0.06              
ATOM     33  CA  GLU A  35     -31.505 -22.869  74.619  1.00  0.07              
ATOM     34  CA  GLY A  36     -34.375 -25.154  73.348  1.00  0.07              
ATOM     35  CA  GLN A  37     -33.334 -28.006  75.498  1.00  0.09              
ATOM     36  CA  LEU A  38     -32.543 -25.907  78.564  1.00  0.09              
ATOM     37  CA  LYS A  39     -36.162 -24.708  78.311  1.00  0.09              
ATOM     38  CA  LYS A  40     -37.465 -28.260  77.944  1.00  0.15              
ATOM     39  CA  LYS A  41     -35.419 -29.360  80.979  1.00  0.21              
ATOM     40  CA  THR A  42     -35.480 -26.561  83.498  1.00  0.28              
ATOM     41  CA  GLY A  43     -38.480 -24.765  82.239  1.00  0.23              
ATOM     42  CA  LYS A  44     -36.360 -21.416  81.893  1.00  0.25              
ATOM     43  CA  LEU A  45     -35.436 -19.771  78.587  1.00  0.14              
ATOM     44  CA  LEU A  46     -32.051 -17.996  78.933  1.00  0.20              
ATOM     45  CA  ASN A  47     -29.489 -16.645  76.421  1.00  0.14              
ATOM     46  CA  LEU A  48     -26.506 -19.027  76.243  1.00  0.08              
ATOM     47  CA  SER A  49     -23.161 -17.683  75.007  1.00  0.08              
ATOM     48  CA  PRO A  50     -22.357 -17.988  71.263  1.00  0.07              
ATOM     49  CA  GLN A  51     -19.158 -16.001  72.012  1.00  0.07              
ATOM     50  CA  ASN A  52     -17.918 -18.729  74.416  1.00  0.08              
ATOM     51  CA  LEU A  53     -18.179 -21.059  71.422  1.00  0.07              
ATOM     52  CA  VAL A  54     -16.567 -18.612  68.960  1.00  0.07              
ATOM     53  CA  ASP A  55     -13.517 -18.037  71.252  1.00  0.10              
ATOM     54  CA  CYS A  56     -13.221 -21.607  72.583  1.00  0.11              
ATOM     55  CA  VAL A  57     -13.952 -24.180  69.875  1.00  0.11              
ATOM     56  CA  SER A  58     -10.482 -24.755  68.398  1.00  0.19              
ATOM     57  CA  GLU A  59     -11.945 -27.284  65.783  1.00  0.19              
ATOM     58  CA  ASN A  60     -13.917 -24.320  64.442  1.00  0.14              
ATOM     59  CA  ASP A  61     -12.713 -20.993  63.123  1.00  0.12              
ATOM     60  CA  GLY A  62     -14.527 -18.419  65.130  1.00  0.11              
ATOM     61  CA  CYS A  63     -15.779 -15.652  62.743  1.00  0.11              
ATOM     62  CA  GLY A  64     -14.183 -17.812  59.896  1.00  0.14              
ATOM     63  CA  GLY A  65     -16.780 -20.587  60.126  1.00  0.13              
ATOM     64  CA  GLY A  66     -17.388 -23.930  61.805  1.00  0.14              
ATOM     65  CA  TYR A  67     -19.788 -26.605  62.697  1.00  0.10              
ATOM     66  CA  MET A  68     -22.489 -27.098  65.319  1.00  0.08              
ATOM     67  CA  THR A  69     -21.281 -30.725  66.041  1.00  0.09              
ATOM     68  CA  ASN A  70     -17.856 -29.460  67.079  1.00  0.10              
ATOM     69  CA  ALA A  71     -19.622 -26.919  69.311  1.00  0.08              
ATOM     70  CA  PHE A  72     -21.775 -29.551  71.074  1.00  0.08              
ATOM     71  CA  GLN A  73     -18.659 -31.738  71.718  1.00  0.10              
ATOM     72  CA  TYR A  74     -16.793 -28.821  73.079  1.00  0.09              
ATOM     73  CA  VAL A  75     -19.711 -28.103  75.524  1.00  0.08              
ATOM     74  CA  GLN A  76     -19.847 -31.815  76.442  1.00  0.09              
ATOM     75  CA  LYS A  77     -16.118 -32.205  77.119  1.00  0.14              
ATOM     76  CA  ASN A  78     -15.852 -28.721  78.735  1.00  0.15              
ATOM     77  CA  ARG A  79     -18.826 -29.988  80.759  1.00  0.12              
ATOM     78  CA  GLY A  80     -20.735 -26.411  80.488  1.00  0.10              
ATOM     79  CA  ILE A  81     -21.269 -23.440  78.425  1.00  0.10              
ATOM     80  CA  ASP A  82     -21.542 -20.007  80.005  1.00  0.08              
ATOM     81  CA  SER A  83     -24.663 -17.722  79.768  1.00  0.08              
ATOM     82  CA  GLU A  84     -24.662 -14.629  77.736  1.00  0.09              
ATOM     83  CA  ASP A  85     -24.122 -12.506  80.889  1.00  0.17              
ATOM     84  CA  ALA A  86     -21.222 -14.327  81.897  1.00  0.14              
ATOM     85  CA  TYR A  87     -19.548 -14.405  78.580  1.00  0.12              
ATOM     86  CA  PRO A  88     -21.044 -11.310  76.287  1.00  0.17              
ATOM     87  CA  TYR A  89     -21.212 -11.536  72.657  1.00  0.16              
ATOM     88  CA  VAL A  90     -18.960  -8.874  70.915  1.00  0.26              
ATOM     89  CA  GLY A  91     -18.886 -10.349  67.267  1.00  0.19              
ATOM     90  CA  GLN A  92     -15.147 -10.635  67.304  1.00  0.22              
ATOM     91  CA  GLU A  93     -12.814 -13.564  67.972  1.00  0.18              
ATOM     92  CA  GLU A  94     -10.890 -13.424  71.270  1.00  0.32              
ATOM     93  CA  SER A  95      -8.889 -15.751  73.423  1.00  0.32              
ATOM     94  CA  CYS A  96     -10.868 -18.490  75.192  1.00  0.17              
ATOM     95  CA  MET A  97     -11.925 -17.286  78.631  1.00  0.30              
ATOM     96  CA  TYR A  98     -14.297 -20.109  79.759  1.00  0.22              
ATOM     97  CA  ASN A  99     -15.451 -19.258  83.385  1.00  0.24              
ATOM     98  CA  PRO A 100     -17.031 -22.173  85.156  1.00  0.24              
ATOM     99  CA  THR A 101     -18.869 -19.967  87.666  1.00  0.29              
ATOM    100  CA  GLY A 102     -21.080 -18.379  84.665  1.00  0.15              
ATOM    101  CA  LYS A 103     -21.955 -22.148  83.559  1.00  0.11              
ATOM    102  CA  ALA A 104     -25.754 -21.959  82.566  1.00  0.12              
ATOM    103  CA  ALA A 105     -25.967 -25.219  80.623  1.00  0.15              
ATOM    104  CA  LYS A 106     -24.188 -28.626  80.017  1.00  0.12              
ATOM    105  CA  CYS A 107     -24.296 -31.065  77.149  1.00  0.10              
ATOM    106  CA  ARG A 108     -24.183 -34.892  77.183  1.00  0.11              
ATOM    107  CA  GLY A 109     -23.658 -35.348  73.549  1.00  0.11              
ATOM    108  CA  TYR A 110     -25.630 -34.662  70.236  1.00  0.10              
ATOM    109  CA  ARG A 111     -27.879 -36.807  68.034  1.00  0.17              
ATOM    110  CA  GLU A 112     -27.046 -36.372  64.303  1.00  0.14              
ATOM    111  CA  ILE A 113     -30.023 -36.964  61.989  1.00  0.14              
ATOM    112  CA  PRO A 114     -29.300 -39.485  59.154  1.00  0.18              
ATOM    113  CA  GLU A 115     -27.914 -37.582  56.191  1.00  0.15              
ATOM    114  CA  GLY A 116     -30.757 -36.482  53.730  1.00  0.11              
ATOM    115  CA  ASN A 117     -33.399 -38.041  55.988  1.00  0.13              
ATOM    116  CA  GLU A 118     -36.142 -35.408  56.380  1.00  0.11              
ATOM    117  CA  LYS A 119     -38.495 -37.879  58.067  1.00  0.14              
ATOM    118  CA  ALA A 120     -35.952 -38.290  60.726  1.00  0.13              
ATOM    119  CA  LEU A 121     -35.603 -34.477  61.012  1.00  0.10              
ATOM    120  CA  LYS A 122     -39.386 -34.264  61.466  1.00  0.11              
ATOM    121  CA  ARG A 123     -39.578 -36.938  64.162  1.00  0.13              
ATOM    122  CA  ALA A 124     -36.759 -35.237  65.939  1.00  0.11              
ATOM    123  CA  VAL A 125     -38.373 -31.718  65.885  1.00  0.09              
ATOM    124  CA  ALA A 126     -41.720 -33.036  67.146  1.00  0.13              
ATOM    125  CA  ARG A 127     -40.141 -34.727  70.086  1.00  0.17              
ATOM    126  CA  VAL A 128     -36.957 -32.957  71.128  1.00  0.15              
ATOM    127  CA  GLY A 129     -37.599 -29.552  69.827  1.00  0.10              
ATOM    128  CA  PRO A 130     -35.513 -27.004  67.791  1.00  0.06              
ATOM    129  CA  VAL A 131     -32.766 -28.749  65.801  1.00  0.07              
ATOM    130  CA  SER A 132     -29.624 -27.225  64.280  1.00  0.05              
ATOM    131  CA  VAL A 133     -29.410 -27.425  60.504  1.00  0.07              
ATOM    132  CA  ALA A 134     -27.106 -26.358  57.685  1.00  0.08              
ATOM    133  CA  ILE A 135     -28.446 -25.186  54.340  1.00  0.08              
ATOM    134  CA  ASP A 136     -27.302 -23.424  51.179  1.00  0.08              
ATOM    135  CA  ALA A 137     -28.353 -19.839  51.610  1.00  0.16              
ATOM    136  CA  SER A 138     -26.359 -18.371  48.655  1.00  0.25              
ATOM    137  CA  LEU A 139     -29.262 -17.944  46.194  1.00  0.20              
ATOM    138  CA  THR A 140     -30.580 -14.432  45.735  1.00  0.25              
ATOM    139  CA  SER A 141     -34.095 -15.804  46.129  1.00  0.21              
ATOM    140  CA  PHE A 142     -33.251 -16.833  49.609  1.00  0.16              
ATOM    141  CA  GLN A 143     -31.772 -13.338  50.154  1.00  0.23              
ATOM    142  CA  PHE A 144     -35.077 -11.611  49.077  1.00  0.24              
ATOM    143  CA  TYR A 145     -37.526 -14.141  50.608  1.00  0.18              
ATOM    144  CA  SER A 146     -40.289 -12.349  52.499  1.00  0.15              
ATOM    145  CA  LYS A 147     -43.249 -14.991  52.468  1.00  0.26              
ATOM    146  CA  GLY A 148     -44.502 -18.156  51.406  1.00  0.29              
ATOM    147  CA  VAL A 149     -42.790 -21.669  51.185  1.00  0.12              
ATOM    148  CA  TYR A 150     -39.356 -21.144  49.671  1.00  0.13              
ATOM    149  CA  TYR A 151     -37.959 -23.494  47.026  1.00  0.20              
ATOM    150  CA  ASP A 152     -35.541 -22.845  44.194  1.00  0.22              
ATOM    151  CA  GLU A 153     -34.209 -25.703  41.984  1.00  0.31              
ATOM    152  CA  SER A 154     -30.859 -23.835  41.867  1.00  0.28              
ATOM    153  CA  CYS A 155     -30.230 -24.474  45.586  1.00  0.16              
ATOM    154  CA  ASN A 156     -27.227 -26.727  46.296  1.00  0.14              
ATOM    155  CA  SER A 157     -27.582 -29.670  48.668  1.00  0.12              
ATOM    156  CA  ASP A 158     -23.749 -29.999  48.421  1.00  0.22              
ATOM    157  CA  ASN A 159     -22.919 -26.351  49.091  1.00  0.18              
ATOM    158  CA  LEU A 160     -23.997 -25.846  52.696  1.00  0.12              
ATOM    159  CA  ASN A 161     -22.880 -22.341  53.753  1.00  0.16              
ATOM    160  CA  HIS A 162     -25.306 -21.093  56.452  1.00  0.12              
ATOM    161  CA  ALA A 163     -25.953 -22.723  59.864  1.00  0.07              
ATOM    162  CA  VAL A 164     -29.503 -22.012  61.071  1.00  0.07              
ATOM    163  CA  LEU A 165     -32.341 -23.307  63.369  1.00  0.06              
ATOM    164  CA  ALA A 166     -35.228 -25.720  62.517  1.00  0.06              
ATOM    165  CA  VAL A 167     -37.890 -24.353  64.907  1.00  0.07              
ATOM    166  CA  GLY A 168     -40.888 -26.379  63.699  1.00  0.08              
ATOM    167  CA  TYR A 169     -42.726 -27.503  60.600  1.00  0.09              
ATOM    168  CA  GLY A 170     -46.090 -27.400  58.940  1.00  0.19              
ATOM    169  CA  ILE A 171     -47.824 -27.204  55.476  1.00  0.17              
ATOM    170  CA  GLN A 172     -49.318 -24.316  53.336  1.00  0.31              
ATOM    171  CA  LYS A 173     -51.397 -25.066  50.038  1.00  0.65              
ATOM    172  CA  GLY A 174     -50.596 -28.085  50.090  1.00  0.51              
ATOM    173  CA  ASN A 175     -46.694 -27.776  50.370  1.00  0.25              
ATOM    174  CA  LYS A 176     -44.885 -29.179  53.544  1.00  0.13              
ATOM    175  CA  HIS A 177     -42.222 -26.814  54.933  1.00  0.07              
ATOM    176  CA  TRP A 178     -39.757 -26.285  57.804  1.00  0.07              
ATOM    177  CA  ILE A 179     -39.931 -23.170  60.022  1.00  0.07              
ATOM    178  CA  ILE A 180     -36.357 -21.811  59.958  1.00  0.08              
ATOM    179  CA  LYS A 181     -35.038 -19.144  62.344  1.00  0.08              
ATOM    180  CA  ASN A 182     -32.162 -17.112  60.883  1.00  0.10              
ATOM    181  CA  SER A 183     -29.533 -14.977  62.660  1.00  0.11              
ATOM    182  CA  TRP A 184     -29.723 -11.897  60.225  1.00  0.12              
ATOM    183  CA  GLY A 185     -31.929  -9.985  62.483  1.00  0.12              
ATOM    184  CA  GLU A 186     -35.774  -9.116  62.276  1.00  0.12              
ATOM    185  CA  ASN A 187     -35.510  -7.012  59.148  1.00  0.24              
ATOM    186  CA  TRP A 188     -34.771 -10.265  57.162  1.00  0.15              
ATOM    187  CA  GLY A 189     -37.276 -12.411  55.805  1.00  0.12              
ATOM    188  CA  ASN A 190     -40.555 -12.793  57.697  1.00  0.12              
ATOM    189  CA  LYS A 191     -39.468 -11.175  60.925  1.00  0.14              
ATOM    190  CA  GLY A 192     -36.146 -13.249  61.025  1.00  0.09              
ATOM    191  CA  TYR A 193     -37.812 -16.482  59.687  1.00  0.10              
ATOM    192  CA  ILE A 194     -38.227 -18.485  56.566  1.00  0.12              
ATOM    193  CA  LEU A 195     -40.524 -21.361  55.520  1.00  0.08              
ATOM    194  CA  MET A 196     -38.365 -23.845  53.584  1.00  0.08              
ATOM    195  CA  ALA A 197     -39.567 -26.659  51.385  1.00  0.09              
ATOM    196  CA  ARG A 198     -39.873 -30.099  53.305  1.00  0.10              
ATOM    197  CA  ASN A 199     -39.972 -33.356  51.347  1.00  0.16              
ATOM    198  CA  LYS A 200     -38.933 -31.829  48.052  1.00  0.15              
ATOM    199  CA  ASN A 201     -35.807 -33.900  47.563  1.00  0.19              
ATOM    200  CA  ASN A 202     -33.723 -32.478  50.475  1.00  0.12              
ATOM    201  CA  ALA A 203     -34.231 -28.791  49.375  1.00  0.11              
ATOM    202  CA  CYS A 204     -30.903 -26.902  49.875  1.00  0.07              
ATOM    203  CA  GLY A 205     -29.452 -29.823  51.791  1.00  0.07              
ATOM    204  CA  ILE A 206     -31.742 -29.029  54.751  1.00  0.07              
ATOM    205  CA  ALA A 207     -31.501 -32.587  56.154  1.00  0.08              
ATOM    206  CA  ASN A 208     -27.806 -33.249  55.332  1.00  0.09              
ATOM    207  CA  LEU A 209     -26.172 -31.657  58.377  1.00  0.10              
ATOM    208  CA  ALA A 210     -28.662 -31.660  61.213  1.00  0.09              
ATOM    209  CA  SER A 211     -27.984 -32.304  64.889  1.00  0.09              
ATOM    210  CA  PHE A 212     -29.210 -31.340  68.418  1.00  0.10              
ATOM    211  CA  PRO A 213     -27.566 -31.750  71.871  1.00  0.09              
ATOM    212  CA  LYS A 214     -28.705 -34.185  74.589  1.00  0.12              
ATOM    213  CA  MET A 215     -28.803 -33.135  78.229  1.00  0.16              
ENDMDL
MODEL       12
ATOM      1  CA  ASP A   3     -49.051 -32.392  61.565  1.00  0.45              
ATOM      2  CA  SER A   4     -47.638 -29.020  62.515  1.00  0.20              
ATOM      3  CA  VAL A   5     -45.608 -27.669  65.410  1.00  0.15              
ATOM      4  CA  ASP A   6     -44.148 -24.218  66.131  1.00  0.13              
ATOM      5  CA  TYR A   7     -41.895 -24.044  69.184  1.00  0.11              
ATOM      6  CA  ARG A   8     -41.919 -20.243  69.165  1.00  0.14              
ATOM      7  CA  LYS A   9     -45.565 -20.496  70.326  1.00  0.25              
ATOM      8  CA  LYS A  10     -44.278 -22.794  73.083  1.00  0.21              
ATOM      9  CA  GLY A  11     -41.665 -20.529  74.314  1.00  0.18              
ATOM     10  CA  TYR A  12     -38.651 -22.474  73.430  1.00  0.11              
ATOM     11  CA  VAL A  13     -37.138 -19.926  71.184  1.00  0.14              
ATOM     12  CA  THR A  14     -35.148 -16.860  72.260  1.00  0.18              
ATOM     13  CA  PRO A  15     -35.704 -13.694  70.155  1.00  0.25              
ATOM     14  CA  VAL A  16     -34.169 -13.418  66.657  1.00  0.16              
ATOM     15  CA  LYS A  17     -30.575 -12.342  66.995  1.00  0.16              
ATOM     16  CA  ASN A  18     -28.258 -10.642  64.527  1.00  0.11              
ATOM     17  CA  GLN A  19     -24.825 -12.272  64.211  1.00  0.15              
ATOM     18  CA  GLY A  20     -23.384  -9.126  62.691  1.00  0.25              
ATOM     19  CA  GLN A  21     -20.254  -8.925  60.756  1.00  0.32              
ATOM     20  CA  CYS A  22     -18.969 -12.235  62.163  1.00  0.14              
ATOM     21  CA  GLY A  23     -19.297 -15.772  60.499  1.00  0.11              
ATOM     22  CA  SER A  24     -20.745 -17.142  63.742  1.00  0.08              
ATOM     23  CA  CYS A  25     -23.864 -18.795  62.287  1.00  0.07              
ATOM     24  CA  TRP A  26     -22.699 -22.056  63.670  1.00  0.06              
ATOM     25  CA  ALA A  27     -22.453 -20.729  67.142  1.00  0.06              
ATOM     26  CA  PHE A  28     -25.950 -19.071  66.975  1.00  0.06              
ATOM     27  CA  SER A  29     -27.287 -22.344  65.422  1.00  0.06              
ATOM     28  CA  SER A  30     -25.721 -24.343  68.293  1.00  0.06              
ATOM     29  CA  VAL A  31     -26.834 -21.951  71.046  1.00  0.07              
ATOM     30  CA  GLY A  32     -30.412 -22.040  69.737  1.00  0.07              
ATOM     31  CA  ALA A  33     -30.608 -25.812  70.021  1.00  0.06              
ATOM     32  CA  LEU A  34     -29.186 -25.771  73.585  1.00  0.06              
ATOM     33  CA  GLU A  35     -31.508 -22.913  74.600  1.00  0.07              
ATOM     34  CA  GLY A  36     -34.369 -25.193  73.336  1.00  0.07              
ATOM     35  CA  GLN A  37     -33.315 -28.058  75.480  1.00  0.09              
ATOM     36  CA  LEU A  38     -32.536 -25.955  78.547  1.00  0.09              
ATOM     37  CA  LYS A  39     -36.161 -24.784  78.294  1.00  0.09              
ATOM     38  CA  LYS A  40     -37.442 -28.343  77.924  1.00  0.15              
ATOM     39  CA  LYS A  41     -35.391 -29.433  80.958  1.00  0.21              
ATOM     40  CA  THR A  42     -35.468 -26.630  83.482  1.00  0.28              
ATOM     41  CA  GLY A  43     -38.478 -24.826  82.229  1.00  0.23              
ATOM     42  CA  LYS A  44     -36.371 -21.498  81.879  1.00  0.25              
ATOM     43  CA  LEU A  45     -35.458 -19.839  78.576  1.00  0.14              
ATOM     44  CA  LEU A  46     -32.094 -18.031  78.899  1.00  0.20              
ATOM     45  CA  ASN A  47     -29.550 -16.667  76.378  1.00  0.14              
ATOM     46  CA  LEU A  48     -26.543 -19.014  76.187  1.00  0.08              
ATOM     47  CA  SER A  49     -23.197 -17.661  74.960  1.00  0.08              
ATOM     48  CA  PRO A  50     -22.369 -17.992  71.225  1.00  0.07              
ATOM     49  CA  GLN A  51     -19.184 -15.985  71.964  1.00  0.07              
ATOM     50  CA  ASN A  52     -17.951 -18.686  74.399  1.00  0.08              
ATOM     51  CA  LEU A  53     -18.184 -21.041  71.425  1.00  0.07              
ATOM     52  CA  VAL A  54     -16.568 -18.611  68.951  1.00  0.07              
ATOM     53  CA  ASP A  55     -13.534 -18.003  71.252  1.00  0.10              
ATOM     54  CA  CYS A  56     -13.232 -21.560  72.614  1.00  0.11              
ATOM     55  CA  VAL A  57     -13.943 -24.154  69.921  1.00  0.11              
ATOM     56  CA  SER A  58     -10.468 -24.735  68.458  1.00  0.19              
ATOM     57  CA  GLU A  59     -11.910 -27.291  65.882  1.00  0.19              
ATOM     58  CA  ASN A  60     -13.890 -24.355  64.496  1.00  0.14              
ATOM     59  CA  ASP A  61     -12.683 -21.040  63.152  1.00  0.12              
ATOM     60  CA  GLY A  62     -14.514 -18.444  65.130  1.00  0.11              
ATOM     61  CA  CYS A  63     -15.750 -15.709  62.715  1.00  0.11              
ATOM     62  CA  GLY A  64     -14.153 -17.868  59.893  1.00  0.14              
ATOM     63  CA  GLY A  65     -16.750 -20.642  60.130  1.00  0.13              
ATOM     64  CA  GLY A  66     -17.359 -23.974  61.828  1.00  0.14              
ATOM     65  CA  TYR A  67     -19.749 -26.676  62.722  1.00  0.10              
ATOM     66  CA  MET A  68     -22.461 -27.148  65.337  1.00  0.08              
ATOM     67  CA  THR A  69     -21.245 -30.758  66.083  1.00  0.09              
ATOM     68  CA  ASN A  70     -17.826 -29.476  67.128  1.00  0.10              
ATOM     69  CA  ALA A  71     -19.608 -26.922  69.328  1.00  0.08              
ATOM     70  CA  PHE A  72     -21.750 -29.548  71.114  1.00  0.08              
ATOM     71  CA  GLN A  73     -18.627 -31.709  71.784  1.00  0.10              
ATOM     72  CA  TYR A  74     -16.785 -28.763  73.139  1.00  0.09              
ATOM     73  CA  VAL A  75     -19.716 -28.055  75.554  1.00  0.08              
ATOM     74  CA  GLN A  76     -19.832 -31.755  76.502  1.00  0.09              
ATOM     75  CA  LYS A  77     -16.106 -32.106  77.204  1.00  0.14              
ATOM     76  CA  ASN A  78     -15.871 -28.617  78.788  1.00  0.15              
ATOM     77  CA  ARG A  79     -18.848 -29.875  80.816  1.00  0.12              
ATOM     78  CA  GLY A  80     -20.758 -26.353  80.502  1.00  0.10              
ATOM     79  CA  ILE A  81     -21.301 -23.371  78.425  1.00  0.10              
ATOM     80  CA  ASP A  82     -21.600 -19.929  79.972  1.00  0.08              
ATOM     81  CA  SER A  83     -24.721 -17.670  79.712  1.00  0.08              
ATOM     82  CA  GLU A  84     -24.744 -14.592  77.635  1.00  0.09              
ATOM     83  CA  ASP A  85     -24.234 -12.435  80.768  1.00  0.17              
ATOM     84  CA  ALA A  86     -21.309 -14.245  81.831  1.00  0.14              
ATOM     85  CA  TYR A  87     -19.654 -14.312  78.491  1.00  0.12              
ATOM     86  CA  PRO A  88     -21.128 -11.267  76.187  1.00  0.17              
ATOM     87  CA  TYR A  89     -21.237 -11.517  72.537  1.00  0.16              
ATOM     88  CA  VAL A  90     -18.956  -8.878  70.829  1.00  0.26              
ATOM     89  CA  GLY A  91     -18.871 -10.364  67.207  1.00  0.19              
ATOM     90  CA  GLN A  92     -15.126 -10.653  67.224  1.00  0.22              
ATOM     91  CA  GLU A  93     -12.801 -13.577  67.927  1.00  0.18              
ATOM     92  CA  GLU A  94     -10.902 -13.392  71.231  1.00  0.32              
ATOM     93  CA  SER A  95      -8.918 -15.697  73.430  1.00  0.32              
ATOM     94  CA  CYS A  96     -10.918 -18.407  75.212  1.00  0.17              
ATOM     95  CA  MET A  97     -12.015 -17.137  78.611  1.00  0.30              
ATOM     96  CA  TYR A  98     -14.386 -19.936  79.770  1.00  0.22              
ATOM     97  CA  ASN A  99     -15.553 -19.082  83.376  1.00  0.24              
ATOM     98  CA  PRO A 100     -17.109 -22.007  85.165  1.00  0.24              
ATOM     99  CA  THR A 101     -18.983 -19.796  87.643  1.00  0.29              
ATOM    100  CA  GLY A 102     -21.159 -18.288  84.631  1.00  0.15              
ATOM    101  CA  LYS A 103     -22.024 -22.032  83.539  1.00  0.11              
ATOM    102  CA  ALA A 104     -25.799 -21.905  82.536  1.00  0.12              
ATOM    103  CA  ALA A 105     -25.989 -25.180  80.620  1.00  0.15              
ATOM    104  CA  LYS A 106     -24.203 -28.568  80.018  1.00  0.12              
ATOM    105  CA  CYS A 107     -24.288 -31.038  77.174  1.00  0.10              
ATOM    106  CA  ARG A 108     -24.137 -34.856  77.208  1.00  0.11              
ATOM    107  CA  GLY A 109     -23.629 -35.335  73.565  1.00  0.11              
ATOM    108  CA  TYR A 110     -25.579 -34.695  70.256  1.00  0.10              
ATOM    109  CA  ARG A 111     -27.797 -36.840  68.026  1.00  0.17              
ATOM    110  CA  GLU A 112     -27.054 -36.425  64.289  1.00  0.14              
ATOM    111  CA  ILE A 113     -30.024 -37.004  61.965  1.00  0.14              
ATOM    112  CA  PRO A 114     -29.328 -39.503  59.112  1.00  0.18              
ATOM    113  CA  GLU A 115     -27.955 -37.607  56.137  1.00  0.15              
ATOM    114  CA  GLY A 116     -30.782 -36.485  53.698  1.00  0.11              
ATOM    115  CA  ASN A 117     -33.434 -38.050  55.940  1.00  0.13              
ATOM    116  CA  GLU A 118     -36.175 -35.415  56.342  1.00  0.11              
ATOM    117  CA  LYS A 119     -38.521 -37.893  58.027  1.00  0.14              
ATOM    118  CA  ALA A 120     -35.964 -38.313  60.686  1.00  0.13              
ATOM    119  CA  LEU A 121     -35.610 -34.507  60.978  1.00  0.10              
ATOM    120  CA  LYS A 122     -39.391 -34.295  61.444  1.00  0.11              
ATOM    121  CA  ARG A 123     -39.572 -36.986  64.123  1.00  0.13              
ATOM    122  CA  ALA A 124     -36.749 -35.276  65.911  1.00  0.11              
ATOM    123  CA  VAL A 125     -38.362 -31.766  65.869  1.00  0.09              
ATOM    124  CA  ALA A 126     -41.706 -33.082  67.138  1.00  0.13              
ATOM    125  CA  ARG A 127     -40.106 -34.807  70.057  1.00  0.17              
ATOM    126  CA  VAL A 128     -36.929 -33.021  71.103  1.00  0.15              
ATOM    127  CA  GLY A 129     -37.583 -29.597  69.818  1.00  0.10              
ATOM    128  CA  PRO A 130     -35.499 -27.057  67.780  1.00  0.06              
ATOM    129  CA  VAL A 131     -32.749 -28.797  65.788  1.00  0.07              
ATOM    130  CA  SER A 132     -29.609 -27.266  64.269  1.00  0.05              
ATOM    131  CA  VAL A 133     -29.401 -27.470  60.493  1.00  0.07              
ATOM    132  CA  ALA A 134     -27.102 -26.399  57.672  1.00  0.08              
ATOM    133  CA  ILE A 135     -28.445 -25.222  54.331  1.00  0.08              
ATOM    134  CA  ASP A 136     -27.300 -23.457  51.172  1.00  0.08              
ATOM    135  CA  ALA A 137     -28.329 -19.863  51.619  1.00  0.16              
ATOM    136  CA  SER A 138     -26.326 -18.399  48.668  1.00  0.25              
ATOM    137  CA  LEU A 139     -29.224 -17.937  46.222  1.00  0.20              
ATOM    138  CA  THR A 140     -30.512 -14.414  45.789  1.00  0.25              
ATOM    139  CA  SER A 141     -34.040 -15.762  46.171  1.00  0.21              
ATOM    140  CA  PHE A 142     -33.193 -16.813  49.656  1.00  0.16              
ATOM    141  CA  GLN A 143     -31.692 -13.340  50.219  1.00  0.23              
ATOM    142  CA  PHE A 144     -34.967 -11.575  49.163  1.00  0.24              
ATOM    143  CA  TYR A 145     -37.441 -14.087  50.666  1.00  0.18              
ATOM    144  CA  SER A 146     -40.222 -12.297  52.539  1.00  0.15              
ATOM    145  CA  LYS A 147     -43.187 -14.902  52.507  1.00  0.26              
ATOM    146  CA  GLY A 148     -44.478 -18.091  51.439  1.00  0.29              
ATOM    147  CA  VAL A 149     -42.778 -21.591  51.220  1.00  0.12              
ATOM    148  CA  TYR A 150     -39.336 -21.065  49.720  1.00  0.13              
ATOM    149  CA  TYR A 151     -37.971 -23.412  47.059  1.00  0.20              
ATOM    150  CA  ASP A 152     -35.552 -22.768  44.222  1.00  0.22              
ATOM    151  CA  GLU A 153     -34.257 -25.619  41.994  1.00  0.31              
ATOM    152  CA  SER A 154     -30.885 -23.794  41.876  1.00  0.28              
ATOM    153  CA  CYS A 155     -30.258 -24.455  45.591  1.00  0.16              
ATOM    154  CA  ASN A 156     -27.274 -26.734  46.276  1.00  0.14              
ATOM    155  CA  SER A 157     -27.635 -29.682  48.640  1.00  0.12              
ATOM    156  CA  ASP A 158     -23.817 -30.043  48.366  1.00  0.22              
ATOM    157  CA  ASN A 159     -22.953 -26.408  49.054  1.00  0.18              
ATOM    158  CA  LEU A 160     -24.010 -25.911  52.665  1.00  0.12              
ATOM    159  CA  ASN A 161     -22.861 -22.425  53.735  1.00  0.16              
ATOM    160  CA  HIS A 162     -25.266 -21.170  56.441  1.00  0.12              
ATOM    161  CA  ALA A 163     -25.939 -22.770  59.856  1.00  0.07              
ATOM    162  CA  VAL A 164     -29.486 -22.056  61.058  1.00  0.07              
ATOM    163  CA  LEU A 165     -32.323 -23.352  63.357  1.00  0.06              
ATOM    164  CA  ALA A 166     -35.219 -25.750  62.512  1.00  0.06              
ATOM    165  CA  VAL A 167     -37.876 -24.395  64.909  1.00  0.07              
ATOM    166  CA  GLY A 168     -40.878 -26.408  63.698  1.00  0.08              
ATOM    167  CA  TYR A 169     -42.717 -27.528  60.595  1.00  0.09              
ATOM    168  CA  GLY A 170     -46.091 -27.402  58.953  1.00  0.19              
ATOM    169  CA  ILE A 171     -47.844 -27.110  55.532  1.00  0.17              
ATOM    170  CA  GLN A 172     -49.289 -24.159  53.499  1.00  0.31              
ATOM    171  CA  LYS A 173     -51.404 -24.774  50.248  1.00  0.65              
ATOM    172  CA  GLY A 174     -50.652 -27.879  50.158  1.00  0.51              
ATOM    173  CA  ASN A 175     -46.766 -27.576  50.431  1.00  0.25              
ATOM    174  CA  LYS A 176     -44.945 -29.053  53.539  1.00  0.13              
ATOM    175  CA  HIS A 177     -42.250 -26.750  54.949  1.00  0.07              
ATOM    176  CA  TRP A 178     -39.766 -26.272  57.805  1.00  0.07              
ATOM    177  CA  ILE A 179     -39.924 -23.178  60.044  1.00  0.07              
ATOM    178  CA  ILE A 180     -36.346 -21.830  59.975  1.00  0.08              
ATOM    179  CA  LYS A 181     -35.009 -19.177  62.364  1.00  0.08              
ATOM    180  CA  ASN A 182     -32.137 -17.150  60.890  1.00  0.10              
ATOM    181  CA  SER A 183     -29.504 -15.014  62.660  1.00  0.11              
ATOM    182  CA  TRP A 184     -29.689 -11.943  60.238  1.00  0.12              
ATOM    183  CA  GLY A 185     -31.892 -10.006  62.504  1.00  0.12              
ATOM    184  CA  GLU A 186     -35.716  -9.138  62.341  1.00  0.12              
ATOM    185  CA  ASN A 187     -35.464  -7.010  59.226  1.00  0.24              
ATOM    186  CA  TRP A 188     -34.717 -10.244  57.233  1.00  0.15              
ATOM    187  CA  GLY A 189     -37.238 -12.407  55.842  1.00  0.12              
ATOM    188  CA  ASN A 190     -40.505 -12.778  57.743  1.00  0.12              
ATOM    189  CA  LYS A 191     -39.416 -11.181  60.984  1.00  0.14              
ATOM    190  CA  GLY A 192     -36.115 -13.258  61.054  1.00  0.09              
ATOM    191  CA  TYR A 193     -37.778 -16.490  59.741  1.00  0.10              
ATOM    192  CA  ILE A 194     -38.196 -18.474  56.601  1.00  0.12              
ATOM    193  CA  LEU A 195     -40.514 -21.331  55.557  1.00  0.08              
ATOM    194  CA  MET A 196     -38.372 -23.811  53.603  1.00  0.08              
ATOM    195  CA  ALA A 197     -39.595 -26.616  51.390  1.00  0.09              
ATOM    196  CA  ARG A 198     -39.950 -30.039  53.292  1.00  0.10              
ATOM    197  CA  ASN A 199     -40.045 -33.303  51.335  1.00  0.16              
ATOM    198  CA  LYS A 200     -39.004 -31.761  48.046  1.00  0.15              
ATOM    199  CA  ASN A 201     -35.884 -33.849  47.549  1.00  0.19              
ATOM    200  CA  ASN A 202     -33.789 -32.455  50.465  1.00  0.12              
ATOM    201  CA  ALA A 203     -34.267 -28.769  49.378  1.00  0.11              
ATOM    202  CA  CYS A 204     -30.933 -26.899  49.871  1.00  0.07              
ATOM    203  CA  GLY A 205     -29.483 -29.833  51.775  1.00  0.07              
ATOM    204  CA  ILE A 206     -31.765 -29.042  54.742  1.00  0.07              
ATOM    205  CA  ALA A 207     -31.519 -32.601  56.138  1.00  0.08              
ATOM    206  CA  ASN A 208     -27.833 -33.270  55.300  1.00  0.09              
ATOM    207  CA  LEU A 209     -26.182 -31.708  58.349  1.00  0.10              
ATOM    208  CA  ALA A 210     -28.654 -31.698  61.203  1.00  0.09              
ATOM    209  CA  SER A 211     -27.964 -32.343  64.876  1.00  0.09              
ATOM    210  CA  PHE A 212     -29.171 -31.389  68.406  1.00  0.10              
ATOM    211  CA  PRO A 213     -27.541 -31.776  71.866  1.00  0.09              
ATOM    212  CA  LYS A 214     -28.663 -34.200  74.600  1.00  0.12              
ATOM    213  CA  MET A 215     -28.770 -33.147  78.239  1.00  0.16              
ENDMDL
MODEL       13
ATOM      1  CA  ASP A   3     -49.021 -32.440  61.530  1.00  0.45              
ATOM      2  CA  SER A   4     -47.629 -29.064  62.511  1.00  0.20              
ATOM      3  CA  VAL A   5     -45.591 -27.735  65.408  1.00  0.15              
ATOM      4  CA  ASP A   6     -44.145 -24.285  66.133  1.00  0.13              
ATOM      5  CA  TYR A   7     -41.889 -24.133  69.184  1.00  0.11              
ATOM      6  CA  ARG A   8     -41.942 -20.332  69.179  1.00  0.14              
ATOM      7  CA  LYS A   9     -45.581 -20.605  70.347  1.00  0.25              
ATOM      8  CA  LYS A  10     -44.273 -22.905  73.092  1.00  0.21              
ATOM      9  CA  GLY A  11     -41.670 -20.593  74.318  1.00  0.18              
ATOM     10  CA  TYR A  12     -38.651 -22.562  73.422  1.00  0.11              
ATOM     11  CA  VAL A  13     -37.153 -19.988  71.176  1.00  0.14              
ATOM     12  CA  THR A  14     -35.177 -16.913  72.245  1.00  0.18              
ATOM     13  CA  PRO A  15     -35.700 -13.738  70.149  1.00  0.25              
ATOM     14  CA  VAL A  16     -34.118 -13.461  66.677  1.00  0.16              
ATOM     15  CA  LYS A  17     -30.516 -12.393  67.004  1.00  0.16              
ATOM     16  CA  ASN A  18     -28.200 -10.695  64.531  1.00  0.11              
ATOM     17  CA  GLN A  19     -24.780 -12.328  64.159  1.00  0.15              
ATOM     18  CA  GLY A  20     -23.362  -9.173  62.628  1.00  0.25              
ATOM     19  CA  GLN A  21     -20.232  -9.016  60.655  1.00  0.32              
ATOM     20  CA  CYS A  22     -18.939 -12.301  62.099  1.00  0.14              
ATOM     21  CA  GLY A  23     -19.272 -15.830  60.472  1.00  0.11              
ATOM     22  CA  SER A  24     -20.720 -17.194  63.715  1.00  0.08              
ATOM     23  CA  CYS A  25     -23.838 -18.853  62.266  1.00  0.07              
ATOM     24  CA  TRP A  26     -22.670 -22.129  63.658  1.00  0.06              
ATOM     25  CA  ALA A  27     -22.441 -20.761  67.129  1.00  0.06              
ATOM     26  CA  PHE A  28     -25.934 -19.124  66.943  1.00  0.06              
ATOM     27  CA  SER A  29     -27.271 -22.390  65.408  1.00  0.06              
ATOM     28  CA  SER A  30     -25.708 -24.377  68.287  1.00  0.06              
ATOM     29  CA  VAL A  31     -26.831 -21.980  71.029  1.00  0.07              
ATOM     30  CA  GLY A  32     -30.409 -22.071  69.723  1.00  0.07              
ATOM     31  CA  ALA A  33     -30.597 -25.848  70.010  1.00  0.06              
ATOM     32  CA  LEU A  34     -29.176 -25.803  73.573  1.00  0.06              
ATOM     33  CA  GLU A  35     -31.512 -22.957  74.580  1.00  0.07              
ATOM     34  CA  GLY A  36     -34.364 -25.233  73.325  1.00  0.07              
ATOM     35  CA  GLN A  37     -33.296 -28.111  75.463  1.00  0.09              
ATOM     36  CA  LEU A  38     -32.528 -26.003  78.530  1.00  0.09              
ATOM     37  CA  LYS A  39     -36.160 -24.860  78.278  1.00  0.09              
ATOM     38  CA  LYS A  40     -37.419 -28.426  77.904  1.00  0.15              
ATOM     39  CA  LYS A  41     -35.362 -29.507  80.937  1.00  0.21              
ATOM     40  CA  THR A  42     -35.456 -26.698  83.467  1.00  0.28              
ATOM     41  CA  GLY A  43     -38.475 -24.887  82.220  1.00  0.23              
ATOM     42  CA  LYS A  44     -36.383 -21.579  81.866  1.00  0.25              
ATOM     43  CA  LEU A  45     -35.481 -19.908  78.565  1.00  0.14              
ATOM     44  CA  LEU A  46     -32.137 -18.065  78.866  1.00  0.20              
ATOM     45  CA  ASN A  47     -29.610 -16.689  76.335  1.00  0.14              
ATOM     46  CA  LEU A  48     -26.581 -19.002  76.132  1.00  0.08              
ATOM     47  CA  SER A  49     -23.233 -17.639  74.914  1.00  0.08              
ATOM     48  CA  PRO A  50     -22.380 -17.996  71.187  1.00  0.07              
ATOM     49  CA  GLN A  51     -19.209 -15.969  71.916  1.00  0.07              
ATOM     50  CA  ASN A  52     -17.983 -18.643  74.381  1.00  0.08              
ATOM     51  CA  LEU A  53     -18.190 -21.022  71.428  1.00  0.07              
ATOM     52  CA  VAL A  54     -16.568 -18.610  68.942  1.00  0.07              
ATOM     53  CA  ASP A  55     -13.550 -17.968  71.251  1.00  0.10              
ATOM     54  CA  CYS A  56     -13.242 -21.514  72.645  1.00  0.11              
ATOM     55  CA  VAL A  57     -13.934 -24.129  69.968  1.00  0.11              
ATOM     56  CA  SER A  58     -10.453 -24.714  68.518  1.00  0.19              
ATOM     57  CA  GLU A  59     -11.874 -27.297  65.981  1.00  0.19              
ATOM     58  CA  ASN A  60     -13.863 -24.389  64.550  1.00  0.14              
ATOM     59  CA  ASP A  61     -12.653 -21.087  63.180  1.00  0.12              
ATOM     60  CA  GLY A  62     -14.500 -18.469  65.130  1.00  0.11              
ATOM     61  CA  CYS A  63     -15.721 -15.765  62.688  1.00  0.11              
ATOM     62  CA  GLY A  64     -14.122 -17.924  59.889  1.00  0.14              
ATOM     63  CA  GLY A  65     -16.720 -20.697  60.134  1.00  0.13              
ATOM     64  CA  GLY A  66     -17.331 -24.019  61.850  1.00  0.14              
ATOM     65  CA  TYR A  67     -19.711 -26.746  62.748  1.00  0.10              
ATOM     66  CA  MET A  68     -22.432 -27.197  65.355  1.00  0.08              
ATOM     67  CA  THR A  69     -21.210 -30.791  66.126  1.00  0.09              
ATOM     68  CA  ASN A  70     -17.797 -29.493  67.177  1.00  0.10              
ATOM     69  CA  ALA A  71     -19.594 -26.925  69.345  1.00  0.08              
ATOM     70  CA  PHE A  72     -21.724 -29.545  71.154  1.00  0.08              
ATOM     71  CA  GLN A  73     -18.596 -31.680  71.851  1.00  0.10              
ATOM     72  CA  TYR A  74     -16.778 -28.706  73.199  1.00  0.09              
ATOM     73  CA  VAL A  75     -19.721 -28.008  75.585  1.00  0.08              
ATOM     74  CA  GLN A  76     -19.817 -31.696  76.562  1.00  0.09              
ATOM     75  CA  LYS A  77     -16.095 -32.008  77.289  1.00  0.14              
ATOM     76  CA  ASN A  78     -15.890 -28.513  78.840  1.00  0.15              
ATOM     77  CA  ARG A  79     -18.870 -29.761  80.872  1.00  0.12              
ATOM     78  CA  GLY A  80     -20.782 -26.294  80.517  1.00  0.10              
ATOM     79  CA  ILE A  81     -21.333 -23.303  78.425  1.00  0.10              
ATOM     80  CA  ASP A  82     -21.658 -19.851  79.939  1.00  0.08              
ATOM     81  CA  SER A  83     -24.779 -17.617  79.657  1.00  0.08              
ATOM     82  CA  GLU A  84     -24.826 -14.556  77.533  1.00  0.09              
ATOM     83  CA  ASP A  85     -24.346 -12.364  80.648  1.00  0.17              
ATOM     84  CA  ALA A  86     -21.396 -14.163  81.764  1.00  0.14              
ATOM     85  CA  TYR A  87     -19.760 -14.219  78.401  1.00  0.12              
ATOM     86  CA  PRO A  88     -21.211 -11.223  76.086  1.00  0.17              
ATOM     87  CA  TYR A  89     -21.261 -11.497  72.416  1.00  0.16              
ATOM     88  CA  VAL A  90     -18.952  -8.881  70.742  1.00  0.26              
ATOM     89  CA  GLY A  91     -18.857 -10.378  67.147  1.00  0.19              
ATOM     90  CA  GLN A  92     -15.106 -10.670  67.144  1.00  0.22              
ATOM     91  CA  GLU A  93     -12.788 -13.590  67.881  1.00  0.18              
ATOM     92  CA  GLU A  94     -10.914 -13.361  71.193  1.00  0.32              
ATOM     93  CA  SER A  95      -8.947 -15.644  73.437  1.00  0.32              
ATOM     94  CA  CYS A  96     -10.968 -18.323  75.233  1.00  0.17              
ATOM     95  CA  MET A  97     -12.104 -16.987  78.592  1.00  0.30              
ATOM     96  CA  TYR A  98     -14.475 -19.762  79.780  1.00  0.22              
ATOM     97  CA  ASN A  99     -15.654 -18.907  83.368  1.00  0.24              
ATOM     98  CA  PRO A 100     -17.187 -21.841  85.175  1.00  0.24              
ATOM     99  CA  THR A 101     -19.097 -19.625  87.619  1.00  0.29              
ATOM    100  CA  GLY A 102     -21.239 -18.198  84.597  1.00  0.15              
ATOM    101  CA  LYS A 103     -22.094 -21.917  83.519  1.00  0.11              
ATOM    102  CA  ALA A 104     -25.844 -21.852  82.506  1.00  0.12              
ATOM    103  CA  ALA A 105     -26.011 -25.141  80.617  1.00  0.15              
ATOM    104  CA  LYS A 106     -24.218 -28.509  80.019  1.00  0.12              
ATOM    105  CA  CYS A 107     -24.280 -31.011  77.200  1.00  0.10              
ATOM    106  CA  ARG A 108     -24.092 -34.820  77.232  1.00  0.11              
ATOM    107  CA  GLY A 109     -23.599 -35.323  73.582  1.00  0.11              
ATOM    108  CA  TYR A 110     -25.528 -34.727  70.275  1.00  0.10              
ATOM    109  CA  ARG A 111     -27.715 -36.873  68.018  1.00  0.17              
ATOM    110  CA  GLU A 112     -27.062 -36.478  64.276  1.00  0.14              
ATOM    111  CA  ILE A 113     -30.025 -37.044  61.942  1.00  0.14              
ATOM    112  CA  PRO A 114     -29.355 -39.522  59.071  1.00  0.18              
ATOM    113  CA  GLU A 115     -27.997 -37.632  56.083  1.00  0.15              
ATOM    114  CA  GLY A 116     -30.807 -36.488  53.666  1.00  0.11              
ATOM    115  CA  ASN A 117     -33.469 -38.059  55.891  1.00  0.13              
ATOM    116  CA  GLU A 118     -36.208 -35.422  56.303  1.00  0.11              
ATOM    117  CA  LYS A 119     -38.548 -37.907  57.986  1.00  0.14              
ATOM    118  CA  ALA A 120     -35.975 -38.336  60.647  1.00  0.13              
ATOM    119  CA  LEU A 121     -35.616 -34.538  60.944  1.00  0.10              
ATOM    120  CA  LYS A 122     -39.396 -34.327  61.421  1.00  0.11              
ATOM    121  CA  ARG A 123     -39.565 -37.035  64.085  1.00  0.13              
ATOM    122  CA  ALA A 124     -36.739 -35.316  65.884  1.00  0.11              
ATOM    123  CA  VAL A 125     -38.351 -31.813  65.853  1.00  0.09              
ATOM    124  CA  ALA A 126     -41.693 -33.129  67.130  1.00  0.13              
ATOM    125  CA  ARG A 127     -40.072 -34.887  70.029  1.00  0.17              
ATOM    126  CA  VAL A 128     -36.900 -33.084  71.078  1.00  0.15              
ATOM    127  CA  GLY A 129     -37.567 -29.643  69.809  1.00  0.10              
ATOM    128  CA  PRO A 130     -35.484 -27.110  67.769  1.00  0.06              
ATOM    129  CA  VAL A 131     -32.732 -28.845  65.776  1.00  0.07              
ATOM    130  CA  SER A 132     -29.594 -27.308  64.259  1.00  0.05              
ATOM    131  CA  VAL A 133     -29.393 -27.514  60.482  1.00  0.07              
ATOM    132  CA  ALA A 134     -27.097 -26.439  57.659  1.00  0.08              
ATOM    133  CA  ILE A 135     -28.444 -25.258  54.322  1.00  0.08              
ATOM    134  CA  ASP A 136     -27.297 -23.491  51.165  1.00  0.08              
ATOM    135  CA  ALA A 137     -28.305 -19.886  51.628  1.00  0.16              
ATOM    136  CA  SER A 138     -26.292 -18.428  48.681  1.00  0.25              
ATOM    137  CA  LEU A 139     -29.187 -17.930  46.249  1.00  0.20              
ATOM    138  CA  THR A 140     -30.443 -14.395  45.844  1.00  0.25              
ATOM    139  CA  SER A 141     -33.986 -15.719  46.214  1.00  0.21              
ATOM    140  CA  PHE A 142     -33.135 -16.794  49.702  1.00  0.16              
ATOM    141  CA  GLN A 143     -31.611 -13.341  50.284  1.00  0.23              
ATOM    142  CA  PHE A 144     -34.856 -11.538  49.250  1.00  0.24              
ATOM    143  CA  TYR A 145     -37.356 -14.033  50.725  1.00  0.18              
ATOM    144  CA  SER A 146     -40.155 -12.245  52.578  1.00  0.15              
ATOM    145  CA  LYS A 147     -43.125 -14.812  52.546  1.00  0.26              
ATOM    146  CA  GLY A 148     -44.454 -18.026  51.472  1.00  0.29              
ATOM    147  CA  VAL A 149     -42.765 -21.513  51.256  1.00  0.12              
ATOM    148  CA  TYR A 150     -39.315 -20.987  49.769  1.00  0.13              
ATOM    149  CA  TYR A 151     -37.982 -23.330  47.091  1.00  0.20              
ATOM    150  CA  ASP A 152     -35.564 -22.690  44.250  1.00  0.22              
ATOM    151  CA  GLU A 153     -34.304 -25.534  42.005  1.00  0.31              
ATOM    152  CA  SER A 154     -30.911 -23.753  41.886  1.00  0.28              
ATOM    153  CA  CYS A 155     -30.287 -24.437  45.596  1.00  0.16              
ATOM    154  CA  ASN A 156     -27.321 -26.740  46.257  1.00  0.14              
ATOM    155  CA  SER A 157     -27.688 -29.695  48.611  1.00  0.12              
ATOM    156  CA  ASP A 158     -23.884 -30.086  48.311  1.00  0.22              
ATOM    157  CA  ASN A 159     -22.988 -26.466  49.016  1.00  0.18              
ATOM    158  CA  LEU A 160     -24.023 -25.976  52.634  1.00  0.12              
ATOM    159  CA  ASN A 161     -22.842 -22.508  53.718  1.00  0.16              
ATOM    160  CA  HIS A 162     -25.226 -21.246  56.431  1.00  0.12              
ATOM    161  CA  ALA A 163     -25.925 -22.816  59.848  1.00  0.07              
ATOM    162  CA  VAL A 164     -29.469 -22.100  61.045  1.00  0.07              
ATOM    163  CA  LEU A 165     -32.305 -23.397  63.345  1.00  0.06              
ATOM    164  CA  ALA A 166     -35.211 -25.779  62.507  1.00  0.06              
ATOM    165  CA  VAL A 167     -37.862 -24.437  64.911  1.00  0.07              
ATOM    166  CA  GLY A 168     -40.868 -26.438  63.696  1.00  0.08              
ATOM    167  CA  TYR A 169     -42.709 -27.553  60.590  1.00  0.09              
ATOM    168  CA  GLY A 170     -46.092 -27.404  58.966  1.00  0.19              
ATOM    169  CA  ILE A 171     -47.863 -27.017  55.588  1.00  0.17              
ATOM    170  CA  GLN A 172     -49.259 -24.003  53.662  1.00  0.31              
ATOM    171  CA  LYS A 173     -51.412 -24.483  50.458  1.00  0.65              
ATOM    172  CA  GLY A 174     -50.709 -27.673  50.225  1.00  0.51              
ATOM    173  CA  ASN A 175     -46.837 -27.377  50.493  1.00  0.25              
ATOM    174  CA  LYS A 176     -45.005 -28.926  53.533  1.00  0.13              
ATOM    175  CA  HIS A 177     -42.279 -26.687  54.964  1.00  0.07              
ATOM    176  CA  TRP A 178     -39.775 -26.259  57.805  1.00  0.07              
ATOM    177  CA  ILE A 179     -39.917 -23.186  60.066  1.00  0.07              
ATOM    178  CA  ILE A 180     -36.336 -21.850  59.991  1.00  0.08              
ATOM    179  CA  LYS A 181     -34.979 -19.211  62.384  1.00  0.08              
ATOM    180  CA  ASN A 182     -32.111 -17.187  60.896  1.00  0.10              
ATOM    181  CA  SER A 183     -29.475 -15.052  62.660  1.00  0.11              
ATOM    182  CA  TRP A 184     -29.655 -11.988  60.251  1.00  0.12              
ATOM    183  CA  GLY A 185     -31.855 -10.027  62.525  1.00  0.12              
ATOM    184  CA  GLU A 186     -35.657  -9.160  62.406  1.00  0.12              
ATOM    185  CA  ASN A 187     -35.417  -7.007  59.305  1.00  0.24              
ATOM    186  CA  TRP A 188     -34.662 -10.224  57.305  1.00  0.15              
ATOM    187  CA  GLY A 189     -37.199 -12.403  55.880  1.00  0.12              
ATOM    188  CA  ASN A 190     -40.456 -12.763  57.790  1.00  0.12              
ATOM    189  CA  LYS A 191     -39.363 -11.186  61.044  1.00  0.14              
ATOM    190  CA  GLY A 192     -36.084 -13.267  61.083  1.00  0.09              
ATOM    191  CA  TYR A 193     -37.745 -16.497  59.795  1.00  0.10              
ATOM    192  CA  ILE A 194     -38.165 -18.462  56.636  1.00  0.12              
ATOM    193  CA  LEU A 195     -40.503 -21.302  55.593  1.00  0.08              
ATOM    194  CA  MET A 196     -38.379 -23.777  53.621  1.00  0.08              
ATOM    195  CA  ALA A 197     -39.624 -26.572  51.395  1.00  0.09              
ATOM    196  CA  ARG A 198     -40.027 -29.978  53.279  1.00  0.10              
ATOM    197  CA  ASN A 199     -40.117 -33.250  51.322  1.00  0.16              
ATOM    198  CA  LYS A 200     -39.074 -31.692  48.041  1.00  0.15              
ATOM    199  CA  ASN A 201     -35.962 -33.798  47.536  1.00  0.19              
ATOM    200  CA  ASN A 202     -33.855 -32.432  50.455  1.00  0.12              
ATOM    201  CA  ALA A 203     -34.303 -28.746  49.381  1.00  0.11              
ATOM    202  CA  CYS A 204     -30.962 -26.895  49.868  1.00  0.07              
ATOM    203  CA  GLY A 205     -29.513 -29.843  51.759  1.00  0.07              
ATOM    204  CA  ILE A 206     -31.788 -29.055  54.734  1.00  0.07              
ATOM    205  CA  ALA A 207     -31.537 -32.615  56.123  1.00  0.08              
ATOM    206  CA  ASN A 208     -27.859 -33.291  55.268  1.00  0.09              
ATOM    207  CA  LEU A 209     -26.192 -31.758  58.321  1.00  0.10              
ATOM    208  CA  ALA A 210     -28.647 -31.736  61.192  1.00  0.09              
ATOM    209  CA  SER A 211     -27.943 -32.381  64.864  1.00  0.09              
ATOM    210  CA  PHE A 212     -29.132 -31.439  68.394  1.00  0.10              
ATOM    211  CA  PRO A 213     -27.516 -31.801  71.861  1.00  0.09              
ATOM    212  CA  LYS A 214     -28.621 -34.215  74.611  1.00  0.12              
ATOM    213  CA  MET A 215     -28.738 -33.160  78.249  1.00  0.16              
ENDMDL
MODEL       14
ATOM      1  CA  ASP A   3     -48.991 -32.487  61.494  1.00  0.45              
ATOM      2  CA  SER A   4     -47.619 -29.108  62.507  1.00  0.20              
ATOM      3  CA  VAL A   5     -45.573 -27.802  65.406  1.00  0.15              
ATOM      4  CA  ASP A   6     -44.141 -24.351  66.135  1.00  0.13              
ATOM      5  CA  TYR A   7     -41.883 -24.221  69.185  1.00  0.11              
ATOM      6  CA  ARG A   8     -41.966 -20.420  69.193  1.00  0.14              
ATOM      7  CA  LYS A   9     -45.597 -20.715  70.367  1.00  0.25              
ATOM      8  CA  LYS A  10     -44.268 -23.016  73.101  1.00  0.21              
ATOM      9  CA  GLY A  11     -41.676 -20.657  74.323  1.00  0.18              
ATOM     10  CA  TYR A  12     -38.651 -22.649  73.413  1.00  0.11              
ATOM     11  CA  VAL A  13     -37.167 -20.051  71.167  1.00  0.14              
ATOM     12  CA  THR A  14     -35.206 -16.966  72.231  1.00  0.18              
ATOM     13  CA  PRO A  15     -35.697 -13.782  70.143  1.00  0.25              
ATOM     14  CA  VAL A  16     -34.067 -13.504  66.697  1.00  0.16              
ATOM     15  CA  LYS A  17     -30.457 -12.444  67.012  1.00  0.16              
ATOM     16  CA  ASN A  18     -28.143 -10.748  64.536  1.00  0.11              
ATOM     17  CA  GLN A  19     -24.734 -12.384  64.107  1.00  0.15              
ATOM     18  CA  GLY A  20     -23.341  -9.221  62.566  1.00  0.25              
ATOM     19  CA  GLN A  21     -20.209  -9.107  60.554  1.00  0.32              
ATOM     20  CA  CYS A  22     -18.909 -12.367  62.035  1.00  0.14              
ATOM     21  CA  GLY A  23     -19.246 -15.888  60.446  1.00  0.11              
ATOM     22  CA  SER A  24     -20.695 -17.245  63.688  1.00  0.08              
ATOM     23  CA  CYS A  25     -23.813 -18.912  62.244  1.00  0.07              
ATOM     24  CA  TRP A  26     -22.641 -22.202  63.646  1.00  0.06              
ATOM     25  CA  ALA A  27     -22.428 -20.793  67.116  1.00  0.06              
ATOM     26  CA  PHE A  28     -25.919 -19.178  66.911  1.00  0.06              
ATOM     27  CA  SER A  29     -27.255 -22.437  65.394  1.00  0.06              
ATOM     28  CA  SER A  30     -25.695 -24.412  68.282  1.00  0.06              
ATOM     29  CA  VAL A  31     -26.828 -22.009  71.011  1.00  0.07              
ATOM     30  CA  GLY A  32     -30.405 -22.103  69.709  1.00  0.07              
ATOM     31  CA  ALA A  33     -30.587 -25.883  69.999  1.00  0.06              
ATOM     32  CA  LEU A  34     -29.167 -25.834  73.560  1.00  0.06              
ATOM     33  CA  GLU A  35     -31.516 -23.000  74.561  1.00  0.07              
ATOM     34  CA  GLY A  36     -34.358 -25.272  73.313  1.00  0.07              
ATOM     35  CA  GLN A  37     -33.276 -28.163  75.445  1.00  0.09              
ATOM     36  CA  LEU A  38     -32.521 -26.051  78.513  1.00  0.09              
ATOM     37  CA  LYS A  39     -36.158 -24.936  78.261  1.00  0.09              
ATOM     38  CA  LYS A  40     -37.396 -28.509  77.884  1.00  0.15              
ATOM     39  CA  LYS A  41     -35.333 -29.580  80.917  1.00  0.21              
ATOM     40  CA  THR A  42     -35.443 -26.766  83.452  1.00  0.28              
ATOM     41  CA  GLY A  43     -38.472 -24.948  82.210  1.00  0.23              
ATOM     42  CA  LYS A  44     -36.395 -21.661  81.853  1.00  0.25              
ATOM     43  CA  LEU A  45     -35.504 -19.977  78.553  1.00  0.14              
ATOM     44  CA  LEU A  46     -32.180 -18.099  78.833  1.00  0.20              
ATOM     45  CA  ASN A  47     -29.670 -16.711  76.292  1.00  0.14              
ATOM     46  CA  LEU A  48     -26.618 -18.989  76.076  1.00  0.08              
ATOM     47  CA  SER A  49     -23.270 -17.617  74.868  1.00  0.08              
ATOM     48  CA  PRO A  50     -22.392 -18.000  71.149  1.00  0.07              
ATOM     49  CA  GLN A  51     -19.235 -15.953  71.869  1.00  0.07              
ATOM     50  CA  ASN A  52     -18.015 -18.599  74.363  1.00  0.08              
ATOM     51  CA  LEU A  53     -18.195 -21.003  71.431  1.00  0.07              
ATOM     52  CA  VAL A  54     -16.568 -18.608  68.934  1.00  0.07              
ATOM     53  CA  ASP A  55     -13.567 -17.934  71.251  1.00  0.10              
ATOM     54  CA  CYS A  56     -13.253 -21.467  72.676  1.00  0.11              
ATOM     55  CA  VAL A  57     -13.925 -24.103  70.014  1.00  0.11              
ATOM     56  CA  SER A  58     -10.439 -24.694  68.578  1.00  0.19              
ATOM     57  CA  GLU A  59     -11.839 -27.304  66.080  1.00  0.19              
ATOM     58  CA  ASN A  60     -13.836 -24.423  64.604  1.00  0.14              
ATOM     59  CA  ASP A  61     -12.623 -21.134  63.209  1.00  0.12              
ATOM     60  CA  GLY A  62     -14.486 -18.494  65.130  1.00  0.11              
ATOM     61  CA  CYS A  63     -15.692 -15.822  62.661  1.00  0.11              
ATOM     62  CA  GLY A  64     -14.092 -17.980  59.886  1.00  0.14              
ATOM     63  CA  GLY A  65     -16.690 -20.753  60.138  1.00  0.13              
ATOM     64  CA  GLY A  66     -17.302 -24.064  61.872  1.00  0.14              
ATOM     65  CA  TYR A  67     -19.672 -26.817  62.774  1.00  0.10              
ATOM     66  CA  MET A  68     -22.404 -27.247  65.373  1.00  0.08              
ATOM     67  CA  THR A  69     -21.174 -30.823  66.168  1.00  0.09              
ATOM     68  CA  ASN A  70     -17.768 -29.509  67.225  1.00  0.10              
ATOM     69  CA  ALA A  71     -19.579 -26.928  69.362  1.00  0.08              
ATOM     70  CA  PHE A  72     -21.698 -29.542  71.194  1.00  0.08              
ATOM     71  CA  GLN A  73     -18.565 -31.652  71.918  1.00  0.10              
ATOM     72  CA  TYR A  74     -16.770 -28.648  73.259  1.00  0.09              
ATOM     73  CA  VAL A  75     -19.727 -27.961  75.616  1.00  0.08              
ATOM     74  CA  GLN A  76     -19.803 -31.636  76.622  1.00  0.09              
ATOM     75  CA  LYS A  77     -16.083 -31.909  77.375  1.00  0.14              
ATOM     76  CA  ASN A  78     -15.909 -28.409  78.892  1.00  0.15              
ATOM     77  CA  ARG A  79     -18.893 -29.647  80.929  1.00  0.12              
ATOM     78  CA  GLY A  80     -20.805 -26.235  80.531  1.00  0.10              
ATOM     79  CA  ILE A  81     -21.364 -23.235  78.425  1.00  0.10              
ATOM     80  CA  ASP A  82     -21.716 -19.773  79.906  1.00  0.08              
ATOM     81  CA  SER A  83     -24.837 -17.565  79.601  1.00  0.08              
ATOM     82  CA  GLU A  84     -24.908 -14.519  77.432  1.00  0.09              
ATOM     83  CA  ASP A  85     -24.458 -12.293  80.527  1.00  0.17              
ATOM     84  CA  ALA A  86     -21.482 -14.081  81.698  1.00  0.14              
ATOM     85  CA  TYR A  87     -19.865 -14.125  78.312  1.00  0.12              
ATOM     86  CA  PRO A  88     -21.295 -11.179  75.986  1.00  0.17              
ATOM     87  CA  TYR A  89     -21.286 -11.478  72.296  1.00  0.16              
ATOM     88  CA  VAL A  90     -18.948  -8.884  70.655  1.00  0.26              
ATOM     89  CA  GLY A  91     -18.843 -10.392  67.087  1.00  0.19              
ATOM     90  CA  GLN A  92     -15.085 -10.687  67.064  1.00  0.22              
ATOM     91  CA  GLU A  93     -12.776 -13.603  67.835  1.00  0.18              
ATOM     92  CA  GLU A  94     -10.925 -13.330  71.154  1.00  0.32              
ATOM     93  CA  SER A  95      -8.976 -15.590  73.444  1.00  0.32              
ATOM     94  CA  CYS A  96     -11.018 -18.239  75.254  1.00  0.17              
ATOM     95  CA  MET A  97     -12.194 -16.837  78.572  1.00  0.30              
ATOM     96  CA  TYR A  98     -14.564 -19.589  79.790  1.00  0.22              
ATOM     97  CA  ASN A  99     -15.756 -18.731  83.359  1.00  0.24              
ATOM     98  CA  PRO A 100     -17.266 -21.675  85.184  1.00  0.24              
ATOM     99  CA  THR A 101     -19.211 -19.453  87.596  1.00  0.29              
ATOM    100  CA  GLY A 102     -21.318 -18.108  84.563  1.00  0.15              
ATOM    101  CA  LYS A 103     -22.163 -21.802  83.498  1.00  0.11              
ATOM    102  CA  ALA A 104     -25.889 -21.799  82.476  1.00  0.12              
ATOM    103  CA  ALA A 105     -26.032 -25.103  80.615  1.00  0.15              
ATOM    104  CA  LYS A 106     -24.234 -28.450  80.020  1.00  0.12              
ATOM    105  CA  CYS A 107     -24.272 -30.984  77.225  1.00  0.10              
ATOM    106  CA  ARG A 108     -24.046 -34.783  77.257  1.00  0.11              
ATOM    107  CA  GLY A 109     -23.570 -35.310  73.598  1.00  0.11              
ATOM    108  CA  TYR A 110     -25.477 -34.759  70.295  1.00  0.10              
ATOM    109  CA  ARG A 111     -27.633 -36.907  68.010  1.00  0.17              
ATOM    110  CA  GLU A 112     -27.070 -36.531  64.263  1.00  0.14              
ATOM    111  CA  ILE A 113     -30.026 -37.084  61.919  1.00  0.14              
ATOM    112  CA  PRO A 114     -29.383 -39.540  59.030  1.00  0.18              
ATOM    113  CA  GLU A 115     -28.038 -37.657  56.029  1.00  0.15              
ATOM    114  CA  GLY A 116     -30.832 -36.491  53.634  1.00  0.11              
ATOM    115  CA  ASN A 117     -33.504 -38.068  55.843  1.00  0.13              
ATOM    116  CA  GLU A 118     -36.242 -35.428  56.265  1.00  0.11              
ATOM    117  CA  LYS A 119     -38.574 -37.921  57.946  1.00  0.14              
ATOM    118  CA  ALA A 120     -35.987 -38.358  60.607  1.00  0.13              
ATOM    119  CA  LEU A 121     -35.623 -34.569  60.909  1.00  0.10              
ATOM    120  CA  LYS A 122     -39.401 -34.359  61.399  1.00  0.11              
ATOM    121  CA  ARG A 123     -39.559 -37.084  64.047  1.00  0.13              
ATOM    122  CA  ALA A 124     -36.729 -35.356  65.856  1.00  0.11              
ATOM    123  CA  VAL A 125     -38.340 -31.860  65.837  1.00  0.09              
ATOM    124  CA  ALA A 126     -41.679 -33.175  67.121  1.00  0.13              
ATOM    125  CA  ARG A 127     -40.038 -34.967  70.000  1.00  0.17              
ATOM    126  CA  VAL A 128     -36.872 -33.148  71.053  1.00  0.15              
ATOM    127  CA  GLY A 129     -37.550 -29.689  69.799  1.00  0.10              
ATOM    128  CA  PRO A 130     -35.470 -27.163  67.758  1.00  0.06              
ATOM    129  CA  VAL A 131     -32.715 -28.893  65.763  1.00  0.07              
ATOM    130  CA  SER A 132     -29.580 -27.350  64.249  1.00  0.05              
ATOM    131  CA  VAL A 133     -29.384 -27.559  60.470  1.00  0.07              
ATOM    132  CA  ALA A 134     -27.093 -26.479  57.646  1.00  0.08              
ATOM    133  CA  ILE A 135     -28.444 -25.294  54.313  1.00  0.08              
ATOM    134  CA  ASP A 136     -27.294 -23.525  51.158  1.00  0.08              
ATOM    135  CA  ALA A 137     -28.280 -19.909  51.637  1.00  0.16              
ATOM    136  CA  SER A 138     -26.258 -18.457  48.695  1.00  0.25              
ATOM    137  CA  LEU A 139     -29.149 -17.924  46.277  1.00  0.20              
ATOM    138  CA  THR A 140     -30.375 -14.376  45.899  1.00  0.25              
ATOM    139  CA  SER A 141     -33.931 -15.677  46.257  1.00  0.21              
ATOM    140  CA  PHE A 142     -33.078 -16.774  49.749  1.00  0.16              
ATOM    141  CA  GLN A 143     -31.531 -13.343  50.349  1.00  0.23              
ATOM    142  CA  PHE A 144     -34.745 -11.502  49.337  1.00  0.24              
ATOM    143  CA  TYR A 145     -37.271 -13.979  50.784  1.00  0.18              
ATOM    144  CA  SER A 146     -40.088 -12.194  52.617  1.00  0.15              
ATOM    145  CA  LYS A 147     -43.064 -14.723  52.585  1.00  0.26              
ATOM    146  CA  GLY A 148     -44.429 -17.961  51.505  1.00  0.29              
ATOM    147  CA  VAL A 149     -42.752 -21.436  51.292  1.00  0.12              
ATOM    148  CA  TYR A 150     -39.294 -20.908  49.817  1.00  0.13              
ATOM    149  CA  TYR A 151     -37.993 -23.247  47.124  1.00  0.20              
ATOM    150  CA  ASP A 152     -35.575 -22.613  44.277  1.00  0.22              
ATOM    151  CA  GLU A 153     -34.351 -25.450  42.015  1.00  0.31              
ATOM    152  CA  SER A 154     -30.938 -23.711  41.896  1.00  0.28              
ATOM    153  CA  CYS A 155     -30.315 -24.418  45.601  1.00  0.16              
ATOM    154  CA  ASN A 156     -27.368 -26.747  46.237  1.00  0.14              
ATOM    155  CA  SER A 157     -27.741 -29.708  48.583  1.00  0.12              
ATOM    156  CA  ASP A 158     -23.952 -30.130  48.257  1.00  0.22              
ATOM    157  CA  ASN A 159     -23.022 -26.523  48.979  1.00  0.18              
ATOM    158  CA  LEU A 160     -24.037 -26.041  52.603  1.00  0.12              
ATOM    159  CA  ASN A 161     -22.822 -22.591  53.701  1.00  0.16              
ATOM    160  CA  HIS A 162     -25.186 -21.322  56.420  1.00  0.12              
ATOM    161  CA  ALA A 163     -25.910 -22.863  59.841  1.00  0.07              
ATOM    162  CA  VAL A 164     -29.451 -22.145  61.032  1.00  0.07              
ATOM    163  CA  LEU A 165     -32.287 -23.442  63.333  1.00  0.06              
ATOM    164  CA  ALA A 166     -35.202 -25.809  62.502  1.00  0.06              
ATOM    165  CA  VAL A 167     -37.848 -24.479  64.913  1.00  0.07              
ATOM    166  CA  GLY A 168     -40.858 -26.467  63.695  1.00  0.08              
ATOM    167  CA  TYR A 169     -42.701 -27.578  60.585  1.00  0.09              
ATOM    168  CA  GLY A 170     -46.093 -27.406  58.979  1.00  0.19              
ATOM    169  CA  ILE A 171     -47.882 -26.923  55.644  1.00  0.17              
ATOM    170  CA  GLN A 172     -49.230 -23.846  53.825  1.00  0.31              
ATOM    171  CA  LYS A 173     -51.420 -24.191  50.668  1.00  0.65              
ATOM    172  CA  GLY A 174     -50.765 -27.467  50.293  1.00  0.51              
ATOM    173  CA  ASN A 175     -46.908 -27.178  50.554  1.00  0.25              
ATOM    174  CA  LYS A 176     -45.065 -28.799  53.528  1.00  0.13              
ATOM    175  CA  HIS A 177     -42.307 -26.623  54.980  1.00  0.07              
ATOM    176  CA  TRP A 178     -39.785 -26.247  57.805  1.00  0.07              
ATOM    177  CA  ILE A 179     -39.910 -23.194  60.089  1.00  0.07              
ATOM    178  CA  ILE A 180     -36.325 -21.869  60.007  1.00  0.08              
ATOM    179  CA  LYS A 181     -34.950 -19.244  62.404  1.00  0.08              
ATOM    180  CA  ASN A 182     -32.085 -17.225  60.902  1.00  0.10              
ATOM    181  CA  SER A 183     -29.445 -15.090  62.659  1.00  0.11              
ATOM    182  CA  TRP A 184     -29.620 -12.033  60.265  1.00  0.12              
ATOM    183  CA  GLY A 185     -31.818 -10.047  62.547  1.00  0.12              
ATOM    184  CA  GLU A 186     -35.598  -9.182  62.470  1.00  0.12              
ATOM    185  CA  ASN A 187     -35.370  -7.004  59.383  1.00  0.24              
ATOM    186  CA  TRP A 188     -34.608 -10.203  57.376  1.00  0.15              
ATOM    187  CA  GLY A 189     -37.161 -12.399  55.918  1.00  0.12              
ATOM    188  CA  ASN A 190     -40.407 -12.747  57.837  1.00  0.12              
ATOM    189  CA  LYS A 191     -39.311 -11.192  61.104  1.00  0.14              
ATOM    190  CA  GLY A 192     -36.053 -13.275  61.112  1.00  0.09              
ATOM    191  CA  TYR A 193     -37.711 -16.505  59.849  1.00  0.10              
ATOM    192  CA  ILE A 194     -38.134 -18.450  56.670  1.00  0.12              
ATOM    193  CA  LEU A 195     -40.493 -21.272  55.630  1.00  0.08              
ATOM    194  CA  MET A 196     -38.387 -23.743  53.639  1.00  0.08              
ATOM    195  CA  ALA A 197     -39.652 -26.529  51.399  1.00  0.09              
ATOM    196  CA  ARG A 198     -40.104 -29.918  53.266  1.00  0.10              
ATOM    197  CA  ASN A 199     -40.189 -33.197  51.310  1.00  0.16              
ATOM    198  CA  LYS A 200     -39.145 -31.624  48.035  1.00  0.15              
ATOM    199  CA  ASN A 201     -36.039 -33.747  47.522  1.00  0.19              
ATOM    200  CA  ASN A 202     -33.921 -32.410  50.445  1.00  0.12              
ATOM    201  CA  ALA A 203     -34.339 -28.723  49.384  1.00  0.11              
ATOM    202  CA  CYS A 204     -30.992 -26.892  49.865  1.00  0.07              
ATOM    203  CA  GLY A 205     -29.543 -29.853  51.742  1.00  0.07              
ATOM    204  CA  ILE A 206     -31.811 -29.068  54.726  1.00  0.07              
ATOM    205  CA  ALA A 207     -31.555 -32.629  56.107  1.00  0.08              
ATOM    206  CA  ASN A 208     -27.886 -33.312  55.236  1.00  0.09              
ATOM    207  CA  LEU A 209     -26.202 -31.809  58.292  1.00  0.10              
ATOM    208  CA  ALA A 210     -28.639 -31.773  61.182  1.00  0.09              
ATOM    209  CA  SER A 211     -27.923 -32.420  64.851  1.00  0.09              
ATOM    210  CA  PHE A 212     -29.093 -31.488  68.382  1.00  0.10              
ATOM    211  CA  PRO A 213     -27.491 -31.826  71.856  1.00  0.09              
ATOM    212  CA  LYS A 214     -28.579 -34.230  74.622  1.00  0.12              
ATOM    213  CA  MET A 215     -28.705 -33.172  78.259  1.00  0.16              
ENDMDL
MODEL       15
ATOM      1  CA  ASP A   3     -48.961 -32.535  61.458  1.00  0.45              
ATOM      2  CA  SER A   4     -47.610 -29.152  62.503  1.00  0.20              
ATOM      3  CA  VAL A   5     -45.556 -27.869  65.405  1.00  0.15              
ATOM      4  CA  ASP A   6     -44.138 -24.418  66.137  1.00  0.13              
ATOM      5  CA  TYR A   7     -41.876 -24.310  69.185  1.00  0.11              
ATOM      6  CA  ARG A   8     -41.989 -20.509  69.207  1.00  0.14              
ATOM      7  CA  LYS A   9     -45.612 -20.824  70.388  1.00  0.25              
ATOM      8  CA  LYS A  10     -44.263 -23.126  73.109  1.00  0.21              
ATOM      9  CA  GLY A  11     -41.681 -20.721  74.328  1.00  0.18              
ATOM     10  CA  TYR A  12     -38.652 -22.737  73.405  1.00  0.11              
ATOM     11  CA  VAL A  13     -37.182 -20.113  71.159  1.00  0.14              
ATOM     12  CA  THR A  14     -35.235 -17.020  72.216  1.00  0.18              
ATOM     13  CA  PRO A  15     -35.693 -13.826  70.137  1.00  0.25              
ATOM     14  CA  VAL A  16     -34.016 -13.547  66.717  1.00  0.16              
ATOM     15  CA  LYS A  17     -30.397 -12.496  67.021  1.00  0.16              
ATOM     16  CA  ASN A  18     -28.086 -10.801  64.541  1.00  0.11              
ATOM     17  CA  GLN A  19     -24.689 -12.440  64.055  1.00  0.15              
ATOM     18  CA  GLY A  20     -23.320  -9.269  62.503  1.00  0.25              
ATOM     19  CA  GLN A  21     -20.187  -9.199  60.453  1.00  0.32              
ATOM     20  CA  CYS A  22     -18.878 -12.433  61.971  1.00  0.14              
ATOM     21  CA  GLY A  23     -19.220 -15.946  60.419  1.00  0.11              
ATOM     22  CA  SER A  24     -20.669 -17.297  63.661  1.00  0.08              
ATOM     23  CA  CYS A  25     -23.787 -18.970  62.223  1.00  0.07              
ATOM     24  CA  TRP A  26     -22.612 -22.275  63.634  1.00  0.06              
ATOM     25  CA  ALA A  27     -22.416 -20.825  67.104  1.00  0.06              
ATOM     26  CA  PHE A  28     -25.903 -19.231  66.880  1.00  0.06              
ATOM     27  CA  SER A  29     -27.239 -22.483  65.380  1.00  0.06              
ATOM     28  CA  SER A  30     -25.682 -24.447  68.277  1.00  0.06              
ATOM     29  CA  VAL A  31     -26.824 -22.039  70.994  1.00  0.07              
ATOM     30  CA  GLY A  32     -30.402 -22.135  69.695  1.00  0.07              
ATOM     31  CA  ALA A  33     -30.577 -25.918  69.988  1.00  0.06              
ATOM     32  CA  LEU A  34     -29.157 -25.866  73.547  1.00  0.06              
ATOM     33  CA  GLU A  35     -31.520 -23.044  74.542  1.00  0.07              
ATOM     34  CA  GLY A  36     -34.353 -25.312  73.302  1.00  0.07              
ATOM     35  CA  GLN A  37     -33.257 -28.216  75.428  1.00  0.09              
ATOM     36  CA  LEU A  38     -32.514 -26.099  78.496  1.00  0.09              
ATOM     37  CA  LYS A  39     -36.157 -25.012  78.245  1.00  0.09              
ATOM     38  CA  LYS A  40     -37.373 -28.591  77.864  1.00  0.15              
ATOM     39  CA  LYS A  41     -35.304 -29.653  80.896  1.00  0.21              
ATOM     40  CA  THR A  42     -35.431 -26.834  83.436  1.00  0.28              
ATOM     41  CA  GLY A  43     -38.469 -25.009  82.200  1.00  0.23              
ATOM     42  CA  LYS A  44     -36.407 -21.742  81.840  1.00  0.25              
ATOM     43  CA  LEU A  45     -35.527 -20.045  78.542  1.00  0.14              
ATOM     44  CA  LEU A  46     -32.223 -18.134  78.800  1.00  0.20              
ATOM     45  CA  ASN A  47     -29.730 -16.734  76.249  1.00  0.14              
ATOM     46  CA  LEU A  48     -26.656 -18.976  76.021  1.00  0.08              
ATOM     47  CA  SER A  49     -23.306 -17.594  74.821  1.00  0.08              
ATOM     48  CA  PRO A  50     -22.403 -18.004  71.112  1.00  0.07              
ATOM     49  CA  GLN A  51     -19.261 -15.936  71.821  1.00  0.07              
ATOM     50  CA  ASN A  52     -18.048 -18.556  74.345  1.00  0.08              
ATOM     51  CA  LEU A  53     -18.200 -20.985  71.434  1.00  0.07              
ATOM     52  CA  VAL A  54     -16.568 -18.607  68.925  1.00  0.07              
ATOM     53  CA  ASP A  55     -13.583 -17.900  71.251  1.00  0.10              
ATOM     54  CA  CYS A  56     -13.263 -21.420  72.707  1.00  0.11              
ATOM     55  CA  VAL A  57     -13.915 -24.078  70.061  1.00  0.11              
ATOM     56  CA  SER A  58     -10.425 -24.674  68.638  1.00  0.19              
ATOM     57  CA  GLU A  59     -11.803 -27.310  66.179  1.00  0.19              
ATOM     58  CA  ASN A  60     -13.808 -24.457  64.658  1.00  0.14              
ATOM     59  CA  ASP A  61     -12.593 -21.181  63.238  1.00  0.12              
ATOM     60  CA  GLY A  62     -14.473 -18.519  65.130  1.00  0.11              
ATOM     61  CA  CYS A  63     -15.664 -15.878  62.634  1.00  0.11              
ATOM     62  CA  GLY A  64     -14.062 -18.036  59.883  1.00  0.14              
ATOM     63  CA  GLY A  65     -16.660 -20.808  60.142  1.00  0.13              
ATOM     64  CA  GLY A  66     -17.273 -24.108  61.894  1.00  0.14              
ATOM     65  CA  TYR A  67     -19.634 -26.887  62.800  1.00  0.10              
ATOM     66  CA  MET A  68     -22.376 -27.297  65.391  1.00  0.08              
ATOM     67  CA  THR A  69     -21.139 -30.856  66.211  1.00  0.09              
ATOM     68  CA  ASN A  70     -17.738 -29.526  67.274  1.00  0.10              
ATOM     69  CA  ALA A  71     -19.565 -26.932  69.379  1.00  0.08              
ATOM     70  CA  PHE A  72     -21.673 -29.539  71.235  1.00  0.08              
ATOM     71  CA  GLN A  73     -18.533 -31.623  71.984  1.00  0.10              
ATOM     72  CA  TYR A  74     -16.762 -28.590  73.319  1.00  0.09              
ATOM     73  CA  VAL A  75     -19.732 -27.914  75.646  1.00  0.08              
ATOM     74  CA  GLN A  76     -19.788 -31.577  76.682  1.00  0.09              
ATOM     75  CA  LYS A  77     -16.072 -31.810  77.460  1.00  0.14              
ATOM     76  CA  ASN A  78     -15.928 -28.304  78.945  1.00  0.15              
ATOM     77  CA  ARG A  79     -18.915 -29.534  80.985  1.00  0.12              
ATOM     78  CA  GLY A  80     -20.829 -26.177  80.545  1.00  0.10              
ATOM     79  CA  ILE A  81     -21.396 -23.167  78.424  1.00  0.10              
ATOM     80  CA  ASP A  82     -21.774 -19.695  79.874  1.00  0.08              
ATOM     81  CA  SER A  83     -24.894 -17.513  79.546  1.00  0.08              
ATOM     82  CA  GLU A  84     -24.991 -14.482  77.331  1.00  0.09              
ATOM     83  CA  ASP A  85     -24.570 -12.222  80.407  1.00  0.17              
ATOM     84  CA  ALA A  86     -21.569 -13.999  81.632  1.00  0.14              
ATOM     85  CA  TYR A  87     -19.971 -14.032  78.223  1.00  0.12              
ATOM     86  CA  PRO A  88     -21.378 -11.136  75.885  1.00  0.17              
ATOM     87  CA  TYR A  89     -21.310 -11.459  72.176  1.00  0.16              
ATOM     88  CA  VAL A  90     -18.944  -8.888  70.568  1.00  0.26              
ATOM     89  CA  GLY A  91     -18.828 -10.407  67.027  1.00  0.19              
ATOM     90  CA  GLN A  92     -15.065 -10.705  66.984  1.00  0.22              
ATOM     91  CA  GLU A  93     -12.763 -13.616  67.790  1.00  0.18              
ATOM     92  CA  GLU A  94     -10.937 -13.299  71.115  1.00  0.32              
ATOM     93  CA  SER A  95      -9.005 -15.536  73.451  1.00  0.32              
ATOM     94  CA  CYS A  96     -11.068 -18.156  75.275  1.00  0.17              
ATOM     95  CA  MET A  97     -12.283 -16.687  78.553  1.00  0.30              
ATOM     96  CA  TYR A  98     -14.653 -19.416  79.800  1.00  0.22              
ATOM     97  CA  ASN A  99     -15.857 -18.556  83.350  1.00  0.24              
ATOM     98  CA  PRO A 100     -17.344 -21.509  85.194  1.00  0.24              
ATOM     99  CA  THR A 101     -19.325 -19.282  87.573  1.00  0.29              
ATOM    100  CA  GLY A 102     -21.398 -18.018  84.529  1.00  0.15              
ATOM    101  CA  LYS A 103     -22.233 -21.687  83.478  1.00  0.11              
ATOM    102  CA  ALA A 104     -25.934 -21.745  82.446  1.00  0.12              
ATOM    103  CA  ALA A 105     -26.054 -25.064  80.612  1.00  0.15              
ATOM    104  CA  LYS A 106     -24.249 -28.392  80.022  1.00  0.12              
ATOM    105  CA  CYS A 107     -24.264 -30.958  77.251  1.00  0.10              
ATOM    106  CA  ARG A 108     -24.001 -34.747  77.281  1.00  0.11              
ATOM    107  CA  GLY A 109     -23.540 -35.298  73.615  1.00  0.11              
ATOM    108  CA  TYR A 110     -25.427 -34.792  70.314  1.00  0.10              
ATOM    109  CA  ARG A 111     -27.551 -36.940  68.003  1.00  0.17              
ATOM    110  CA  GLU A 112     -27.078 -36.583  64.249  1.00  0.14              
ATOM    111  CA  ILE A 113     -30.027 -37.123  61.895  1.00  0.14              
ATOM    112  CA  PRO A 114     -29.410 -39.559  58.988  1.00  0.18              
ATOM    113  CA  GLU A 115     -28.080 -37.682  55.975  1.00  0.15              
ATOM    114  CA  GLY A 116     -30.857 -36.494  53.602  1.00  0.11              
ATOM    115  CA  ASN A 117     -33.539 -38.077  55.794  1.00  0.13              
ATOM    116  CA  GLU A 118     -36.275 -35.435  56.226  1.00  0.11              
ATOM    117  CA  LYS A 119     -38.601 -37.935  57.905  1.00  0.14              
ATOM    118  CA  ALA A 120     -35.998 -38.381  60.567  1.00  0.13              
ATOM    119  CA  LEU A 121     -35.630 -34.600  60.875  1.00  0.10              
ATOM    120  CA  LYS A 122     -39.407 -34.390  61.377  1.00  0.11              
ATOM    121  CA  ARG A 123     -39.553 -37.132  64.008  1.00  0.13              
ATOM    122  CA  ALA A 124     -36.719 -35.396  65.828  1.00  0.11              
ATOM    123  CA  VAL A 125     -38.329 -31.908  65.821  1.00  0.09              
ATOM    124  CA  ALA A 126     -41.666 -33.221  67.113  1.00  0.13              
ATOM    125  CA  ARG A 127     -40.003 -35.047  69.972  1.00  0.17              
ATOM    126  CA  VAL A 128     -36.844 -33.211  71.027  1.00  0.15              
ATOM    127  CA  GLY A 129     -37.534 -29.735  69.790  1.00  0.10              
ATOM    128  CA  PRO A 130     -35.455 -27.216  67.747  1.00  0.06              
ATOM    129  CA  VAL A 131     -32.698 -28.941  65.751  1.00  0.07              
ATOM    130  CA  SER A 132     -29.565 -27.391  64.238  1.00  0.05              
ATOM    131  CA  VAL A 133     -29.376 -27.603  60.459  1.00  0.07              
ATOM    132  CA  ALA A 134     -27.089 -26.519  57.634  1.00  0.08              
ATOM    133  CA  ILE A 135     -28.443 -25.330  54.304  1.00  0.08              
ATOM    134  CA  ASP A 136     -27.291 -23.558  51.151  1.00  0.08              
ATOM    135  CA  ALA A 137     -28.256 -19.932  51.645  1.00  0.16              
ATOM    136  CA  SER A 138     -26.224 -18.486  48.708  1.00  0.25              
ATOM    137  CA  LEU A 139     -29.112 -17.917  46.304  1.00  0.20              
ATOM    138  CA  THR A 140     -30.306 -14.358  45.953  1.00  0.25              
ATOM    139  CA  SER A 141     -33.877 -15.634  46.299  1.00  0.21              
ATOM    140  CA  PHE A 142     -33.020 -16.755  49.795  1.00  0.16              
ATOM    141  CA  GLN A 143     -31.450 -13.344  50.414  1.00  0.23              
ATOM    142  CA  PHE A 144     -34.635 -11.466  49.424  1.00  0.24              
ATOM    143  CA  TYR A 145     -37.186 -13.925  50.843  1.00  0.18              
ATOM    144  CA  SER A 146     -40.021 -12.142  52.657  1.00  0.15              
ATOM    145  CA  LYS A 147     -43.002 -14.634  52.624  1.00  0.26              
ATOM    146  CA  GLY A 148     -44.405 -17.896  51.538  1.00  0.29              
ATOM    147  CA  VAL A 149     -42.739 -21.358  51.327  1.00  0.12              
ATOM    148  CA  TYR A 150     -39.273 -20.829  49.866  1.00  0.13              
ATOM    149  CA  TYR A 151     -38.004 -23.165  47.157  1.00  0.20              
ATOM    150  CA  ASP A 152     -35.587 -22.535  44.305  1.00  0.22              
ATOM    151  CA  GLU A 153     -34.399 -25.365  42.026  1.00  0.31              
ATOM    152  CA  SER A 154     -30.964 -23.670  41.906  1.00  0.28              
ATOM    153  CA  CYS A 155     -30.343 -24.399  45.606  1.00  0.16              
ATOM    154  CA  ASN A 156     -27.416 -26.753  46.218  1.00  0.14              
ATOM    155  CA  SER A 157     -27.794 -29.720  48.555  1.00  0.12              
ATOM    156  CA  ASP A 158     -24.019 -30.173  48.202  1.00  0.22              
ATOM    157  CA  ASN A 159     -23.057 -26.580  48.941  1.00  0.18              
ATOM    158  CA  LEU A 160     -24.050 -26.106  52.573  1.00  0.12              
ATOM    159  CA  ASN A 161     -22.803 -22.674  53.683  1.00  0.16              
ATOM    160  CA  HIS A 162     -25.145 -21.398  56.410  1.00  0.12              
ATOM    161  CA  ALA A 163     -25.896 -22.910  59.833  1.00  0.07              
ATOM    162  CA  VAL A 164     -29.434 -22.189  61.020  1.00  0.07              
ATOM    163  CA  LEU A 165     -32.269 -23.487  63.321  1.00  0.06              
ATOM    164  CA  ALA A 166     -35.194 -25.838  62.497  1.00  0.06              
ATOM    165  CA  VAL A 167     -37.834 -24.521  64.916  1.00  0.07              
ATOM    166  CA  GLY A 168     -40.848 -26.496  63.694  1.00  0.08              
ATOM    167  CA  TYR A 169     -42.692 -27.603  60.580  1.00  0.09              
ATOM    168  CA  GLY A 170     -46.093 -27.408  58.992  1.00  0.19              
ATOM    169  CA  ILE A 171     -47.902 -26.830  55.700  1.00  0.17              
ATOM    170  CA  GLN A 172     -49.200 -23.690  53.988  1.00  0.31              
ATOM    171  CA  LYS A 173     -51.427 -23.900  50.878  1.00  0.65              
ATOM    172  CA  GLY A 174     -50.822 -27.261  50.361  1.00  0.51              
ATOM    173  CA  ASN A 175     -46.980 -26.978  50.616  1.00  0.25              
ATOM    174  CA  LYS A 176     -45.125 -28.672  53.522  1.00  0.13              
ATOM    175  CA  HIS A 177     -42.335 -26.560  54.995  1.00  0.07              
ATOM    176  CA  TRP A 178     -39.794 -26.234  57.805  1.00  0.07              
ATOM    177  CA  ILE A 179     -39.903 -23.201  60.111  1.00  0.07              
ATOM    178  CA  ILE A 180     -36.314 -21.888  60.024  1.00  0.08              
ATOM    179  CA  LYS A 181     -34.920 -19.278  62.424  1.00  0.08              
ATOM    180  CA  ASN A 182     -32.060 -17.263  60.909  1.00  0.10              
ATOM    181  CA  SER A 183     -29.416 -15.127  62.659  1.00  0.11              
ATOM    182  CA  TRP A 184     -29.586 -12.079  60.278  1.00  0.12              
ATOM    183  CA  GLY A 185     -31.780 -10.068  62.568  1.00  0.12              
ATOM    184  CA  GLU A 186     -35.540  -9.203  62.535  1.00  0.12              
ATOM    185  CA  ASN A 187     -35.324  -7.001  59.461  1.00  0.24              
ATOM    186  CA  TRP A 188     -34.554 -10.183  57.448  1.00  0.15              
ATOM    187  CA  GLY A 189     -37.123 -12.395  55.956  1.00  0.12              
ATOM    188  CA  ASN A 190     -40.358 -12.732  57.884  1.00  0.12              
ATOM    189  CA  LYS A 191     -39.259 -11.197  61.163  1.00  0.14              
ATOM    190  CA  GLY A 192     -36.023 -13.284  61.141  1.00  0.09              
ATOM    191  CA  TYR A 193     -37.678 -16.512  59.902  1.00  0.10              
ATOM    192  CA  ILE A 194     -38.103 -18.439  56.705  1.00  0.12              
ATOM    193  CA  LEU A 195     -40.482 -21.242  55.666  1.00  0.08              
ATOM    194  CA  MET A 196     -38.394 -23.709  53.658  1.00  0.08              
ATOM    195  CA  ALA A 197     -39.681 -26.485  51.404  1.00  0.09              
ATOM    196  CA  ARG A 198     -40.181 -29.857  53.253  1.00  0.10              
ATOM    197  CA  ASN A 199     -40.262 -33.144  51.297  1.00  0.16              
ATOM    198  CA  LYS A 200     -39.216 -31.556  48.029  1.00  0.15              
ATOM    199  CA  ASN A 201     -36.117 -33.696  47.508  1.00  0.19              
ATOM    200  CA  ASN A 202     -33.988 -32.387  50.435  1.00  0.12              
ATOM    201  CA  ALA A 203     -34.375 -28.701  49.387  1.00  0.11              
ATOM    202  CA  CYS A 204     -31.022 -26.889  49.862  1.00  0.07              
ATOM    203  CA  GLY A 205     -29.573 -29.862  51.726  1.00  0.07              
ATOM    204  CA  ILE A 206     -31.834 -29.081  54.717  1.00  0.07              
ATOM    205  CA  ALA A 207     -31.573 -32.643  56.092  1.00  0.08              
ATOM    206  CA  ASN A 208     -27.913 -33.333  55.203  1.00  0.09              
ATOM    207  CA  LEU A 209     -26.211 -31.859  58.264  1.00  0.10              
ATOM    208  CA  ALA A 210     -28.632 -31.811  61.172  1.00  0.09              
ATOM    209  CA  SER A 211     -27.903 -32.459  64.839  1.00  0.09              
ATOM    210  CA  PHE A 212     -29.054 -31.538  68.370  1.00  0.10              
ATOM    211  CA  PRO A 213     -27.467 -31.852  71.851  1.00  0.09              
ATOM    212  CA  LYS A 214     -28.536 -34.245  74.633  1.00  0.12              
ATOM    213  CA  MET A 215     -28.672 -33.185  78.269  1.00  0.16              
ENDMDL
MODEL       16
ATOM      1  CA  ASP A   3     -48.932 -32.582  61.422  1.00  0.45              
ATOM      2  CA  SER A   4     -47.601 -29.197  62.499  1.00  0.20              
ATOM      3  CA  VAL A   5     -45.538 -27.936  65.403  1.00  0.15              
ATOM      4  CA  ASP A   6     -44.135 -24.484  66.139  1.00  0.13              
ATOM      5  CA  TYR A   7     -41.870 -24.399  69.185  1.00  0.11              
ATOM      6  CA  ARG A   8     -42.012 -20.597  69.220  1.00  0.14              
ATOM      7  CA  LYS A   9     -45.628 -20.933  70.408  1.00  0.25              
ATOM      8  CA  LYS A  10     -44.259 -23.237  73.118  1.00  0.21              
ATOM      9  CA  GLY A  11     -41.687 -20.786  74.333  1.00  0.18              
ATOM     10  CA  TYR A  12     -38.652 -22.824  73.397  1.00  0.11              
ATOM     11  CA  VAL A  13     -37.196 -20.175  71.150  1.00  0.14              
ATOM     12  CA  THR A  14     -35.264 -17.073  72.202  1.00  0.18              
ATOM     13  CA  PRO A  15     -35.689 -13.869  70.131  1.00  0.25              
ATOM     14  CA  VAL A  16     -33.966 -13.590  66.737  1.00  0.16              
ATOM     15  CA  LYS A  17     -30.338 -12.547  67.029  1.00  0.16              
ATOM     16  CA  ASN A  18     -28.029 -10.854  64.546  1.00  0.11              
ATOM     17  CA  GLN A  19     -24.644 -12.495  64.004  1.00  0.15              
ATOM     18  CA  GLY A  20     -23.299  -9.317  62.441  1.00  0.25              
ATOM     19  CA  GLN A  21     -20.165  -9.290  60.352  1.00  0.32              
ATOM     20  CA  CYS A  22     -18.848 -12.499  61.907  1.00  0.14              
ATOM     21  CA  GLY A  23     -19.194 -16.004  60.393  1.00  0.11              
ATOM     22  CA  SER A  24     -20.644 -17.348  63.633  1.00  0.08              
ATOM     23  CA  CYS A  25     -23.762 -19.028  62.202  1.00  0.07              
ATOM     24  CA  TRP A  26     -22.582 -22.349  63.621  1.00  0.06              
ATOM     25  CA  ALA A  27     -22.404 -20.858  67.091  1.00  0.06              
ATOM     26  CA  PHE A  28     -25.887 -19.284  66.848  1.00  0.06              
ATOM     27  CA  SER A  29     -27.222 -22.530  65.365  1.00  0.06              
ATOM     28  CA  SER A  30     -25.669 -24.482  68.272  1.00  0.06              
ATOM     29  CA  VAL A  31     -26.821 -22.068  70.976  1.00  0.07              
ATOM     30  CA  GLY A  32     -30.399 -22.167  69.681  1.00  0.07              
ATOM     31  CA  ALA A  33     -30.567 -25.953  69.977  1.00  0.06              
ATOM     32  CA  LEU A  34     -29.148 -25.898  73.534  1.00  0.06              
ATOM     33  CA  GLU A  35     -31.523 -23.088  74.523  1.00  0.07              
ATOM     34  CA  GLY A  36     -34.348 -25.351  73.290  1.00  0.07              
ATOM     35  CA  GLN A  37     -33.238 -28.268  75.411  1.00  0.09              
ATOM     36  CA  LEU A  38     -32.507 -26.147  78.480  1.00  0.09              
ATOM     37  CA  LYS A  39     -36.156 -25.089  78.228  1.00  0.09              
ATOM     38  CA  LYS A  40     -37.350 -28.674  77.845  1.00  0.15              
ATOM     39  CA  LYS A  41     -35.275 -29.726  80.875  1.00  0.21              
ATOM     40  CA  THR A  42     -35.419 -26.903  83.421  1.00  0.28              
ATOM     41  CA  GLY A  43     -38.467 -25.070  82.190  1.00  0.23              
ATOM     42  CA  LYS A  44     -36.419 -21.823  81.826  1.00  0.25              
ATOM     43  CA  LEU A  45     -35.549 -20.114  78.531  1.00  0.14              
ATOM     44  CA  LEU A  46     -32.266 -18.168  78.766  1.00  0.20              
ATOM     45  CA  ASN A  47     -29.791 -16.756  76.206  1.00  0.14              
ATOM     46  CA  LEU A  48     -26.693 -18.963  75.966  1.00  0.08              
ATOM     47  CA  SER A  49     -23.342 -17.572  74.775  1.00  0.08              
ATOM     48  CA  PRO A  50     -22.415 -18.009  71.074  1.00  0.07              
ATOM     49  CA  GLN A  51     -19.287 -15.920  71.773  1.00  0.07              
ATOM     50  CA  ASN A  52     -18.080 -18.513  74.328  1.00  0.08              
ATOM     51  CA  LEU A  53     -18.205 -20.966  71.437  1.00  0.07              
ATOM     52  CA  VAL A  54     -16.568 -18.606  68.916  1.00  0.07              
ATOM     53  CA  ASP A  55     -13.600 -17.866  71.251  1.00  0.10              
ATOM     54  CA  CYS A  56     -13.274 -21.373  72.738  1.00  0.11              
ATOM     55  CA  VAL A  57     -13.906 -24.052  70.108  1.00  0.11              
ATOM     56  CA  SER A  58     -10.411 -24.654  68.699  1.00  0.19              
ATOM     57  CA  GLU A  59     -11.768 -27.317  66.278  1.00  0.19              
ATOM     58  CA  ASN A  60     -13.781 -24.492  64.712  1.00  0.14              
ATOM     59  CA  ASP A  61     -12.563 -21.228  63.267  1.00  0.12              
ATOM     60  CA  GLY A  62     -14.459 -18.544  65.130  1.00  0.11              
ATOM     61  CA  CYS A  63     -15.635 -15.935  62.607  1.00  0.11              
ATOM     62  CA  GLY A  64     -14.032 -18.093  59.880  1.00  0.14              
ATOM     63  CA  GLY A  65     -16.630 -20.863  60.147  1.00  0.13              
ATOM     64  CA  GLY A  66     -17.244 -24.153  61.917  1.00  0.14              
ATOM     65  CA  TYR A  67     -19.595 -26.958  62.825  1.00  0.10              
ATOM     66  CA  MET A  68     -22.348 -27.347  65.408  1.00  0.08              
ATOM     67  CA  THR A  69     -21.103 -30.889  66.254  1.00  0.09              
ATOM     68  CA  ASN A  70     -17.709 -29.542  67.323  1.00  0.10              
ATOM     69  CA  ALA A  71     -19.551 -26.935  69.397  1.00  0.08              
ATOM     70  CA  PHE A  72     -21.647 -29.535  71.275  1.00  0.08              
ATOM     71  CA  GLN A  73     -18.502 -31.594  72.051  1.00  0.10              
ATOM     72  CA  TYR A  74     -16.754 -28.532  73.379  1.00  0.09              
ATOM     73  CA  VAL A  75     -19.737 -27.866  75.677  1.00  0.08              
ATOM     74  CA  GLN A  76     -19.773 -31.517  76.742  1.00  0.09              
ATOM     75  CA  LYS A  77     -16.060 -31.711  77.545  1.00  0.14              
ATOM     76  CA  ASN A  78     -15.947 -28.200  78.997  1.00  0.15              
ATOM     77  CA  ARG A  79     -18.937 -29.420  81.042  1.00  0.12              
ATOM     78  CA  GLY A  80     -20.852 -26.118  80.559  1.00  0.10              
ATOM     79  CA  ILE A  81     -21.428 -23.098  78.424  1.00  0.10              
ATOM     80  CA  ASP A  82     -21.832 -19.617  79.841  1.00  0.08              
ATOM     81  CA  SER A  83     -24.952 -17.461  79.490  1.00  0.08              
ATOM     82  CA  GLU A  84     -25.073 -14.445  77.230  1.00  0.09              
ATOM     83  CA  ASP A  85     -24.682 -12.151  80.287  1.00  0.17              
ATOM     84  CA  ALA A  86     -21.656 -13.918  81.566  1.00  0.14              
ATOM     85  CA  TYR A  87     -20.077 -13.939  78.134  1.00  0.12              
ATOM     86  CA  PRO A  88     -21.462 -11.092  75.785  1.00  0.17              
ATOM     87  CA  TYR A  89     -21.335 -11.440  72.056  1.00  0.16              
ATOM     88  CA  VAL A  90     -18.939  -8.891  70.482  1.00  0.26              
ATOM     89  CA  GLY A  91     -18.814 -10.421  66.967  1.00  0.19              
ATOM     90  CA  GLN A  92     -15.044 -10.722  66.904  1.00  0.22              
ATOM     91  CA  GLU A  93     -12.750 -13.630  67.744  1.00  0.18              
ATOM     92  CA  GLU A  94     -10.949 -13.267  71.076  1.00  0.32              
ATOM     93  CA  SER A  95      -9.034 -15.482  73.458  1.00  0.32              
ATOM     94  CA  CYS A  96     -11.119 -18.072  75.295  1.00  0.17              
ATOM     95  CA  MET A  97     -12.373 -16.537  78.534  1.00  0.30              
ATOM     96  CA  TYR A  98     -14.741 -19.243  79.810  1.00  0.22              
ATOM     97  CA  ASN A  99     -15.959 -18.380  83.341  1.00  0.24              
ATOM     98  CA  PRO A 100     -17.422 -21.344  85.204  1.00  0.24              
ATOM     99  CA  THR A 101     -19.439 -19.111  87.550  1.00  0.29              
ATOM    100  CA  GLY A 102     -21.477 -17.928  84.495  1.00  0.15              
ATOM    101  CA  LYS A 103     -22.302 -21.572  83.458  1.00  0.11              
ATOM    102  CA  ALA A 104     -25.978 -21.692  82.416  1.00  0.12              
ATOM    103  CA  ALA A 105     -26.076 -25.025  80.609  1.00  0.15              
ATOM    104  CA  LYS A 106     -24.264 -28.333  80.023  1.00  0.12              
ATOM    105  CA  CYS A 107     -24.256 -30.931  77.276  1.00  0.10              
ATOM    106  CA  ARG A 108     -23.956 -34.711  77.306  1.00  0.11              
ATOM    107  CA  GLY A 109     -23.510 -35.285  73.631  1.00  0.11              
ATOM    108  CA  TYR A 110     -25.376 -34.824  70.333  1.00  0.10              
ATOM    109  CA  ARG A 111     -27.469 -36.973  67.995  1.00  0.17              
ATOM    110  CA  GLU A 112     -27.086 -36.636  64.236  1.00  0.14              
ATOM    111  CA  ILE A 113     -30.028 -37.163  61.872  1.00  0.14              
ATOM    112  CA  PRO A 114     -29.438 -39.577  58.947  1.00  0.18              
ATOM    113  CA  GLU A 115     -28.121 -37.707  55.922  1.00  0.15              
ATOM    114  CA  GLY A 116     -30.883 -36.497  53.571  1.00  0.11              
ATOM    115  CA  ASN A 117     -33.574 -38.086  55.746  1.00  0.13              
ATOM    116  CA  GLU A 118     -36.308 -35.442  56.187  1.00  0.11              
ATOM    117  CA  LYS A 119     -38.627 -37.950  57.865  1.00  0.14              
ATOM    118  CA  ALA A 120     -36.010 -38.404  60.527  1.00  0.13              
ATOM    119  CA  LEU A 121     -35.637 -34.630  60.841  1.00  0.10              
ATOM    120  CA  LYS A 122     -39.412 -34.422  61.355  1.00  0.11              
ATOM    121  CA  ARG A 123     -39.547 -37.181  63.970  1.00  0.13              
ATOM    122  CA  ALA A 124     -36.709 -35.435  65.800  1.00  0.11              
ATOM    123  CA  VAL A 125     -38.318 -31.955  65.806  1.00  0.09              
ATOM    124  CA  ALA A 126     -41.652 -33.267  67.105  1.00  0.13              
ATOM    125  CA  ARG A 127     -39.969 -35.127  69.943  1.00  0.17              
ATOM    126  CA  VAL A 128     -36.816 -33.274  71.002  1.00  0.15              
ATOM    127  CA  GLY A 129     -37.518 -29.780  69.781  1.00  0.10              
ATOM    128  CA  PRO A 130     -35.441 -27.269  67.736  1.00  0.06              
ATOM    129  CA  VAL A 131     -32.682 -28.988  65.738  1.00  0.07              
ATOM    130  CA  SER A 132     -29.550 -27.433  64.228  1.00  0.05              
ATOM    131  CA  VAL A 133     -29.367 -27.648  60.448  1.00  0.07              
ATOM    132  CA  ALA A 134     -27.085 -26.560  57.621  1.00  0.08              
ATOM    133  CA  ILE A 135     -28.442 -25.367  54.294  1.00  0.08              
ATOM    134  CA  ASP A 136     -27.289 -23.592  51.144  1.00  0.08              
ATOM    135  CA  ALA A 137     -28.232 -19.956  51.654  1.00  0.16              
ATOM    136  CA  SER A 138     -26.191 -18.514  48.721  1.00  0.25              
ATOM    137  CA  LEU A 139     -29.074 -17.910  46.332  1.00  0.20              
ATOM    138  CA  THR A 140     -30.238 -14.339  46.008  1.00  0.25              
ATOM    139  CA  SER A 141     -33.823 -15.592  46.342  1.00  0.21              
ATOM    140  CA  PHE A 142     -32.962 -16.735  49.842  1.00  0.16              
ATOM    141  CA  GLN A 143     -31.370 -13.346  50.479  1.00  0.23              
ATOM    142  CA  PHE A 144     -34.524 -11.430  49.511  1.00  0.24              
ATOM    143  CA  TYR A 145     -37.101 -13.871  50.901  1.00  0.18              
ATOM    144  CA  SER A 146     -39.953 -12.090  52.696  1.00  0.15              
ATOM    145  CA  LYS A 147     -42.940 -14.545  52.664  1.00  0.26              
ATOM    146  CA  GLY A 148     -44.381 -17.830  51.571  1.00  0.29              
ATOM    147  CA  VAL A 149     -42.727 -21.280  51.363  1.00  0.12              
ATOM    148  CA  TYR A 150     -39.253 -20.750  49.915  1.00  0.13              
ATOM    149  CA  TYR A 151     -38.016 -23.083  47.190  1.00  0.20              
ATOM    150  CA  ASP A 152     -35.598 -22.457  44.333  1.00  0.22              
ATOM    151  CA  GLU A 153     -34.446 -25.281  42.036  1.00  0.31              
ATOM    152  CA  SER A 154     -30.990 -23.629  41.915  1.00  0.28              
ATOM    153  CA  CYS A 155     -30.371 -24.380  45.611  1.00  0.16              
ATOM    154  CA  ASN A 156     -27.463 -26.759  46.198  1.00  0.14              
ATOM    155  CA  SER A 157     -27.847 -29.733  48.527  1.00  0.12              
ATOM    156  CA  ASP A 158     -24.087 -30.217  48.147  1.00  0.22              
ATOM    157  CA  ASN A 159     -23.091 -26.637  48.904  1.00  0.18              
ATOM    158  CA  LEU A 160     -24.063 -26.172  52.542  1.00  0.12              
ATOM    159  CA  ASN A 161     -22.784 -22.758  53.666  1.00  0.16              
ATOM    160  CA  HIS A 162     -25.105 -21.474  56.399  1.00  0.12              
ATOM    161  CA  ALA A 163     -25.882 -22.957  59.825  1.00  0.07              
ATOM    162  CA  VAL A 164     -29.417 -22.233  61.007  1.00  0.07              
ATOM    163  CA  LEU A 165     -32.250 -23.533  63.309  1.00  0.06              
ATOM    164  CA  ALA A 166     -35.185 -25.868  62.492  1.00  0.06              
ATOM    165  CA  VAL A 167     -37.820 -24.563  64.918  1.00  0.07              
ATOM    166  CA  GLY A 168     -40.837 -26.525  63.693  1.00  0.08              
ATOM    167  CA  TYR A 169     -42.684 -27.629  60.576  1.00  0.09              
ATOM    168  CA  GLY A 170     -46.094 -27.410  59.005  1.00  0.19              
ATOM    169  CA  ILE A 171     -47.921 -26.737  55.756  1.00  0.17              
ATOM    170  CA  GLN A 172     -49.171 -23.533  54.150  1.00  0.31              
ATOM    171  CA  LYS A 173     -51.435 -23.608  51.089  1.00  0.65              
ATOM    172  CA  GLY A 174     -50.878 -27.055  50.429  1.00  0.51              
ATOM    173  CA  ASN A 175     -47.051 -26.779  50.677  1.00  0.25              
ATOM    174  CA  LYS A 176     -45.185 -28.546  53.517  1.00  0.13              
ATOM    175  CA  HIS A 177     -42.363 -26.497  55.011  1.00  0.07              
ATOM    176  CA  TRP A 178     -39.803 -26.221  57.806  1.00  0.07              
ATOM    177  CA  ILE A 179     -39.897 -23.209  60.133  1.00  0.07              
ATOM    178  CA  ILE A 180     -36.303 -21.907  60.040  1.00  0.08              
ATOM    179  CA  LYS A 181     -34.891 -19.311  62.443  1.00  0.08              
ATOM    180  CA  ASN A 182     -32.034 -17.301  60.915  1.00  0.10              
ATOM    181  CA  SER A 183     -29.387 -15.165  62.659  1.00  0.11              
ATOM    182  CA  TRP A 184     -29.552 -12.124  60.291  1.00  0.12              
ATOM    183  CA  GLY A 185     -31.743 -10.089  62.589  1.00  0.12              
ATOM    184  CA  GLU A 186     -35.481  -9.225  62.600  1.00  0.12              
ATOM    185  CA  ASN A 187     -35.277  -6.999  59.539  1.00  0.24              
ATOM    186  CA  TRP A 188     -34.500 -10.162  57.520  1.00  0.15              
ATOM    187  CA  GLY A 189     -37.085 -12.391  55.994  1.00  0.12              
ATOM    188  CA  ASN A 190     -40.308 -12.717  57.930  1.00  0.12              
ATOM    189  CA  LYS A 191     -39.207 -11.203  61.223  1.00  0.14              
ATOM    190  CA  GLY A 192     -35.992 -13.293  61.169  1.00  0.09              
ATOM    191  CA  TYR A 193     -37.644 -16.519  59.956  1.00  0.10              
ATOM    192  CA  ILE A 194     -38.072 -18.427  56.740  1.00  0.12              
ATOM    193  CA  LEU A 195     -40.472 -21.212  55.703  1.00  0.08              
ATOM    194  CA  MET A 196     -38.401 -23.675  53.676  1.00  0.08              
ATOM    195  CA  ALA A 197     -39.709 -26.441  51.409  1.00  0.09              
ATOM    196  CA  ARG A 198     -40.257 -29.797  53.239  1.00  0.10              
ATOM    197  CA  ASN A 199     -40.334 -33.091  51.285  1.00  0.16              
ATOM    198  CA  LYS A 200     -39.287 -31.488  48.023  1.00  0.15              
ATOM    199  CA  ASN A 201     -36.194 -33.646  47.494  1.00  0.19              
ATOM    200  CA  ASN A 202     -34.054 -32.364  50.424  1.00  0.12              
ATOM    201  CA  ALA A 203     -34.411 -28.678  49.391  1.00  0.11              
ATOM    202  CA  CYS A 204     -31.052 -26.886  49.858  1.00  0.07              
ATOM    203  CA  GLY A 205     -29.604 -29.872  51.710  1.00  0.07              
ATOM    204  CA  ILE A 206     -31.857 -29.095  54.709  1.00  0.07              
ATOM    205  CA  ALA A 207     -31.591 -32.656  56.076  1.00  0.08              
ATOM    206  CA  ASN A 208     -27.940 -33.355  55.171  1.00  0.09              
ATOM    207  CA  LEU A 209     -26.221 -31.909  58.236  1.00  0.10              
ATOM    208  CA  ALA A 210     -28.624 -31.849  61.162  1.00  0.09              
ATOM    209  CA  SER A 211     -27.883 -32.498  64.826  1.00  0.09              
ATOM    210  CA  PHE A 212     -29.015 -31.587  68.359  1.00  0.10              
ATOM    211  CA  PRO A 213     -27.442 -31.877  71.846  1.00  0.09              
ATOM    212  CA  LYS A 214     -28.494 -34.261  74.644  1.00  0.12              
ATOM    213  CA  MET A 215     -28.639 -33.197  78.280  1.00  0.16              
ENDMDL
MODEL       17
ATOM      1  CA  ASP A   3     -48.902 -32.630  61.387  1.00  0.45              
ATOM      2  CA  SER A   4     -47.591 -29.241  62.495  1.00  0.20              
ATOM      3  CA  VAL A   5     -45.521 -28.002  65.402  1.00  0.15              
ATOM      4  CA  ASP A   6     -44.131 -24.551  66.141  1.00  0.13              
ATOM      5  CA  TYR A   7     -41.863 -24.487  69.186  1.00  0.11              
ATOM      6  CA  ARG A   8     -42.036 -20.686  69.234  1.00  0.14              
ATOM      7  CA  LYS A   9     -45.643 -21.043  70.429  1.00  0.25              
ATOM      8  CA  LYS A  10     -44.254 -23.347  73.126  1.00  0.21              
ATOM      9  CA  GLY A  11     -41.692 -20.850  74.338  1.00  0.18              
ATOM     10  CA  TYR A  12     -38.652 -22.912  73.388  1.00  0.11              
ATOM     11  CA  VAL A  13     -37.211 -20.238  71.142  1.00  0.14              
ATOM     12  CA  THR A  14     -35.293 -17.126  72.187  1.00  0.18              
ATOM     13  CA  PRO A  15     -35.685 -13.913  70.125  1.00  0.25              
ATOM     14  CA  VAL A  16     -33.915 -13.633  66.757  1.00  0.16              
ATOM     15  CA  LYS A  17     -30.278 -12.599  67.038  1.00  0.16              
ATOM     16  CA  ASN A  18     -27.972 -10.907  64.551  1.00  0.11              
ATOM     17  CA  GLN A  19     -24.598 -12.551  63.952  1.00  0.15              
ATOM     18  CA  GLY A  20     -23.277  -9.364  62.378  1.00  0.25              
ATOM     19  CA  GLN A  21     -20.142  -9.382  60.251  1.00  0.32              
ATOM     20  CA  CYS A  22     -18.818 -12.565  61.843  1.00  0.14              
ATOM     21  CA  GLY A  23     -19.169 -16.062  60.366  1.00  0.11              
ATOM     22  CA  SER A  24     -20.618 -17.400  63.606  1.00  0.08              
ATOM     23  CA  CYS A  25     -23.736 -19.087  62.180  1.00  0.07              
ATOM     24  CA  TRP A  26     -22.553 -22.422  63.609  1.00  0.06              
ATOM     25  CA  ALA A  27     -22.392 -20.890  67.078  1.00  0.06              
ATOM     26  CA  PHE A  28     -25.872 -19.338  66.817  1.00  0.06              
ATOM     27  CA  SER A  29     -27.206 -22.576  65.351  1.00  0.06              
ATOM     28  CA  SER A  30     -25.656 -24.516  68.266  1.00  0.06              
ATOM     29  CA  VAL A  31     -26.817 -22.097  70.959  1.00  0.07              
ATOM     30  CA  GLY A  32     -30.395 -22.198  69.667  1.00  0.07              
ATOM     31  CA  ALA A  33     -30.556 -25.989  69.966  1.00  0.06              
ATOM     32  CA  LEU A  34     -29.138 -25.929  73.522  1.00  0.06              
ATOM     33  CA  GLU A  35     -31.527 -23.132  74.503  1.00  0.07              
ATOM     34  CA  GLY A  36     -34.342 -25.391  73.279  1.00  0.07              
ATOM     35  CA  GLN A  37     -33.219 -28.321  75.393  1.00  0.09              
ATOM     36  CA  LEU A  38     -32.500 -26.195  78.463  1.00  0.09              
ATOM     37  CA  LYS A  39     -36.155 -25.165  78.212  1.00  0.09              
ATOM     38  CA  LYS A  40     -37.327 -28.757  77.825  1.00  0.15              
ATOM     39  CA  LYS A  41     -35.246 -29.799  80.855  1.00  0.21              
ATOM     40  CA  THR A  42     -35.406 -26.971  83.405  1.00  0.28              
ATOM     41  CA  GLY A  43     -38.464 -25.131  82.180  1.00  0.23              
ATOM     42  CA  LYS A  44     -36.431 -21.905  81.813  1.00  0.25              
ATOM     43  CA  LEU A  45     -35.572 -20.182  78.519  1.00  0.14              
ATOM     44  CA  LEU A  46     -32.309 -18.203  78.733  1.00  0.20              
ATOM     45  CA  ASN A  47     -29.851 -16.778  76.163  1.00  0.14              
ATOM     46  CA  LEU A  48     -26.731 -18.951  75.910  1.00  0.08              
ATOM     47  CA  SER A  49     -23.379 -17.550  74.728  1.00  0.08              
ATOM     48  CA  PRO A  50     -22.426 -18.013  71.036  1.00  0.07              
ATOM     49  CA  GLN A  51     -19.312 -15.904  71.726  1.00  0.07              
ATOM     50  CA  ASN A  52     -18.113 -18.469  74.310  1.00  0.08              
ATOM     51  CA  LEU A  53     -18.211 -20.948  71.440  1.00  0.07              
ATOM     52  CA  VAL A  54     -16.568 -18.604  68.907  1.00  0.07              
ATOM     53  CA  ASP A  55     -13.616 -17.832  71.250  1.00  0.10              
ATOM     54  CA  CYS A  56     -13.284 -21.326  72.769  1.00  0.11              
ATOM     55  CA  VAL A  57     -13.897 -24.027  70.154  1.00  0.11              
ATOM     56  CA  SER A  58     -10.396 -24.633  68.759  1.00  0.19              
ATOM     57  CA  GLU A  59     -11.732 -27.323  66.377  1.00  0.19              
ATOM     58  CA  ASN A  60     -13.754 -24.526  64.766  1.00  0.14              
ATOM     59  CA  ASP A  61     -12.533 -21.275  63.295  1.00  0.12              
ATOM     60  CA  GLY A  62     -14.446 -18.569  65.130  1.00  0.11              
ATOM     61  CA  CYS A  63     -15.606 -15.991  62.580  1.00  0.11              
ATOM     62  CA  GLY A  64     -14.001 -18.149  59.876  1.00  0.14              
ATOM     63  CA  GLY A  65     -16.600 -20.918  60.151  1.00  0.13              
ATOM     64  CA  GLY A  66     -17.216 -24.197  61.939  1.00  0.14              
ATOM     65  CA  TYR A  67     -19.557 -27.028  62.851  1.00  0.10              
ATOM     66  CA  MET A  68     -22.320 -27.396  65.426  1.00  0.08              
ATOM     67  CA  THR A  69     -21.068 -30.921  66.296  1.00  0.09              
ATOM     68  CA  ASN A  70     -17.679 -29.559  67.372  1.00  0.10              
ATOM     69  CA  ALA A  71     -19.536 -26.938  69.414  1.00  0.08              
ATOM     70  CA  PHE A  72     -21.622 -29.532  71.315  1.00  0.08              
ATOM     71  CA  GLN A  73     -18.470 -31.565  72.117  1.00  0.10              
ATOM     72  CA  TYR A  74     -16.747 -28.475  73.439  1.00  0.09              
ATOM     73  CA  VAL A  75     -19.743 -27.819  75.707  1.00  0.08              
ATOM     74  CA  GLN A  76     -19.759 -31.458  76.802  1.00  0.09              
ATOM     75  CA  LYS A  77     -16.049 -31.613  77.630  1.00  0.14              
ATOM     76  CA  ASN A  78     -15.966 -28.096  79.050  1.00  0.15              
ATOM     77  CA  ARG A  79     -18.960 -29.307  81.098  1.00  0.12              
ATOM     78  CA  GLY A  80     -20.876 -26.060  80.573  1.00  0.10              
ATOM     79  CA  ILE A  81     -21.460 -23.030  78.424  1.00  0.10              
ATOM     80  CA  ASP A  82     -21.890 -19.539  79.808  1.00  0.08              
ATOM     81  CA  SER A  83     -25.010 -17.408  79.435  1.00  0.08              
ATOM     82  CA  GLU A  84     -25.155 -14.409  77.128  1.00  0.09              
ATOM     83  CA  ASP A  85     -24.794 -12.080  80.166  1.00  0.17              
ATOM     84  CA  ALA A  86     -21.742 -13.836  81.499  1.00  0.14              
ATOM     85  CA  TYR A  87     -20.182 -13.845  78.044  1.00  0.12              
ATOM     86  CA  PRO A  88     -21.545 -11.049  75.684  1.00  0.17              
ATOM     87  CA  TYR A  89     -21.359 -11.420  71.935  1.00  0.16              
ATOM     88  CA  VAL A  90     -18.935  -8.895  70.395  1.00  0.26              
ATOM     89  CA  GLY A  91     -18.799 -10.436  66.907  1.00  0.19              
ATOM     90  CA  GLN A  92     -15.024 -10.740  66.824  1.00  0.22              
ATOM     91  CA  GLU A  93     -12.738 -13.643  67.699  1.00  0.18              
ATOM     92  CA  GLU A  94     -10.960 -13.236  71.037  1.00  0.32              
ATOM     93  CA  SER A  95      -9.063 -15.429  73.465  1.00  0.32              
ATOM     94  CA  CYS A  96     -11.169 -17.989  75.316  1.00  0.17              
ATOM     95  CA  MET A  97     -12.462 -16.387  78.514  1.00  0.30              
ATOM     96  CA  TYR A  98     -14.830 -19.069  79.820  1.00  0.22              
ATOM     97  CA  ASN A  99     -16.060 -18.205  83.332  1.00  0.24              
ATOM     98  CA  PRO A 100     -17.501 -21.178  85.213  1.00  0.24              
ATOM     99  CA  THR A 101     -19.553 -18.939  87.526  1.00  0.29              
ATOM    100  CA  GLY A 102     -21.557 -17.838  84.461  1.00  0.15              
ATOM    101  CA  LYS A 103     -22.372 -21.457  83.437  1.00  0.11              
ATOM    102  CA  ALA A 104     -26.023 -21.638  82.386  1.00  0.12              
ATOM    103  CA  ALA A 105     -26.097 -24.987  80.607  1.00  0.15              
ATOM    104  CA  LYS A 106     -24.280 -28.275  80.024  1.00  0.12              
ATOM    105  CA  CYS A 107     -24.248 -30.904  77.302  1.00  0.10              
ATOM    106  CA  ARG A 108     -23.910 -34.674  77.330  1.00  0.11              
ATOM    107  CA  GLY A 109     -23.481 -35.273  73.648  1.00  0.11              
ATOM    108  CA  TYR A 110     -25.325 -34.857  70.353  1.00  0.10              
ATOM    109  CA  ARG A 111     -27.387 -37.007  67.987  1.00  0.17              
ATOM    110  CA  GLU A 112     -27.094 -36.689  64.222  1.00  0.14              
ATOM    111  CA  ILE A 113     -30.029 -37.203  61.848  1.00  0.14              
ATOM    112  CA  PRO A 114     -29.465 -39.596  58.905  1.00  0.18              
ATOM    113  CA  GLU A 115     -28.163 -37.732  55.868  1.00  0.15              
ATOM    114  CA  GLY A 116     -30.908 -36.500  53.539  1.00  0.11              
ATOM    115  CA  ASN A 117     -33.609 -38.095  55.697  1.00  0.13              
ATOM    116  CA  GLU A 118     -36.341 -35.449  56.149  1.00  0.11              
ATOM    117  CA  LYS A 119     -38.654 -37.964  57.824  1.00  0.14              
ATOM    118  CA  ALA A 120     -36.021 -38.426  60.488  1.00  0.13              
ATOM    119  CA  LEU A 121     -35.643 -34.661  60.807  1.00  0.10              
ATOM    120  CA  LYS A 122     -39.417 -34.453  61.332  1.00  0.11              
ATOM    121  CA  ARG A 123     -39.540 -37.229  63.931  1.00  0.13              
ATOM    122  CA  ALA A 124     -36.699 -35.475  65.773  1.00  0.11              
ATOM    123  CA  VAL A 125     -38.307 -32.003  65.790  1.00  0.09              
ATOM    124  CA  ALA A 126     -41.639 -33.314  67.096  1.00  0.13              
ATOM    125  CA  ARG A 127     -39.934 -35.207  69.915  1.00  0.17              
ATOM    126  CA  VAL A 128     -36.787 -33.338  70.977  1.00  0.15              
ATOM    127  CA  GLY A 129     -37.501 -29.826  69.771  1.00  0.10              
ATOM    128  CA  PRO A 130     -35.426 -27.322  67.725  1.00  0.06              
ATOM    129  CA  VAL A 131     -32.665 -29.036  65.726  1.00  0.07              
ATOM    130  CA  SER A 132     -29.536 -27.474  64.217  1.00  0.05              
ATOM    131  CA  VAL A 133     -29.359 -27.692  60.436  1.00  0.07              
ATOM    132  CA  ALA A 134     -27.080 -26.600  57.608  1.00  0.08              
ATOM    133  CA  ILE A 135     -28.441 -25.403  54.285  1.00  0.08              
ATOM    134  CA  ASP A 136     -27.286 -23.625  51.137  1.00  0.08              
ATOM    135  CA  ALA A 137     -28.207 -19.979  51.663  1.00  0.16              
ATOM    136  CA  SER A 138     -26.157 -18.543  48.734  1.00  0.25              
ATOM    137  CA  LEU A 139     -29.037 -17.904  46.359  1.00  0.20              
ATOM    138  CA  THR A 140     -30.169 -14.321  46.062  1.00  0.25              
ATOM    139  CA  SER A 141     -33.768 -15.549  46.384  1.00  0.21              
ATOM    140  CA  PHE A 142     -32.904 -16.716  49.888  1.00  0.16              
ATOM    141  CA  GLN A 143     -31.289 -13.347  50.544  1.00  0.23              
ATOM    142  CA  PHE A 144     -34.414 -11.393  49.598  1.00  0.24              
ATOM    143  CA  TYR A 145     -37.016 -13.817  50.960  1.00  0.18              
ATOM    144  CA  SER A 146     -39.886 -12.039  52.736  1.00  0.15              
ATOM    145  CA  LYS A 147     -42.879 -14.455  52.703  1.00  0.26              
ATOM    146  CA  GLY A 148     -44.357 -17.765  51.604  1.00  0.29              
ATOM    147  CA  VAL A 149     -42.714 -21.203  51.398  1.00  0.12              
ATOM    148  CA  TYR A 150     -39.232 -20.672  49.964  1.00  0.13              
ATOM    149  CA  TYR A 151     -38.027 -23.001  47.222  1.00  0.20              
ATOM    150  CA  ASP A 152     -35.610 -22.380  44.360  1.00  0.22              
ATOM    151  CA  GLU A 153     -34.494 -25.196  42.047  1.00  0.31              
ATOM    152  CA  SER A 154     -31.017 -23.587  41.925  1.00  0.28              
ATOM    153  CA  CYS A 155     -30.400 -24.362  45.616  1.00  0.16              
ATOM    154  CA  ASN A 156     -27.510 -26.766  46.179  1.00  0.14              
ATOM    155  CA  SER A 157     -27.900 -29.745  48.498  1.00  0.12              
ATOM    156  CA  ASP A 158     -24.154 -30.260  48.093  1.00  0.22              
ATOM    157  CA  ASN A 159     -23.126 -26.695  48.866  1.00  0.18              
ATOM    158  CA  LEU A 160     -24.077 -26.237  52.511  1.00  0.12              
ATOM    159  CA  ASN A 161     -22.764 -22.841  53.648  1.00  0.16              
ATOM    160  CA  HIS A 162     -25.065 -21.550  56.389  1.00  0.12              
ATOM    161  CA  ALA A 163     -25.868 -23.004  59.817  1.00  0.07              
ATOM    162  CA  VAL A 164     -29.400 -22.278  60.994  1.00  0.07              
ATOM    163  CA  LEU A 165     -32.232 -23.578  63.297  1.00  0.06              
ATOM    164  CA  ALA A 166     -35.177 -25.897  62.487  1.00  0.06              
ATOM    165  CA  VAL A 167     -37.806 -24.605  64.920  1.00  0.07              
ATOM    166  CA  GLY A 168     -40.827 -26.555  63.691  1.00  0.08              
ATOM    167  CA  TYR A 169     -42.675 -27.654  60.571  1.00  0.09              
ATOM    168  CA  GLY A 170     -46.095 -27.412  59.018  1.00  0.19              
ATOM    169  CA  ILE A 171     -47.941 -26.643  55.812  1.00  0.17              
ATOM    170  CA  GLN A 172     -49.141 -23.377  54.313  1.00  0.31              
ATOM    171  CA  LYS A 173     -51.442 -23.317  51.299  1.00  0.65              
ATOM    172  CA  GLY A 174     -50.935 -26.849  50.496  1.00  0.51              
ATOM    173  CA  ASN A 175     -47.123 -26.579  50.739  1.00  0.25              
ATOM    174  CA  LYS A 176     -45.245 -28.419  53.511  1.00  0.13              
ATOM    175  CA  HIS A 177     -42.392 -26.433  55.026  1.00  0.07              
ATOM    176  CA  TRP A 178     -39.812 -26.209  57.806  1.00  0.07              
ATOM    177  CA  ILE A 179     -39.890 -23.217  60.156  1.00  0.07              
ATOM    178  CA  ILE A 180     -36.293 -21.927  60.057  1.00  0.08              
ATOM    179  CA  LYS A 181     -34.861 -19.345  62.463  1.00  0.08              
ATOM    180  CA  ASN A 182     -32.009 -17.339  60.922  1.00  0.10              
ATOM    181  CA  SER A 183     -29.358 -15.202  62.659  1.00  0.11              
ATOM    182  CA  TRP A 184     -29.517 -12.170  60.305  1.00  0.12              
ATOM    183  CA  GLY A 185     -31.706 -10.110  62.610  1.00  0.12              
ATOM    184  CA  GLU A 186     -35.423  -9.247  62.664  1.00  0.12              
ATOM    185  CA  ASN A 187     -35.231  -6.996  59.617  1.00  0.24              
ATOM    186  CA  TRP A 188     -34.445 -10.142  57.591  1.00  0.15              
ATOM    187  CA  GLY A 189     -37.046 -12.387  56.032  1.00  0.12              
ATOM    188  CA  ASN A 190     -40.259 -12.701  57.977  1.00  0.12              
ATOM    189  CA  LYS A 191     -39.155 -11.208  61.282  1.00  0.14              
ATOM    190  CA  GLY A 192     -35.961 -13.302  61.198  1.00  0.09              
ATOM    191  CA  TYR A 193     -37.611 -16.527  60.010  1.00  0.10              
ATOM    192  CA  ILE A 194     -38.041 -18.416  56.774  1.00  0.12              
ATOM    193  CA  LEU A 195     -40.461 -21.182  55.739  1.00  0.08              
ATOM    194  CA  MET A 196     -38.409 -23.641  53.695  1.00  0.08              
ATOM    195  CA  ALA A 197     -39.738 -26.398  51.413  1.00  0.09              
ATOM    196  CA  ARG A 198     -40.334 -29.736  53.226  1.00  0.10              
ATOM    197  CA  ASN A 199     -40.407 -33.038  51.272  1.00  0.16              
ATOM    198  CA  LYS A 200     -39.357 -31.419  48.018  1.00  0.15              
ATOM    199  CA  ASN A 201     -36.272 -33.595  47.481  1.00  0.19              
ATOM    200  CA  ASN A 202     -34.120 -32.341  50.414  1.00  0.12              
ATOM    201  CA  ALA A 203     -34.447 -28.656  49.394  1.00  0.11              
ATOM    202  CA  CYS A 204     -31.082 -26.882  49.855  1.00  0.07              
ATOM    203  CA  GLY A 205     -29.634 -29.882  51.694  1.00  0.07              
ATOM    204  CA  ILE A 206     -31.880 -29.108  54.700  1.00  0.07              
ATOM    205  CA  ALA A 207     -31.609 -32.670  56.061  1.00  0.08              
ATOM    206  CA  ASN A 208     -27.967 -33.376  55.139  1.00  0.09              
ATOM    207  CA  LEU A 209     -26.231 -31.960  58.207  1.00  0.10              
ATOM    208  CA  ALA A 210     -28.617 -31.886  61.151  1.00  0.09              
ATOM    209  CA  SER A 211     -27.862 -32.536  64.814  1.00  0.09              
ATOM    210  CA  PHE A 212     -28.976 -31.637  68.347  1.00  0.10              
ATOM    211  CA  PRO A 213     -27.417 -31.903  71.841  1.00  0.09              
ATOM    212  CA  LYS A 214     -28.452 -34.276  74.655  1.00  0.12              
ATOM    213  CA  MET A 215     -28.607 -33.210  78.290  1.00  0.16              
ENDMDL
MODEL       18
ATOM      1  CA  ASP A   3     -48.872 -32.677  61.351  1.00  0.45              
ATOM      2  CA  SER A   4     -47.582 -29.285  62.491  1.00  0.20              
ATOM      3  CA  VAL A   5     -45.503 -28.069  65.400  1.00  0.15              
ATOM      4  CA  ASP A   6     -44.128 -24.617  66.143  1.00  0.13              
ATOM      5  CA  TYR A   7     -41.857 -24.576  69.186  1.00  0.11              
ATOM      6  CA  ARG A   8     -42.059 -20.774  69.248  1.00  0.14              
ATOM      7  CA  LYS A   9     -45.659 -21.152  70.449  1.00  0.25              
ATOM      8  CA  LYS A  10     -44.249 -23.458  73.135  1.00  0.21              
ATOM      9  CA  GLY A  11     -41.698 -20.914  74.343  1.00  0.18              
ATOM     10  CA  TYR A  12     -38.652 -22.999  73.380  1.00  0.11              
ATOM     11  CA  VAL A  13     -37.225 -20.300  71.133  1.00  0.14              
ATOM     12  CA  THR A  14     -35.322 -17.179  72.173  1.00  0.18              
ATOM     13  CA  PRO A  15     -35.681 -13.957  70.119  1.00  0.25              
ATOM     14  CA  VAL A  16     -33.864 -13.676  66.777  1.00  0.16              
ATOM     15  CA  LYS A  17     -30.219 -12.650  67.046  1.00  0.16              
ATOM     16  CA  ASN A  18     -27.915 -10.960  64.556  1.00  0.11              
ATOM     17  CA  GLN A  19     -24.553 -12.607  63.900  1.00  0.15              
ATOM     18  CA  GLY A  20     -23.256  -9.412  62.316  1.00  0.25              
ATOM     19  CA  GLN A  21     -20.120  -9.473  60.150  1.00  0.32              
ATOM     20  CA  CYS A  22     -18.788 -12.631  61.779  1.00  0.14              
ATOM     21  CA  GLY A  23     -19.143 -16.120  60.340  1.00  0.11              
ATOM     22  CA  SER A  24     -20.593 -17.451  63.579  1.00  0.08              
ATOM     23  CA  CYS A  25     -23.711 -19.145  62.159  1.00  0.07              
ATOM     24  CA  TRP A  26     -22.524 -22.495  63.597  1.00  0.06              
ATOM     25  CA  ALA A  27     -22.380 -20.922  67.065  1.00  0.06              
ATOM     26  CA  PHE A  28     -25.856 -19.391  66.785  1.00  0.06              
ATOM     27  CA  SER A  29     -27.190 -22.623  65.337  1.00  0.06              
ATOM     28  CA  SER A  30     -25.643 -24.551  68.261  1.00  0.06              
ATOM     29  CA  VAL A  31     -26.814 -22.126  70.941  1.00  0.07              
ATOM     30  CA  GLY A  32     -30.392 -22.230  69.653  1.00  0.07              
ATOM     31  CA  ALA A  33     -30.546 -26.024  69.955  1.00  0.06              
ATOM     32  CA  LEU A  34     -29.129 -25.961  73.509  1.00  0.06              
ATOM     33  CA  GLU A  35     -31.531 -23.176  74.484  1.00  0.07              
ATOM     34  CA  GLY A  36     -34.337 -25.430  73.267  1.00  0.07              
ATOM     35  CA  GLN A  37     -33.200 -28.373  75.376  1.00  0.09              
ATOM     36  CA  LEU A  38     -32.493 -26.243  78.446  1.00  0.09              
ATOM     37  CA  LYS A  39     -36.154 -25.241  78.195  1.00  0.09              
ATOM     38  CA  LYS A  40     -37.304 -28.840  77.805  1.00  0.15              
ATOM     39  CA  LYS A  41     -35.217 -29.872  80.834  1.00  0.21              
ATOM     40  CA  THR A  42     -35.394 -27.039  83.390  1.00  0.28              
ATOM     41  CA  GLY A  43     -38.461 -25.192  82.170  1.00  0.23              
ATOM     42  CA  LYS A  44     -36.443 -21.986  81.800  1.00  0.25              
ATOM     43  CA  LEU A  45     -35.595 -20.251  78.508  1.00  0.14              
ATOM     44  CA  LEU A  46     -32.352 -18.237  78.700  1.00  0.20              
ATOM     45  CA  ASN A  47     -29.911 -16.800  76.120  1.00  0.14              
ATOM     46  CA  LEU A  48     -26.768 -18.938  75.855  1.00  0.08              
ATOM     47  CA  SER A  49     -23.415 -17.528  74.682  1.00  0.08              
ATOM     48  CA  PRO A  50     -22.438 -18.017  70.998  1.00  0.07              
ATOM     49  CA  GLN A  51     -19.338 -15.888  71.678  1.00  0.07              
ATOM     50  CA  ASN A  52     -18.145 -18.426  74.292  1.00  0.08              
ATOM     51  CA  LEU A  53     -18.216 -20.929  71.443  1.00  0.07              
ATOM     52  CA  VAL A  54     -16.568 -18.603  68.898  1.00  0.07              
ATOM     53  CA  ASP A  55     -13.633 -17.798  71.250  1.00  0.10              
ATOM     54  CA  CYS A  56     -13.295 -21.279  72.800  1.00  0.11              
ATOM     55  CA  VAL A  57     -13.888 -24.001  70.201  1.00  0.11              
ATOM     56  CA  SER A  58     -10.382 -24.613  68.819  1.00  0.19              
ATOM     57  CA  GLU A  59     -11.697 -27.330  66.476  1.00  0.19              
ATOM     58  CA  ASN A  60     -13.727 -24.560  64.820  1.00  0.14              
ATOM     59  CA  ASP A  61     -12.503 -21.322  63.324  1.00  0.12              
ATOM     60  CA  GLY A  62     -14.432 -18.594  65.130  1.00  0.11              
ATOM     61  CA  CYS A  63     -15.577 -16.048  62.553  1.00  0.11              
ATOM     62  CA  GLY A  64     -13.971 -18.205  59.873  1.00  0.14              
ATOM     63  CA  GLY A  65     -16.570 -20.973  60.155  1.00  0.13              
ATOM     64  CA  GLY A  66     -17.187 -24.242  61.961  1.00  0.14              
ATOM     65  CA  TYR A  67     -19.518 -27.099  62.877  1.00  0.10              
ATOM     66  CA  MET A  68     -22.292 -27.446  65.444  1.00  0.08              
ATOM     67  CA  THR A  69     -21.032 -30.954  66.339  1.00  0.09              
ATOM     68  CA  ASN A  70     -17.650 -29.575  67.421  1.00  0.10              
ATOM     69  CA  ALA A  71     -19.522 -26.941  69.431  1.00  0.08              
ATOM     70  CA  PHE A  72     -21.596 -29.529  71.355  1.00  0.08              
ATOM     71  CA  GLN A  73     -18.439 -31.536  72.184  1.00  0.10              
ATOM     72  CA  TYR A  74     -16.739 -28.417  73.499  1.00  0.09              
ATOM     73  CA  VAL A  75     -19.748 -27.772  75.738  1.00  0.08              
ATOM     74  CA  GLN A  76     -19.744 -31.398  76.862  1.00  0.09              
ATOM     75  CA  LYS A  77     -16.037 -31.514  77.715  1.00  0.14              
ATOM     76  CA  ASN A  78     -15.985 -27.992  79.102  1.00  0.15              
ATOM     77  CA  ARG A  79     -18.982 -29.193  81.155  1.00  0.12              
ATOM     78  CA  GLY A  80     -20.899 -26.001  80.587  1.00  0.10              
ATOM     79  CA  ILE A  81     -21.492 -22.962  78.424  1.00  0.10              
ATOM     80  CA  ASP A  82     -21.948 -19.461  79.775  1.00  0.08              
ATOM     81  CA  SER A  83     -25.068 -17.356  79.379  1.00  0.08              
ATOM     82  CA  GLU A  84     -25.237 -14.372  77.027  1.00  0.09              
ATOM     83  CA  ASP A  85     -24.906 -12.009  80.046  1.00  0.17              
ATOM     84  CA  ALA A  86     -21.829 -13.754  81.433  1.00  0.14              
ATOM     85  CA  TYR A  87     -20.288 -13.752  77.955  1.00  0.12              
ATOM     86  CA  PRO A  88     -21.629 -11.005  75.584  1.00  0.17              
ATOM     87  CA  TYR A  89     -21.384 -11.401  71.815  1.00  0.16              
ATOM     88  CA  VAL A  90     -18.931  -8.898  70.308  1.00  0.26              
ATOM     89  CA  GLY A  91     -18.785 -10.450  66.847  1.00  0.19              
ATOM     90  CA  GLN A  92     -15.003 -10.757  66.744  1.00  0.22              
ATOM     91  CA  GLU A  93     -12.725 -13.656  67.653  1.00  0.18              
ATOM     92  CA  GLU A  94     -10.972 -13.205  70.998  1.00  0.32              
ATOM     93  CA  SER A  95      -9.092 -15.375  73.472  1.00  0.32              
ATOM     94  CA  CYS A  96     -11.219 -17.905  75.337  1.00  0.17              
ATOM     95  CA  MET A  97     -12.552 -16.237  78.495  1.00  0.30              
ATOM     96  CA  TYR A  98     -14.919 -18.896  79.830  1.00  0.22              
ATOM     97  CA  ASN A  99     -16.162 -18.029  83.323  1.00  0.24              
ATOM     98  CA  PRO A 100     -17.579 -21.012  85.223  1.00  0.24              
ATOM     99  CA  THR A 101     -19.667 -18.768  87.503  1.00  0.29              
ATOM    100  CA  GLY A 102     -21.636 -17.748  84.427  1.00  0.15              
ATOM    101  CA  LYS A 103     -22.441 -21.342  83.417  1.00  0.11              
ATOM    102  CA  ALA A 104     -26.068 -21.585  82.356  1.00  0.12              
ATOM    103  CA  ALA A 105     -26.119 -24.948  80.604  1.00  0.15              
ATOM    104  CA  LYS A 106     -24.295 -28.216  80.025  1.00  0.12              
ATOM    105  CA  CYS A 107     -24.240 -30.877  77.327  1.00  0.10              
ATOM    106  CA  ARG A 108     -23.865 -34.638  77.355  1.00  0.11              
ATOM    107  CA  GLY A 109     -23.451 -35.260  73.664  1.00  0.11              
ATOM    108  CA  TYR A 110     -25.274 -34.889  70.372  1.00  0.10              
ATOM    109  CA  ARG A 111     -27.305 -37.040  67.979  1.00  0.17              
ATOM    110  CA  GLU A 112     -27.102 -36.742  64.209  1.00  0.14              
ATOM    111  CA  ILE A 113     -30.030 -37.243  61.825  1.00  0.14              
ATOM    112  CA  PRO A 114     -29.493 -39.614  58.864  1.00  0.18              
ATOM    113  CA  GLU A 115     -28.204 -37.757  55.814  1.00  0.15              
ATOM    114  CA  GLY A 116     -30.933 -36.503  53.507  1.00  0.11              
ATOM    115  CA  ASN A 117     -33.644 -38.104  55.649  1.00  0.13              
ATOM    116  CA  GLU A 118     -36.374 -35.456  56.110  1.00  0.11              
ATOM    117  CA  LYS A 119     -38.680 -37.978  57.784  1.00  0.14              
ATOM    118  CA  ALA A 120     -36.033 -38.449  60.448  1.00  0.13              
ATOM    119  CA  LEU A 121     -35.650 -34.692  60.773  1.00  0.10              
ATOM    120  CA  LYS A 122     -39.422 -34.485  61.310  1.00  0.11              
ATOM    121  CA  ARG A 123     -39.534 -37.278  63.893  1.00  0.13              
ATOM    122  CA  ALA A 124     -36.689 -35.515  65.745  1.00  0.11              
ATOM    123  CA  VAL A 125     -38.296 -32.050  65.774  1.00  0.09              
ATOM    124  CA  ALA A 126     -41.625 -33.360  67.088  1.00  0.13              
ATOM    125  CA  ARG A 127     -39.900 -35.287  69.886  1.00  0.17              
ATOM    126  CA  VAL A 128     -36.759 -33.401  70.952  1.00  0.15              
ATOM    127  CA  GLY A 129     -37.485 -29.872  69.762  1.00  0.10              
ATOM    128  CA  PRO A 130     -35.412 -27.375  67.714  1.00  0.06              
ATOM    129  CA  VAL A 131     -32.648 -29.084  65.713  1.00  0.07              
ATOM    130  CA  SER A 132     -29.521 -27.516  64.207  1.00  0.05              
ATOM    131  CA  VAL A 133     -29.350 -27.737  60.425  1.00  0.07              
ATOM    132  CA  ALA A 134     -27.076 -26.640  57.595  1.00  0.08              
ATOM    133  CA  ILE A 135     -28.440 -25.439  54.276  1.00  0.08              
ATOM    134  CA  ASP A 136     -27.283 -23.659  51.130  1.00  0.08              
ATOM    135  CA  ALA A 137     -28.183 -20.002  51.672  1.00  0.16              
ATOM    136  CA  SER A 138     -26.123 -18.572  48.747  1.00  0.25              
ATOM    137  CA  LEU A 139     -28.999 -17.897  46.387  1.00  0.20              
ATOM    138  CA  THR A 140     -30.101 -14.302  46.117  1.00  0.25              
ATOM    139  CA  SER A 141     -33.714 -15.507  46.427  1.00  0.21              
ATOM    140  CA  PHE A 142     -32.846 -16.696  49.935  1.00  0.16              
ATOM    141  CA  GLN A 143     -31.209 -13.349  50.609  1.00  0.23              
ATOM    142  CA  PHE A 144     -34.303 -11.357  49.685  1.00  0.24              
ATOM    143  CA  TYR A 145     -36.931 -13.763  51.019  1.00  0.18              
ATOM    144  CA  SER A 146     -39.819 -11.987  52.775  1.00  0.15              
ATOM    145  CA  LYS A 147     -42.817 -14.366  52.742  1.00  0.26              
ATOM    146  CA  GLY A 148     -44.333 -17.700  51.637  1.00  0.29              
ATOM    147  CA  VAL A 149     -42.701 -21.125  51.434  1.00  0.12              
ATOM    148  CA  TYR A 150     -39.211 -20.593  50.013  1.00  0.13              
ATOM    149  CA  TYR A 151     -38.038 -22.919  47.255  1.00  0.20              
ATOM    150  CA  ASP A 152     -35.621 -22.302  44.388  1.00  0.22              
ATOM    151  CA  GLU A 153     -34.541 -25.112  42.057  1.00  0.31              
ATOM    152  CA  SER A 154     -31.043 -23.546  41.935  1.00  0.28              
ATOM    153  CA  CYS A 155     -30.428 -24.343  45.621  1.00  0.16              
ATOM    154  CA  ASN A 156     -27.557 -26.772  46.159  1.00  0.14              
ATOM    155  CA  SER A 157     -27.953 -29.758  48.470  1.00  0.12              
ATOM    156  CA  ASP A 158     -24.222 -30.304  48.038  1.00  0.22              
ATOM    157  CA  ASN A 159     -23.160 -26.752  48.829  1.00  0.18              
ATOM    158  CA  LEU A 160     -24.090 -26.302  52.480  1.00  0.12              
ATOM    159  CA  ASN A 161     -22.745 -22.924  53.631  1.00  0.16              
ATOM    160  CA  HIS A 162     -25.025 -21.626  56.378  1.00  0.12              
ATOM    161  CA  ALA A 163     -25.854 -23.051  59.809  1.00  0.07              
ATOM    162  CA  VAL A 164     -29.383 -22.322  60.981  1.00  0.07              
ATOM    163  CA  LEU A 165     -32.214 -23.623  63.285  1.00  0.06              
ATOM    164  CA  ALA A 166     -35.168 -25.927  62.482  1.00  0.06              
ATOM    165  CA  VAL A 167     -37.792 -24.647  64.922  1.00  0.07              
ATOM    166  CA  GLY A 168     -40.817 -26.584  63.690  1.00  0.08              
ATOM    167  CA  TYR A 169     -42.667 -27.679  60.566  1.00  0.09              
ATOM    168  CA  GLY A 170     -46.096 -27.414  59.031  1.00  0.19              
ATOM    169  CA  ILE A 171     -47.960 -26.550  55.868  1.00  0.17              
ATOM    170  CA  GLN A 172     -49.112 -23.220  54.476  1.00  0.31              
ATOM    171  CA  LYS A 173     -51.450 -23.025  51.509  1.00  0.65              
ATOM    172  CA  GLY A 174     -50.991 -26.643  50.564  1.00  0.51              
ATOM    173  CA  ASN A 175     -47.194 -26.380  50.800  1.00  0.25              
ATOM    174  CA  LYS A 176     -45.305 -28.292  53.506  1.00  0.13              
ATOM    175  CA  HIS A 177     -42.420 -26.370  55.042  1.00  0.07              
ATOM    176  CA  TRP A 178     -39.821 -26.196  57.806  1.00  0.07              
ATOM    177  CA  ILE A 179     -39.883 -23.225  60.178  1.00  0.07              
ATOM    178  CA  ILE A 180     -36.282 -21.946  60.073  1.00  0.08              
ATOM    179  CA  LYS A 181     -34.832 -19.378  62.483  1.00  0.08              
ATOM    180  CA  ASN A 182     -31.983 -17.377  60.928  1.00  0.10              
ATOM    181  CA  SER A 183     -29.329 -15.240  62.659  1.00  0.11              
ATOM    182  CA  TRP A 184     -29.483 -12.215  60.318  1.00  0.12              
ATOM    183  CA  GLY A 185     -31.669 -10.131  62.631  1.00  0.12              
ATOM    184  CA  GLU A 186     -35.364  -9.269  62.729  1.00  0.12              
ATOM    185  CA  ASN A 187     -35.184  -6.993  59.695  1.00  0.24              
ATOM    186  CA  TRP A 188     -34.391 -10.121  57.663  1.00  0.15              
ATOM    187  CA  GLY A 189     -37.008 -12.383  56.070  1.00  0.12              
ATOM    188  CA  ASN A 190     -40.210 -12.686  58.024  1.00  0.12              
ATOM    189  CA  LYS A 191     -39.103 -11.214  61.342  1.00  0.14              
ATOM    190  CA  GLY A 192     -35.930 -13.311  61.227  1.00  0.09              
ATOM    191  CA  TYR A 193     -37.577 -16.534  60.064  1.00  0.10              
ATOM    192  CA  ILE A 194     -38.010 -18.404  56.809  1.00  0.12              
ATOM    193  CA  LEU A 195     -40.451 -21.152  55.776  1.00  0.08              
ATOM    194  CA  MET A 196     -38.416 -23.607  53.713  1.00  0.08              
ATOM    195  CA  ALA A 197     -39.766 -26.354  51.418  1.00  0.09              
ATOM    196  CA  ARG A 198     -40.411 -29.676  53.213  1.00  0.10              
ATOM    197  CA  ASN A 199     -40.479 -32.985  51.260  1.00  0.16              
ATOM    198  CA  LYS A 200     -39.428 -31.351  48.012  1.00  0.15              
ATOM    199  CA  ASN A 201     -36.349 -33.544  47.467  1.00  0.19              
ATOM    200  CA  ASN A 202     -34.186 -32.318  50.404  1.00  0.12              
ATOM    201  CA  ALA A 203     -34.483 -28.633  49.397  1.00  0.11              
ATOM    202  CA  CYS A 204     -31.112 -26.879  49.852  1.00  0.07              
ATOM    203  CA  GLY A 205     -29.664 -29.892  51.678  1.00  0.07              
ATOM    204  CA  ILE A 206     -31.903 -29.121  54.692  1.00  0.07              
ATOM    205  CA  ALA A 207     -31.627 -32.684  56.045  1.00  0.08              
ATOM    206  CA  ASN A 208     -27.994 -33.397  55.107  1.00  0.09              
ATOM    207  CA  LEU A 209     -26.241 -32.010  58.179  1.00  0.10              
ATOM    208  CA  ALA A 210     -28.609 -31.924  61.141  1.00  0.09              
ATOM    209  CA  SER A 211     -27.842 -32.575  64.801  1.00  0.09              
ATOM    210  CA  PHE A 212     -28.937 -31.686  68.335  1.00  0.10              
ATOM    211  CA  PRO A 213     -27.392 -31.928  71.836  1.00  0.09              
ATOM    212  CA  LYS A 214     -28.410 -34.291  74.666  1.00  0.12              
ATOM    213  CA  MET A 215     -28.574 -33.222  78.300  1.00  0.16              
ENDMDL
MODEL       19
ATOM      1  CA  ASP A   3     -48.842 -32.724  61.315  1.00  0.45              
ATOM      2  CA  SER A   4     -47.573 -29.329  62.487  1.00  0.20              
ATOM      3  CA  VAL A   5     -45.485 -28.136  65.398  1.00  0.15              
ATOM      4  CA  ASP A   6     -44.125 -24.683  66.145  1.00  0.13              
ATOM      5  CA  TYR A   7     -41.851 -24.665  69.186  1.00  0.11              
ATOM      6  CA  ARG A   8     -42.082 -20.862  69.262  1.00  0.14              
ATOM      7  CA  LYS A   9     -45.675 -21.261  70.469  1.00  0.25              
ATOM      8  CA  LYS A  10     -44.244 -23.569  73.144  1.00  0.21              
ATOM      9  CA  GLY A  11     -41.704 -20.978  74.348  1.00  0.18              
ATOM     10  CA  TYR A  12     -38.652 -23.086  73.372  1.00  0.11              
ATOM     11  CA  VAL A  13     -37.239 -20.362  71.124  1.00  0.14              
ATOM     12  CA  THR A  14     -35.351 -17.232  72.159  1.00  0.18              
ATOM     13  CA  PRO A  15     -35.677 -14.001  70.113  1.00  0.25              
ATOM     14  CA  VAL A  16     -33.813 -13.719  66.797  1.00  0.16              
ATOM     15  CA  LYS A  17     -30.160 -12.701  67.054  1.00  0.16              
ATOM     16  CA  ASN A  18     -27.858 -11.013  64.561  1.00  0.11              
ATOM     17  CA  GLN A  19     -24.508 -12.663  63.848  1.00  0.15              
ATOM     18  CA  GLY A  20     -23.235  -9.460  62.254  1.00  0.25              
ATOM     19  CA  GLN A  21     -20.098  -9.564  60.049  1.00  0.32              
ATOM     20  CA  CYS A  22     -18.758 -12.697  61.715  1.00  0.14              
ATOM     21  CA  GLY A  23     -19.117 -16.178  60.314  1.00  0.11              
ATOM     22  CA  SER A  24     -20.568 -17.502  63.552  1.00  0.08              
ATOM     23  CA  CYS A  25     -23.686 -19.203  62.138  1.00  0.07              
ATOM     24  CA  TRP A  26     -22.495 -22.568  63.585  1.00  0.06              
ATOM     25  CA  ALA A  27     -22.368 -20.954  67.052  1.00  0.06              
ATOM     26  CA  PHE A  28     -25.840 -19.444  66.753  1.00  0.06              
ATOM     27  CA  SER A  29     -27.174 -22.670  65.323  1.00  0.06              
ATOM     28  CA  SER A  30     -25.630 -24.586  68.256  1.00  0.06              
ATOM     29  CA  VAL A  31     -26.811 -22.155  70.923  1.00  0.07              
ATOM     30  CA  GLY A  32     -30.389 -22.262  69.639  1.00  0.07              
ATOM     31  CA  ALA A  33     -30.536 -26.059  69.944  1.00  0.06              
ATOM     32  CA  LEU A  34     -29.120 -25.993  73.496  1.00  0.06              
ATOM     33  CA  GLU A  35     -31.535 -23.220  74.465  1.00  0.07              
ATOM     34  CA  GLY A  36     -34.332 -25.469  73.255  1.00  0.07              
ATOM     35  CA  GLN A  37     -33.181 -28.425  75.359  1.00  0.09              
ATOM     36  CA  LEU A  38     -32.486 -26.291  78.429  1.00  0.09              
ATOM     37  CA  LYS A  39     -36.153 -25.317  78.178  1.00  0.09              
ATOM     38  CA  LYS A  40     -37.281 -28.923  77.785  1.00  0.15              
ATOM     39  CA  LYS A  41     -35.188 -29.945  80.813  1.00  0.21              
ATOM     40  CA  THR A  42     -35.382 -27.107  83.375  1.00  0.28              
ATOM     41  CA  GLY A  43     -38.458 -25.253  82.160  1.00  0.23              
ATOM     42  CA  LYS A  44     -36.455 -22.067  81.787  1.00  0.25              
ATOM     43  CA  LEU A  45     -35.618 -20.320  78.497  1.00  0.14              
ATOM     44  CA  LEU A  46     -32.395 -18.271  78.667  1.00  0.20              
ATOM     45  CA  ASN A  47     -29.971 -16.822  76.077  1.00  0.14              
ATOM     46  CA  LEU A  48     -26.805 -18.925  75.800  1.00  0.08              
ATOM     47  CA  SER A  49     -23.451 -17.506  74.636  1.00  0.08              
ATOM     48  CA  PRO A  50     -22.450 -18.021  70.960  1.00  0.07              
ATOM     49  CA  GLN A  51     -19.364 -15.872  71.630  1.00  0.07              
ATOM     50  CA  ASN A  52     -18.177 -18.383  74.274  1.00  0.08              
ATOM     51  CA  LEU A  53     -18.221 -20.910  71.446  1.00  0.07              
ATOM     52  CA  VAL A  54     -16.568 -18.602  68.889  1.00  0.07              
ATOM     53  CA  ASP A  55     -13.650 -17.764  71.250  1.00  0.10              
ATOM     54  CA  CYS A  56     -13.306 -21.232  72.831  1.00  0.11              
ATOM     55  CA  VAL A  57     -13.879 -23.975  70.248  1.00  0.11              
ATOM     56  CA  SER A  58     -10.368 -24.593  68.879  1.00  0.19              
ATOM     57  CA  GLU A  59     -11.662 -27.337  66.575  1.00  0.19              
ATOM     58  CA  ASN A  60     -13.700 -24.594  64.874  1.00  0.14              
ATOM     59  CA  ASP A  61     -12.473 -21.369  63.353  1.00  0.12              
ATOM     60  CA  GLY A  62     -14.418 -18.619  65.130  1.00  0.11              
ATOM     61  CA  CYS A  63     -15.548 -16.105  62.526  1.00  0.11              
ATOM     62  CA  GLY A  64     -13.941 -18.261  59.870  1.00  0.14              
ATOM     63  CA  GLY A  65     -16.540 -21.028  60.159  1.00  0.13              
ATOM     64  CA  GLY A  66     -17.158 -24.287  61.983  1.00  0.14              
ATOM     65  CA  TYR A  67     -19.479 -27.170  62.903  1.00  0.10              
ATOM     66  CA  MET A  68     -22.264 -27.496  65.462  1.00  0.08              
ATOM     67  CA  THR A  69     -20.996 -30.987  66.382  1.00  0.09              
ATOM     68  CA  ASN A  70     -17.621 -29.591  67.470  1.00  0.10              
ATOM     69  CA  ALA A  71     -19.508 -26.944  69.448  1.00  0.08              
ATOM     70  CA  PHE A  72     -21.570 -29.526  71.395  1.00  0.08              
ATOM     71  CA  GLN A  73     -18.408 -31.507  72.251  1.00  0.10              
ATOM     72  CA  TYR A  74     -16.731 -28.359  73.559  1.00  0.09              
ATOM     73  CA  VAL A  75     -19.753 -27.725  75.769  1.00  0.08              
ATOM     74  CA  GLN A  76     -19.729 -31.338  76.922  1.00  0.09              
ATOM     75  CA  LYS A  77     -16.025 -31.415  77.800  1.00  0.14              
ATOM     76  CA  ASN A  78     -16.004 -27.888  79.154  1.00  0.15              
ATOM     77  CA  ARG A  79     -19.004 -29.079  81.212  1.00  0.12              
ATOM     78  CA  GLY A  80     -20.922 -25.942  80.601  1.00  0.10              
ATOM     79  CA  ILE A  81     -21.524 -22.894  78.424  1.00  0.10              
ATOM     80  CA  ASP A  82     -22.006 -19.383  79.742  1.00  0.08              
ATOM     81  CA  SER A  83     -25.126 -17.304  79.323  1.00  0.08              
ATOM     82  CA  GLU A  84     -25.319 -14.335  76.926  1.00  0.09              
ATOM     83  CA  ASP A  85     -25.018 -11.938  79.926  1.00  0.17              
ATOM     84  CA  ALA A  86     -21.916 -13.672  81.367  1.00  0.14              
ATOM     85  CA  TYR A  87     -20.394 -13.659  77.866  1.00  0.12              
ATOM     86  CA  PRO A  88     -21.713 -10.961  75.484  1.00  0.17              
ATOM     87  CA  TYR A  89     -21.409 -11.382  71.695  1.00  0.16              
ATOM     88  CA  VAL A  90     -18.927  -8.901  70.221  1.00  0.26              
ATOM     89  CA  GLY A  91     -18.771 -10.464  66.787  1.00  0.19              
ATOM     90  CA  GLN A  92     -14.982 -10.774  66.664  1.00  0.22              
ATOM     91  CA  GLU A  93     -12.712 -13.669  67.607  1.00  0.18              
ATOM     92  CA  GLU A  94     -10.984 -13.174  70.959  1.00  0.32              
ATOM     93  CA  SER A  95      -9.121 -15.321  73.479  1.00  0.32              
ATOM     94  CA  CYS A  96     -11.269 -17.821  75.358  1.00  0.17              
ATOM     95  CA  MET A  97     -12.642 -16.087  78.476  1.00  0.30              
ATOM     96  CA  TYR A  98     -15.008 -18.723  79.840  1.00  0.22              
ATOM     97  CA  ASN A  99     -16.264 -17.853  83.314  1.00  0.24              
ATOM     98  CA  PRO A 100     -17.657 -20.846  85.233  1.00  0.24              
ATOM     99  CA  THR A 101     -19.781 -18.597  87.480  1.00  0.29              
ATOM    100  CA  GLY A 102     -21.715 -17.658  84.393  1.00  0.15              
ATOM    101  CA  LYS A 103     -22.510 -21.227  83.397  1.00  0.11              
ATOM    102  CA  ALA A 104     -26.113 -21.532  82.326  1.00  0.12              
ATOM    103  CA  ALA A 105     -26.141 -24.909  80.601  1.00  0.15              
ATOM    104  CA  LYS A 106     -24.310 -28.157  80.026  1.00  0.12              
ATOM    105  CA  CYS A 107     -24.232 -30.850  77.352  1.00  0.10              
ATOM    106  CA  ARG A 108     -23.820 -34.602  77.380  1.00  0.11              
ATOM    107  CA  GLY A 109     -23.421 -35.247  73.680  1.00  0.11              
ATOM    108  CA  TYR A 110     -25.223 -34.921  70.391  1.00  0.10              
ATOM    109  CA  ARG A 111     -27.223 -37.073  67.971  1.00  0.17              
ATOM    110  CA  GLU A 112     -27.110 -36.795  64.196  1.00  0.14              
ATOM    111  CA  ILE A 113     -30.031 -37.283  61.802  1.00  0.14              
ATOM    112  CA  PRO A 114     -29.521 -39.632  58.823  1.00  0.18              
ATOM    113  CA  GLU A 115     -28.245 -37.782  55.760  1.00  0.15              
ATOM    114  CA  GLY A 116     -30.958 -36.506  53.475  1.00  0.11              
ATOM    115  CA  ASN A 117     -33.679 -38.113  55.601  1.00  0.13              
ATOM    116  CA  GLU A 118     -36.407 -35.463  56.071  1.00  0.11              
ATOM    117  CA  LYS A 119     -38.706 -37.992  57.744  1.00  0.14              
ATOM    118  CA  ALA A 120     -36.045 -38.472  60.408  1.00  0.13              
ATOM    119  CA  LEU A 121     -35.657 -34.723  60.739  1.00  0.10              
ATOM    120  CA  LYS A 122     -39.427 -34.517  61.288  1.00  0.11              
ATOM    121  CA  ARG A 123     -39.528 -37.327  63.855  1.00  0.13              
ATOM    122  CA  ALA A 124     -36.679 -35.555  65.717  1.00  0.11              
ATOM    123  CA  VAL A 125     -38.285 -32.097  65.758  1.00  0.09              
ATOM    124  CA  ALA A 126     -41.611 -33.406  67.080  1.00  0.13              
ATOM    125  CA  ARG A 127     -39.866 -35.367  69.857  1.00  0.17              
ATOM    126  CA  VAL A 128     -36.731 -33.464  70.927  1.00  0.15              
ATOM    127  CA  GLY A 129     -37.469 -29.918  69.753  1.00  0.10              
ATOM    128  CA  PRO A 130     -35.398 -27.428  67.703  1.00  0.06              
ATOM    129  CA  VAL A 131     -32.631 -29.132  65.700  1.00  0.07              
ATOM    130  CA  SER A 132     -29.506 -27.558  64.197  1.00  0.05              
ATOM    131  CA  VAL A 133     -29.341 -27.782  60.414  1.00  0.07              
ATOM    132  CA  ALA A 134     -27.072 -26.680  57.582  1.00  0.08              
ATOM    133  CA  ILE A 135     -28.439 -25.475  54.267  1.00  0.08              
ATOM    134  CA  ASP A 136     -27.280 -23.693  51.123  1.00  0.08              
ATOM    135  CA  ALA A 137     -28.159 -20.025  51.681  1.00  0.16              
ATOM    136  CA  SER A 138     -26.089 -18.601  48.760  1.00  0.25              
ATOM    137  CA  LEU A 139     -28.961 -17.890  46.415  1.00  0.20              
ATOM    138  CA  THR A 140     -30.033 -14.283  46.172  1.00  0.25              
ATOM    139  CA  SER A 141     -33.660 -15.465  46.470  1.00  0.21              
ATOM    140  CA  PHE A 142     -32.788 -16.676  49.982  1.00  0.16              
ATOM    141  CA  GLN A 143     -31.129 -13.351  50.674  1.00  0.23              
ATOM    142  CA  PHE A 144     -34.192 -11.321  49.772  1.00  0.24              
ATOM    143  CA  TYR A 145     -36.846 -13.709  51.078  1.00  0.18              
ATOM    144  CA  SER A 146     -39.752 -11.935  52.814  1.00  0.15              
ATOM    145  CA  LYS A 147     -42.755 -14.277  52.781  1.00  0.26              
ATOM    146  CA  GLY A 148     -44.309 -17.635  51.670  1.00  0.29              
ATOM    147  CA  VAL A 149     -42.688 -21.047  51.470  1.00  0.12              
ATOM    148  CA  TYR A 150     -39.190 -20.514  50.062  1.00  0.13              
ATOM    149  CA  TYR A 151     -38.049 -22.837  47.288  1.00  0.20              
ATOM    150  CA  ASP A 152     -35.632 -22.224  44.416  1.00  0.22              
ATOM    151  CA  GLU A 153     -34.588 -25.028  42.067  1.00  0.31              
ATOM    152  CA  SER A 154     -31.069 -23.505  41.945  1.00  0.28              
ATOM    153  CA  CYS A 155     -30.456 -24.324  45.626  1.00  0.16              
ATOM    154  CA  ASN A 156     -27.604 -26.778  46.139  1.00  0.14              
ATOM    155  CA  SER A 157     -28.006 -29.771  48.442  1.00  0.12              
ATOM    156  CA  ASP A 158     -24.290 -30.348  47.983  1.00  0.22              
ATOM    157  CA  ASN A 159     -23.194 -26.809  48.792  1.00  0.18              
ATOM    158  CA  LEU A 160     -24.103 -26.367  52.449  1.00  0.12              
ATOM    159  CA  ASN A 161     -22.726 -23.007  53.614  1.00  0.16              
ATOM    160  CA  HIS A 162     -24.985 -21.702  56.367  1.00  0.12              
ATOM    161  CA  ALA A 163     -25.840 -23.098  59.801  1.00  0.07              
ATOM    162  CA  VAL A 164     -29.366 -22.366  60.968  1.00  0.07              
ATOM    163  CA  LEU A 165     -32.196 -23.668  63.273  1.00  0.06              
ATOM    164  CA  ALA A 166     -35.159 -25.957  62.477  1.00  0.06              
ATOM    165  CA  VAL A 167     -37.778 -24.689  64.924  1.00  0.07              
ATOM    166  CA  GLY A 168     -40.807 -26.613  63.689  1.00  0.08              
ATOM    167  CA  TYR A 169     -42.659 -27.704  60.561  1.00  0.09              
ATOM    168  CA  GLY A 170     -46.097 -27.416  59.044  1.00  0.19              
ATOM    169  CA  ILE A 171     -47.979 -26.457  55.924  1.00  0.17              
ATOM    170  CA  GLN A 172     -49.083 -23.063  54.639  1.00  0.31              
ATOM    171  CA  LYS A 173     -51.458 -22.733  51.719  1.00  0.65              
ATOM    172  CA  GLY A 174     -51.047 -26.437  50.632  1.00  0.51              
ATOM    173  CA  ASN A 175     -47.265 -26.181  50.861  1.00  0.25              
ATOM    174  CA  LYS A 176     -45.365 -28.165  53.501  1.00  0.13              
ATOM    175  CA  HIS A 177     -42.448 -26.307  55.058  1.00  0.07              
ATOM    176  CA  TRP A 178     -39.830 -26.183  57.806  1.00  0.07              
ATOM    177  CA  ILE A 179     -39.876 -23.233  60.200  1.00  0.07              
ATOM    178  CA  ILE A 180     -36.271 -21.965  60.089  1.00  0.08              
ATOM    179  CA  LYS A 181     -34.803 -19.411  62.503  1.00  0.08              
ATOM    180  CA  ASN A 182     -31.957 -17.415  60.934  1.00  0.10              
ATOM    181  CA  SER A 183     -29.300 -15.278  62.659  1.00  0.11              
ATOM    182  CA  TRP A 184     -29.449 -12.260  60.331  1.00  0.12              
ATOM    183  CA  GLY A 185     -31.632 -10.152  62.652  1.00  0.12              
ATOM    184  CA  GLU A 186     -35.305  -9.291  62.794  1.00  0.12              
ATOM    185  CA  ASN A 187     -35.137  -6.990  59.773  1.00  0.24              
ATOM    186  CA  TRP A 188     -34.337 -10.100  57.735  1.00  0.15              
ATOM    187  CA  GLY A 189     -36.970 -12.379  56.108  1.00  0.12              
ATOM    188  CA  ASN A 190     -40.161 -12.671  58.071  1.00  0.12              
ATOM    189  CA  LYS A 191     -39.051 -11.220  61.402  1.00  0.14              
ATOM    190  CA  GLY A 192     -35.899 -13.320  61.256  1.00  0.09              
ATOM    191  CA  TYR A 193     -37.543 -16.541  60.118  1.00  0.10              
ATOM    192  CA  ILE A 194     -37.979 -18.392  56.844  1.00  0.12              
ATOM    193  CA  LEU A 195     -40.441 -21.122  55.813  1.00  0.08              
ATOM    194  CA  MET A 196     -38.423 -23.573  53.731  1.00  0.08              
ATOM    195  CA  ALA A 197     -39.794 -26.310  51.423  1.00  0.09              
ATOM    196  CA  ARG A 198     -40.488 -29.616  53.200  1.00  0.10              
ATOM    197  CA  ASN A 199     -40.551 -32.932  51.248  1.00  0.16              
ATOM    198  CA  LYS A 200     -39.499 -31.283  48.006  1.00  0.15              
ATOM    199  CA  ASN A 201     -36.426 -33.493  47.453  1.00  0.19              
ATOM    200  CA  ASN A 202     -34.252 -32.295  50.394  1.00  0.12              
ATOM    201  CA  ALA A 203     -34.519 -28.610  49.400  1.00  0.11              
ATOM    202  CA  CYS A 204     -31.142 -26.876  49.849  1.00  0.07              
ATOM    203  CA  GLY A 205     -29.694 -29.902  51.662  1.00  0.07              
ATOM    204  CA  ILE A 206     -31.926 -29.134  54.684  1.00  0.07              
ATOM    205  CA  ALA A 207     -31.645 -32.698  56.029  1.00  0.08              
ATOM    206  CA  ASN A 208     -28.021 -33.418  55.075  1.00  0.09              
ATOM    207  CA  LEU A 209     -26.251 -32.060  58.151  1.00  0.10              
ATOM    208  CA  ALA A 210     -28.601 -31.962  61.131  1.00  0.09              
ATOM    209  CA  SER A 211     -27.822 -32.614  64.788  1.00  0.09              
ATOM    210  CA  PHE A 212     -28.898 -31.735  68.323  1.00  0.10              
ATOM    211  CA  PRO A 213     -27.367 -31.953  71.831  1.00  0.09              
ATOM    212  CA  LYS A 214     -28.368 -34.306  74.677  1.00  0.12              
ATOM    213  CA  MET A 215     -28.541 -33.234  78.310  1.00  0.16              
ENDMDL
MODEL       20
ATOM      1  CA  ASP A   3     -48.812 -32.772  61.280  1.00  0.45              
ATOM      2  CA  SER A   4     -47.563 -29.373  62.483  1.00  0.20              
ATOM      3  CA  VAL A   5     -45.468 -28.202  65.397  1.00  0.15              
ATOM      4  CA  ASP A   6     -44.121 -24.750  66.147  1.00  0.13              
ATOM      5  CA  TYR A   7     -41.844 -24.753  69.187  1.00  0.11              
ATOM      6  CA  ARG A   8     -42.106 -20.951  69.276  1.00  0.14              
ATOM      7  CA  LYS A   9     -45.690 -21.371  70.490  1.00  0.25              
ATOM      8  CA  LYS A  10     -44.239 -23.679  73.152  1.00  0.21              
ATOM      9  CA  GLY A  11     -41.709 -21.042  74.353  1.00  0.18              
ATOM     10  CA  TYR A  12     -38.652 -23.174  73.363  1.00  0.11              
ATOM     11  CA  VAL A  13     -37.254 -20.425  71.116  1.00  0.14              
ATOM     12  CA  THR A  14     -35.380 -17.285  72.144  1.00  0.18              
ATOM     13  CA  PRO A  15     -35.673 -14.045  70.107  1.00  0.25              
ATOM     14  CA  VAL A  16     -33.762 -13.762  66.817  1.00  0.16              
ATOM     15  CA  LYS A  17     -30.100 -12.753  67.063  1.00  0.16              
ATOM     16  CA  ASN A  18     -27.801 -11.066  64.566  1.00  0.11              
ATOM     17  CA  GLN A  19     -24.462 -12.719  63.796  1.00  0.15              
ATOM     18  CA  GLY A  20     -23.213  -9.507  62.191  1.00  0.25              
ATOM     19  CA  GLN A  21     -20.075  -9.656  59.948  1.00  0.32              
ATOM     20  CA  CYS A  22     -18.728 -12.763  61.651  1.00  0.14              
ATOM     21  CA  GLY A  23     -19.092 -16.236  60.287  1.00  0.11              
ATOM     22  CA  SER A  24     -20.542 -17.554  63.525  1.00  0.08              
ATOM     23  CA  CYS A  25     -23.660 -19.262  62.116  1.00  0.07              
ATOM     24  CA  TRP A  26     -22.466 -22.641  63.573  1.00  0.06              
ATOM     25  CA  ALA A  27     -22.356 -20.986  67.039  1.00  0.06              
ATOM     26  CA  PHE A  28     -25.825 -19.498  66.722  1.00  0.06              
ATOM     27  CA  SER A  29     -27.158 -22.716  65.309  1.00  0.06              
ATOM     28  CA  SER A  30     -25.617 -24.620  68.250  1.00  0.06              
ATOM     29  CA  VAL A  31     -26.807 -22.184  70.906  1.00  0.07              
ATOM     30  CA  GLY A  32     -30.385 -22.293  69.625  1.00  0.07              
ATOM     31  CA  ALA A  33     -30.525 -26.095  69.933  1.00  0.06              
ATOM     32  CA  LEU A  34     -29.110 -26.024  73.484  1.00  0.06              
ATOM     33  CA  GLU A  35     -31.539 -23.264  74.445  1.00  0.07              
ATOM     34  CA  GLY A  36     -34.326 -25.509  73.244  1.00  0.07              
ATOM     35  CA  GLN A  37     -33.162 -28.478  75.341  1.00  0.09              
ATOM     36  CA  LEU A  38     -32.479 -26.339  78.412  1.00  0.09              
ATOM     37  CA  LYS A  39     -36.152 -25.393  78.162  1.00  0.09              
ATOM     38  CA  LYS A  40     -37.258 -29.006  77.765  1.00  0.15              
ATOM     39  CA  LYS A  41     -35.159 -30.018  80.793  1.00  0.21              
ATOM     40  CA  THR A  42     -35.369 -27.175  83.359  1.00  0.28              
ATOM     41  CA  GLY A  43     -38.455 -25.314  82.150  1.00  0.23              
ATOM     42  CA  LYS A  44     -36.467 -22.149  81.774  1.00  0.25              
ATOM     43  CA  LEU A  45     -35.641 -20.388  78.485  1.00  0.14              
ATOM     44  CA  LEU A  46     -32.438 -18.306  78.634  1.00  0.20              
ATOM     45  CA  ASN A  47     -30.031 -16.844  76.034  1.00  0.14              
ATOM     46  CA  LEU A  48     -26.843 -18.913  75.744  1.00  0.08              
ATOM     47  CA  SER A  49     -23.488 -17.484  74.589  1.00  0.08              
ATOM     48  CA  PRO A  50     -22.461 -18.025  70.922  1.00  0.07              
ATOM     49  CA  GLN A  51     -19.389 -15.856  71.583  1.00  0.07              
ATOM     50  CA  ASN A  52     -18.210 -18.339  74.256  1.00  0.08              
ATOM     51  CA  LEU A  53     -18.227 -20.892  71.449  1.00  0.07              
ATOM     52  CA  VAL A  54     -16.568 -18.600  68.880  1.00  0.07              
ATOM     53  CA  ASP A  55     -13.666 -17.730  71.249  1.00  0.10              
ATOM     54  CA  CYS A  56     -13.316 -21.185  72.862  1.00  0.11              
ATOM     55  CA  VAL A  57     -13.870 -23.950  70.294  1.00  0.11              
ATOM     56  CA  SER A  58     -10.353 -24.572  68.939  1.00  0.19              
ATOM     57  CA  GLU A  59     -11.626 -27.343  66.674  1.00  0.19              
ATOM     58  CA  ASN A  60     -13.673 -24.628  64.928  1.00  0.14              
ATOM     59  CA  ASP A  61     -12.443 -21.416  63.381  1.00  0.12              
ATOM     60  CA  GLY A  62     -14.405 -18.644  65.130  1.00  0.11              
ATOM     61  CA  CYS A  63     -15.519 -16.161  62.499  1.00  0.11              
ATOM     62  CA  GLY A  64     -13.910 -18.317  59.866  1.00  0.14              
ATOM     63  CA  GLY A  65     -16.510 -21.083  60.163  1.00  0.13              
ATOM     64  CA  GLY A  66     -17.130 -24.331  62.005  1.00  0.14              
ATOM     65  CA  TYR A  67     -19.441 -27.240  62.929  1.00  0.10              
ATOM     66  CA  MET A  68     -22.236 -27.545  65.480  1.00  0.08              
ATOM     67  CA  THR A  69     -20.961 -31.019  66.424  1.00  0.09              
ATOM     68  CA  ASN A  70     -17.591 -29.608  67.519  1.00  0.10              
ATOM     69  CA  ALA A  71     -19.493 -26.947  69.465  1.00  0.08              
ATOM     70  CA  PHE A  72     -21.545 -29.523  71.435  1.00  0.08              
ATOM     71  CA  GLN A  73     -18.376 -31.478  72.317  1.00  0.10              
ATOM     72  CA  TYR A  74     -16.724 -28.302  73.619  1.00  0.09              
ATOM     73  CA  VAL A  75     -19.759 -27.678  75.799  1.00  0.08              
ATOM     74  CA  GLN A  76     -19.715 -31.279  76.982  1.00  0.09              
ATOM     75  CA  LYS A  77     -16.014 -31.317  77.885  1.00  0.14              
ATOM     76  CA  ASN A  78     -16.023 -27.784  79.207  1.00  0.15              
ATOM     77  CA  ARG A  79     -19.027 -28.966  81.268  1.00  0.12              
ATOM     78  CA  GLY A  80     -20.946 -25.884  80.615  1.00  0.10              
ATOM     79  CA  ILE A  81     -21.556 -22.826  78.424  1.00  0.10              
ATOM     80  CA  ASP A  82     -22.064 -19.305  79.709  1.00  0.08              
ATOM     81  CA  SER A  83     -25.184 -17.251  79.268  1.00  0.08              
ATOM     82  CA  GLU A  84     -25.401 -14.299  76.824  1.00  0.09              
ATOM     83  CA  ASP A  85     -25.130 -11.867  79.805  1.00  0.17              
ATOM     84  CA  ALA A  86     -22.002 -13.590  81.300  1.00  0.14              
ATOM     85  CA  TYR A  87     -20.499 -13.565  77.776  1.00  0.12              
ATOM     86  CA  PRO A  88     -21.796 -10.918  75.383  1.00  0.17              
ATOM     87  CA  TYR A  89     -21.433 -11.362  71.574  1.00  0.16              
ATOM     88  CA  VAL A  90     -18.923  -8.905  70.134  1.00  0.26              
ATOM     89  CA  GLY A  91     -18.756 -10.479  66.727  1.00  0.19              
ATOM     90  CA  GLN A  92     -14.962 -10.792  66.584  1.00  0.22              
ATOM     91  CA  GLU A  93     -12.700 -13.682  67.562  1.00  0.18              
ATOM     92  CA  GLU A  94     -10.995 -13.143  70.920  1.00  0.32              
ATOM     93  CA  SER A  95      -9.150 -15.268  73.486  1.00  0.32              
ATOM     94  CA  CYS A  96     -11.319 -17.738  75.379  1.00  0.17              
ATOM     95  CA  MET A  97     -12.731 -15.937  78.456  1.00  0.30              
ATOM     96  CA  TYR A  98     -15.097 -18.549  79.850  1.00  0.22              
ATOM     97  CA  ASN A  99     -16.365 -17.678  83.305  1.00  0.24              
ATOM     98  CA  PRO A 100     -17.736 -20.680  85.242  1.00  0.24              
ATOM     99  CA  THR A 101     -19.895 -18.425  87.456  1.00  0.29              
ATOM    100  CA  GLY A 102     -21.795 -17.568  84.359  1.00  0.15              
ATOM    101  CA  LYS A 103     -22.580 -21.112  83.376  1.00  0.11              
ATOM    102  CA  ALA A 104     -26.158 -21.478  82.296  1.00  0.12              
ATOM    103  CA  ALA A 105     -26.162 -24.871  80.599  1.00  0.15              
ATOM    104  CA  LYS A 106     -24.326 -28.099  80.027  1.00  0.12              
ATOM    105  CA  CYS A 107     -24.224 -30.823  77.378  1.00  0.10              
ATOM    106  CA  ARG A 108     -23.774 -34.565  77.404  1.00  0.11              
ATOM    107  CA  GLY A 109     -23.392 -35.235  73.697  1.00  0.11              
ATOM    108  CA  TYR A 110     -25.172 -34.954  70.411  1.00  0.10              
ATOM    109  CA  ARG A 111     -27.141 -37.107  67.963  1.00  0.17              
ATOM    110  CA  GLU A 112     -27.118 -36.848  64.182  1.00  0.14              
ATOM    111  CA  ILE A 113     -30.032 -37.323  61.778  1.00  0.14              
ATOM    112  CA  PRO A 114     -29.548 -39.651  58.781  1.00  0.18              
ATOM    113  CA  GLU A 115     -28.287 -37.807  55.706  1.00  0.15              
ATOM    114  CA  GLY A 116     -30.983 -36.509  53.443  1.00  0.11              
ATOM    115  CA  ASN A 117     -33.714 -38.122  55.552  1.00  0.13              
ATOM    116  CA  GLU A 118     -36.440 -35.470  56.033  1.00  0.11              
ATOM    117  CA  LYS A 119     -38.733 -38.006  57.703  1.00  0.14              
ATOM    118  CA  ALA A 120     -36.056 -38.494  60.369  1.00  0.13              
ATOM    119  CA  LEU A 121     -35.663 -34.754  60.705  1.00  0.10              
ATOM    120  CA  LYS A 122     -39.432 -34.548  61.265  1.00  0.11              
ATOM    121  CA  ARG A 123     -39.521 -37.375  63.816  1.00  0.13              
ATOM    122  CA  ALA A 124     -36.669 -35.595  65.690  1.00  0.11              
ATOM    123  CA  VAL A 125     -38.274 -32.145  65.742  1.00  0.09              
ATOM    124  CA  ALA A 126     -41.598 -33.453  67.071  1.00  0.13              
ATOM    125  CA  ARG A 127     -39.831 -35.447  69.829  1.00  0.17              
ATOM    126  CA  VAL A 128     -36.702 -33.528  70.902  1.00  0.15              
ATOM    127  CA  GLY A 129     -37.452 -29.964  69.743  1.00  0.10              
ATOM    128  CA  PRO A 130     -35.383 -27.481  67.692  1.00  0.06              
ATOM    129  CA  VAL A 131     -32.614 -29.180  65.688  1.00  0.07              
ATOM    130  CA  SER A 132     -29.492 -27.599  64.186  1.00  0.05              
ATOM    131  CA  VAL A 133     -29.333 -27.826  60.402  1.00  0.07              
ATOM    132  CA  ALA A 134     -27.067 -26.720  57.569  1.00  0.08              
ATOM    133  CA  ILE A 135     -28.438 -25.511  54.258  1.00  0.08              
ATOM    134  CA  ASP A 136     -27.277 -23.726  51.116  1.00  0.08              
ATOM    135  CA  ALA A 137     -28.134 -20.048  51.690  1.00  0.16              
ATOM    136  CA  SER A 138     -26.055 -18.630  48.773  1.00  0.25              
ATOM    137  CA  LEU A 139     -28.924 -17.884  46.442  1.00  0.20              
ATOM    138  CA  THR A 140     -29.964 -14.265  46.226  1.00  0.25              
ATOM    139  CA  SER A 141     -33.605 -15.422  46.512  1.00  0.21              
ATOM    140  CA  PHE A 142     -32.730 -16.657  50.028  1.00  0.16              
ATOM    141  CA  GLN A 143     -31.048 -13.352  50.739  1.00  0.23              
ATOM    142  CA  PHE A 144     -34.082 -11.284  49.859  1.00  0.24              
ATOM    143  CA  TYR A 145     -36.761 -13.655  51.137  1.00  0.18              
ATOM    144  CA  SER A 146     -39.685 -11.884  52.854  1.00  0.15              
ATOM    145  CA  LYS A 147     -42.694 -14.187  52.820  1.00  0.26              
ATOM    146  CA  GLY A 148     -44.285 -17.570  51.703  1.00  0.29              
ATOM    147  CA  VAL A 149     -42.675 -20.970  51.505  1.00  0.12              
ATOM    148  CA  TYR A 150     -39.169 -20.436  50.111  1.00  0.13              
ATOM    149  CA  TYR A 151     -38.060 -22.755  47.320  1.00  0.20              
ATOM    150  CA  ASP A 152     -35.644 -22.147  44.443  1.00  0.22              
ATOM    151  CA  GLU A 153     -34.636 -24.943  42.078  1.00  0.31              
ATOM    152  CA  SER A 154     -31.096 -23.463  41.955  1.00  0.28              
ATOM    153  CA  CYS A 155     -30.485 -24.306  45.631  1.00  0.16              
ATOM    154  CA  ASN A 156     -27.651 -26.785  46.120  1.00  0.14              
ATOM    155  CA  SER A 157     -28.059 -29.783  48.413  1.00  0.12              
ATOM    156  CA  ASP A 158     -24.357 -30.391  47.929  1.00  0.22              
ATOM    157  CA  ASN A 159     -23.229 -26.867  48.754  1.00  0.18              
ATOM    158  CA  LEU A 160     -24.117 -26.432  52.418  1.00  0.12              
ATOM    159  CA  ASN A 161     -22.706 -23.090  53.596  1.00  0.16              
ATOM    160  CA  HIS A 162     -24.945 -21.778  56.357  1.00  0.12              
ATOM    161  CA  ALA A 163     -25.826 -23.145  59.793  1.00  0.07              
ATOM    162  CA  VAL A 164     -29.349 -22.411  60.955  1.00  0.07              
ATOM    163  CA  LEU A 165     -32.178 -23.713  63.261  1.00  0.06              
ATOM    164  CA  ALA A 166     -35.151 -25.986  62.472  1.00  0.06              
ATOM    165  CA  VAL A 167     -37.764 -24.731  64.926  1.00  0.07              
ATOM    166  CA  GLY A 168     -40.797 -26.643  63.687  1.00  0.08              
ATOM    167  CA  TYR A 169     -42.650 -27.729  60.556  1.00  0.09              
ATOM    168  CA  GLY A 170     -46.098 -27.418  59.057  1.00  0.19              
ATOM    169  CA  ILE A 171     -47.999 -26.363  55.980  1.00  0.17              
ATOM    170  CA  GLN A 172     -49.053 -22.907  54.802  1.00  0.31              
ATOM    171  CA  LYS A 173     -51.465 -22.442  51.929  1.00  0.65              
ATOM    172  CA  GLY A 174     -51.104 -26.231  50.699  1.00  0.51              
ATOM    173  CA  ASN A 175     -47.337 -25.981  50.923  1.00  0.25              
ATOM    174  CA  LYS A 176     -45.425 -28.038  53.495  1.00  0.13              
ATOM    175  CA  HIS A 177     -42.477 -26.243  55.073  1.00  0.07              
ATOM    176  CA  TRP A 178     -39.839 -26.171  57.806  1.00  0.07              
ATOM    177  CA  ILE A 179     -39.869 -23.241  60.223  1.00  0.07              
ATOM    178  CA  ILE A 180     -36.261 -21.985  60.106  1.00  0.08              
ATOM    179  CA  LYS A 181     -34.773 -19.445  62.523  1.00  0.08              
ATOM    180  CA  ASN A 182     -31.932 -17.453  60.941  1.00  0.10              
ATOM    181  CA  SER A 183     -29.271 -15.315  62.659  1.00  0.11              
ATOM    182  CA  TRP A 184     -29.414 -12.306  60.345  1.00  0.12              
ATOM    183  CA  GLY A 185     -31.595 -10.173  62.673  1.00  0.12              
ATOM    184  CA  GLU A 186     -35.247  -9.313  62.858  1.00  0.12              
ATOM    185  CA  ASN A 187     -35.091  -6.987  59.851  1.00  0.24              
ATOM    186  CA  TRP A 188     -34.282 -10.080  57.806  1.00  0.15              
ATOM    187  CA  GLY A 189     -36.931 -12.375  56.146  1.00  0.12              
ATOM    188  CA  ASN A 190     -40.112 -12.655  58.118  1.00  0.12              
ATOM    189  CA  LYS A 191     -38.999 -11.225  61.461  1.00  0.14              
ATOM    190  CA  GLY A 192     -35.868 -13.329  61.285  1.00  0.09              
ATOM    191  CA  TYR A 193     -37.510 -16.549  60.172  1.00  0.10              
ATOM    192  CA  ILE A 194     -37.948 -18.381  56.878  1.00  0.12              
ATOM    193  CA  LEU A 195     -40.430 -21.092  55.849  1.00  0.08              
ATOM    194  CA  MET A 196     -38.431 -23.539  53.750  1.00  0.08              
ATOM    195  CA  ALA A 197     -39.823 -26.267  51.427  1.00  0.09              
ATOM    196  CA  ARG A 198     -40.565 -29.555  53.187  1.00  0.10              
ATOM    197  CA  ASN A 199     -40.624 -32.879  51.235  1.00  0.16              
ATOM    198  CA  LYS A 200     -39.569 -31.214  48.001  1.00  0.15              
ATOM    199  CA  ASN A 201     -36.504 -33.442  47.440  1.00  0.19              
ATOM    200  CA  ASN A 202     -34.318 -32.272  50.384  1.00  0.12              
ATOM    201  CA  ALA A 203     -34.555 -28.588  49.403  1.00  0.11              
ATOM    202  CA  CYS A 204     -31.172 -26.872  49.846  1.00  0.07              
ATOM    203  CA  GLY A 205     -29.724 -29.912  51.646  1.00  0.07              
ATOM    204  CA  ILE A 206     -31.949 -29.147  54.675  1.00  0.07              
ATOM    205  CA  ALA A 207     -31.663 -32.712  56.014  1.00  0.08              
ATOM    206  CA  ASN A 208     -28.048 -33.439  55.043  1.00  0.09              
ATOM    207  CA  LEU A 209     -26.261 -32.111  58.122  1.00  0.10              
ATOM    208  CA  ALA A 210     -28.594 -31.999  61.120  1.00  0.09              
ATOM    209  CA  SER A 211     -27.801 -32.652  64.776  1.00  0.09              
ATOM    210  CA  PHE A 212     -28.859 -31.785  68.311  1.00  0.10              
ATOM    211  CA  PRO A 213     -27.342 -31.979  71.826  1.00  0.09              
ATOM    212  CA  LYS A 214     -28.326 -34.321  74.688  1.00  0.12              
ATOM    213  CA  MET A 215     -28.509 -33.247  78.320  1.00  0.16              
ENDMDL
MODEL       21
ATOM      1  CA  ASP A   3     -48.783 -32.819  61.244  1.00  0.45              
ATOM      2  CA  SER A   4     -47.554 -29.418  62.479  1.00  0.20              
ATOM      3  CA  VAL A   5     -45.450 -28.269  65.395  1.00  0.15              
ATOM      4  CA  ASP A   6     -44.118 -24.816  66.149  1.00  0.13              
ATOM      5  CA  TYR A   7     -41.838 -24.842  69.187  1.00  0.11              
ATOM      6  CA  ARG A   8     -42.129 -21.039  69.289  1.00  0.14              
ATOM      7  CA  LYS A   9     -45.706 -21.480  70.510  1.00  0.25              
ATOM      8  CA  LYS A  10     -44.235 -23.790  73.161  1.00  0.21              
ATOM      9  CA  GLY A  11     -41.715 -21.107  74.358  1.00  0.18              
ATOM     10  CA  TYR A  12     -38.652 -23.261  73.355  1.00  0.11              
ATOM     11  CA  VAL A  13     -37.268 -20.487  71.107  1.00  0.14              
ATOM     12  CA  THR A  14     -35.409 -17.338  72.130  1.00  0.18              
ATOM     13  CA  PRO A  15     -35.669 -14.088  70.101  1.00  0.25              
ATOM     14  CA  VAL A  16     -33.712 -13.805  66.837  1.00  0.16              
ATOM     15  CA  LYS A  17     -30.041 -12.804  67.071  1.00  0.16              
ATOM     16  CA  ASN A  18     -27.744 -11.119  64.571  1.00  0.11              
ATOM     17  CA  GLN A  19     -24.417 -12.774  63.745  1.00  0.15              
ATOM     18  CA  GLY A  20     -23.192  -9.555  62.129  1.00  0.25              
ATOM     19  CA  GLN A  21     -20.053  -9.747  59.847  1.00  0.32              
ATOM     20  CA  CYS A  22     -18.698 -12.829  61.587  1.00  0.14              
ATOM     21  CA  GLY A  23     -19.066 -16.294  60.261  1.00  0.11              
ATOM     22  CA  SER A  24     -20.517 -17.605  63.497  1.00  0.08              
ATOM     23  CA  CYS A  25     -23.635 -19.320  62.095  1.00  0.07              
ATOM     24  CA  TRP A  26     -22.436 -22.715  63.560  1.00  0.06              
ATOM     25  CA  ALA A  27     -22.344 -21.019  67.026  1.00  0.06              
ATOM     26  CA  PHE A  28     -25.809 -19.551  66.690  1.00  0.06              
ATOM     27  CA  SER A  29     -27.141 -22.763  65.294  1.00  0.06              
ATOM     28  CA  SER A  30     -25.604 -24.655  68.245  1.00  0.06              
ATOM     29  CA  VAL A  31     -26.804 -22.213  70.888  1.00  0.07              
ATOM     30  CA  GLY A  32     -30.382 -22.325  69.611  1.00  0.07              
ATOM     31  CA  ALA A  33     -30.515 -26.130  69.922  1.00  0.06              
ATOM     32  CA  LEU A  34     -29.101 -26.056  73.471  1.00  0.06              
ATOM     33  CA  GLU A  35     -31.542 -23.308  74.426  1.00  0.07              
ATOM     34  CA  GLY A  36     -34.321 -25.548  73.232  1.00  0.07              
ATOM     35  CA  GLN A  37     -33.143 -28.530  75.324  1.00  0.09              
ATOM     36  CA  LEU A  38     -32.472 -26.387  78.396  1.00  0.09              
ATOM     37  CA  LYS A  39     -36.151 -25.470  78.145  1.00  0.09              
ATOM     38  CA  LYS A  40     -37.235 -29.089  77.746  1.00  0.15              
ATOM     39  CA  LYS A  41     -35.130 -30.091  80.772  1.00  0.21              
ATOM     40  CA  THR A  42     -35.357 -27.244  83.344  1.00  0.28              
ATOM     41  CA  GLY A  43     -38.453 -25.375  82.140  1.00  0.23              
ATOM     42  CA  LYS A  44     -36.479 -22.230  81.760  1.00  0.25              
ATOM     43  CA  LEU A  45     -35.663 -20.457  78.474  1.00  0.14              
ATOM     44  CA  LEU A  46     -32.481 -18.340  78.600  1.00  0.20              
ATOM     45  CA  ASN A  47     -30.092 -16.866  75.991  1.00  0.14              
ATOM     46  CA  LEU A  48     -26.880 -18.900  75.689  1.00  0.08              
ATOM     47  CA  SER A  49     -23.524 -17.462  74.543  1.00  0.08              
ATOM     48  CA  PRO A  50     -22.473 -18.030  70.884  1.00  0.07              
ATOM     49  CA  GLN A  51     -19.415 -15.840  71.535  1.00  0.07              
ATOM     50  CA  ASN A  52     -18.242 -18.296  74.239  1.00  0.08              
ATOM     51  CA  LEU A  53     -18.232 -20.873  71.452  1.00  0.07              
ATOM     52  CA  VAL A  54     -16.568 -18.599  68.871  1.00  0.07              
ATOM     53  CA  ASP A  55     -13.683 -17.696  71.249  1.00  0.10              
ATOM     54  CA  CYS A  56     -13.327 -21.138  72.893  1.00  0.11              
ATOM     55  CA  VAL A  57     -13.861 -23.924  70.341  1.00  0.11              
ATOM     56  CA  SER A  58     -10.339 -24.552  69.000  1.00  0.19              
ATOM     57  CA  GLU A  59     -11.591 -27.350  66.773  1.00  0.19              
ATOM     58  CA  ASN A  60     -13.646 -24.663  64.982  1.00  0.14              
ATOM     59  CA  ASP A  61     -12.413 -21.463  63.410  1.00  0.12              
ATOM     60  CA  GLY A  62     -14.391 -18.669  65.130  1.00  0.11              
ATOM     61  CA  CYS A  63     -15.490 -16.218  62.472  1.00  0.11              
ATOM     62  CA  GLY A  64     -13.880 -18.374  59.863  1.00  0.14              
ATOM     63  CA  GLY A  65     -16.480 -21.138  60.168  1.00  0.13              
ATOM     64  CA  GLY A  66     -17.101 -24.376  62.028  1.00  0.14              
ATOM     65  CA  TYR A  67     -19.402 -27.311  62.954  1.00  0.10              
ATOM     66  CA  MET A  68     -22.208 -27.595  65.497  1.00  0.08              
ATOM     67  CA  THR A  69     -20.925 -31.052  66.467  1.00  0.09              
ATOM     68  CA  ASN A  70     -17.562 -29.624  67.568  1.00  0.10              
ATOM     69  CA  ALA A  71     -19.479 -26.950  69.483  1.00  0.08              
ATOM     70  CA  PHE A  72     -21.519 -29.519  71.475  1.00  0.08              
ATOM     71  CA  GLN A  73     -18.345 -31.449  72.384  1.00  0.10              
ATOM     72  CA  TYR A  74     -16.716 -28.244  73.679  1.00  0.09              
ATOM     73  CA  VAL A  75     -19.764 -27.630  75.830  1.00  0.08              
ATOM     74  CA  GLN A  76     -19.700 -31.219  77.042  1.00  0.09              
ATOM     75  CA  LYS A  77     -16.002 -31.218  77.970  1.00  0.14              
ATOM     76  CA  ASN A  78     -16.042 -27.680  79.259  1.00  0.15              
ATOM     77  CA  ARG A  79     -19.049 -28.852  81.325  1.00  0.12              
ATOM     78  CA  GLY A  80     -20.969 -25.825  80.629  1.00  0.10              
ATOM     79  CA  ILE A  81     -21.588 -22.757  78.424  1.00  0.10              
ATOM     80  CA  ASP A  82     -22.122 -19.227  79.676  1.00  0.08              
ATOM     81  CA  SER A  83     -25.242 -17.199  79.212  1.00  0.08              
ATOM     82  CA  GLU A  84     -25.483 -14.262  76.723  1.00  0.09              
ATOM     83  CA  ASP A  85     -25.242 -11.796  79.685  1.00  0.17              
ATOM     84  CA  ALA A  86     -22.089 -13.509  81.234  1.00  0.14              
ATOM     85  CA  TYR A  87     -20.605 -13.472  77.687  1.00  0.12              
ATOM     86  CA  PRO A  88     -21.880 -10.874  75.283  1.00  0.17              
ATOM     87  CA  TYR A  89     -21.458 -11.343  71.454  1.00  0.16              
ATOM     88  CA  VAL A  90     -18.918  -8.908  70.048  1.00  0.26              
ATOM     89  CA  GLY A  91     -18.742 -10.493  66.667  1.00  0.19              
ATOM     90  CA  GLN A  92     -14.941 -10.809  66.504  1.00  0.22              
ATOM     91  CA  GLU A  93     -12.687 -13.696  67.516  1.00  0.18              
ATOM     92  CA  GLU A  94     -11.007 -13.111  70.881  1.00  0.32              
ATOM     93  CA  SER A  95      -9.179 -15.214  73.493  1.00  0.32              
ATOM     94  CA  CYS A  96     -11.370 -17.654  75.399  1.00  0.17              
ATOM     95  CA  MET A  97     -12.821 -15.787  78.437  1.00  0.30              
ATOM     96  CA  TYR A  98     -15.185 -18.376  79.860  1.00  0.22              
ATOM     97  CA  ASN A  99     -16.467 -17.502  83.296  1.00  0.24              
ATOM     98  CA  PRO A 100     -17.814 -20.515  85.252  1.00  0.24              
ATOM     99  CA  THR A 101     -20.009 -18.254  87.433  1.00  0.29              
ATOM    100  CA  GLY A 102     -21.874 -17.478  84.325  1.00  0.15              
ATOM    101  CA  LYS A 103     -22.649 -20.997  83.356  1.00  0.11              
ATOM    102  CA  ALA A 104     -26.202 -21.425  82.266  1.00  0.12              
ATOM    103  CA  ALA A 105     -26.184 -24.832  80.596  1.00  0.15              
ATOM    104  CA  LYS A 106     -24.341 -28.040  80.028  1.00  0.12              
ATOM    105  CA  CYS A 107     -24.216 -30.796  77.403  1.00  0.10              
ATOM    106  CA  ARG A 108     -23.729 -34.529  77.429  1.00  0.11              
ATOM    107  CA  GLY A 109     -23.362 -35.222  73.713  1.00  0.11              
ATOM    108  CA  TYR A 110     -25.121 -34.986  70.430  1.00  0.10              
ATOM    109  CA  ARG A 111     -27.059 -37.140  67.955  1.00  0.17              
ATOM    110  CA  GLU A 112     -27.126 -36.901  64.169  1.00  0.14              
ATOM    111  CA  ILE A 113     -30.033 -37.363  61.755  1.00  0.14              
ATOM    112  CA  PRO A 114     -29.576 -39.669  58.740  1.00  0.18              
ATOM    113  CA  GLU A 115     -28.328 -37.832  55.653  1.00  0.15              
ATOM    114  CA  GLY A 116     -31.009 -36.512  53.412  1.00  0.11              
ATOM    115  CA  ASN A 117     -33.749 -38.131  55.504  1.00  0.13              
ATOM    116  CA  GLU A 118     -36.473 -35.477  55.994  1.00  0.11              
ATOM    117  CA  LYS A 119     -38.759 -38.021  57.663  1.00  0.14              
ATOM    118  CA  ALA A 120     -36.068 -38.517  60.329  1.00  0.13              
ATOM    119  CA  LEU A 121     -35.670 -34.784  60.671  1.00  0.10              
ATOM    120  CA  LYS A 122     -39.437 -34.580  61.243  1.00  0.11              
ATOM    121  CA  ARG A 123     -39.515 -37.424  63.778  1.00  0.13              
ATOM    122  CA  ALA A 124     -36.659 -35.634  65.662  1.00  0.11              
ATOM    123  CA  VAL A 125     -38.263 -32.192  65.727  1.00  0.09              
ATOM    124  CA  ALA A 126     -41.584 -33.499  67.063  1.00  0.13              
ATOM    125  CA  ARG A 127     -39.797 -35.527  69.800  1.00  0.17              
ATOM    126  CA  VAL A 128     -36.674 -33.591  70.877  1.00  0.15              
ATOM    127  CA  GLY A 129     -37.436 -30.009  69.734  1.00  0.10              
ATOM    128  CA  PRO A 130     -35.369 -27.534  67.681  1.00  0.06              
ATOM    129  CA  VAL A 131     -32.598 -29.227  65.675  1.00  0.07              
ATOM    130  CA  SER A 132     -29.477 -27.641  64.176  1.00  0.05              
ATOM    131  CA  VAL A 133     -29.324 -27.871  60.391  1.00  0.07              
ATOM    132  CA  ALA A 134     -27.063 -26.761  57.556  1.00  0.08              
ATOM    133  CA  ILE A 135     -28.437 -25.548  54.248  1.00  0.08              
ATOM    134  CA  ASP A 136     -27.275 -23.760  51.109  1.00  0.08              
ATOM    135  CA  ALA A 137     -28.110 -20.072  51.699  1.00  0.16              
ATOM    136  CA  SER A 138     -26.022 -18.658  48.786  1.00  0.25              
ATOM    137  CA  LEU A 139     -28.886 -17.877  46.470  1.00  0.20              
ATOM    138  CA  THR A 140     -29.896 -14.246  46.281  1.00  0.25              
ATOM    139  CA  SER A 141     -33.551 -15.380  46.555  1.00  0.21              
ATOM    140  CA  PHE A 142     -32.672 -16.637  50.075  1.00  0.16              
ATOM    141  CA  GLN A 143     -30.968 -13.354  50.804  1.00  0.23              
ATOM    142  CA  PHE A 144     -33.971 -11.248  49.946  1.00  0.24              
ATOM    143  CA  TYR A 145     -36.676 -13.601  51.195  1.00  0.18              
ATOM    144  CA  SER A 146     -39.617 -11.832  52.893  1.00  0.15              
ATOM    145  CA  LYS A 147     -42.632 -14.098  52.860  1.00  0.26              
ATOM    146  CA  GLY A 148     -44.261 -17.504  51.736  1.00  0.29              
ATOM    147  CA  VAL A 149     -42.663 -20.892  51.541  1.00  0.12              
ATOM    148  CA  TYR A 150     -39.149 -20.357  50.160  1.00  0.13              
ATOM    149  CA  TYR A 151     -38.072 -22.673  47.353  1.00  0.20              
ATOM    150  CA  ASP A 152     -35.655 -22.069  44.471  1.00  0.22              
ATOM    151  CA  GLU A 153     -34.683 -24.859  42.088  1.00  0.31              
ATOM    152  CA  SER A 154     -31.122 -23.422  41.964  1.00  0.28              
ATOM    153  CA  CYS A 155     -30.513 -24.287  45.636  1.00  0.16              
ATOM    154  CA  ASN A 156     -27.698 -26.791  46.100  1.00  0.14              
ATOM    155  CA  SER A 157     -28.112 -29.796  48.385  1.00  0.12              
ATOM    156  CA  ASP A 158     -24.425 -30.435  47.874  1.00  0.22              
ATOM    157  CA  ASN A 159     -23.263 -26.924  48.717  1.00  0.18              
ATOM    158  CA  LEU A 160     -24.130 -26.498  52.387  1.00  0.12              
ATOM    159  CA  ASN A 161     -22.687 -23.174  53.579  1.00  0.16              
ATOM    160  CA  HIS A 162     -24.905 -21.854  56.346  1.00  0.12              
ATOM    161  CA  ALA A 163     -25.812 -23.192  59.785  1.00  0.07              
ATOM    162  CA  VAL A 164     -29.332 -22.455  60.942  1.00  0.07              
ATOM    163  CA  LEU A 165     -32.159 -23.759  63.249  1.00  0.06              
ATOM    164  CA  ALA A 166     -35.142 -26.016  62.467  1.00  0.06              
ATOM    165  CA  VAL A 167     -37.750 -24.773  64.928  1.00  0.07              
ATOM    166  CA  GLY A 168     -40.786 -26.672  63.686  1.00  0.08              
ATOM    167  CA  TYR A 169     -42.642 -27.755  60.552  1.00  0.09              
ATOM    168  CA  GLY A 170     -46.099 -27.420  59.070  1.00  0.19              
ATOM    169  CA  ILE A 171     -48.018 -26.270  56.036  1.00  0.17              
ATOM    170  CA  GLN A 172     -49.024 -22.750  54.964  1.00  0.31              
ATOM    171  CA  LYS A 173     -51.473 -22.150  52.140  1.00  0.65              
ATOM    172  CA  GLY A 174     -51.160 -26.025  50.767  1.00  0.51              
ATOM    173  CA  ASN A 175     -47.408 -25.782  50.984  1.00  0.25              
ATOM    174  CA  LYS A 176     -45.485 -27.912  53.490  1.00  0.13              
ATOM    175  CA  HIS A 177     -42.505 -26.180  55.089  1.00  0.07              
ATOM    176  CA  TRP A 178     -39.848 -26.158  57.807  1.00  0.07              
ATOM    177  CA  ILE A 179     -39.863 -23.249  60.245  1.00  0.07              
ATOM    178  CA  ILE A 180     -36.250 -22.004  60.122  1.00  0.08              
ATOM    179  CA  LYS A 181     -34.744 -19.478  62.542  1.00  0.08              
ATOM    180  CA  ASN A 182     -31.906 -17.491  60.947  1.00  0.10              
ATOM    181  CA  SER A 183     -29.242 -15.353  62.659  1.00  0.11              
ATOM    182  CA  TRP A 184     -29.380 -12.351  60.358  1.00  0.12              
ATOM    183  CA  GLY A 185     -31.558 -10.194  62.694  1.00  0.12              
ATOM    184  CA  GLU A 186     -35.188  -9.335  62.923  1.00  0.12              
ATOM    185  CA  ASN A 187     -35.044  -6.985  59.929  1.00  0.24              
ATOM    186  CA  TRP A 188     -34.228 -10.059  57.878  1.00  0.15              
ATOM    187  CA  GLY A 189     -36.893 -12.371  56.184  1.00  0.12              
ATOM    188  CA  ASN A 190     -40.062 -12.640  58.164  1.00  0.12              
ATOM    189  CA  LYS A 191     -38.947 -11.231  61.521  1.00  0.14              
ATOM    190  CA  GLY A 192     -35.837 -13.338  61.313  1.00  0.09              
ATOM    191  CA  TYR A 193     -37.476 -16.556  60.226  1.00  0.10              
ATOM    192  CA  ILE A 194     -37.917 -18.369  56.913  1.00  0.12              
ATOM    193  CA  LEU A 195     -40.420 -21.062  55.886  1.00  0.08              
ATOM    194  CA  MET A 196     -38.438 -23.505  53.768  1.00  0.08              
ATOM    195  CA  ALA A 197     -39.851 -26.223  51.432  1.00  0.09              
ATOM    196  CA  ARG A 198     -40.641 -29.495  53.173  1.00  0.10              
ATOM    197  CA  ASN A 199     -40.696 -32.826  51.223  1.00  0.16              
ATOM    198  CA  LYS A 200     -39.640 -31.146  47.995  1.00  0.15              
ATOM    199  CA  ASN A 201     -36.581 -33.392  47.426  1.00  0.19              
ATOM    200  CA  ASN A 202     -34.384 -32.249  50.373  1.00  0.12              
ATOM    201  CA  ALA A 203     -34.591 -28.565  49.407  1.00  0.11              
ATOM    202  CA  CYS A 204     -31.202 -26.869  49.842  1.00  0.07              
ATOM    203  CA  GLY A 205     -29.755 -29.922  51.630  1.00  0.07              
ATOM    204  CA  ILE A 206     -31.972 -29.161  54.667  1.00  0.07              
ATOM    205  CA  ALA A 207     -31.681 -32.725  55.998  1.00  0.08              
ATOM    206  CA  ASN A 208     -28.075 -33.461  55.011  1.00  0.09              
ATOM    207  CA  LEU A 209     -26.271 -32.161  58.094  1.00  0.10              
ATOM    208  CA  ALA A 210     -28.586 -32.037  61.110  1.00  0.09              
ATOM    209  CA  SER A 211     -27.781 -32.691  64.763  1.00  0.09              
ATOM    210  CA  PHE A 212     -28.820 -31.834  68.300  1.00  0.10              
ATOM    211  CA  PRO A 213     -27.317 -32.004  71.821  1.00  0.09              
ATOM    212  CA  LYS A 214     -28.284 -34.337  74.699  1.00  0.12              
ATOM    213  CA  MET A 215     -28.476 -33.259  78.331  1.00  0.16              
ENDMDL
MODEL       22
ATOM      1  CA  ASP A   3     -48.753 -32.867  61.208  1.00  0.45              
ATOM      2  CA  SER A   4     -47.545 -29.462  62.475  1.00  0.20              
ATOM      3  CA  VAL A   5     -45.433 -28.336  65.394  1.00  0.15              
ATOM      4  CA  ASP A   6     -44.115 -24.883  66.151  1.00  0.13              
ATOM      5  CA  TYR A   7     -41.831 -24.931  69.187  1.00  0.11              
ATOM      6  CA  ARG A   8     -42.152 -21.128  69.303  1.00  0.14              
ATOM      7  CA  LYS A   9     -45.721 -21.589  70.531  1.00  0.25              
ATOM      8  CA  LYS A  10     -44.230 -23.900  73.169  1.00  0.21              
ATOM      9  CA  GLY A  11     -41.720 -21.171  74.363  1.00  0.18              
ATOM     10  CA  TYR A  12     -38.653 -23.349  73.347  1.00  0.11              
ATOM     11  CA  VAL A  13     -37.283 -20.549  71.099  1.00  0.14              
ATOM     12  CA  THR A  14     -35.438 -17.392  72.115  1.00  0.18              
ATOM     13  CA  PRO A  15     -35.665 -14.132  70.095  1.00  0.25              
ATOM     14  CA  VAL A  16     -33.661 -13.848  66.857  1.00  0.16              
ATOM     15  CA  LYS A  17     -29.981 -12.856  67.080  1.00  0.16              
ATOM     16  CA  ASN A  18     -27.687 -11.172  64.576  1.00  0.11              
ATOM     17  CA  GLN A  19     -24.372 -12.830  63.693  1.00  0.15              
ATOM     18  CA  GLY A  20     -23.171  -9.603  62.066  1.00  0.25              
ATOM     19  CA  GLN A  21     -20.031  -9.839  59.746  1.00  0.32              
ATOM     20  CA  CYS A  22     -18.667 -12.895  61.523  1.00  0.14              
ATOM     21  CA  GLY A  23     -19.040 -16.352  60.234  1.00  0.11              
ATOM     22  CA  SER A  24     -20.491 -17.657  63.470  1.00  0.08              
ATOM     23  CA  CYS A  25     -23.609 -19.378  62.074  1.00  0.07              
ATOM     24  CA  TRP A  26     -22.407 -22.788  63.548  1.00  0.06              
ATOM     25  CA  ALA A  27     -22.332 -21.051  67.014  1.00  0.06              
ATOM     26  CA  PHE A  28     -25.793 -19.604  66.659  1.00  0.06              
ATOM     27  CA  SER A  29     -27.125 -22.809  65.280  1.00  0.06              
ATOM     28  CA  SER A  30     -25.591 -24.690  68.240  1.00  0.06              
ATOM     29  CA  VAL A  31     -26.800 -22.243  70.871  1.00  0.07              
ATOM     30  CA  GLY A  32     -30.379 -22.357  69.597  1.00  0.07              
ATOM     31  CA  ALA A  33     -30.505 -26.165  69.911  1.00  0.06              
ATOM     32  CA  LEU A  34     -29.091 -26.088  73.458  1.00  0.06              
ATOM     33  CA  GLU A  35     -31.546 -23.352  74.407  1.00  0.07              
ATOM     34  CA  GLY A  36     -34.316 -25.588  73.221  1.00  0.07              
ATOM     35  CA  GLN A  37     -33.124 -28.583  75.307  1.00  0.09              
ATOM     36  CA  LEU A  38     -32.465 -26.435  78.379  1.00  0.09              
ATOM     37  CA  LYS A  39     -36.150 -25.546  78.129  1.00  0.09              
ATOM     38  CA  LYS A  40     -37.212 -29.171  77.726  1.00  0.15              
ATOM     39  CA  LYS A  41     -35.101 -30.164  80.751  1.00  0.21              
ATOM     40  CA  THR A  42     -35.345 -27.312  83.328  1.00  0.28              
ATOM     41  CA  GLY A  43     -38.450 -25.436  82.130  1.00  0.23              
ATOM     42  CA  LYS A  44     -36.491 -22.311  81.747  1.00  0.25              
ATOM     43  CA  LEU A  45     -35.686 -20.525  78.463  1.00  0.14              
ATOM     44  CA  LEU A  46     -32.524 -18.375  78.567  1.00  0.20              
ATOM     45  CA  ASN A  47     -30.152 -16.889  75.948  1.00  0.14              
ATOM     46  CA  LEU A  48     -26.918 -18.887  75.634  1.00  0.08              
ATOM     47  CA  SER A  49     -23.560 -17.439  74.496  1.00  0.08              
ATOM     48  CA  PRO A  50     -22.484 -18.034  70.847  1.00  0.07              
ATOM     49  CA  GLN A  51     -19.441 -15.823  71.487  1.00  0.07              
ATOM     50  CA  ASN A  52     -18.275 -18.253  74.221  1.00  0.08              
ATOM     51  CA  LEU A  53     -18.237 -20.855  71.455  1.00  0.07              
ATOM     52  CA  VAL A  54     -16.568 -18.598  68.862  1.00  0.07              
ATOM     53  CA  ASP A  55     -13.699 -17.662  71.249  1.00  0.10              
ATOM     54  CA  CYS A  56     -13.337 -21.091  72.924  1.00  0.11              
ATOM     55  CA  VAL A  57     -13.851 -23.899  70.388  1.00  0.11              
ATOM     56  CA  SER A  58     -10.325 -24.532  69.060  1.00  0.19              
ATOM     57  CA  GLU A  59     -11.555 -27.356  66.872  1.00  0.19              
ATOM     58  CA  ASN A  60     -13.618 -24.697  65.036  1.00  0.14              
ATOM     59  CA  ASP A  61     -12.383 -21.510  63.439  1.00  0.12              
ATOM     60  CA  GLY A  62     -14.378 -18.694  65.130  1.00  0.11              
ATOM     61  CA  CYS A  63     -15.462 -16.274  62.445  1.00  0.11              
ATOM     62  CA  GLY A  64     -13.850 -18.430  59.860  1.00  0.14              
ATOM     63  CA  GLY A  65     -16.450 -21.193  60.172  1.00  0.13              
ATOM     64  CA  GLY A  66     -17.072 -24.420  62.050  1.00  0.14              
ATOM     65  CA  TYR A  67     -19.364 -27.381  62.980  1.00  0.10              
ATOM     66  CA  MET A  68     -22.180 -27.645  65.515  1.00  0.08              
ATOM     67  CA  THR A  69     -20.890 -31.085  66.510  1.00  0.09              
ATOM     68  CA  ASN A  70     -17.532 -29.641  67.617  1.00  0.10              
ATOM     69  CA  ALA A  71     -19.465 -26.954  69.500  1.00  0.08              
ATOM     70  CA  PHE A  72     -21.494 -29.516  71.516  1.00  0.08              
ATOM     71  CA  GLN A  73     -18.313 -31.420  72.450  1.00  0.10              
ATOM     72  CA  TYR A  74     -16.708 -28.186  73.739  1.00  0.09              
ATOM     73  CA  VAL A  75     -19.769 -27.583  75.860  1.00  0.08              
ATOM     74  CA  GLN A  76     -19.685 -31.160  77.102  1.00  0.09              
ATOM     75  CA  LYS A  77     -15.991 -31.119  78.055  1.00  0.14              
ATOM     76  CA  ASN A  78     -16.061 -27.575  79.312  1.00  0.15              
ATOM     77  CA  ARG A  79     -19.071 -28.739  81.381  1.00  0.12              
ATOM     78  CA  GLY A  80     -20.993 -25.767  80.643  1.00  0.10              
ATOM     79  CA  ILE A  81     -21.620 -22.689  78.423  1.00  0.10              
ATOM     80  CA  ASP A  82     -22.180 -19.149  79.644  1.00  0.08              
ATOM     81  CA  SER A  83     -25.299 -17.147  79.157  1.00  0.08              
ATOM     82  CA  GLU A  84     -25.566 -14.225  76.622  1.00  0.09              
ATOM     83  CA  ASP A  85     -25.354 -11.725  79.565  1.00  0.17              
ATOM     84  CA  ALA A  86     -22.176 -13.427  81.168  1.00  0.14              
ATOM     85  CA  TYR A  87     -20.711 -13.379  77.598  1.00  0.12              
ATOM     86  CA  PRO A  88     -21.963 -10.831  75.182  1.00  0.17              
ATOM     87  CA  TYR A  89     -21.482 -11.324  71.334  1.00  0.16              
ATOM     88  CA  VAL A  90     -18.914  -8.912  69.961  1.00  0.26              
ATOM     89  CA  GLY A  91     -18.727 -10.508  66.607  1.00  0.19              
ATOM     90  CA  GLN A  92     -14.921 -10.827  66.424  1.00  0.22              
ATOM     91  CA  GLU A  93     -12.674 -13.709  67.471  1.00  0.18              
ATOM     92  CA  GLU A  94     -11.019 -13.080  70.842  1.00  0.32              
ATOM     93  CA  SER A  95      -9.208 -15.160  73.500  1.00  0.32              
ATOM     94  CA  CYS A  96     -11.420 -17.571  75.420  1.00  0.17              
ATOM     95  CA  MET A  97     -12.910 -15.637  78.418  1.00  0.30              
ATOM     96  CA  TYR A  98     -15.274 -18.203  79.870  1.00  0.22              
ATOM     97  CA  ASN A  99     -16.568 -17.327  83.287  1.00  0.24              
ATOM     98  CA  PRO A 100     -17.892 -20.349  85.262  1.00  0.24              
ATOM     99  CA  THR A 101     -20.123 -18.083  87.410  1.00  0.29              
ATOM    100  CA  GLY A 102     -21.954 -17.388  84.291  1.00  0.15              
ATOM    101  CA  LYS A 103     -22.719 -20.882  83.336  1.00  0.11              
ATOM    102  CA  ALA A 104     -26.247 -21.371  82.236  1.00  0.12              
ATOM    103  CA  ALA A 105     -26.206 -24.793  80.593  1.00  0.15              
ATOM    104  CA  LYS A 106     -24.356 -27.982  80.030  1.00  0.12              
ATOM    105  CA  CYS A 107     -24.208 -30.770  77.429  1.00  0.10              
ATOM    106  CA  ARG A 108     -23.684 -34.493  77.453  1.00  0.11              
ATOM    107  CA  GLY A 109     -23.332 -35.210  73.730  1.00  0.11              
ATOM    108  CA  TYR A 110     -25.071 -35.019  70.449  1.00  0.10              
ATOM    109  CA  ARG A 111     -26.977 -37.173  67.948  1.00  0.17              
ATOM    110  CA  GLU A 112     -27.134 -36.953  64.155  1.00  0.14              
ATOM    111  CA  ILE A 113     -30.034 -37.402  61.731  1.00  0.14              
ATOM    112  CA  PRO A 114     -29.603 -39.688  58.698  1.00  0.18              
ATOM    113  CA  GLU A 115     -28.370 -37.857  55.599  1.00  0.15              
ATOM    114  CA  GLY A 116     -31.034 -36.515  53.380  1.00  0.11              
ATOM    115  CA  ASN A 117     -33.784 -38.140  55.455  1.00  0.13              
ATOM    116  CA  GLU A 118     -36.506 -35.484  55.955  1.00  0.11              
ATOM    117  CA  LYS A 119     -38.786 -38.035  57.622  1.00  0.14              
ATOM    118  CA  ALA A 120     -36.079 -38.540  60.289  1.00  0.13              
ATOM    119  CA  LEU A 121     -35.677 -34.815  60.637  1.00  0.10              
ATOM    120  CA  LYS A 122     -39.443 -34.611  61.221  1.00  0.11              
ATOM    121  CA  ARG A 123     -39.509 -37.472  63.739  1.00  0.13              
ATOM    122  CA  ALA A 124     -36.649 -35.674  65.634  1.00  0.11              
ATOM    123  CA  VAL A 125     -38.252 -32.240  65.711  1.00  0.09              
ATOM    124  CA  ALA A 126     -41.571 -33.545  67.055  1.00  0.13              
ATOM    125  CA  ARG A 127     -39.762 -35.607  69.772  1.00  0.17              
ATOM    126  CA  VAL A 128     -36.646 -33.654  70.851  1.00  0.15              
ATOM    127  CA  GLY A 129     -37.420 -30.055  69.725  1.00  0.10              
ATOM    128  CA  PRO A 130     -35.354 -27.587  67.670  1.00  0.06              
ATOM    129  CA  VAL A 131     -32.581 -29.275  65.663  1.00  0.07              
ATOM    130  CA  SER A 132     -29.462 -27.682  64.165  1.00  0.05              
ATOM    131  CA  VAL A 133     -29.316 -27.915  60.380  1.00  0.07              
ATOM    132  CA  ALA A 134     -27.059 -26.801  57.544  1.00  0.08              
ATOM    133  CA  ILE A 135     -28.436 -25.584  54.239  1.00  0.08              
ATOM    134  CA  ASP A 136     -27.272 -23.793  51.102  1.00  0.08              
ATOM    135  CA  ALA A 137     -28.086 -20.095  51.707  1.00  0.16              
ATOM    136  CA  SER A 138     -25.988 -18.687  48.799  1.00  0.25              
ATOM    137  CA  LEU A 139     -28.849 -17.870  46.497  1.00  0.20              
ATOM    138  CA  THR A 140     -29.827 -14.228  46.335  1.00  0.25              
ATOM    139  CA  SER A 141     -33.497 -15.337  46.597  1.00  0.21              
ATOM    140  CA  PHE A 142     -32.614 -16.618  50.121  1.00  0.16              
ATOM    141  CA  GLN A 143     -30.887 -13.355  50.869  1.00  0.23              
ATOM    142  CA  PHE A 144     -33.861 -11.212  50.033  1.00  0.24              
ATOM    143  CA  TYR A 145     -36.591 -13.547  51.254  1.00  0.18              
ATOM    144  CA  SER A 146     -39.550 -11.780  52.933  1.00  0.15              
ATOM    145  CA  LYS A 147     -42.570 -14.009  52.899  1.00  0.26              
ATOM    146  CA  GLY A 148     -44.237 -17.439  51.769  1.00  0.29              
ATOM    147  CA  VAL A 149     -42.650 -20.814  51.576  1.00  0.12              
ATOM    148  CA  TYR A 150     -39.128 -20.278  50.209  1.00  0.13              
ATOM    149  CA  TYR A 151     -38.083 -22.591  47.386  1.00  0.20              
ATOM    150  CA  ASP A 152     -35.667 -21.991  44.499  1.00  0.22              
ATOM    151  CA  GLU A 153     -34.731 -24.774  42.099  1.00  0.31              
ATOM    152  CA  SER A 154     -31.148 -23.381  41.974  1.00  0.28              
ATOM    153  CA  CYS A 155     -30.541 -24.268  45.641  1.00  0.16              
ATOM    154  CA  ASN A 156     -27.746 -26.797  46.081  1.00  0.14              
ATOM    155  CA  SER A 157     -28.165 -29.808  48.357  1.00  0.12              
ATOM    156  CA  ASP A 158     -24.492 -30.478  47.819  1.00  0.22              
ATOM    157  CA  ASN A 159     -23.298 -26.981  48.679  1.00  0.18              
ATOM    158  CA  LEU A 160     -24.143 -26.563  52.357  1.00  0.12              
ATOM    159  CA  ASN A 161     -22.668 -23.257  53.561  1.00  0.16              
ATOM    160  CA  HIS A 162     -24.864 -21.930  56.336  1.00  0.12              
ATOM    161  CA  ALA A 163     -25.798 -23.239  59.777  1.00  0.07              
ATOM    162  CA  VAL A 164     -29.315 -22.499  60.930  1.00  0.07              
ATOM    163  CA  LEU A 165     -32.141 -23.804  63.237  1.00  0.06              
ATOM    164  CA  ALA A 166     -35.134 -26.045  62.462  1.00  0.06              
ATOM    165  CA  VAL A 167     -37.736 -24.815  64.931  1.00  0.07              
ATOM    166  CA  GLY A 168     -40.776 -26.701  63.685  1.00  0.08              
ATOM    167  CA  TYR A 169     -42.633 -27.780  60.547  1.00  0.09              
ATOM    168  CA  GLY A 170     -46.099 -27.422  59.083  1.00  0.19              
ATOM    169  CA  ILE A 171     -48.038 -26.177  56.092  1.00  0.17              
ATOM    170  CA  GLN A 172     -48.994 -22.594  55.127  1.00  0.31              
ATOM    171  CA  LYS A 173     -51.480 -21.859  52.350  1.00  0.65              
ATOM    172  CA  GLY A 174     -51.217 -25.819  50.835  1.00  0.51              
ATOM    173  CA  ASN A 175     -47.480 -25.582  51.046  1.00  0.25              
ATOM    174  CA  LYS A 176     -45.545 -27.785  53.484  1.00  0.13              
ATOM    175  CA  HIS A 177     -42.533 -26.117  55.104  1.00  0.07              
ATOM    176  CA  TRP A 178     -39.857 -26.145  57.807  1.00  0.07              
ATOM    177  CA  ILE A 179     -39.856 -23.256  60.267  1.00  0.07              
ATOM    178  CA  ILE A 180     -36.239 -22.023  60.139  1.00  0.08              
ATOM    179  CA  LYS A 181     -34.714 -19.512  62.562  1.00  0.08              
ATOM    180  CA  ASN A 182     -31.881 -17.529  60.954  1.00  0.10              
ATOM    181  CA  SER A 183     -29.213 -15.390  62.659  1.00  0.11              
ATOM    182  CA  TRP A 184     -29.346 -12.397  60.371  1.00  0.12              
ATOM    183  CA  GLY A 185     -31.520 -10.215  62.715  1.00  0.12              
ATOM    184  CA  GLU A 186     -35.130  -9.356  62.988  1.00  0.12              
ATOM    185  CA  ASN A 187     -34.998  -6.982  60.007  1.00  0.24              
ATOM    186  CA  TRP A 188     -34.174 -10.039  57.950  1.00  0.15              
ATOM    187  CA  GLY A 189     -36.855 -12.367  56.222  1.00  0.12              
ATOM    188  CA  ASN A 190     -40.013 -12.625  58.211  1.00  0.12              
ATOM    189  CA  LYS A 191     -38.895 -11.236  61.580  1.00  0.14              
ATOM    190  CA  GLY A 192     -35.807 -13.347  61.342  1.00  0.09              
ATOM    191  CA  TYR A 193     -37.443 -16.563  60.279  1.00  0.10              
ATOM    192  CA  ILE A 194     -37.886 -18.358  56.948  1.00  0.12              
ATOM    193  CA  LEU A 195     -40.409 -21.032  55.922  1.00  0.08              
ATOM    194  CA  MET A 196     -38.445 -23.471  53.787  1.00  0.08              
ATOM    195  CA  ALA A 197     -39.880 -26.179  51.437  1.00  0.09              
ATOM    196  CA  ARG A 198     -40.718 -29.434  53.160  1.00  0.10              
ATOM    197  CA  ASN A 199     -40.769 -32.773  51.210  1.00  0.16              
ATOM    198  CA  LYS A 200     -39.711 -31.078  47.989  1.00  0.15              
ATOM    199  CA  ASN A 201     -36.659 -33.341  47.412  1.00  0.19              
ATOM    200  CA  ASN A 202     -34.451 -32.226  50.363  1.00  0.12              
ATOM    201  CA  ALA A 203     -34.627 -28.543  49.410  1.00  0.11              
ATOM    202  CA  CYS A 204     -31.232 -26.866  49.839  1.00  0.07              
ATOM    203  CA  GLY A 205     -29.785 -29.931  51.614  1.00  0.07              
ATOM    204  CA  ILE A 206     -31.995 -29.174  54.658  1.00  0.07              
ATOM    205  CA  ALA A 207     -31.699 -32.739  55.983  1.00  0.08              
ATOM    206  CA  ASN A 208     -28.102 -33.482  54.978  1.00  0.09              
ATOM    207  CA  LEU A 209     -26.280 -32.211  58.066  1.00  0.10              
ATOM    208  CA  ALA A 210     -28.579 -32.075  61.100  1.00  0.09              
ATOM    209  CA  SER A 211     -27.761 -32.730  64.751  1.00  0.09              
ATOM    210  CA  PHE A 212     -28.781 -31.884  68.288  1.00  0.10              
ATOM    211  CA  PRO A 213     -27.293 -32.030  71.816  1.00  0.09              
ATOM    212  CA  LYS A 214     -28.241 -34.352  74.710  1.00  0.12              
ATOM    213  CA  MET A 215     -28.443 -33.272  78.341  1.00  0.16              
ENDMDL
MODEL       23
ATOM      1  CA  ASP A   3     -48.723 -32.914  61.172  1.00  0.45              
ATOM      2  CA  SER A   4     -47.535 -29.506  62.471  1.00  0.20              
ATOM      3  CA  VAL A   5     -45.415 -28.403  65.392  1.00  0.15              
ATOM      4  CA  ASP A   6     -44.111 -24.949  66.153  1.00  0.13              
ATOM      5  CA  TYR A   7     -41.825 -25.019  69.188  1.00  0.11              
ATOM      6  CA  ARG A   8     -42.176 -21.216  69.317  1.00  0.14              
ATOM      7  CA  LYS A   9     -45.737 -21.699  70.551  1.00  0.25              
ATOM      8  CA  LYS A  10     -44.225 -24.011  73.178  1.00  0.21              
ATOM      9  CA  GLY A  11     -41.726 -21.235  74.368  1.00  0.18              
ATOM     10  CA  TYR A  12     -38.653 -23.436  73.338  1.00  0.11              
ATOM     11  CA  VAL A  13     -37.297 -20.612  71.090  1.00  0.14              
ATOM     12  CA  THR A  14     -35.467 -17.445  72.101  1.00  0.18              
ATOM     13  CA  PRO A  15     -35.662 -14.176  70.089  1.00  0.25              
ATOM     14  CA  VAL A  16     -33.610 -13.891  66.877  1.00  0.16              
ATOM     15  CA  LYS A  17     -29.922 -12.907  67.088  1.00  0.16              
ATOM     16  CA  ASN A  18     -27.630 -11.225  64.581  1.00  0.11              
ATOM     17  CA  GLN A  19     -24.326 -12.886  63.641  1.00  0.15              
ATOM     18  CA  GLY A  20     -23.150  -9.651  62.004  1.00  0.25              
ATOM     19  CA  GLN A  21     -20.008  -9.930  59.645  1.00  0.32              
ATOM     20  CA  CYS A  22     -18.637 -12.961  61.459  1.00  0.14              
ATOM     21  CA  GLY A  23     -19.014 -16.410  60.208  1.00  0.11              
ATOM     22  CA  SER A  24     -20.466 -17.708  63.443  1.00  0.08              
ATOM     23  CA  CYS A  25     -23.584 -19.437  62.052  1.00  0.07              
ATOM     24  CA  TRP A  26     -22.378 -22.861  63.536  1.00  0.06              
ATOM     25  CA  ALA A  27     -22.319 -21.083  67.001  1.00  0.06              
ATOM     26  CA  PHE A  28     -25.778 -19.658  66.627  1.00  0.06              
ATOM     27  CA  SER A  29     -27.109 -22.856  65.266  1.00  0.06              
ATOM     28  CA  SER A  30     -25.578 -24.725  68.235  1.00  0.06              
ATOM     29  CA  VAL A  31     -26.797 -22.272  70.853  1.00  0.07              
ATOM     30  CA  GLY A  32     -30.375 -22.389  69.583  1.00  0.07              
ATOM     31  CA  ALA A  33     -30.495 -26.200  69.900  1.00  0.06              
ATOM     32  CA  LEU A  34     -29.082 -26.119  73.445  1.00  0.06              
ATOM     33  CA  GLU A  35     -31.550 -23.395  74.388  1.00  0.07              
ATOM     34  CA  GLY A  36     -34.310 -25.627  73.209  1.00  0.07              
ATOM     35  CA  GLN A  37     -33.104 -28.635  75.289  1.00  0.09              
ATOM     36  CA  LEU A  38     -32.458 -26.483  78.362  1.00  0.09              
ATOM     37  CA  LYS A  39     -36.148 -25.622  78.112  1.00  0.09              
ATOM     38  CA  LYS A  40     -37.189 -29.254  77.706  1.00  0.15              
ATOM     39  CA  LYS A  41     -35.072 -30.237  80.731  1.00  0.21              
ATOM     40  CA  THR A  42     -35.332 -27.380  83.313  1.00  0.28              
ATOM     41  CA  GLY A  43     -38.447 -25.497  82.120  1.00  0.23              
ATOM     42  CA  LYS A  44     -36.503 -22.393  81.734  1.00  0.25              
ATOM     43  CA  LEU A  45     -35.709 -20.594  78.451  1.00  0.14              
ATOM     44  CA  LEU A  46     -32.567 -18.409  78.534  1.00  0.20              
ATOM     45  CA  ASN A  47     -30.212 -16.911  75.905  1.00  0.14              
ATOM     46  CA  LEU A  48     -26.955 -18.874  75.578  1.00  0.08              
ATOM     47  CA  SER A  49     -23.597 -17.417  74.450  1.00  0.08              
ATOM     48  CA  PRO A  50     -22.496 -18.038  70.809  1.00  0.07              
ATOM     49  CA  GLN A  51     -19.467 -15.807  71.440  1.00  0.07              
ATOM     50  CA  ASN A  52     -18.307 -18.209  74.203  1.00  0.08              
ATOM     51  CA  LEU A  53     -18.242 -20.836  71.458  1.00  0.07              
ATOM     52  CA  VAL A  54     -16.568 -18.596  68.854  1.00  0.07              
ATOM     53  CA  ASP A  55     -13.716 -17.628  71.249  1.00  0.10              
ATOM     54  CA  CYS A  56     -13.348 -21.044  72.955  1.00  0.11              
ATOM     55  CA  VAL A  57     -13.842 -23.873  70.434  1.00  0.11              
ATOM     56  CA  SER A  58     -10.311 -24.512  69.120  1.00  0.19              
ATOM     57  CA  GLU A  59     -11.520 -27.363  66.971  1.00  0.19              
ATOM     58  CA  ASN A  60     -13.591 -24.731  65.090  1.00  0.14              
ATOM     59  CA  ASP A  61     -12.353 -21.557  63.468  1.00  0.12              
ATOM     60  CA  GLY A  62     -14.364 -18.719  65.130  1.00  0.11              
ATOM     61  CA  CYS A  63     -15.433 -16.331  62.418  1.00  0.11              
ATOM     62  CA  GLY A  64     -13.820 -18.486  59.857  1.00  0.14              
ATOM     63  CA  GLY A  65     -16.420 -21.249  60.176  1.00  0.13              
ATOM     64  CA  GLY A  66     -17.043 -24.465  62.072  1.00  0.14              
ATOM     65  CA  TYR A  67     -19.325 -27.452  63.006  1.00  0.10              
ATOM     66  CA  MET A  68     -22.152 -27.695  65.533  1.00  0.08              
ATOM     67  CA  THR A  69     -20.854 -31.117  66.552  1.00  0.09              
ATOM     68  CA  ASN A  70     -17.503 -29.657  67.665  1.00  0.10              
ATOM     69  CA  ALA A  71     -19.450 -26.957  69.517  1.00  0.08              
ATOM     70  CA  PHE A  72     -21.468 -29.513  71.556  1.00  0.08              
ATOM     71  CA  GLN A  73     -18.282 -31.392  72.517  1.00  0.10              
ATOM     72  CA  TYR A  74     -16.700 -28.128  73.799  1.00  0.09              
ATOM     73  CA  VAL A  75     -19.775 -27.536  75.891  1.00  0.08              
ATOM     74  CA  GLN A  76     -19.671 -31.100  77.162  1.00  0.09              
ATOM     75  CA  LYS A  77     -15.979 -31.020  78.141  1.00  0.14              
ATOM     76  CA  ASN A  78     -16.080 -27.471  79.364  1.00  0.15              
ATOM     77  CA  ARG A  79     -19.094 -28.625  81.438  1.00  0.12              
ATOM     78  CA  GLY A  80     -21.016 -25.708  80.657  1.00  0.10              
ATOM     79  CA  ILE A  81     -21.651 -22.621  78.423  1.00  0.10              
ATOM     80  CA  ASP A  82     -22.238 -19.071  79.611  1.00  0.08              
ATOM     81  CA  SER A  83     -25.357 -17.095  79.101  1.00  0.08              
ATOM     82  CA  GLU A  84     -25.648 -14.188  76.521  1.00  0.09              
ATOM     83  CA  ASP A  85     -25.466 -11.654  79.444  1.00  0.17              
ATOM     84  CA  ALA A  86     -22.262 -13.345  81.102  1.00  0.14              
ATOM     85  CA  TYR A  87     -20.816 -13.285  77.509  1.00  0.12              
ATOM     86  CA  PRO A  88     -22.047 -10.787  75.082  1.00  0.17              
ATOM     87  CA  TYR A  89     -21.507 -11.305  71.214  1.00  0.16              
ATOM     88  CA  VAL A  90     -18.910  -8.915  69.874  1.00  0.26              
ATOM     89  CA  GLY A  91     -18.713 -10.522  66.547  1.00  0.19              
ATOM     90  CA  GLN A  92     -14.900 -10.844  66.344  1.00  0.22              
ATOM     91  CA  GLU A  93     -12.662 -13.722  67.425  1.00  0.18              
ATOM     92  CA  GLU A  94     -11.030 -13.049  70.803  1.00  0.32              
ATOM     93  CA  SER A  95      -9.237 -15.106  73.507  1.00  0.32              
ATOM     94  CA  CYS A  96     -11.470 -17.487  75.441  1.00  0.17              
ATOM     95  CA  MET A  97     -13.000 -15.487  78.398  1.00  0.30              
ATOM     96  CA  TYR A  98     -15.363 -18.030  79.880  1.00  0.22              
ATOM     97  CA  ASN A  99     -16.670 -17.151  83.278  1.00  0.24              
ATOM     98  CA  PRO A 100     -17.971 -20.183  85.271  1.00  0.24              
ATOM     99  CA  THR A 101     -20.237 -17.911  87.387  1.00  0.29              
ATOM    100  CA  GLY A 102     -22.033 -17.298  84.257  1.00  0.15              
ATOM    101  CA  LYS A 103     -22.788 -20.767  83.315  1.00  0.11              
ATOM    102  CA  ALA A 104     -26.292 -21.318  82.206  1.00  0.12              
ATOM    103  CA  ALA A 105     -26.227 -24.755  80.591  1.00  0.15              
ATOM    104  CA  LYS A 106     -24.372 -27.923  80.031  1.00  0.12              
ATOM    105  CA  CYS A 107     -24.200 -30.743  77.454  1.00  0.10              
ATOM    106  CA  ARG A 108     -23.638 -34.456  77.478  1.00  0.11              
ATOM    107  CA  GLY A 109     -23.303 -35.197  73.746  1.00  0.11              
ATOM    108  CA  TYR A 110     -25.020 -35.051  70.469  1.00  0.10              
ATOM    109  CA  ARG A 111     -26.895 -37.207  67.940  1.00  0.17              
ATOM    110  CA  GLU A 112     -27.142 -37.006  64.142  1.00  0.14              
ATOM    111  CA  ILE A 113     -30.035 -37.442  61.708  1.00  0.14              
ATOM    112  CA  PRO A 114     -29.631 -39.706  58.657  1.00  0.18              
ATOM    113  CA  GLU A 115     -28.411 -37.882  55.545  1.00  0.15              
ATOM    114  CA  GLY A 116     -31.059 -36.518  53.348  1.00  0.11              
ATOM    115  CA  ASN A 117     -33.819 -38.149  55.407  1.00  0.13              
ATOM    116  CA  GLU A 118     -36.540 -35.490  55.917  1.00  0.11              
ATOM    117  CA  LYS A 119     -38.812 -38.049  57.582  1.00  0.14              
ATOM    118  CA  ALA A 120     -36.091 -38.562  60.249  1.00  0.13              
ATOM    119  CA  LEU A 121     -35.684 -34.846  60.602  1.00  0.10              
ATOM    120  CA  LYS A 122     -39.448 -34.643  61.199  1.00  0.11              
ATOM    121  CA  ARG A 123     -39.503 -37.521  63.701  1.00  0.13              
ATOM    122  CA  ALA A 124     -36.639 -35.714  65.606  1.00  0.11              
ATOM    123  CA  VAL A 125     -38.241 -32.287  65.695  1.00  0.09              
ATOM    124  CA  ALA A 126     -41.557 -33.591  67.046  1.00  0.13              
ATOM    125  CA  ARG A 127     -39.728 -35.687  69.743  1.00  0.17              
ATOM    126  CA  VAL A 128     -36.618 -33.718  70.826  1.00  0.15              
ATOM    127  CA  GLY A 129     -37.403 -30.101  69.715  1.00  0.10              
ATOM    128  CA  PRO A 130     -35.340 -27.640  67.659  1.00  0.06              
ATOM    129  CA  VAL A 131     -32.564 -29.323  65.650  1.00  0.07              
ATOM    130  CA  SER A 132     -29.448 -27.724  64.155  1.00  0.05              
ATOM    131  CA  VAL A 133     -29.307 -27.960  60.368  1.00  0.07              
ATOM    132  CA  ALA A 134     -27.055 -26.841  57.531  1.00  0.08              
ATOM    133  CA  ILE A 135     -28.436 -25.620  54.230  1.00  0.08              
ATOM    134  CA  ASP A 136     -27.269 -23.827  51.095  1.00  0.08              
ATOM    135  CA  ALA A 137     -28.061 -20.118  51.716  1.00  0.16              
ATOM    136  CA  SER A 138     -25.954 -18.716  48.813  1.00  0.25              
ATOM    137  CA  LEU A 139     -28.811 -17.864  46.525  1.00  0.20              
ATOM    138  CA  THR A 140     -29.759 -14.209  46.390  1.00  0.25              
ATOM    139  CA  SER A 141     -33.442 -15.295  46.640  1.00  0.21              
ATOM    140  CA  PHE A 142     -32.557 -16.598  50.168  1.00  0.16              
ATOM    141  CA  GLN A 143     -30.807 -13.357  50.934  1.00  0.23              
ATOM    142  CA  PHE A 144     -33.750 -11.176  50.120  1.00  0.24              
ATOM    143  CA  TYR A 145     -36.506 -13.493  51.313  1.00  0.18              
ATOM    144  CA  SER A 146     -39.483 -11.729  52.972  1.00  0.15              
ATOM    145  CA  LYS A 147     -42.509 -13.920  52.938  1.00  0.26              
ATOM    146  CA  GLY A 148     -44.212 -17.374  51.802  1.00  0.29              
ATOM    147  CA  VAL A 149     -42.637 -20.737  51.612  1.00  0.12              
ATOM    148  CA  TYR A 150     -39.107 -20.199  50.257  1.00  0.13              
ATOM    149  CA  TYR A 151     -38.094 -22.508  47.419  1.00  0.20              
ATOM    150  CA  ASP A 152     -35.678 -21.914  44.526  1.00  0.22              
ATOM    151  CA  GLU A 153     -34.778 -24.690  42.109  1.00  0.31              
ATOM    152  CA  SER A 154     -31.175 -23.339  41.984  1.00  0.28              
ATOM    153  CA  CYS A 155     -30.569 -24.249  45.646  1.00  0.16              
ATOM    154  CA  ASN A 156     -27.793 -26.804  46.061  1.00  0.14              
ATOM    155  CA  SER A 157     -28.218 -29.821  48.329  1.00  0.12              
ATOM    156  CA  ASP A 158     -24.560 -30.522  47.765  1.00  0.22              
ATOM    157  CA  ASN A 159     -23.332 -27.038  48.642  1.00  0.18              
ATOM    158  CA  LEU A 160     -24.157 -26.628  52.326  1.00  0.12              
ATOM    159  CA  ASN A 161     -22.648 -23.340  53.544  1.00  0.16              
ATOM    160  CA  HIS A 162     -24.824 -22.006  56.325  1.00  0.12              
ATOM    161  CA  ALA A 163     -25.783 -23.286  59.770  1.00  0.07              
ATOM    162  CA  VAL A 164     -29.297 -22.544  60.917  1.00  0.07              
ATOM    163  CA  LEU A 165     -32.123 -23.849  63.225  1.00  0.06              
ATOM    164  CA  ALA A 166     -35.125 -26.075  62.457  1.00  0.06              
ATOM    165  CA  VAL A 167     -37.722 -24.857  64.933  1.00  0.07              
ATOM    166  CA  GLY A 168     -40.766 -26.730  63.684  1.00  0.08              
ATOM    167  CA  TYR A 169     -42.625 -27.805  60.542  1.00  0.09              
ATOM    168  CA  GLY A 170     -46.100 -27.424  59.096  1.00  0.19              
ATOM    169  CA  ILE A 171     -48.057 -26.083  56.148  1.00  0.17              
ATOM    170  CA  GLN A 172     -48.965 -22.437  55.290  1.00  0.31              
ATOM    171  CA  LYS A 173     -51.488 -21.567  52.560  1.00  0.65              
ATOM    172  CA  GLY A 174     -51.273 -25.613  50.903  1.00  0.51              
ATOM    173  CA  ASN A 175     -47.551 -25.383  51.107  1.00  0.25              
ATOM    174  CA  LYS A 176     -45.605 -27.658  53.479  1.00  0.13              
ATOM    175  CA  HIS A 177     -42.561 -26.053  55.120  1.00  0.07              
ATOM    176  CA  TRP A 178     -39.867 -26.133  57.807  1.00  0.07              
ATOM    177  CA  ILE A 179     -39.849 -23.264  60.290  1.00  0.07              
ATOM    178  CA  ILE A 180     -36.228 -22.042  60.155  1.00  0.08              
ATOM    179  CA  LYS A 181     -34.685 -19.545  62.582  1.00  0.08              
ATOM    180  CA  ASN A 182     -31.855 -17.567  60.960  1.00  0.10              
ATOM    181  CA  SER A 183     -29.183 -15.428  62.658  1.00  0.11              
ATOM    182  CA  TRP A 184     -29.311 -12.442  60.385  1.00  0.12              
ATOM    183  CA  GLY A 185     -31.483 -10.235  62.737  1.00  0.12              
ATOM    184  CA  GLU A 186     -35.071  -9.378  63.052  1.00  0.12              
ATOM    185  CA  ASN A 187     -34.951  -6.979  60.085  1.00  0.24              
ATOM    186  CA  TRP A 188     -34.120 -10.018  58.021  1.00  0.15              
ATOM    187  CA  GLY A 189     -36.817 -12.363  56.260  1.00  0.12              
ATOM    188  CA  ASN A 190     -39.964 -12.609  58.258  1.00  0.12              
ATOM    189  CA  LYS A 191     -38.843 -11.242  61.640  1.00  0.14              
ATOM    190  CA  GLY A 192     -35.776 -13.355  61.371  1.00  0.09              
ATOM    191  CA  TYR A 193     -37.409 -16.571  60.333  1.00  0.10              
ATOM    192  CA  ILE A 194     -37.855 -18.346  56.982  1.00  0.12              
ATOM    193  CA  LEU A 195     -40.399 -21.002  55.959  1.00  0.08              
ATOM    194  CA  MET A 196     -38.453 -23.437  53.805  1.00  0.08              
ATOM    195  CA  ALA A 197     -39.908 -26.136  51.441  1.00  0.09              
ATOM    196  CA  ARG A 198     -40.795 -29.374  53.147  1.00  0.10              
ATOM    197  CA  ASN A 199     -40.841 -32.720  51.198  1.00  0.16              
ATOM    198  CA  LYS A 200     -39.782 -31.010  47.983  1.00  0.15              
ATOM    199  CA  ASN A 201     -36.736 -33.290  47.398  1.00  0.19              
ATOM    200  CA  ASN A 202     -34.517 -32.204  50.353  1.00  0.12              
ATOM    201  CA  ALA A 203     -34.663 -28.520  49.413  1.00  0.11              
ATOM    202  CA  CYS A 204     -31.262 -26.863  49.836  1.00  0.07              
ATOM    203  CA  GLY A 205     -29.815 -29.941  51.597  1.00  0.07              
ATOM    204  CA  ILE A 206     -32.018 -29.187  54.650  1.00  0.07              
ATOM    205  CA  ALA A 207     -31.717 -32.753  55.967  1.00  0.08              
ATOM    206  CA  ASN A 208     -28.129 -33.503  54.946  1.00  0.09              
ATOM    207  CA  LEU A 209     -26.290 -32.262  58.037  1.00  0.10              
ATOM    208  CA  ALA A 210     -28.571 -32.112  61.090  1.00  0.09              
ATOM    209  CA  SER A 211     -27.741 -32.769  64.738  1.00  0.09              
ATOM    210  CA  PHE A 212     -28.742 -31.933  68.276  1.00  0.10              
ATOM    211  CA  PRO A 213     -27.268 -32.055  71.811  1.00  0.09              
ATOM    212  CA  LYS A 214     -28.199 -34.367  74.721  1.00  0.12              
ATOM    213  CA  MET A 215     -28.410 -33.284  78.351  1.00  0.16              
ENDMDL
MODEL       24
ATOM      1  CA  ASP A   3     -48.693 -32.962  61.137  1.00  0.45              
ATOM      2  CA  SER A   4     -47.526 -29.550  62.467  1.00  0.20              
ATOM      3  CA  VAL A   5     -45.398 -28.469  65.390  1.00  0.15              
ATOM      4  CA  ASP A   6     -44.108 -25.016  66.155  1.00  0.13              
ATOM      5  CA  TYR A   7     -41.819 -25.108  69.188  1.00  0.11              
ATOM      6  CA  ARG A   8     -42.199 -21.305  69.331  1.00  0.14              
ATOM      7  CA  LYS A   9     -45.753 -21.808  70.572  1.00  0.25              
ATOM      8  CA  LYS A  10     -44.220 -24.122  73.187  1.00  0.21              
ATOM      9  CA  GLY A  11     -41.731 -21.299  74.372  1.00  0.18              
ATOM     10  CA  TYR A  12     -38.653 -23.524  73.330  1.00  0.11              
ATOM     11  CA  VAL A  13     -37.312 -20.674  71.082  1.00  0.14              
ATOM     12  CA  THR A  14     -35.496 -17.498  72.086  1.00  0.18              
ATOM     13  CA  PRO A  15     -35.658 -14.220  70.083  1.00  0.25              
ATOM     14  CA  VAL A  16     -33.559 -13.934  66.897  1.00  0.16              
ATOM     15  CA  LYS A  17     -29.863 -12.958  67.097  1.00  0.16              
ATOM     16  CA  ASN A  18     -27.572 -11.278  64.585  1.00  0.11              
ATOM     17  CA  GLN A  19     -24.281 -12.942  63.589  1.00  0.15              
ATOM     18  CA  GLY A  20     -23.128  -9.698  61.941  1.00  0.25              
ATOM     19  CA  GLN A  21     -19.986 -10.021  59.544  1.00  0.32              
ATOM     20  CA  CYS A  22     -18.607 -13.027  61.395  1.00  0.14              
ATOM     21  CA  GLY A  23     -18.989 -16.468  60.181  1.00  0.11              
ATOM     22  CA  SER A  24     -20.441 -17.760  63.416  1.00  0.08              
ATOM     23  CA  CYS A  25     -23.558 -19.495  62.031  1.00  0.07              
ATOM     24  CA  TRP A  26     -22.349 -22.934  63.524  1.00  0.06              
ATOM     25  CA  ALA A  27     -22.307 -21.115  66.988  1.00  0.06              
ATOM     26  CA  PHE A  28     -25.762 -19.711  66.595  1.00  0.06              
ATOM     27  CA  SER A  29     -27.093 -22.902  65.252  1.00  0.06              
ATOM     28  CA  SER A  30     -25.565 -24.759  68.229  1.00  0.06              
ATOM     29  CA  VAL A  31     -26.794 -22.301  70.836  1.00  0.07              
ATOM     30  CA  GLY A  32     -30.372 -22.420  69.569  1.00  0.07              
ATOM     31  CA  ALA A  33     -30.484 -26.236  69.889  1.00  0.06              
ATOM     32  CA  LEU A  34     -29.072 -26.151  73.433  1.00  0.06
[truncated: 187,426 more chars]
