# Supplementary material for: Computational investigation of conformational variability and allostery in cathepsin K and other related peptidases
Source: PLoS One. 2017 Aug 3;12(8):e0182387. doi: 10.1371/journal.pone.0182387 (PMC5542433; doi:10.1371/journal.pone.0182387)
Supplement: S1 Dataset — (ZIP) [file pone.0182387.s005.zip › NM3.pdb]

MODEL        1
ATOM      1  CA  ASP A   3     -48.872 -32.677  61.351  1.00  0.45              
ATOM      2  CA  SER A   4     -47.582 -29.285  62.491  1.00  0.20              
ATOM      3  CA  VAL A   5     -45.503 -28.069  65.400  1.00  0.15              
ATOM      4  CA  ASP A   6     -44.128 -24.617  66.143  1.00  0.13              
ATOM      5  CA  TYR A   7     -41.857 -24.576  69.186  1.00  0.11              
ATOM      6  CA  ARG A   8     -42.059 -20.774  69.248  1.00  0.14              
ATOM      7  CA  LYS A   9     -45.659 -21.152  70.449  1.00  0.25              
ATOM      8  CA  LYS A  10     -44.249 -23.458  73.135  1.00  0.21              
ATOM      9  CA  GLY A  11     -41.698 -20.914  74.343  1.00  0.18              
ATOM     10  CA  TYR A  12     -38.652 -22.999  73.380  1.00  0.11              
ATOM     11  CA  VAL A  13     -37.225 -20.300  71.133  1.00  0.14              
ATOM     12  CA  THR A  14     -35.322 -17.179  72.173  1.00  0.18              
ATOM     13  CA  PRO A  15     -35.681 -13.957  70.119  1.00  0.25              
ATOM     14  CA  VAL A  16     -33.864 -13.676  66.777  1.00  0.16              
ATOM     15  CA  LYS A  17     -30.219 -12.650  67.046  1.00  0.16              
ATOM     16  CA  ASN A  18     -27.915 -10.960  64.556  1.00  0.11              
ATOM     17  CA  GLN A  19     -24.553 -12.607  63.900  1.00  0.15              
ATOM     18  CA  GLY A  20     -23.256  -9.412  62.316  1.00  0.25              
ATOM     19  CA  GLN A  21     -20.120  -9.473  60.150  1.00  0.32              
ATOM     20  CA  CYS A  22     -18.788 -12.631  61.779  1.00  0.14              
ATOM     21  CA  GLY A  23     -19.143 -16.120  60.340  1.00  0.11              
ATOM     22  CA  SER A  24     -20.593 -17.451  63.579  1.00  0.08              
ATOM     23  CA  CYS A  25     -23.711 -19.145  62.159  1.00  0.07              
ATOM     24  CA  TRP A  26     -22.524 -22.495  63.597  1.00  0.06              
ATOM     25  CA  ALA A  27     -22.380 -20.922  67.065  1.00  0.06              
ATOM     26  CA  PHE A  28     -25.856 -19.391  66.785  1.00  0.06              
ATOM     27  CA  SER A  29     -27.190 -22.623  65.337  1.00  0.06              
ATOM     28  CA  SER A  30     -25.643 -24.551  68.261  1.00  0.06              
ATOM     29  CA  VAL A  31     -26.814 -22.126  70.941  1.00  0.07              
ATOM     30  CA  GLY A  32     -30.392 -22.230  69.653  1.00  0.07              
ATOM     31  CA  ALA A  33     -30.546 -26.024  69.955  1.00  0.06              
ATOM     32  CA  LEU A  34     -29.129 -25.961  73.509  1.00  0.06              
ATOM     33  CA  GLU A  35     -31.531 -23.176  74.484  1.00  0.07              
ATOM     34  CA  GLY A  36     -34.337 -25.430  73.267  1.00  0.07              
ATOM     35  CA  GLN A  37     -33.200 -28.373  75.376  1.00  0.09              
ATOM     36  CA  LEU A  38     -32.493 -26.243  78.446  1.00  0.09              
ATOM     37  CA  LYS A  39     -36.154 -25.241  78.195  1.00  0.09              
ATOM     38  CA  LYS A  40     -37.304 -28.840  77.805  1.00  0.15              
ATOM     39  CA  LYS A  41     -35.217 -29.872  80.834  1.00  0.21              
ATOM     40  CA  THR A  42     -35.394 -27.039  83.390  1.00  0.28              
ATOM     41  CA  GLY A  43     -38.461 -25.192  82.170  1.00  0.23              
ATOM     42  CA  LYS A  44     -36.443 -21.986  81.800  1.00  0.25              
ATOM     43  CA  LEU A  45     -35.595 -20.251  78.508  1.00  0.14              
ATOM     44  CA  LEU A  46     -32.352 -18.237  78.700  1.00  0.20              
ATOM     45  CA  ASN A  47     -29.911 -16.800  76.120  1.00  0.14              
ATOM     46  CA  LEU A  48     -26.768 -18.938  75.855  1.00  0.08              
ATOM     47  CA  SER A  49     -23.415 -17.528  74.682  1.00  0.08              
ATOM     48  CA  PRO A  50     -22.438 -18.017  70.998  1.00  0.07              
ATOM     49  CA  GLN A  51     -19.338 -15.888  71.678  1.00  0.07              
ATOM     50  CA  ASN A  52     -18.145 -18.426  74.292  1.00  0.08              
ATOM     51  CA  LEU A  53     -18.216 -20.929  71.443  1.00  0.07              
ATOM     52  CA  VAL A  54     -16.568 -18.603  68.898  1.00  0.07              
ATOM     53  CA  ASP A  55     -13.633 -17.798  71.250  1.00  0.10              
ATOM     54  CA  CYS A  56     -13.295 -21.279  72.800  1.00  0.11              
ATOM     55  CA  VAL A  57     -13.888 -24.001  70.201  1.00  0.11              
ATOM     56  CA  SER A  58     -10.382 -24.613  68.819  1.00  0.19              
ATOM     57  CA  GLU A  59     -11.697 -27.330  66.476  1.00  0.19              
ATOM     58  CA  ASN A  60     -13.727 -24.560  64.820  1.00  0.14              
ATOM     59  CA  ASP A  61     -12.503 -21.322  63.324  1.00  0.12              
ATOM     60  CA  GLY A  62     -14.432 -18.594  65.130  1.00  0.11              
ATOM     61  CA  CYS A  63     -15.577 -16.048  62.553  1.00  0.11              
ATOM     62  CA  GLY A  64     -13.971 -18.205  59.873  1.00  0.14              
ATOM     63  CA  GLY A  65     -16.570 -20.973  60.155  1.00  0.13              
ATOM     64  CA  GLY A  66     -17.187 -24.242  61.961  1.00  0.14              
ATOM     65  CA  TYR A  67     -19.518 -27.099  62.877  1.00  0.10              
ATOM     66  CA  MET A  68     -22.292 -27.446  65.444  1.00  0.08              
ATOM     67  CA  THR A  69     -21.032 -30.954  66.339  1.00  0.09              
ATOM     68  CA  ASN A  70     -17.650 -29.575  67.421  1.00  0.10              
ATOM     69  CA  ALA A  71     -19.522 -26.941  69.431  1.00  0.08              
ATOM     70  CA  PHE A  72     -21.596 -29.529  71.355  1.00  0.08              
ATOM     71  CA  GLN A  73     -18.439 -31.536  72.184  1.00  0.10              
ATOM     72  CA  TYR A  74     -16.739 -28.417  73.499  1.00  0.09              
ATOM     73  CA  VAL A  75     -19.748 -27.772  75.738  1.00  0.08              
ATOM     74  CA  GLN A  76     -19.744 -31.398  76.862  1.00  0.09              
ATOM     75  CA  LYS A  77     -16.037 -31.514  77.715  1.00  0.14              
ATOM     76  CA  ASN A  78     -15.985 -27.992  79.102  1.00  0.15              
ATOM     77  CA  ARG A  79     -18.982 -29.193  81.155  1.00  0.12              
ATOM     78  CA  GLY A  80     -20.899 -26.001  80.587  1.00  0.10              
ATOM     79  CA  ILE A  81     -21.492 -22.962  78.424  1.00  0.10              
ATOM     80  CA  ASP A  82     -21.948 -19.461  79.775  1.00  0.08              
ATOM     81  CA  SER A  83     -25.068 -17.356  79.379  1.00  0.08              
ATOM     82  CA  GLU A  84     -25.237 -14.372  77.027  1.00  0.09              
ATOM     83  CA  ASP A  85     -24.906 -12.009  80.046  1.00  0.17              
ATOM     84  CA  ALA A  86     -21.829 -13.754  81.433  1.00  0.14              
ATOM     85  CA  TYR A  87     -20.288 -13.752  77.955  1.00  0.12              
ATOM     86  CA  PRO A  88     -21.629 -11.005  75.584  1.00  0.17              
ATOM     87  CA  TYR A  89     -21.384 -11.401  71.815  1.00  0.16              
ATOM     88  CA  VAL A  90     -18.931  -8.898  70.308  1.00  0.26              
ATOM     89  CA  GLY A  91     -18.785 -10.450  66.847  1.00  0.19              
ATOM     90  CA  GLN A  92     -15.003 -10.757  66.744  1.00  0.22              
ATOM     91  CA  GLU A  93     -12.725 -13.656  67.653  1.00  0.18              
ATOM     92  CA  GLU A  94     -10.972 -13.205  70.998  1.00  0.32              
ATOM     93  CA  SER A  95      -9.092 -15.375  73.472  1.00  0.32              
ATOM     94  CA  CYS A  96     -11.219 -17.905  75.337  1.00  0.17              
ATOM     95  CA  MET A  97     -12.552 -16.237  78.495  1.00  0.30              
ATOM     96  CA  TYR A  98     -14.919 -18.896  79.830  1.00  0.22              
ATOM     97  CA  ASN A  99     -16.162 -18.029  83.323  1.00  0.24              
ATOM     98  CA  PRO A 100     -17.579 -21.012  85.223  1.00  0.24              
ATOM     99  CA  THR A 101     -19.667 -18.768  87.503  1.00  0.29              
ATOM    100  CA  GLY A 102     -21.636 -17.748  84.427  1.00  0.15              
ATOM    101  CA  LYS A 103     -22.441 -21.342  83.417  1.00  0.11              
ATOM    102  CA  ALA A 104     -26.068 -21.585  82.356  1.00  0.12              
ATOM    103  CA  ALA A 105     -26.119 -24.948  80.604  1.00  0.15              
ATOM    104  CA  LYS A 106     -24.295 -28.216  80.025  1.00  0.12              
ATOM    105  CA  CYS A 107     -24.240 -30.877  77.327  1.00  0.10              
ATOM    106  CA  ARG A 108     -23.865 -34.638  77.355  1.00  0.11              
ATOM    107  CA  GLY A 109     -23.451 -35.260  73.664  1.00  0.11              
ATOM    108  CA  TYR A 110     -25.274 -34.889  70.372  1.00  0.10              
ATOM    109  CA  ARG A 111     -27.305 -37.040  67.979  1.00  0.17              
ATOM    110  CA  GLU A 112     -27.102 -36.742  64.209  1.00  0.14              
ATOM    111  CA  ILE A 113     -30.030 -37.243  61.825  1.00  0.14              
ATOM    112  CA  PRO A 114     -29.493 -39.614  58.864  1.00  0.18              
ATOM    113  CA  GLU A 115     -28.204 -37.757  55.814  1.00  0.15              
ATOM    114  CA  GLY A 116     -30.933 -36.503  53.507  1.00  0.11              
ATOM    115  CA  ASN A 117     -33.644 -38.104  55.649  1.00  0.13              
ATOM    116  CA  GLU A 118     -36.374 -35.456  56.110  1.00  0.11              
ATOM    117  CA  LYS A 119     -38.680 -37.978  57.784  1.00  0.14              
ATOM    118  CA  ALA A 120     -36.033 -38.449  60.448  1.00  0.13              
ATOM    119  CA  LEU A 121     -35.650 -34.692  60.773  1.00  0.10              
ATOM    120  CA  LYS A 122     -39.422 -34.485  61.310  1.00  0.11              
ATOM    121  CA  ARG A 123     -39.534 -37.278  63.893  1.00  0.13              
ATOM    122  CA  ALA A 124     -36.689 -35.515  65.745  1.00  0.11              
ATOM    123  CA  VAL A 125     -38.296 -32.050  65.774  1.00  0.09              
ATOM    124  CA  ALA A 126     -41.625 -33.360  67.088  1.00  0.13              
ATOM    125  CA  ARG A 127     -39.900 -35.287  69.886  1.00  0.17              
ATOM    126  CA  VAL A 128     -36.759 -33.401  70.952  1.00  0.15              
ATOM    127  CA  GLY A 129     -37.485 -29.872  69.762  1.00  0.10              
ATOM    128  CA  PRO A 130     -35.412 -27.375  67.714  1.00  0.06              
ATOM    129  CA  VAL A 131     -32.648 -29.084  65.713  1.00  0.07              
ATOM    130  CA  SER A 132     -29.521 -27.516  64.207  1.00  0.05              
ATOM    131  CA  VAL A 133     -29.350 -27.737  60.425  1.00  0.07              
ATOM    132  CA  ALA A 134     -27.076 -26.640  57.595  1.00  0.08              
ATOM    133  CA  ILE A 135     -28.440 -25.439  54.276  1.00  0.08              
ATOM    134  CA  ASP A 136     -27.283 -23.659  51.130  1.00  0.08              
ATOM    135  CA  ALA A 137     -28.183 -20.002  51.672  1.00  0.16              
ATOM    136  CA  SER A 138     -26.123 -18.572  48.747  1.00  0.25              
ATOM    137  CA  LEU A 139     -28.999 -17.897  46.387  1.00  0.20              
ATOM    138  CA  THR A 140     -30.101 -14.302  46.117  1.00  0.25              
ATOM    139  CA  SER A 141     -33.714 -15.507  46.427  1.00  0.21              
ATOM    140  CA  PHE A 142     -32.846 -16.696  49.935  1.00  0.16              
ATOM    141  CA  GLN A 143     -31.209 -13.349  50.609  1.00  0.23              
ATOM    142  CA  PHE A 144     -34.303 -11.357  49.685  1.00  0.24              
ATOM    143  CA  TYR A 145     -36.931 -13.763  51.019  1.00  0.18              
ATOM    144  CA  SER A 146     -39.819 -11.987  52.775  1.00  0.15              
ATOM    145  CA  LYS A 147     -42.817 -14.366  52.742  1.00  0.26              
ATOM    146  CA  GLY A 148     -44.333 -17.700  51.637  1.00  0.29              
ATOM    147  CA  VAL A 149     -42.701 -21.125  51.434  1.00  0.12              
ATOM    148  CA  TYR A 150     -39.211 -20.593  50.013  1.00  0.13              
ATOM    149  CA  TYR A 151     -38.038 -22.919  47.255  1.00  0.20              
ATOM    150  CA  ASP A 152     -35.621 -22.302  44.388  1.00  0.22              
ATOM    151  CA  GLU A 153     -34.541 -25.112  42.057  1.00  0.31              
ATOM    152  CA  SER A 154     -31.043 -23.546  41.935  1.00  0.28              
ATOM    153  CA  CYS A 155     -30.428 -24.343  45.621  1.00  0.16              
ATOM    154  CA  ASN A 156     -27.557 -26.772  46.159  1.00  0.14              
ATOM    155  CA  SER A 157     -27.953 -29.758  48.470  1.00  0.12              
ATOM    156  CA  ASP A 158     -24.222 -30.304  48.038  1.00  0.22              
ATOM    157  CA  ASN A 159     -23.160 -26.752  48.829  1.00  0.18              
ATOM    158  CA  LEU A 160     -24.090 -26.302  52.480  1.00  0.12              
ATOM    159  CA  ASN A 161     -22.745 -22.924  53.631  1.00  0.16              
ATOM    160  CA  HIS A 162     -25.025 -21.626  56.378  1.00  0.12              
ATOM    161  CA  ALA A 163     -25.854 -23.051  59.809  1.00  0.07              
ATOM    162  CA  VAL A 164     -29.383 -22.322  60.981  1.00  0.07              
ATOM    163  CA  LEU A 165     -32.214 -23.623  63.285  1.00  0.06              
ATOM    164  CA  ALA A 166     -35.168 -25.927  62.482  1.00  0.06              
ATOM    165  CA  VAL A 167     -37.792 -24.647  64.922  1.00  0.07              
ATOM    166  CA  GLY A 168     -40.817 -26.584  63.690  1.00  0.08              
ATOM    167  CA  TYR A 169     -42.667 -27.679  60.566  1.00  0.09              
ATOM    168  CA  GLY A 170     -46.096 -27.414  59.031  1.00  0.19              
ATOM    169  CA  ILE A 171     -47.960 -26.550  55.868  1.00  0.17              
ATOM    170  CA  GLN A 172     -49.112 -23.220  54.476  1.00  0.31              
ATOM    171  CA  LYS A 173     -51.450 -23.025  51.509  1.00  0.65              
ATOM    172  CA  GLY A 174     -50.991 -26.643  50.564  1.00  0.51              
ATOM    173  CA  ASN A 175     -47.194 -26.380  50.800  1.00  0.25              
ATOM    174  CA  LYS A 176     -45.305 -28.292  53.506  1.00  0.13              
ATOM    175  CA  HIS A 177     -42.420 -26.370  55.042  1.00  0.07              
ATOM    176  CA  TRP A 178     -39.821 -26.196  57.806  1.00  0.07              
ATOM    177  CA  ILE A 179     -39.883 -23.225  60.178  1.00  0.07              
ATOM    178  CA  ILE A 180     -36.282 -21.946  60.073  1.00  0.08              
ATOM    179  CA  LYS A 181     -34.832 -19.378  62.483  1.00  0.08              
ATOM    180  CA  ASN A 182     -31.983 -17.377  60.928  1.00  0.10              
ATOM    181  CA  SER A 183     -29.329 -15.240  62.659  1.00  0.11              
ATOM    182  CA  TRP A 184     -29.483 -12.215  60.318  1.00  0.12              
ATOM    183  CA  GLY A 185     -31.669 -10.131  62.631  1.00  0.12              
ATOM    184  CA  GLU A 186     -35.364  -9.269  62.729  1.00  0.12              
ATOM    185  CA  ASN A 187     -35.184  -6.993  59.695  1.00  0.24              
ATOM    186  CA  TRP A 188     -34.391 -10.121  57.663  1.00  0.15              
ATOM    187  CA  GLY A 189     -37.008 -12.383  56.070  1.00  0.12              
ATOM    188  CA  ASN A 190     -40.210 -12.686  58.024  1.00  0.12              
ATOM    189  CA  LYS A 191     -39.103 -11.214  61.342  1.00  0.14              
ATOM    190  CA  GLY A 192     -35.930 -13.311  61.227  1.00  0.09              
ATOM    191  CA  TYR A 193     -37.577 -16.534  60.064  1.00  0.10              
ATOM    192  CA  ILE A 194     -38.010 -18.404  56.809  1.00  0.12              
ATOM    193  CA  LEU A 195     -40.451 -21.152  55.776  1.00  0.08              
ATOM    194  CA  MET A 196     -38.416 -23.607  53.713  1.00  0.08              
ATOM    195  CA  ALA A 197     -39.766 -26.354  51.418  1.00  0.09              
ATOM    196  CA  ARG A 198     -40.411 -29.676  53.213  1.00  0.10              
ATOM    197  CA  ASN A 199     -40.479 -32.985  51.260  1.00  0.16              
ATOM    198  CA  LYS A 200     -39.428 -31.351  48.012  1.00  0.15              
ATOM    199  CA  ASN A 201     -36.349 -33.544  47.467  1.00  0.19              
ATOM    200  CA  ASN A 202     -34.186 -32.318  50.404  1.00  0.12              
ATOM    201  CA  ALA A 203     -34.483 -28.633  49.397  1.00  0.11              
ATOM    202  CA  CYS A 204     -31.112 -26.879  49.852  1.00  0.07              
ATOM    203  CA  GLY A 205     -29.664 -29.892  51.678  1.00  0.07              
ATOM    204  CA  ILE A 206     -31.903 -29.121  54.692  1.00  0.07              
ATOM    205  CA  ALA A 207     -31.627 -32.684  56.045  1.00  0.08              
ATOM    206  CA  ASN A 208     -27.994 -33.397  55.107  1.00  0.09              
ATOM    207  CA  LEU A 209     -26.241 -32.010  58.179  1.00  0.10              
ATOM    208  CA  ALA A 210     -28.609 -31.924  61.141  1.00  0.09              
ATOM    209  CA  SER A 211     -27.842 -32.575  64.801  1.00  0.09              
ATOM    210  CA  PHE A 212     -28.937 -31.686  68.335  1.00  0.10              
ATOM    211  CA  PRO A 213     -27.392 -31.928  71.836  1.00  0.09              
ATOM    212  CA  LYS A 214     -28.410 -34.291  74.666  1.00  0.12              
ATOM    213  CA  MET A 215     -28.574 -33.222  78.300  1.00  0.16              
ENDMDL
MODEL        2
ATOM      1  CA  ASP A   3     -48.869 -32.668  61.445  1.00  0.45              
ATOM      2  CA  SER A   4     -47.561 -29.281  62.566  1.00  0.20              
ATOM      3  CA  VAL A   5     -45.456 -28.056  65.457  1.00  0.15              
ATOM      4  CA  ASP A   6     -44.093 -24.585  66.152  1.00  0.13              
ATOM      5  CA  TYR A   7     -41.802 -24.524  69.186  1.00  0.11              
ATOM      6  CA  ARG A   8     -41.995 -20.721  69.223  1.00  0.14              
ATOM      7  CA  LYS A   9     -45.602 -21.079  70.429  1.00  0.25              
ATOM      8  CA  LYS A  10     -44.208 -23.386  73.123  1.00  0.21              
ATOM      9  CA  GLY A  11     -41.659 -20.875  74.329  1.00  0.18              
ATOM     10  CA  TYR A  12     -38.601 -22.957  73.358  1.00  0.11              
ATOM     11  CA  VAL A  13     -37.174 -20.277  71.111  1.00  0.14              
ATOM     12  CA  THR A  14     -35.279 -17.147  72.137  1.00  0.18              
ATOM     13  CA  PRO A  15     -35.644 -13.940  70.061  1.00  0.25              
ATOM     14  CA  VAL A  16     -33.846 -13.638  66.710  1.00  0.16              
ATOM     15  CA  LYS A  17     -30.196 -12.622  66.984  1.00  0.16              
ATOM     16  CA  ASN A  18     -27.882 -10.940  64.505  1.00  0.11              
ATOM     17  CA  GLN A  19     -24.512 -12.586  63.891  1.00  0.15              
ATOM     18  CA  GLY A  20     -23.222  -9.388  62.332  1.00  0.25              
ATOM     19  CA  GLN A  21     -20.037  -9.413  60.223  1.00  0.32              
ATOM     20  CA  CYS A  22     -18.741 -12.589  61.845  1.00  0.14              
ATOM     21  CA  GLY A  23     -19.099 -16.082  60.371  1.00  0.11              
ATOM     22  CA  SER A  24     -20.565 -17.427  63.597  1.00  0.08              
ATOM     23  CA  CYS A  25     -23.665 -19.122  62.146  1.00  0.07              
ATOM     24  CA  TRP A  26     -22.473 -22.461  63.594  1.00  0.06              
ATOM     25  CA  ALA A  27     -22.357 -20.904  67.066  1.00  0.06              
ATOM     26  CA  PHE A  28     -25.824 -19.370  66.772  1.00  0.06              
ATOM     27  CA  SER A  29     -27.158 -22.607  65.320  1.00  0.06              
ATOM     28  CA  SER A  30     -25.616 -24.538  68.244  1.00  0.06              
ATOM     29  CA  VAL A  31     -26.792 -22.121  70.927  1.00  0.07              
ATOM     30  CA  GLY A  32     -30.374 -22.225  69.638  1.00  0.07              
ATOM     31  CA  ALA A  33     -30.521 -26.019  69.935  1.00  0.06              
ATOM     32  CA  LEU A  34     -29.104 -25.964  73.487  1.00  0.06              
ATOM     33  CA  GLU A  35     -31.506 -23.181  74.465  1.00  0.07              
ATOM     34  CA  GLY A  36     -34.320 -25.430  73.248  1.00  0.07              
ATOM     35  CA  GLN A  37     -33.176 -28.381  75.339  1.00  0.09              
ATOM     36  CA  LEU A  38     -32.483 -26.262  78.419  1.00  0.09              
ATOM     37  CA  LYS A  39     -36.143 -25.263  78.160  1.00  0.09              
ATOM     38  CA  LYS A  40     -37.289 -28.861  77.750  1.00  0.15              
ATOM     39  CA  LYS A  41     -35.208 -29.909  80.778  1.00  0.21              
ATOM     40  CA  THR A  42     -35.400 -27.084  83.353  1.00  0.28              
ATOM     41  CA  GLY A  43     -38.463 -25.222  82.142  1.00  0.23              
ATOM     42  CA  LYS A  44     -36.446 -22.028  81.780  1.00  0.25              
ATOM     43  CA  LEU A  45     -35.598 -20.274  78.498  1.00  0.14              
ATOM     44  CA  LEU A  46     -32.365 -18.245  78.697  1.00  0.20              
ATOM     45  CA  ASN A  47     -29.924 -16.814  76.114  1.00  0.14              
ATOM     46  CA  LEU A  48     -26.786 -18.961  75.866  1.00  0.08              
ATOM     47  CA  SER A  49     -23.429 -17.539  74.710  1.00  0.08              
ATOM     48  CA  PRO A  50     -22.441 -18.014  71.027  1.00  0.07              
ATOM     49  CA  GLN A  51     -19.352 -15.880  71.745  1.00  0.07              
ATOM     50  CA  ASN A  52     -18.168 -18.428  74.353  1.00  0.08              
ATOM     51  CA  LEU A  53     -18.217 -20.916  71.490  1.00  0.07              
ATOM     52  CA  VAL A  54     -16.558 -18.575  68.964  1.00  0.07              
ATOM     53  CA  ASP A  55     -13.643 -17.770  71.347  1.00  0.10              
ATOM     54  CA  CYS A  56     -13.302 -21.258  72.880  1.00  0.11              
ATOM     55  CA  VAL A  57     -13.871 -23.967  70.260  1.00  0.11              
ATOM     56  CA  SER A  58     -10.358 -24.562  68.888  1.00  0.19              
ATOM     57  CA  GLU A  59     -11.643 -27.265  66.543  1.00  0.19              
ATOM     58  CA  ASN A  60     -13.684 -24.506  64.881  1.00  0.14              
ATOM     59  CA  ASP A  61     -12.456 -21.260  63.406  1.00  0.12              
ATOM     60  CA  GLY A  62     -14.410 -18.559  65.189  1.00  0.11              
ATOM     61  CA  CYS A  63     -15.538 -15.999  62.631  1.00  0.11              
ATOM     62  CA  GLY A  64     -13.925 -18.158  59.932  1.00  0.14              
ATOM     63  CA  GLY A  65     -16.521 -20.931  60.189  1.00  0.13              
ATOM     64  CA  GLY A  66     -17.143 -24.205  61.985  1.00  0.14              
ATOM     65  CA  TYR A  67     -19.448 -27.046  62.875  1.00  0.10              
ATOM     66  CA  MET A  68     -22.241 -27.416  65.428  1.00  0.08              
ATOM     67  CA  THR A  69     -20.981 -30.927  66.320  1.00  0.09              
ATOM     68  CA  ASN A  70     -17.604 -29.540  67.421  1.00  0.10              
ATOM     69  CA  ALA A  71     -19.498 -26.924  69.433  1.00  0.08              
ATOM     70  CA  PHE A  72     -21.561 -29.521  71.337  1.00  0.08              
ATOM     71  CA  GLN A  73     -18.407 -31.525  72.171  1.00  0.10              
ATOM     72  CA  TYR A  74     -16.720 -28.406  73.514  1.00  0.09              
ATOM     73  CA  VAL A  75     -19.743 -27.784  75.742  1.00  0.08              
ATOM     74  CA  GLN A  76     -19.731 -31.418  76.845  1.00  0.09              
ATOM     75  CA  LYS A  77     -16.027 -31.528  77.713  1.00  0.14              
ATOM     76  CA  ASN A  78     -15.993 -28.013  79.121  1.00  0.15              
ATOM     77  CA  ARG A  79     -18.998 -29.242  81.154  1.00  0.12              
ATOM     78  CA  GLY A  80     -20.913 -26.032  80.594  1.00  0.10              
ATOM     79  CA  ILE A  81     -21.516 -22.996  78.447  1.00  0.10              
ATOM     80  CA  ASP A  82     -21.989 -19.505  79.816  1.00  0.08              
ATOM     81  CA  SER A  83     -25.103 -17.395  79.405  1.00  0.08              
ATOM     82  CA  GLU A  84     -25.267 -14.404  77.078  1.00  0.09              
ATOM     83  CA  ASP A  85     -24.959 -12.058  80.112  1.00  0.17              
ATOM     84  CA  ALA A  86     -21.876 -13.797  81.492  1.00  0.14              
ATOM     85  CA  TYR A  87     -20.336 -13.786  78.054  1.00  0.12              
ATOM     86  CA  PRO A  88     -21.655 -11.023  75.663  1.00  0.17              
ATOM     87  CA  TYR A  89     -21.427 -11.401  71.913  1.00  0.16              
ATOM     88  CA  VAL A  90     -18.979  -8.881  70.389  1.00  0.26              
ATOM     89  CA  GLY A  91     -18.796 -10.436  66.909  1.00  0.19              
ATOM     90  CA  GLN A  92     -15.016 -10.718  66.867  1.00  0.22              
ATOM     91  CA  GLU A  93     -12.729 -13.604  67.791  1.00  0.18              
ATOM     92  CA  GLU A  94     -11.026 -13.149  71.162  1.00  0.32              
ATOM     93  CA  SER A  95      -9.143 -15.324  73.617  1.00  0.32              
ATOM     94  CA  CYS A  96     -11.266 -17.886  75.454  1.00  0.17              
ATOM     95  CA  MET A  97     -12.621 -16.259  78.643  1.00  0.30              
ATOM     96  CA  TYR A  98     -14.993 -18.943  79.955  1.00  0.22              
ATOM     97  CA  ASN A  99     -16.240 -18.096  83.429  1.00  0.24              
ATOM     98  CA  PRO A 100     -17.663 -21.081  85.301  1.00  0.24              
ATOM     99  CA  THR A 101     -19.780 -18.853  87.571  1.00  0.29              
ATOM    100  CA  GLY A 102     -21.696 -17.798  84.467  1.00  0.15              
ATOM    101  CA  LYS A 103     -22.510 -21.413  83.445  1.00  0.11              
ATOM    102  CA  ALA A 104     -26.112 -21.636  82.355  1.00  0.12              
ATOM    103  CA  ALA A 105     -26.137 -24.996  80.597  1.00  0.15              
ATOM    104  CA  LYS A 106     -24.305 -28.272  80.012  1.00  0.12              
ATOM    105  CA  CYS A 107     -24.230 -30.910  77.299  1.00  0.10              
ATOM    106  CA  ARG A 108     -23.843 -34.678  77.301  1.00  0.11              
ATOM    107  CA  GLY A 109     -23.425 -35.268  73.630  1.00  0.11              
ATOM    108  CA  TYR A 110     -25.214 -34.874  70.310  1.00  0.10              
ATOM    109  CA  ARG A 111     -27.238 -37.028  67.914  1.00  0.17              
ATOM    110  CA  GLU A 112     -27.043 -36.718  64.151  1.00  0.14              
ATOM    111  CA  ILE A 113     -29.998 -37.226  61.801  1.00  0.14              
ATOM    112  CA  PRO A 114     -29.477 -39.606  58.845  1.00  0.18              
ATOM    113  CA  GLU A 115     -28.204 -37.749  55.783  1.00  0.15              
ATOM    114  CA  GLY A 116     -30.945 -36.499  53.499  1.00  0.11              
ATOM    115  CA  ASN A 117     -33.646 -38.105  55.650  1.00  0.13              
ATOM    116  CA  GLU A 118     -36.381 -35.464  56.120  1.00  0.11              
ATOM    117  CA  LYS A 119     -38.670 -37.991  57.809  1.00  0.14              
ATOM    118  CA  ALA A 120     -36.014 -38.448  60.457  1.00  0.13              
ATOM    119  CA  LEU A 121     -35.633 -34.689  60.774  1.00  0.10              
ATOM    120  CA  LYS A 122     -39.402 -34.487  61.324  1.00  0.11              
ATOM    121  CA  ARG A 123     -39.496 -37.274  63.915  1.00  0.13              
ATOM    122  CA  ALA A 124     -36.658 -35.507  65.747  1.00  0.11              
ATOM    123  CA  VAL A 125     -38.263 -32.042  65.771  1.00  0.09              
ATOM    124  CA  ALA A 126     -41.591 -33.353  67.101  1.00  0.13              
ATOM    125  CA  ARG A 127     -39.839 -35.275  69.899  1.00  0.17              
ATOM    126  CA  VAL A 128     -36.709 -33.383  70.943  1.00  0.15              
ATOM    127  CA  GLY A 129     -37.456 -29.861  69.753  1.00  0.10              
ATOM    128  CA  PRO A 130     -35.376 -27.366  67.693  1.00  0.06              
ATOM    129  CA  VAL A 131     -32.613 -29.071  65.686  1.00  0.07              
ATOM    130  CA  SER A 132     -29.489 -27.500  64.185  1.00  0.05              
ATOM    131  CA  VAL A 133     -29.321 -27.719  60.401  1.00  0.07              
ATOM    132  CA  ALA A 134     -27.061 -26.624  57.569  1.00  0.08              
ATOM    133  CA  ILE A 135     -28.454 -25.438  54.249  1.00  0.08              
ATOM    134  CA  ASP A 136     -27.322 -23.675  51.085  1.00  0.08              
ATOM    135  CA  ALA A 137     -28.193 -20.008  51.623  1.00  0.16              
ATOM    136  CA  SER A 138     -26.164 -18.616  48.654  1.00  0.25              
ATOM    137  CA  LEU A 139     -29.059 -17.990  46.284  1.00  0.20              
ATOM    138  CA  THR A 140     -30.169 -14.397  45.973  1.00  0.25              
ATOM    139  CA  SER A 141     -33.774 -15.593  46.336  1.00  0.21              
ATOM    140  CA  PHE A 142     -32.889 -16.761  49.824  1.00  0.16              
ATOM    141  CA  GLN A 143     -31.238 -13.401  50.456  1.00  0.23              
ATOM    142  CA  PHE A 144     -34.343 -11.425  49.516  1.00  0.24              
ATOM    143  CA  TYR A 145     -36.955 -13.815  50.912  1.00  0.18              
ATOM    144  CA  SER A 146     -39.807 -11.995  52.713  1.00  0.15              
ATOM    145  CA  LYS A 147     -42.820 -14.355  52.702  1.00  0.26              
ATOM    146  CA  GLY A 148     -44.361 -17.695  51.654  1.00  0.29              
ATOM    147  CA  VAL A 149     -42.753 -21.126  51.461  1.00  0.12              
ATOM    148  CA  TYR A 150     -39.295 -20.627  49.995  1.00  0.13              
ATOM    149  CA  TYR A 151     -38.172 -22.979  47.237  1.00  0.20              
ATOM    150  CA  ASP A 152     -35.746 -22.395  44.353  1.00  0.22              
ATOM    151  CA  GLU A 153     -34.690 -25.248  42.056  1.00  0.31              
ATOM    152  CA  SER A 154     -31.169 -23.655  41.890  1.00  0.28              
ATOM    153  CA  CYS A 155     -30.531 -24.399  45.580  1.00  0.16              
ATOM    154  CA  ASN A 156     -27.641 -26.801  46.122  1.00  0.14              
ATOM    155  CA  SER A 157     -28.015 -29.775  48.449  1.00  0.12              
ATOM    156  CA  ASP A 158     -24.297 -30.328  47.989  1.00  0.22              
ATOM    157  CA  ASN A 159     -23.224 -26.776  48.764  1.00  0.18              
ATOM    158  CA  LEU A 160     -24.117 -26.308  52.422  1.00  0.12              
ATOM    159  CA  ASN A 161     -22.763 -22.931  53.566  1.00  0.16              
ATOM    160  CA  HIS A 162     -25.009 -21.620  56.330  1.00  0.12              
ATOM    161  CA  ALA A 163     -25.818 -23.036  59.786  1.00  0.07              
ATOM    162  CA  VAL A 164     -29.340 -22.308  60.959  1.00  0.07              
ATOM    163  CA  LEU A 165     -32.177 -23.604  63.254  1.00  0.06              
ATOM    164  CA  ALA A 166     -35.142 -25.911  62.469  1.00  0.06              
ATOM    165  CA  VAL A 167     -37.751 -24.622  64.915  1.00  0.07              
ATOM    166  CA  GLY A 168     -40.791 -26.569  63.704  1.00  0.08              
ATOM    167  CA  TYR A 169     -42.647 -27.672  60.611  1.00  0.09              
ATOM    168  CA  GLY A 170     -46.097 -27.409  59.087  1.00  0.19              
ATOM    169  CA  ILE A 171     -47.997 -26.517  55.978  1.00  0.17              
ATOM    170  CA  GLN A 172     -49.136 -23.159  54.641  1.00  0.31              
ATOM    171  CA  LYS A 173     -51.547 -22.932  51.742  1.00  0.65              
ATOM    172  CA  GLY A 174     -51.075 -26.575  50.686  1.00  0.51              
ATOM    173  CA  ASN A 175     -47.307 -26.320  50.912  1.00  0.25              
ATOM    174  CA  LYS A 176     -45.381 -28.252  53.578  1.00  0.13              
ATOM    175  CA  HIS A 177     -42.468 -26.354  55.091  1.00  0.07              
ATOM    176  CA  TRP A 178     -39.834 -26.183  57.824  1.00  0.07              
ATOM    177  CA  ILE A 179     -39.863 -23.209  60.184  1.00  0.07              
ATOM    178  CA  ILE A 180     -36.260 -21.935  60.049  1.00  0.08              
ATOM    179  CA  LYS A 181     -34.788 -19.357  62.435  1.00  0.08              
ATOM    180  CA  ASN A 182     -31.937 -17.365  60.880  1.00  0.10              
ATOM    181  CA  SER A 183     -29.289 -15.230  62.620  1.00  0.11              
ATOM    182  CA  TRP A 184     -29.387 -12.219  60.235  1.00  0.12              
ATOM    183  CA  GLY A 185     -31.627 -10.123  62.566  1.00  0.12              
ATOM    184  CA  GLU A 186     -35.294  -9.229  62.597  1.00  0.12              
ATOM    185  CA  ASN A 187     -35.086  -6.999  59.539  1.00  0.24              
ATOM    186  CA  TRP A 188     -34.290 -10.168  57.514  1.00  0.15              
ATOM    187  CA  GLY A 189     -36.977 -12.393  56.004  1.00  0.12              
ATOM    188  CA  ASN A 190     -40.158 -12.678  57.947  1.00  0.12              
ATOM    189  CA  LYS A 191     -39.035 -11.176  61.241  1.00  0.14              
ATOM    190  CA  GLY A 192     -35.891 -13.296  61.169  1.00  0.09              
ATOM    191  CA  TYR A 193     -37.521 -16.514  59.997  1.00  0.10              
ATOM    192  CA  ILE A 194     -37.988 -18.408  56.769  1.00  0.12              
ATOM    193  CA  LEU A 195     -40.462 -21.144  55.781  1.00  0.08              
ATOM    194  CA  MET A 196     -38.461 -23.617  53.707  1.00  0.08              
ATOM    195  CA  ALA A 197     -39.826 -26.366  51.435  1.00  0.09              
ATOM    196  CA  ARG A 198     -40.502 -29.680  53.263  1.00  0.10              
ATOM    197  CA  ASN A 199     -40.553 -32.999  51.320  1.00  0.16              
ATOM    198  CA  LYS A 200     -39.518 -31.376  48.068  1.00  0.15              
ATOM    199  CA  ASN A 201     -36.433 -33.565  47.516  1.00  0.19              
ATOM    200  CA  ASN A 202     -34.250 -32.324  50.432  1.00  0.12              
ATOM    201  CA  ALA A 203     -34.536 -28.640  49.416  1.00  0.11              
ATOM    202  CA  CYS A 204     -31.170 -26.889  49.843  1.00  0.07              
ATOM    203  CA  GLY A 205     -29.697 -29.894  51.670  1.00  0.07              
ATOM    204  CA  ILE A 206     -31.924 -29.115  54.697  1.00  0.07              
ATOM    205  CA  ALA A 207     -31.633 -32.681  56.042  1.00  0.08              
ATOM    206  CA  ASN A 208     -28.006 -33.389  55.083  1.00  0.09              
ATOM    207  CA  LEU A 209     -26.227 -31.993  58.135  1.00  0.10              
ATOM    208  CA  ALA A 210     -28.587 -31.909  61.115  1.00  0.09              
ATOM    209  CA  SER A 211     -27.798 -32.558  64.767  1.00  0.09              
ATOM    210  CA  PHE A 212     -28.890 -31.674  68.291  1.00  0.10              
ATOM    211  CA  PRO A 213     -27.356 -31.929  71.800  1.00  0.09              
ATOM    212  CA  LYS A 214     -28.378 -34.317  74.600  1.00  0.12              
ATOM    213  CA  MET A 215     -28.562 -33.274  78.235  1.00  0.16              
ENDMDL
MODEL        3
ATOM      1  CA  ASP A   3     -48.866 -32.658  61.540  1.00  0.45              
ATOM      2  CA  SER A   4     -47.541 -29.278  62.640  1.00  0.20              
ATOM      3  CA  VAL A   5     -45.408 -28.043  65.514  1.00  0.15              
ATOM      4  CA  ASP A   6     -44.057 -24.554  66.160  1.00  0.13              
ATOM      5  CA  TYR A   7     -41.748 -24.471  69.186  1.00  0.11              
ATOM      6  CA  ARG A   8     -41.931 -20.669  69.198  1.00  0.14              
ATOM      7  CA  LYS A   9     -45.545 -21.005  70.410  1.00  0.25              
ATOM      8  CA  LYS A  10     -44.167 -23.314  73.110  1.00  0.21              
ATOM      9  CA  GLY A  11     -41.620 -20.837  74.314  1.00  0.18              
ATOM     10  CA  TYR A  12     -38.550 -22.916  73.335  1.00  0.11              
ATOM     11  CA  VAL A  13     -37.123 -20.255  71.089  1.00  0.14              
ATOM     12  CA  THR A  14     -35.236 -17.114  72.101  1.00  0.18              
ATOM     13  CA  PRO A  15     -35.608 -13.923  70.003  1.00  0.25              
ATOM     14  CA  VAL A  16     -33.829 -13.600  66.642  1.00  0.16              
ATOM     15  CA  LYS A  17     -30.173 -12.593  66.921  1.00  0.16              
ATOM     16  CA  ASN A  18     -27.848 -10.920  64.454  1.00  0.11              
ATOM     17  CA  GLN A  19     -24.470 -12.565  63.881  1.00  0.15              
ATOM     18  CA  GLY A  20     -23.188  -9.364  62.348  1.00  0.25              
ATOM     19  CA  GLN A  21     -19.953  -9.352  60.296  1.00  0.32              
ATOM     20  CA  CYS A  22     -18.694 -12.546  61.911  1.00  0.14              
ATOM     21  CA  GLY A  23     -19.055 -16.045  60.403  1.00  0.11              
ATOM     22  CA  SER A  24     -20.537 -17.402  63.615  1.00  0.08              
ATOM     23  CA  CYS A  25     -23.620 -19.099  62.134  1.00  0.07              
ATOM     24  CA  TRP A  26     -22.423 -22.426  63.590  1.00  0.06              
ATOM     25  CA  ALA A  27     -22.334 -20.886  67.067  1.00  0.06              
ATOM     26  CA  PHE A  28     -25.792 -19.350  66.760  1.00  0.06              
ATOM     27  CA  SER A  29     -27.127 -22.590  65.302  1.00  0.06              
ATOM     28  CA  SER A  30     -25.589 -24.526  68.227  1.00  0.06              
ATOM     29  CA  VAL A  31     -26.770 -22.116  70.914  1.00  0.07              
ATOM     30  CA  GLY A  32     -30.355 -22.220  69.624  1.00  0.07              
ATOM     31  CA  ALA A  33     -30.495 -26.014  69.916  1.00  0.06              
ATOM     32  CA  LEU A  34     -29.079 -25.966  73.464  1.00  0.06              
ATOM     33  CA  GLU A  35     -31.481 -23.187  74.446  1.00  0.07              
ATOM     34  CA  GLY A  36     -34.302 -25.430  73.229  1.00  0.07              
ATOM     35  CA  GLN A  37     -33.153 -28.389  75.301  1.00  0.09              
ATOM     36  CA  LEU A  38     -32.473 -26.281  78.392  1.00  0.09              
ATOM     37  CA  LYS A  39     -36.132 -25.286  78.126  1.00  0.09              
ATOM     38  CA  LYS A  40     -37.274 -28.883  77.696  1.00  0.15              
ATOM     39  CA  LYS A  41     -35.200 -29.947  80.723  1.00  0.21              
ATOM     40  CA  THR A  42     -35.406 -27.129  83.316  1.00  0.28              
ATOM     41  CA  GLY A  43     -38.465 -25.252  82.114  1.00  0.23              
ATOM     42  CA  LYS A  44     -36.450 -22.070  81.760  1.00  0.25              
ATOM     43  CA  LEU A  45     -35.601 -20.296  78.489  1.00  0.14              
ATOM     44  CA  LEU A  46     -32.378 -18.254  78.694  1.00  0.20              
ATOM     45  CA  ASN A  47     -29.938 -16.828  76.108  1.00  0.14              
ATOM     46  CA  LEU A  48     -26.804 -18.985  75.877  1.00  0.08              
ATOM     47  CA  SER A  49     -23.443 -17.550  74.738  1.00  0.08              
ATOM     48  CA  PRO A  50     -22.445 -18.010  71.057  1.00  0.07              
ATOM     49  CA  GLN A  51     -19.367 -15.871  71.812  1.00  0.07              
ATOM     50  CA  ASN A  52     -18.191 -18.429  74.415  1.00  0.08              
ATOM     51  CA  LEU A  53     -18.218 -20.903  71.537  1.00  0.07              
ATOM     52  CA  VAL A  54     -16.548 -18.546  69.030  1.00  0.07              
ATOM     53  CA  ASP A  55     -13.652 -17.743  71.445  1.00  0.10              
ATOM     54  CA  CYS A  56     -13.310 -21.237  72.960  1.00  0.11              
ATOM     55  CA  VAL A  57     -13.855 -23.933  70.319  1.00  0.11              
ATOM     56  CA  SER A  58     -10.333 -24.510  68.957  1.00  0.19              
ATOM     57  CA  GLU A  59     -11.588 -27.200  66.610  1.00  0.19              
ATOM     58  CA  ASN A  60     -13.641 -24.452  64.943  1.00  0.14              
ATOM     59  CA  ASP A  61     -12.408 -21.198  63.488  1.00  0.12              
ATOM     60  CA  GLY A  62     -14.388 -18.524  65.248  1.00  0.11              
ATOM     61  CA  CYS A  63     -15.498 -15.950  62.708  1.00  0.11              
ATOM     62  CA  GLY A  64     -13.879 -18.110  59.991  1.00  0.14              
ATOM     63  CA  GLY A  65     -16.472 -20.889  60.223  1.00  0.13              
ATOM     64  CA  GLY A  66     -17.098 -24.168  62.009  1.00  0.14              
ATOM     65  CA  TYR A  67     -19.378 -26.992  62.874  1.00  0.10              
ATOM     66  CA  MET A  68     -22.189 -27.387  65.413  1.00  0.08              
ATOM     67  CA  THR A  69     -20.929 -30.900  66.300  1.00  0.09              
ATOM     68  CA  ASN A  70     -17.559 -29.505  67.421  1.00  0.10              
ATOM     69  CA  ALA A  71     -19.475 -26.907  69.436  1.00  0.08              
ATOM     70  CA  PHE A  72     -21.527 -29.512  71.320  1.00  0.08              
ATOM     71  CA  GLN A  73     -18.374 -31.514  72.158  1.00  0.10              
ATOM     72  CA  TYR A  74     -16.700 -28.396  73.528  1.00  0.09              
ATOM     73  CA  VAL A  75     -19.738 -27.797  75.745  1.00  0.08              
ATOM     74  CA  GLN A  76     -19.718 -31.438  76.828  1.00  0.09              
ATOM     75  CA  LYS A  77     -16.017 -31.542  77.711  1.00  0.14              
ATOM     76  CA  ASN A  78     -16.001 -28.035  79.140  1.00  0.15              
ATOM     77  CA  ARG A  79     -19.013 -29.292  81.153  1.00  0.12              
ATOM     78  CA  GLY A  80     -20.927 -26.063  80.600  1.00  0.10              
ATOM     79  CA  ILE A  81     -21.539 -23.031  78.470  1.00  0.10              
ATOM     80  CA  ASP A  82     -22.031 -19.548  79.856  1.00  0.08              
ATOM     81  CA  SER A  83     -25.138 -17.434  79.431  1.00  0.08              
ATOM     82  CA  GLU A  84     -25.297 -14.435  77.129  1.00  0.09              
ATOM     83  CA  ASP A  85     -25.012 -12.107  80.178  1.00  0.17              
ATOM     84  CA  ALA A  86     -21.924 -13.839  81.550  1.00  0.14              
ATOM     85  CA  TYR A  87     -20.385 -13.820  78.153  1.00  0.12              
ATOM     86  CA  PRO A  88     -21.680 -11.042  75.741  1.00  0.17              
ATOM     87  CA  TYR A  89     -21.469 -11.402  72.012  1.00  0.16              
ATOM     88  CA  VAL A  90     -19.027  -8.864  70.471  1.00  0.26              
ATOM     89  CA  GLY A  91     -18.807 -10.423  66.972  1.00  0.19              
ATOM     90  CA  GLN A  92     -15.030 -10.678  66.989  1.00  0.22              
ATOM     91  CA  GLU A  93     -12.733 -13.552  67.929  1.00  0.18              
ATOM     92  CA  GLU A  94     -11.080 -13.094  71.327  1.00  0.32              
ATOM     93  CA  SER A  95      -9.194 -15.273  73.763  1.00  0.32              
ATOM     94  CA  CYS A  96     -11.314 -17.868  75.572  1.00  0.17              
ATOM     95  CA  MET A  97     -12.691 -16.281  78.792  1.00  0.30              
ATOM     96  CA  TYR A  98     -15.068 -18.991  80.081  1.00  0.22              
ATOM     97  CA  ASN A  99     -16.318 -18.164  83.536  1.00  0.24              
ATOM     98  CA  PRO A 100     -17.746 -21.150  85.379  1.00  0.24              
ATOM     99  CA  THR A 101     -19.894 -18.938  87.640  1.00  0.29              
ATOM    100  CA  GLY A 102     -21.755 -17.848  84.506  1.00  0.15              
ATOM    101  CA  LYS A 103     -22.578 -21.484  83.472  1.00  0.11              
ATOM    102  CA  ALA A 104     -26.157 -21.686  82.354  1.00  0.12              
ATOM    103  CA  ALA A 105     -26.155 -25.044  80.590  1.00  0.15              
ATOM    104  CA  LYS A 106     -24.316 -28.328  79.998  1.00  0.12              
ATOM    105  CA  CYS A 107     -24.220 -30.943  77.271  1.00  0.10              
ATOM    106  CA  ARG A 108     -23.821 -34.718  77.247  1.00  0.11              
ATOM    107  CA  GLY A 109     -23.399 -35.276  73.597  1.00  0.11              
ATOM    108  CA  TYR A 110     -25.154 -34.859  70.248  1.00  0.10              
ATOM    109  CA  ARG A 111     -27.170 -37.016  67.849  1.00  0.17              
ATOM    110  CA  GLU A 112     -26.984 -36.694  64.094  1.00  0.14              
ATOM    111  CA  ILE A 113     -29.966 -37.209  61.776  1.00  0.14              
ATOM    112  CA  PRO A 114     -29.460 -39.597  58.825  1.00  0.18              
ATOM    113  CA  GLU A 115     -28.205 -37.741  55.751  1.00  0.15              
ATOM    114  CA  GLY A 116     -30.956 -36.495  53.491  1.00  0.11              
ATOM    115  CA  ASN A 117     -33.648 -38.106  55.651  1.00  0.13              
ATOM    116  CA  GLU A 118     -36.388 -35.471  56.129  1.00  0.11              
ATOM    117  CA  LYS A 119     -38.660 -38.004  57.834  1.00  0.14              
ATOM    118  CA  ALA A 120     -35.995 -38.447  60.467  1.00  0.13              
ATOM    119  CA  LEU A 121     -35.616 -34.686  60.776  1.00  0.10              
ATOM    120  CA  LYS A 122     -39.383 -34.488  61.338  1.00  0.11              
ATOM    121  CA  ARG A 123     -39.459 -37.271  63.938  1.00  0.13              
ATOM    122  CA  ALA A 124     -36.628 -35.499  65.749  1.00  0.11              
ATOM    123  CA  VAL A 125     -38.231 -32.034  65.768  1.00  0.09              
ATOM    124  CA  ALA A 126     -41.558 -33.346  67.114  1.00  0.13              
ATOM    125  CA  ARG A 127     -39.777 -35.262  69.912  1.00  0.17              
ATOM    126  CA  VAL A 128     -36.659 -33.365  70.933  1.00  0.15              
ATOM    127  CA  GLY A 129     -37.428 -29.850  69.743  1.00  0.10              
ATOM    128  CA  PRO A 130     -35.341 -27.357  67.671  1.00  0.06              
ATOM    129  CA  VAL A 131     -32.578 -29.058  65.660  1.00  0.07              
ATOM    130  CA  SER A 132     -29.456 -27.484  64.163  1.00  0.05              
ATOM    131  CA  VAL A 133     -29.292 -27.701  60.377  1.00  0.07              
ATOM    132  CA  ALA A 134     -27.045 -26.607  57.543  1.00  0.08              
ATOM    133  CA  ILE A 135     -28.468 -25.437  54.223  1.00  0.08              
ATOM    134  CA  ASP A 136     -27.360 -23.692  51.039  1.00  0.08              
ATOM    135  CA  ALA A 137     -28.203 -20.015  51.575  1.00  0.16              
ATOM    136  CA  SER A 138     -26.206 -18.660  48.561  1.00  0.25              
ATOM    137  CA  LEU A 139     -29.119 -18.083  46.182  1.00  0.20              
ATOM    138  CA  THR A 140     -30.237 -14.492  45.830  1.00  0.25              
ATOM    139  CA  SER A 141     -33.834 -15.680  46.245  1.00  0.21              
ATOM    140  CA  PHE A 142     -32.932 -16.827  49.713  1.00  0.16              
ATOM    141  CA  GLN A 143     -31.267 -13.453  50.303  1.00  0.23              
ATOM    142  CA  PHE A 144     -34.383 -11.492  49.348  1.00  0.24              
ATOM    143  CA  TYR A 145     -36.979 -13.867  50.804  1.00  0.18              
ATOM    144  CA  SER A 146     -39.796 -12.003  52.652  1.00  0.15              
ATOM    145  CA  LYS A 147     -42.823 -14.345  52.662  1.00  0.26              
ATOM    146  CA  GLY A 148     -44.389 -17.691  51.672  1.00  0.29              
ATOM    147  CA  VAL A 149     -42.806 -21.128  51.488  1.00  0.12              
ATOM    148  CA  TYR A 150     -39.379 -20.661  49.976  1.00  0.13              
ATOM    149  CA  TYR A 151     -38.306 -23.038  47.219  1.00  0.20              
ATOM    150  CA  ASP A 152     -35.871 -22.488  44.318  1.00  0.22              
ATOM    151  CA  GLU A 153     -34.839 -25.383  42.056  1.00  0.31              
ATOM    152  CA  SER A 154     -31.295 -23.763  41.846  1.00  0.28              
ATOM    153  CA  CYS A 155     -30.633 -24.455  45.540  1.00  0.16              
ATOM    154  CA  ASN A 156     -27.724 -26.829  46.085  1.00  0.14              
ATOM    155  CA  SER A 157     -28.078 -29.792  48.428  1.00  0.12              
ATOM    156  CA  ASP A 158     -24.372 -30.353  47.940  1.00  0.22              
ATOM    157  CA  ASN A 159     -23.288 -26.800  48.699  1.00  0.18              
ATOM    158  CA  LEU A 160     -24.144 -26.314  52.365  1.00  0.12              
ATOM    159  CA  ASN A 161     -22.782 -22.938  53.500  1.00  0.16              
ATOM    160  CA  HIS A 162     -24.994 -21.615  56.282  1.00  0.12              
ATOM    161  CA  ALA A 163     -25.781 -23.022  59.763  1.00  0.07              
ATOM    162  CA  VAL A 164     -29.297 -22.294  60.936  1.00  0.07              
ATOM    163  CA  LEU A 165     -32.139 -23.585  63.223  1.00  0.06              
ATOM    164  CA  ALA A 166     -35.117 -25.895  62.455  1.00  0.06              
ATOM    165  CA  VAL A 167     -37.710 -24.597  64.907  1.00  0.07              
ATOM    166  CA  GLY A 168     -40.765 -26.554  63.717  1.00  0.08              
ATOM    167  CA  TYR A 169     -42.627 -27.665  60.657  1.00  0.09              
ATOM    168  CA  GLY A 170     -46.097 -27.404  59.144  1.00  0.19              
ATOM    169  CA  ILE A 171     -48.035 -26.484  56.087  1.00  0.17              
ATOM    170  CA  GLN A 172     -49.159 -23.098  54.806  1.00  0.31              
ATOM    171  CA  LYS A 173     -51.644 -22.840  51.975  1.00  0.65              
ATOM    172  CA  GLY A 174     -51.159 -26.508  50.808  1.00  0.51              
ATOM    173  CA  ASN A 175     -47.419 -26.261  51.023  1.00  0.25              
ATOM    174  CA  LYS A 176     -45.457 -28.212  53.651  1.00  0.13              
ATOM    175  CA  HIS A 177     -42.516 -26.338  55.140  1.00  0.07              
ATOM    176  CA  TRP A 178     -39.847 -26.171  57.842  1.00  0.07              
ATOM    177  CA  ILE A 179     -39.843 -23.192  60.190  1.00  0.07              
ATOM    178  CA  ILE A 180     -36.238 -21.924  60.025  1.00  0.08              
ATOM    179  CA  LYS A 181     -34.743 -19.336  62.386  1.00  0.08              
ATOM    180  CA  ASN A 182     -31.891 -17.353  60.833  1.00  0.10              
ATOM    181  CA  SER A 183     -29.250 -15.220  62.581  1.00  0.11              
ATOM    182  CA  TRP A 184     -29.292 -12.222  60.153  1.00  0.12              
ATOM    183  CA  GLY A 185     -31.585 -10.116  62.500  1.00  0.12              
ATOM    184  CA  GLU A 186     -35.224  -9.189  62.464  1.00  0.12              
ATOM    185  CA  ASN A 187     -34.987  -7.006  59.382  1.00  0.24              
ATOM    186  CA  TRP A 188     -34.190 -10.216  57.365  1.00  0.15              
ATOM    187  CA  GLY A 189     -36.946 -12.403  55.938  1.00  0.12              
ATOM    188  CA  ASN A 190     -40.107 -12.670  57.869  1.00  0.12              
ATOM    189  CA  LYS A 191     -38.968 -11.138  61.140  1.00  0.14              
ATOM    190  CA  GLY A 192     -35.853 -13.281  61.111  1.00  0.09              
ATOM    191  CA  TYR A 193     -37.465 -16.495  59.930  1.00  0.10              
ATOM    192  CA  ILE A 194     -37.967 -18.412  56.728  1.00  0.12              
ATOM    193  CA  LEU A 195     -40.473 -21.136  55.786  1.00  0.08              
ATOM    194  CA  MET A 196     -38.506 -23.626  53.702  1.00  0.08              
ATOM    195  CA  ALA A 197     -39.886 -26.377  51.452  1.00  0.09              
ATOM    196  CA  ARG A 198     -40.593 -29.684  53.312  1.00  0.10              
ATOM    197  CA  ASN A 199     -40.628 -33.012  51.381  1.00  0.16              
ATOM    198  CA  LYS A 200     -39.607 -31.401  48.123  1.00  0.15              
ATOM    199  CA  ASN A 201     -36.516 -33.586  47.564  1.00  0.19              
ATOM    200  CA  ASN A 202     -34.314 -32.331  50.459  1.00  0.12              
ATOM    201  CA  ALA A 203     -34.589 -28.646  49.435  1.00  0.11              
ATOM    202  CA  CYS A 204     -31.228 -26.898  49.834  1.00  0.07              
ATOM    203  CA  GLY A 205     -29.730 -29.897  51.662  1.00  0.07              
ATOM    204  CA  ILE A 206     -31.945 -29.109  54.701  1.00  0.07              
ATOM    205  CA  ALA A 207     -31.639 -32.678  56.040  1.00  0.08              
ATOM    206  CA  ASN A 208     -28.019 -33.381  55.058  1.00  0.09              
ATOM    207  CA  LEU A 209     -26.213 -31.976  58.092  1.00  0.10              
ATOM    208  CA  ALA A 210     -28.566 -31.895  61.088  1.00  0.09              
ATOM    209  CA  SER A 211     -27.754 -32.540  64.734  1.00  0.09              
ATOM    210  CA  PHE A 212     -28.843 -31.663  68.246  1.00  0.10              
ATOM    211  CA  PRO A 213     -27.321 -31.931  71.764  1.00  0.09              
ATOM    212  CA  LYS A 214     -28.347 -34.343  74.534  1.00  0.12              
ATOM    213  CA  MET A 215     -28.550 -33.325  78.170  1.00  0.16              
ENDMDL
MODEL        4
ATOM      1  CA  ASP A   3     -48.864 -32.649  61.634  1.00  0.45              
ATOM      2  CA  SER A   4     -47.520 -29.274  62.715  1.00  0.20              
ATOM      3  CA  VAL A   5     -45.361 -28.030  65.572  1.00  0.15              
ATOM      4  CA  ASP A   6     -44.022 -24.522  66.169  1.00  0.13              
ATOM      5  CA  TYR A   7     -41.693 -24.419  69.186  1.00  0.11              
ATOM      6  CA  ARG A   8     -41.866 -20.616  69.173  1.00  0.14              
ATOM      7  CA  LYS A   9     -45.488 -20.932  70.390  1.00  0.25              
ATOM      8  CA  LYS A  10     -44.126 -23.242  73.098  1.00  0.21              
ATOM      9  CA  GLY A  11     -41.581 -20.798  74.300  1.00  0.18              
ATOM     10  CA  TYR A  12     -38.500 -22.874  73.313  1.00  0.11              
ATOM     11  CA  VAL A  13     -37.073 -20.232  71.066  1.00  0.14              
ATOM     12  CA  THR A  14     -35.193 -17.082  72.065  1.00  0.18              
ATOM     13  CA  PRO A  15     -35.571 -13.906  69.945  1.00  0.25              
ATOM     14  CA  VAL A  16     -33.811 -13.562  66.575  1.00  0.16              
ATOM     15  CA  LYS A  17     -30.150 -12.565  66.859  1.00  0.16              
ATOM     16  CA  ASN A  18     -27.815 -10.901  64.403  1.00  0.11              
ATOM     17  CA  GLN A  19     -24.429 -12.545  63.872  1.00  0.15              
ATOM     18  CA  GLY A  20     -23.154  -9.340  62.365  1.00  0.25              
ATOM     19  CA  GLN A  21     -19.870  -9.292  60.369  1.00  0.32              
ATOM     20  CA  CYS A  22     -18.647 -12.504  61.977  1.00  0.14              
ATOM     21  CA  GLY A  23     -19.012 -16.007  60.434  1.00  0.11              
ATOM     22  CA  SER A  24     -20.509 -17.378  63.632  1.00  0.08              
ATOM     23  CA  CYS A  25     -23.574 -19.076  62.121  1.00  0.07              
ATOM     24  CA  TRP A  26     -22.372 -22.392  63.587  1.00  0.06              
ATOM     25  CA  ALA A  27     -22.311 -20.868  67.068  1.00  0.06              
ATOM     26  CA  PHE A  28     -25.760 -19.329  66.747  1.00  0.06              
ATOM     27  CA  SER A  29     -27.095 -22.574  65.285  1.00  0.06              
ATOM     28  CA  SER A  30     -25.562 -24.513  68.209  1.00  0.06              
ATOM     29  CA  VAL A  31     -26.749 -22.111  70.900  1.00  0.07              
ATOM     30  CA  GLY A  32     -30.337 -22.216  69.609  1.00  0.07              
ATOM     31  CA  ALA A  33     -30.470 -26.009  69.896  1.00  0.06              
ATOM     32  CA  LEU A  34     -29.054 -25.969  73.442  1.00  0.06              
ATOM     33  CA  GLU A  35     -31.456 -23.192  74.427  1.00  0.07              
ATOM     34  CA  GLY A  36     -34.285 -25.429  73.210  1.00  0.07              
ATOM     35  CA  GLN A  37     -33.129 -28.396  75.264  1.00  0.09              
ATOM     36  CA  LEU A  38     -32.462 -26.299  78.366  1.00  0.09              
ATOM     37  CA  LYS A  39     -36.121 -25.308  78.091  1.00  0.09              
ATOM     38  CA  LYS A  40     -37.258 -28.904  77.641  1.00  0.15              
ATOM     39  CA  LYS A  41     -35.191 -29.984  80.667  1.00  0.21              
ATOM     40  CA  THR A  42     -35.412 -27.175  83.279  1.00  0.28              
ATOM     41  CA  GLY A  43     -38.467 -25.282  82.086  1.00  0.23              
ATOM     42  CA  LYS A  44     -36.453 -22.112  81.741  1.00  0.25              
ATOM     43  CA  LEU A  45     -35.604 -20.319  78.479  1.00  0.14              
ATOM     44  CA  LEU A  46     -32.392 -18.262  78.691  1.00  0.20              
ATOM     45  CA  ASN A  47     -29.951 -16.842  76.103  1.00  0.14              
ATOM     46  CA  LEU A  48     -26.822 -19.008  75.889  1.00  0.08              
ATOM     47  CA  SER A  49     -23.457 -17.562  74.767  1.00  0.08              
ATOM     48  CA  PRO A  50     -22.448 -18.007  71.086  1.00  0.07              
ATOM     49  CA  GLN A  51     -19.381 -15.863  71.879  1.00  0.07              
ATOM     50  CA  ASN A  52     -18.214 -18.431  74.476  1.00  0.08              
ATOM     51  CA  LEU A  53     -18.218 -20.889  71.585  1.00  0.07              
ATOM     52  CA  VAL A  54     -16.539 -18.518  69.095  1.00  0.07              
ATOM     53  CA  ASP A  55     -13.662 -17.715  71.542  1.00  0.10              
ATOM     54  CA  CYS A  56     -13.317 -21.216  73.040  1.00  0.11              
ATOM     55  CA  VAL A  57     -13.838 -23.900  70.378  1.00  0.11              
ATOM     56  CA  SER A  58     -10.309 -24.459  69.027  1.00  0.19              
ATOM     57  CA  GLU A  59     -11.534 -27.135  66.677  1.00  0.19              
ATOM     58  CA  ASN A  60     -13.598 -24.398  65.004  1.00  0.14              
ATOM     59  CA  ASP A  61     -12.361 -21.136  63.570  1.00  0.12              
ATOM     60  CA  GLY A  62     -14.366 -18.489  65.307  1.00  0.11              
ATOM     61  CA  CYS A  63     -15.459 -15.902  62.786  1.00  0.11              
ATOM     62  CA  GLY A  64     -13.833 -18.063  60.050  1.00  0.14              
ATOM     63  CA  GLY A  65     -16.423 -20.847  60.258  1.00  0.13              
ATOM     64  CA  GLY A  66     -17.054 -24.130  62.033  1.00  0.14              
ATOM     65  CA  TYR A  67     -19.308 -26.939  62.872  1.00  0.10              
ATOM     66  CA  MET A  68     -22.138 -27.357  65.397  1.00  0.08              
ATOM     67  CA  THR A  69     -20.878 -30.873  66.281  1.00  0.09              
ATOM     68  CA  ASN A  70     -17.513 -29.470  67.421  1.00  0.10              
ATOM     69  CA  ALA A  71     -19.451 -26.891  69.438  1.00  0.08              
ATOM     70  CA  PHE A  72     -21.492 -29.504  71.302  1.00  0.08              
ATOM     71  CA  GLN A  73     -18.342 -31.503  72.146  1.00  0.10              
ATOM     72  CA  TYR A  74     -16.681 -28.385  73.543  1.00  0.09              
ATOM     73  CA  VAL A  75     -19.733 -27.809  75.749  1.00  0.08              
ATOM     74  CA  GLN A  76     -19.705 -31.458  76.810  1.00  0.09              
ATOM     75  CA  LYS A  77     -16.006 -31.556  77.708  1.00  0.14              
ATOM     76  CA  ASN A  78     -16.010 -28.056  79.159  1.00  0.15              
ATOM     77  CA  ARG A  79     -19.029 -29.341  81.152  1.00  0.12              
ATOM     78  CA  GLY A  80     -20.941 -26.094  80.607  1.00  0.10              
ATOM     79  CA  ILE A  81     -21.563 -23.065  78.493  1.00  0.10              
ATOM     80  CA  ASP A  82     -22.072 -19.592  79.897  1.00  0.08              
ATOM     81  CA  SER A  83     -25.173 -17.473  79.458  1.00  0.08              
ATOM     82  CA  GLU A  84     -25.327 -14.467  77.180  1.00  0.09              
ATOM     83  CA  ASP A  85     -25.066 -12.155  80.243  1.00  0.17              
ATOM     84  CA  ALA A  86     -21.971 -13.882  81.609  1.00  0.14              
ATOM     85  CA  TYR A  87     -20.433 -13.854  78.252  1.00  0.12              
ATOM     86  CA  PRO A  88     -21.706 -11.060  75.820  1.00  0.17              
ATOM     87  CA  TYR A  89     -21.512 -11.402  72.110  1.00  0.16              
ATOM     88  CA  VAL A  90     -19.075  -8.847  70.552  1.00  0.26              
ATOM     89  CA  GLY A  91     -18.818 -10.409  67.034  1.00  0.19              
ATOM     90  CA  GLN A  92     -15.043 -10.639  67.112  1.00  0.22              
ATOM     91  CA  GLU A  93     -12.737 -13.500  68.067  1.00  0.18              
ATOM     92  CA  GLU A  94     -11.134 -13.038  71.491  1.00  0.32              
ATOM     93  CA  SER A  95      -9.245 -15.222  73.908  1.00  0.32              
ATOM     94  CA  CYS A  96     -11.361 -17.849  75.689  1.00  0.17              
ATOM     95  CA  MET A  97     -12.760 -16.304  78.940  1.00  0.30              
ATOM     96  CA  TYR A  98     -15.142 -19.038  80.206  1.00  0.22              
ATOM     97  CA  ASN A  99     -16.396 -18.231  83.642  1.00  0.24              
ATOM     98  CA  PRO A 100     -17.830 -21.219  85.457  1.00  0.24              
ATOM     99  CA  THR A 101     -20.007 -19.024  87.708  1.00  0.29              
ATOM    100  CA  GLY A 102     -21.815 -17.898  84.546  1.00  0.15              
ATOM    101  CA  LYS A 103     -22.647 -21.556  83.500  1.00  0.11              
ATOM    102  CA  ALA A 104     -26.201 -21.737  82.353  1.00  0.12              
ATOM    103  CA  ALA A 105     -26.173 -25.092  80.583  1.00  0.15              
ATOM    104  CA  LYS A 106     -24.326 -28.384  79.985  1.00  0.12              
ATOM    105  CA  CYS A 107     -24.210 -30.976  77.242  1.00  0.10              
ATOM    106  CA  ARG A 108     -23.799 -34.757  77.193  1.00  0.11              
ATOM    107  CA  GLY A 109     -23.373 -35.284  73.563  1.00  0.11              
ATOM    108  CA  TYR A 110     -25.095 -34.843  70.186  1.00  0.10              
ATOM    109  CA  ARG A 111     -27.103 -37.004  67.784  1.00  0.17              
ATOM    110  CA  GLU A 112     -26.925 -36.670  64.036  1.00  0.14              
ATOM    111  CA  ILE A 113     -29.934 -37.193  61.752  1.00  0.14              
ATOM    112  CA  PRO A 114     -29.444 -39.589  58.806  1.00  0.18              
ATOM    113  CA  GLU A 115     -28.205 -37.733  55.720  1.00  0.15              
ATOM    114  CA  GLY A 116     -30.968 -36.491  53.483  1.00  0.11              
ATOM    115  CA  ASN A 117     -33.650 -38.108  55.652  1.00  0.13              
ATOM    116  CA  GLU A 118     -36.395 -35.479  56.139  1.00  0.11              
ATOM    117  CA  LYS A 119     -38.650 -38.017  57.860  1.00  0.14              
ATOM    118  CA  ALA A 120     -35.977 -38.445  60.476  1.00  0.13              
ATOM    119  CA  LEU A 121     -35.598 -34.682  60.777  1.00  0.10              
ATOM    120  CA  LYS A 122     -39.363 -34.490  61.352  1.00  0.11              
ATOM    121  CA  ARG A 123     -39.421 -37.267  63.960  1.00  0.13              
ATOM    122  CA  ALA A 124     -36.597 -35.491  65.750  1.00  0.11              
ATOM    123  CA  VAL A 125     -38.198 -32.026  65.765  1.00  0.09              
ATOM    124  CA  ALA A 126     -41.524 -33.339  67.127  1.00  0.13              
ATOM    125  CA  ARG A 127     -39.716 -35.250  69.925  1.00  0.17              
ATOM    126  CA  VAL A 128     -36.609 -33.347  70.924  1.00  0.15              
ATOM    127  CA  GLY A 129     -37.399 -29.838  69.734  1.00  0.10              
ATOM    128  CA  PRO A 130     -35.305 -27.348  67.650  1.00  0.06              
ATOM    129  CA  VAL A 131     -32.543 -29.045  65.633  1.00  0.07              
ATOM    130  CA  SER A 132     -29.424 -27.468  64.140  1.00  0.05              
ATOM    131  CA  VAL A 133     -29.264 -27.684  60.354  1.00  0.07              
ATOM    132  CA  ALA A 134     -27.030 -26.591  57.517  1.00  0.08              
ATOM    133  CA  ILE A 135     -28.481 -25.435  54.196  1.00  0.08              
ATOM    134  CA  ASP A 136     -27.399 -23.708  50.994  1.00  0.08              
ATOM    135  CA  ALA A 137     -28.214 -20.021  51.526  1.00  0.16              
ATOM    136  CA  SER A 138     -26.247 -18.704  48.468  1.00  0.25              
ATOM    137  CA  LEU A 139     -29.179 -18.176  46.079  1.00  0.20              
ATOM    138  CA  THR A 140     -30.305 -14.587  45.686  1.00  0.25              
ATOM    139  CA  SER A 141     -33.894 -15.766  46.154  1.00  0.21              
ATOM    140  CA  PHE A 142     -32.976 -16.892  49.602  1.00  0.16              
ATOM    141  CA  GLN A 143     -31.297 -13.504  50.149  1.00  0.23              
ATOM    142  CA  PHE A 144     -34.422 -11.560  49.179  1.00  0.24              
ATOM    143  CA  TYR A 145     -37.003 -13.919  50.697  1.00  0.18              
ATOM    144  CA  SER A 146     -39.784 -12.011  52.590  1.00  0.15              
ATOM    145  CA  LYS A 147     -42.825 -14.334  52.621  1.00  0.26              
ATOM    146  CA  GLY A 148     -44.417 -17.686  51.689  1.00  0.29              
ATOM    147  CA  VAL A 149     -42.858 -21.129  51.514  1.00  0.12              
ATOM    148  CA  TYR A 150     -39.463 -20.695  49.958  1.00  0.13              
ATOM    149  CA  TYR A 151     -38.439 -23.098  47.201  1.00  0.20              
ATOM    150  CA  ASP A 152     -35.995 -22.582  44.283  1.00  0.22              
ATOM    151  CA  GLU A 153     -34.988 -25.519  42.055  1.00  0.31              
ATOM    152  CA  SER A 154     -31.421 -23.872  41.801  1.00  0.28              
ATOM    153  CA  CYS A 155     -30.736 -24.511  45.499  1.00  0.16              
ATOM    154  CA  ASN A 156     -27.808 -26.858  46.049  1.00  0.14              
ATOM    155  CA  SER A 157     -28.140 -29.810  48.407  1.00  0.12              
ATOM    156  CA  ASP A 158     -24.447 -30.377  47.891  1.00  0.22              
ATOM    157  CA  ASN A 159     -23.352 -26.824  48.634  1.00  0.18              
ATOM    158  CA  LEU A 160     -24.171 -26.320  52.307  1.00  0.12              
ATOM    159  CA  ASN A 161     -22.800 -22.944  53.435  1.00  0.16              
ATOM    160  CA  HIS A 162     -24.978 -21.609  56.234  1.00  0.12              
ATOM    161  CA  ALA A 163     -25.745 -23.007  59.740  1.00  0.07              
ATOM    162  CA  VAL A 164     -29.255 -22.280  60.914  1.00  0.07              
ATOM    163  CA  LEU A 165     -32.102 -23.567  63.192  1.00  0.06              
ATOM    164  CA  ALA A 166     -35.091 -25.879  62.442  1.00  0.06              
ATOM    165  CA  VAL A 167     -37.669 -24.572  64.900  1.00  0.07              
ATOM    166  CA  GLY A 168     -40.739 -26.539  63.731  1.00  0.08              
ATOM    167  CA  TYR A 169     -42.607 -27.658  60.702  1.00  0.09              
ATOM    168  CA  GLY A 170     -46.098 -27.399  59.200  1.00  0.19              
ATOM    169  CA  ILE A 171     -48.072 -26.452  56.197  1.00  0.17              
ATOM    170  CA  GLN A 172     -49.183 -23.038  54.972  1.00  0.31              
ATOM    171  CA  LYS A 173     -51.741 -22.747  52.208  1.00  0.65              
ATOM    172  CA  GLY A 174     -51.243 -26.440  50.930  1.00  0.51              
ATOM    173  CA  ASN A 175     -47.532 -26.201  51.135  1.00  0.25              
ATOM    174  CA  LYS A 176     -45.533 -28.172  53.723  1.00  0.13              
ATOM    175  CA  HIS A 177     -42.564 -26.322  55.189  1.00  0.07              
ATOM    176  CA  TRP A 178     -39.860 -26.158  57.860  1.00  0.07              
ATOM    177  CA  ILE A 179     -39.822 -23.176  60.195  1.00  0.07              
ATOM    178  CA  ILE A 180     -36.216 -21.914  60.001  1.00  0.08              
ATOM    179  CA  LYS A 181     -34.699 -19.315  62.338  1.00  0.08              
ATOM    180  CA  ASN A 182     -31.845 -17.341  60.785  1.00  0.10              
ATOM    181  CA  SER A 183     -29.210 -15.211  62.542  1.00  0.11              
ATOM    182  CA  TRP A 184     -29.196 -12.226  60.070  1.00  0.12              
ATOM    183  CA  GLY A 185     -31.543 -10.108  62.435  1.00  0.12              
ATOM    184  CA  GLU A 186     -35.154  -9.149  62.332  1.00  0.12              
ATOM    185  CA  ASN A 187     -34.889  -7.012  59.226  1.00  0.24              
ATOM    186  CA  TRP A 188     -34.089 -10.263  57.216  1.00  0.15              
ATOM    187  CA  GLY A 189     -36.914 -12.413  55.872  1.00  0.12              
ATOM    188  CA  ASN A 190     -40.055 -12.661  57.792  1.00  0.12              
ATOM    189  CA  LYS A 191     -38.900 -11.100  61.039  1.00  0.14              
ATOM    190  CA  GLY A 192     -35.814 -13.265  61.053  1.00  0.09              
ATOM    191  CA  TYR A 193     -37.409 -16.475  59.863  1.00  0.10              
ATOM    192  CA  ILE A 194     -37.945 -18.416  56.688  1.00  0.12              
ATOM    193  CA  LEU A 195     -40.484 -21.129  55.791  1.00  0.08              
ATOM    194  CA  MET A 196     -38.552 -23.636  53.696  1.00  0.08              
ATOM    195  CA  ALA A 197     -39.946 -26.389  51.470  1.00  0.09              
ATOM    196  CA  ARG A 198     -40.684 -29.688  53.362  1.00  0.10              
ATOM    197  CA  ASN A 199     -40.702 -33.026  51.441  1.00  0.16              
ATOM    198  CA  LYS A 200     -39.697 -31.426  48.179  1.00  0.15              
ATOM    199  CA  ASN A 201     -36.600 -33.608  47.613  1.00  0.19              
ATOM    200  CA  ASN A 202     -34.378 -32.337  50.487  1.00  0.12              
ATOM    201  CA  ALA A 203     -34.643 -28.653  49.454  1.00  0.11              
ATOM    202  CA  CYS A 204     -31.286 -26.908  49.825  1.00  0.07              
ATOM    203  CA  GLY A 205     -29.763 -29.899  51.654  1.00  0.07              
ATOM    204  CA  ILE A 206     -31.966 -29.102  54.706  1.00  0.07              
ATOM    205  CA  ALA A 207     -31.646 -32.675  56.037  1.00  0.08              
ATOM    206  CA  ASN A 208     -28.031 -33.372  55.034  1.00  0.09              
ATOM    207  CA  LEU A 209     -26.198 -31.959  58.048  1.00  0.10              
ATOM    208  CA  ALA A 210     -28.544 -31.880  61.062  1.00  0.09              
ATOM    209  CA  SER A 211     -27.710 -32.523  64.700  1.00  0.09              
ATOM    210  CA  PHE A 212     -28.795 -31.651  68.202  1.00  0.10              
ATOM    211  CA  PRO A 213     -27.285 -31.932  71.728  1.00  0.09              
ATOM    212  CA  LYS A 214     -28.315 -34.370  74.468  1.00  0.12              
ATOM    213  CA  MET A 215     -28.538 -33.377  78.106  1.00  0.16              
ENDMDL
MODEL        5
ATOM      1  CA  ASP A   3     -48.861 -32.640  61.728  1.00  0.45              
ATOM      2  CA  SER A   4     -47.499 -29.271  62.790  1.00  0.20              
ATOM      3  CA  VAL A   5     -45.314 -28.017  65.629  1.00  0.15              
ATOM      4  CA  ASP A   6     -43.987 -24.490  66.177  1.00  0.13              
ATOM      5  CA  TYR A   7     -41.639 -24.366  69.186  1.00  0.11              
ATOM      6  CA  ARG A   8     -41.802 -20.564  69.148  1.00  0.14              
ATOM      7  CA  LYS A   9     -45.431 -20.859  70.371  1.00  0.25              
ATOM      8  CA  LYS A  10     -44.086 -23.170  73.085  1.00  0.21              
ATOM      9  CA  GLY A  11     -41.542 -20.759  74.285  1.00  0.18              
ATOM     10  CA  TYR A  12     -38.449 -22.832  73.291  1.00  0.11              
ATOM     11  CA  VAL A  13     -37.022 -20.209  71.044  1.00  0.14              
ATOM     12  CA  THR A  14     -35.150 -17.050  72.029  1.00  0.18              
ATOM     13  CA  PRO A  15     -35.535 -13.890  69.887  1.00  0.25              
ATOM     14  CA  VAL A  16     -33.793 -13.524  66.507  1.00  0.16              
ATOM     15  CA  LYS A  17     -30.128 -12.536  66.797  1.00  0.16              
ATOM     16  CA  ASN A  18     -27.781 -10.881  64.352  1.00  0.11              
ATOM     17  CA  GLN A  19     -24.388 -12.524  63.863  1.00  0.15              
ATOM     18  CA  GLY A  20     -23.120  -9.316  62.381  1.00  0.25              
ATOM     19  CA  GLN A  21     -19.786  -9.231  60.442  1.00  0.32              
ATOM     20  CA  CYS A  22     -18.599 -12.462  62.043  1.00  0.14              
ATOM     21  CA  GLY A  23     -18.968 -15.970  60.466  1.00  0.11              
ATOM     22  CA  SER A  24     -20.481 -17.353  63.650  1.00  0.08              
ATOM     23  CA  CYS A  25     -23.529 -19.053  62.108  1.00  0.07              
ATOM     24  CA  TRP A  26     -22.322 -22.357  63.583  1.00  0.06              
ATOM     25  CA  ALA A  27     -22.289 -20.850  67.070  1.00  0.06              
ATOM     26  CA  PHE A  28     -25.728 -19.309  66.734  1.00  0.06              
ATOM     27  CA  SER A  29     -27.064 -22.558  65.267  1.00  0.06              
ATOM     28  CA  SER A  30     -25.536 -24.501  68.192  1.00  0.06              
ATOM     29  CA  VAL A  31     -26.727 -22.106  70.886  1.00  0.07              
ATOM     30  CA  GLY A  32     -30.318 -22.211  69.594  1.00  0.07              
ATOM     31  CA  ALA A  33     -30.444 -26.004  69.876  1.00  0.06              
ATOM     32  CA  LEU A  34     -29.029 -25.972  73.420  1.00  0.06              
ATOM     33  CA  GLU A  35     -31.430 -23.198  74.409  1.00  0.07              
ATOM     34  CA  GLY A  36     -34.268 -25.429  73.191  1.00  0.07              
ATOM     35  CA  GLN A  37     -33.106 -28.404  75.227  1.00  0.09              
ATOM     36  CA  LEU A  38     -32.452 -26.318  78.339  1.00  0.09              
ATOM     37  CA  LYS A  39     -36.110 -25.331  78.056  1.00  0.09              
ATOM     38  CA  LYS A  40     -37.243 -28.925  77.587  1.00  0.15              
ATOM     39  CA  LYS A  41     -35.182 -30.022  80.611  1.00  0.21              
ATOM     40  CA  THR A  42     -35.418 -27.220  83.242  1.00  0.28              
ATOM     41  CA  GLY A  43     -38.468 -25.312  82.057  1.00  0.23              
ATOM     42  CA  LYS A  44     -36.457 -22.155  81.721  1.00  0.25              
ATOM     43  CA  LEU A  45     -35.607 -20.341  78.469  1.00  0.14              
ATOM     44  CA  LEU A  46     -32.405 -18.270  78.689  1.00  0.20              
ATOM     45  CA  ASN A  47     -29.964 -16.856  76.097  1.00  0.14              
ATOM     46  CA  LEU A  48     -26.840 -19.032  75.900  1.00  0.08              
ATOM     47  CA  SER A  49     -23.471 -17.573  74.795  1.00  0.08              
ATOM     48  CA  PRO A  50     -22.452 -18.004  71.115  1.00  0.07              
ATOM     49  CA  GLN A  51     -19.395 -15.855  71.946  1.00  0.07              
ATOM     50  CA  ASN A  52     -18.237 -18.432  74.537  1.00  0.08              
ATOM     51  CA  LEU A  53     -18.219 -20.876  71.632  1.00  0.07              
ATOM     52  CA  VAL A  54     -16.529 -18.489  69.161  1.00  0.07              
ATOM     53  CA  ASP A  55     -13.671 -17.688  71.640  1.00  0.10              
ATOM     54  CA  CYS A  56     -13.325 -21.195  73.121  1.00  0.11              
ATOM     55  CA  VAL A  57     -13.821 -23.866  70.437  1.00  0.11              
ATOM     56  CA  SER A  58     -10.284 -24.408  69.096  1.00  0.19              
ATOM     57  CA  GLU A  59     -11.480 -27.071  66.744  1.00  0.19              
ATOM     58  CA  ASN A  60     -13.555 -24.343  65.066  1.00  0.14              
ATOM     59  CA  ASP A  61     -12.314 -21.074  63.653  1.00  0.12              
ATOM     60  CA  GLY A  62     -14.345 -18.454  65.365  1.00  0.11              
ATOM     61  CA  CYS A  63     -15.420 -15.853  62.863  1.00  0.11              
ATOM     62  CA  GLY A  64     -13.786 -18.016  60.109  1.00  0.14              
ATOM     63  CA  GLY A  65     -16.374 -20.805  60.292  1.00  0.13              
ATOM     64  CA  GLY A  66     -17.009 -24.093  62.057  1.00  0.14              
ATOM     65  CA  TYR A  67     -19.238 -26.885  62.871  1.00  0.10              
ATOM     66  CA  MET A  68     -22.086 -27.328  65.381  1.00  0.08              
ATOM     67  CA  THR A  69     -20.827 -30.846  66.262  1.00  0.09              
ATOM     68  CA  ASN A  70     -17.467 -29.436  67.421  1.00  0.10              
ATOM     69  CA  ALA A  71     -19.427 -26.874  69.440  1.00  0.08              
ATOM     70  CA  PHE A  72     -21.457 -29.495  71.284  1.00  0.08              
ATOM     71  CA  GLN A  73     -18.310 -31.492  72.133  1.00  0.10              
ATOM     72  CA  TYR A  74     -16.661 -28.375  73.557  1.00  0.09              
ATOM     73  CA  VAL A  75     -19.728 -27.822  75.752  1.00  0.08              
ATOM     74  CA  GLN A  76     -19.692 -31.478  76.793  1.00  0.09              
ATOM     75  CA  LYS A  77     -15.996 -31.570  77.706  1.00  0.14              
ATOM     76  CA  ASN A  78     -16.018 -28.077  79.178  1.00  0.15              
ATOM     77  CA  ARG A  79     -19.045 -29.391  81.151  1.00  0.12              
ATOM     78  CA  GLY A  80     -20.955 -26.125  80.613  1.00  0.10              
ATOM     79  CA  ILE A  81     -21.587 -23.100  78.515  1.00  0.10              
ATOM     80  CA  ASP A  82     -22.114 -19.636  79.937  1.00  0.08              
ATOM     81  CA  SER A  83     -25.208 -17.512  79.484  1.00  0.08              
ATOM     82  CA  GLU A  84     -25.358 -14.498  77.231  1.00  0.09              
ATOM     83  CA  ASP A  85     -25.119 -12.204  80.309  1.00  0.17              
ATOM     84  CA  ALA A  86     -22.018 -13.925  81.668  1.00  0.14              
ATOM     85  CA  TYR A  87     -20.481 -13.888  78.352  1.00  0.12              
ATOM     86  CA  PRO A  88     -21.732 -11.079  75.899  1.00  0.17              
ATOM     87  CA  TYR A  89     -21.555 -11.402  72.208  1.00  0.16              
ATOM     88  CA  VAL A  90     -19.124  -8.830  70.633  1.00  0.26              
ATOM     89  CA  GLY A  91     -18.830 -10.395  67.096  1.00  0.19              
ATOM     90  CA  GLN A  92     -15.057 -10.600  67.235  1.00  0.22              
ATOM     91  CA  GLU A  93     -12.741 -13.448  68.205  1.00  0.18              
ATOM     92  CA  GLU A  94     -11.188 -12.982  71.656  1.00  0.32              
ATOM     93  CA  SER A  95      -9.296 -15.170  74.053  1.00  0.32              
ATOM     94  CA  CYS A  96     -11.408 -17.830  75.806  1.00  0.17              
ATOM     95  CA  MET A  97     -12.829 -16.326  79.089  1.00  0.30              
ATOM     96  CA  TYR A  98     -15.216 -19.085  80.331  1.00  0.22              
ATOM     97  CA  ASN A  99     -16.474 -18.298  83.749  1.00  0.24              
ATOM     98  CA  PRO A 100     -17.914 -21.288  85.535  1.00  0.24              
ATOM     99  CA  THR A 101     -20.121 -19.109  87.777  1.00  0.29              
ATOM    100  CA  GLY A 102     -21.875 -17.949  84.585  1.00  0.15              
ATOM    101  CA  LYS A 103     -22.715 -21.627  83.527  1.00  0.11              
ATOM    102  CA  ALA A 104     -26.246 -21.788  82.352  1.00  0.12              
ATOM    103  CA  ALA A 105     -26.191 -25.140  80.576  1.00  0.15              
ATOM    104  CA  LYS A 106     -24.337 -28.440  79.971  1.00  0.12              
ATOM    105  CA  CYS A 107     -24.200 -31.009  77.214  1.00  0.10              
ATOM    106  CA  ARG A 108     -23.777 -34.797  77.139  1.00  0.11              
ATOM    107  CA  GLY A 109     -23.347 -35.291  73.529  1.00  0.11              
ATOM    108  CA  TYR A 110     -25.035 -34.828  70.124  1.00  0.10              
ATOM    109  CA  ARG A 111     -27.036 -36.992  67.719  1.00  0.17              
ATOM    110  CA  GLU A 112     -26.866 -36.646  63.979  1.00  0.14              
ATOM    111  CA  ILE A 113     -29.902 -37.176  61.728  1.00  0.14              
ATOM    112  CA  PRO A 114     -29.428 -39.580  58.786  1.00  0.18              
ATOM    113  CA  GLU A 115     -28.206 -37.725  55.688  1.00  0.15              
ATOM    114  CA  GLY A 116     -30.979 -36.486  53.474  1.00  0.11              
ATOM    115  CA  ASN A 117     -33.653 -38.109  55.653  1.00  0.13              
ATOM    116  CA  GLU A 118     -36.403 -35.486  56.149  1.00  0.11              
ATOM    117  CA  LYS A 119     -38.641 -38.030  57.885  1.00  0.14              
ATOM    118  CA  ALA A 120     -35.958 -38.444  60.485  1.00  0.13              
ATOM    119  CA  LEU A 121     -35.581 -34.679  60.779  1.00  0.10              
ATOM    120  CA  LYS A 122     -39.344 -34.492  61.366  1.00  0.11              
ATOM    121  CA  ARG A 123     -39.383 -37.263  63.982  1.00  0.13              
ATOM    122  CA  ALA A 124     -36.567 -35.483  65.752  1.00  0.11              
ATOM    123  CA  VAL A 125     -38.165 -32.018  65.762  1.00  0.09              
ATOM    124  CA  ALA A 126     -41.491 -33.331  67.139  1.00  0.13              
ATOM    125  CA  ARG A 127     -39.655 -35.238  69.938  1.00  0.17              
ATOM    126  CA  VAL A 128     -36.558 -33.329  70.915  1.00  0.15              
ATOM    127  CA  GLY A 129     -37.370 -29.827  69.724  1.00  0.10              
ATOM    128  CA  PRO A 130     -35.269 -27.340  67.629  1.00  0.06              
ATOM    129  CA  VAL A 131     -32.508 -29.032  65.606  1.00  0.07              
ATOM    130  CA  SER A 132     -29.391 -27.453  64.118  1.00  0.05              
ATOM    131  CA  VAL A 133     -29.235 -27.666  60.330  1.00  0.07              
ATOM    132  CA  ALA A 134     -27.014 -26.574  57.491  1.00  0.08              
ATOM    133  CA  ILE A 135     -28.495 -25.434  54.169  1.00  0.08              
ATOM    134  CA  ASP A 136     -27.437 -23.725  50.948  1.00  0.08              
ATOM    135  CA  ALA A 137     -28.224 -20.028  51.478  1.00  0.16              
ATOM    136  CA  SER A 138     -26.288 -18.748  48.375  1.00  0.25              
ATOM    137  CA  LEU A 139     -29.239 -18.269  45.976  1.00  0.20              
ATOM    138  CA  THR A 140     -30.373 -14.682  45.542  1.00  0.25              
ATOM    139  CA  SER A 141     -33.954 -15.853  46.063  1.00  0.21              
ATOM    140  CA  PHE A 142     -33.019 -16.958  49.491  1.00  0.16              
ATOM    141  CA  GLN A 143     -31.326 -13.556  49.996  1.00  0.23              
ATOM    142  CA  PHE A 144     -34.462 -11.628  49.010  1.00  0.24              
ATOM    143  CA  TYR A 145     -37.027 -13.971  50.589  1.00  0.18              
ATOM    144  CA  SER A 146     -39.773 -12.019  52.528  1.00  0.15              
ATOM    145  CA  LYS A 147     -42.828 -14.323  52.581  1.00  0.26              
ATOM    146  CA  GLY A 148     -44.445 -17.682  51.706  1.00  0.29              
ATOM    147  CA  VAL A 149     -42.911 -21.131  51.541  1.00  0.12              
ATOM    148  CA  TYR A 150     -39.547 -20.730  49.940  1.00  0.13              
ATOM    149  CA  TYR A 151     -38.573 -23.158  47.183  1.00  0.20              
ATOM    150  CA  ASP A 152     -36.120 -22.675  44.248  1.00  0.22              
ATOM    151  CA  GLU A 153     -35.137 -25.654  42.054  1.00  0.31              
ATOM    152  CA  SER A 154     -31.546 -23.981  41.757  1.00  0.28              
ATOM    153  CA  CYS A 155     -30.838 -24.566  45.459  1.00  0.16              
ATOM    154  CA  ASN A 156     -27.892 -26.887  46.012  1.00  0.14              
ATOM    155  CA  SER A 157     -28.202 -29.827  48.386  1.00  0.12              
ATOM    156  CA  ASP A 158     -24.522 -30.401  47.842  1.00  0.22              
ATOM    157  CA  ASN A 159     -23.417 -26.848  48.569  1.00  0.18              
ATOM    158  CA  LEU A 160     -24.199 -26.326  52.250  1.00  0.12              
ATOM    159  CA  ASN A 161     -22.819 -22.951  53.370  1.00  0.16              
ATOM    160  CA  HIS A 162     -24.963 -21.603  56.186  1.00  0.12              
ATOM    161  CA  ALA A 163     -25.709 -22.992  59.717  1.00  0.07              
ATOM    162  CA  VAL A 164     -29.212 -22.266  60.892  1.00  0.07              
ATOM    163  CA  LEU A 165     -32.064 -23.548  63.161  1.00  0.06              
ATOM    164  CA  ALA A 166     -35.066 -25.863  62.429  1.00  0.06              
ATOM    165  CA  VAL A 167     -37.628 -24.547  64.893  1.00  0.07              
ATOM    166  CA  GLY A 168     -40.713 -26.524  63.745  1.00  0.08              
ATOM    167  CA  TYR A 169     -42.587 -27.651  60.748  1.00  0.09              
ATOM    168  CA  GLY A 170     -46.098 -27.394  59.257  1.00  0.19              
ATOM    169  CA  ILE A 171     -48.110 -26.419  56.307  1.00  0.17              
ATOM    170  CA  GLN A 172     -49.206 -22.977  55.137  1.00  0.31              
ATOM    171  CA  LYS A 173     -51.838 -22.655  52.441  1.00  0.65              
ATOM    172  CA  GLY A 174     -51.328 -26.372  51.052  1.00  0.51              
ATOM    173  CA  ASN A 175     -47.645 -26.142  51.246  1.00  0.25              
ATOM    174  CA  LYS A 176     -45.609 -28.133  53.795  1.00  0.13              
ATOM    175  CA  HIS A 177     -42.612 -26.305  55.238  1.00  0.07              
ATOM    176  CA  TRP A 178     -39.873 -26.145  57.878  1.00  0.07              
ATOM    177  CA  ILE A 179     -39.802 -23.159  60.201  1.00  0.07              
ATOM    178  CA  ILE A 180     -36.194 -21.903  59.976  1.00  0.08              
ATOM    179  CA  LYS A 181     -34.655 -19.295  62.289  1.00  0.08              
ATOM    180  CA  ASN A 182     -31.800 -17.328  60.738  1.00  0.10              
ATOM    181  CA  SER A 183     -29.170 -15.201  62.503  1.00  0.11              
ATOM    182  CA  TRP A 184     -29.100 -12.229  59.988  1.00  0.12              
ATOM    183  CA  GLY A 185     -31.502 -10.101  62.370  1.00  0.12              
ATOM    184  CA  GLU A 186     -35.083  -9.109  62.200  1.00  0.12              
ATOM    185  CA  ASN A 187     -34.790  -7.019  59.070  1.00  0.24              
ATOM    186  CA  TRP A 188     -33.988 -10.310  57.067  1.00  0.15              
ATOM    187  CA  GLY A 189     -36.883 -12.423  55.806  1.00  0.12              
ATOM    188  CA  ASN A 190     -40.003 -12.653  57.714  1.00  0.12              
ATOM    189  CA  LYS A 191     -38.832 -11.062  60.938  1.00  0.14              
ATOM    190  CA  GLY A 192     -35.775 -13.250  60.995  1.00  0.09              
ATOM    191  CA  TYR A 193     -37.353 -16.455  59.796  1.00  0.10              
ATOM    192  CA  ILE A 194     -37.923 -18.420  56.648  1.00  0.12              
ATOM    193  CA  LEU A 195     -40.495 -21.121  55.796  1.00  0.08              
ATOM    194  CA  MET A 196     -38.597 -23.646  53.690  1.00  0.08              
ATOM    195  CA  ALA A 197     -40.006 -26.401  51.487  1.00  0.09              
ATOM    196  CA  ARG A 198     -40.774 -29.692  53.412  1.00  0.10              
ATOM    197  CA  ASN A 199     -40.777 -33.039  51.501  1.00  0.16              
ATOM    198  CA  LYS A 200     -39.786 -31.451  48.235  1.00  0.15              
ATOM    199  CA  ASN A 201     -36.684 -33.629  47.661  1.00  0.19              
ATOM    200  CA  ASN A 202     -34.442 -32.344  50.515  1.00  0.12              
ATOM    201  CA  ALA A 203     -34.696 -28.660  49.474  1.00  0.11              
ATOM    202  CA  CYS A 204     -31.344 -26.917  49.817  1.00  0.07              
ATOM    203  CA  GLY A 205     -29.796 -29.901  51.646  1.00  0.07              
ATOM    204  CA  ILE A 206     -31.987 -29.096  54.711  1.00  0.07              
ATOM    205  CA  ALA A 207     -31.652 -32.672  56.034  1.00  0.08              
ATOM    206  CA  ASN A 208     -28.043 -33.364  55.009  1.00  0.09              
ATOM    207  CA  LEU A 209     -26.184 -31.941  58.005  1.00  0.10              
ATOM    208  CA  ALA A 210     -28.522 -31.865  61.036  1.00  0.09              
ATOM    209  CA  SER A 211     -27.666 -32.506  64.667  1.00  0.09              
ATOM    210  CA  PHE A 212     -28.748 -31.640  68.157  1.00  0.10              
ATOM    211  CA  PRO A 213     -27.249 -31.933  71.691  1.00  0.09              
ATOM    212  CA  LYS A 214     -28.283 -34.396  74.403  1.00  0.12              
ATOM    213  CA  MET A 215     -28.526 -33.429  78.041  1.00  0.16              
ENDMDL
MODEL        6
ATOM      1  CA  ASP A   3     -48.858 -32.630  61.822  1.00  0.45              
ATOM      2  CA  SER A   4     -47.479 -29.267  62.865  1.00  0.20              
ATOM      3  CA  VAL A   5     -45.267 -28.004  65.686  1.00  0.15              
ATOM      4  CA  ASP A   6     -43.952 -24.458  66.186  1.00  0.13              
ATOM      5  CA  TYR A   7     -41.584 -24.314  69.185  1.00  0.11              
ATOM      6  CA  ARG A   8     -41.738 -20.511  69.123  1.00  0.14              
ATOM      7  CA  LYS A   9     -45.375 -20.786  70.351  1.00  0.25              
ATOM      8  CA  LYS A  10     -44.045 -23.098  73.073  1.00  0.21              
ATOM      9  CA  GLY A  11     -41.503 -20.721  74.271  1.00  0.18              
ATOM     10  CA  TYR A  12     -38.398 -22.790  73.268  1.00  0.11              
ATOM     11  CA  VAL A  13     -36.971 -20.187  71.022  1.00  0.14              
ATOM     12  CA  THR A  14     -35.108 -17.017  71.993  1.00  0.18              
ATOM     13  CA  PRO A  15     -35.498 -13.873  69.829  1.00  0.25              
ATOM     14  CA  VAL A  16     -33.776 -13.486  66.440  1.00  0.16              
ATOM     15  CA  LYS A  17     -30.105 -12.508  66.734  1.00  0.16              
ATOM     16  CA  ASN A  18     -27.748 -10.861  64.301  1.00  0.11              
ATOM     17  CA  GLN A  19     -24.347 -12.503  63.854  1.00  0.15              
ATOM     18  CA  GLY A  20     -23.086  -9.292  62.397  1.00  0.25              
ATOM     19  CA  GLN A  21     -19.703  -9.171  60.515  1.00  0.32              
ATOM     20  CA  CYS A  22     -18.552 -12.419  62.109  1.00  0.14              
ATOM     21  CA  GLY A  23     -18.924 -15.932  60.497  1.00  0.11              
ATOM     22  CA  SER A  24     -20.453 -17.329  63.668  1.00  0.08              
ATOM     23  CA  CYS A  25     -23.483 -19.030  62.096  1.00  0.07              
ATOM     24  CA  TRP A  26     -22.271 -22.323  63.580  1.00  0.06              
ATOM     25  CA  ALA A  27     -22.266 -20.832  67.071  1.00  0.06              
ATOM     26  CA  PHE A  28     -25.696 -19.288  66.722  1.00  0.06              
ATOM     27  CA  SER A  29     -27.032 -22.541  65.250  1.00  0.06              
ATOM     28  CA  SER A  30     -25.509 -24.488  68.175  1.00  0.06              
ATOM     29  CA  VAL A  31     -26.705 -22.101  70.873  1.00  0.07              
ATOM     30  CA  GLY A  32     -30.300 -22.206  69.579  1.00  0.07              
ATOM     31  CA  ALA A  33     -30.419 -25.999  69.856  1.00  0.06              
ATOM     32  CA  LEU A  34     -29.005 -25.974  73.398  1.00  0.06              
ATOM     33  CA  GLU A  35     -31.405 -23.203  74.390  1.00  0.07              
ATOM     34  CA  GLY A  36     -34.250 -25.429  73.172  1.00  0.07              
ATOM     35  CA  GLN A  37     -33.082 -28.412  75.189  1.00  0.09              
ATOM     36  CA  LEU A  38     -32.442 -26.337  78.312  1.00  0.09              
ATOM     37  CA  LYS A  39     -36.099 -25.353  78.021  1.00  0.09              
ATOM     38  CA  LYS A  40     -37.228 -28.946  77.532  1.00  0.15              
ATOM     39  CA  LYS A  41     -35.174 -30.059  80.556  1.00  0.21              
ATOM     40  CA  THR A  42     -35.423 -27.265  83.206  1.00  0.28              
ATOM     41  CA  GLY A  43     -38.470 -25.342  82.029  1.00  0.23              
ATOM     42  CA  LYS A  44     -36.460 -22.197  81.701  1.00  0.25              
ATOM     43  CA  LEU A  45     -35.609 -20.364  78.460  1.00  0.14              
ATOM     44  CA  LEU A  46     -32.418 -18.279  78.686  1.00  0.20              
ATOM     45  CA  ASN A  47     -29.978 -16.870  76.091  1.00  0.14              
ATOM     46  CA  LEU A  48     -26.858 -19.055  75.911  1.00  0.08              
ATOM     47  CA  SER A  49     -23.485 -17.584  74.823  1.00  0.08              
ATOM     48  CA  PRO A  50     -22.455 -18.001  71.145  1.00  0.07              
ATOM     49  CA  GLN A  51     -19.410 -15.847  72.012  1.00  0.07              
ATOM     50  CA  ASN A  52     -18.260 -18.434  74.599  1.00  0.08              
ATOM     51  CA  LEU A  53     -18.220 -20.863  71.679  1.00  0.07              
ATOM     52  CA  VAL A  54     -16.519 -18.461  69.227  1.00  0.07              
ATOM     53  CA  ASP A  55     -13.681 -17.660  71.737  1.00  0.10              
ATOM     54  CA  CYS A  56     -13.332 -21.174  73.201  1.00  0.11              
ATOM     55  CA  VAL A  57     -13.805 -23.832  70.496  1.00  0.11              
ATOM     56  CA  SER A  58     -10.260 -24.357  69.165  1.00  0.19              
ATOM     57  CA  GLU A  59     -11.425 -27.006  66.811  1.00  0.19              
ATOM     58  CA  ASN A  60     -13.512 -24.289  65.127  1.00  0.14              
ATOM     59  CA  ASP A  61     -12.266 -21.013  63.735  1.00  0.12              
ATOM     60  CA  GLY A  62     -14.323 -18.420  65.424  1.00  0.11              
ATOM     61  CA  CYS A  63     -15.380 -15.804  62.941  1.00  0.11              
ATOM     62  CA  GLY A  64     -13.740 -17.969  60.168  1.00  0.14              
ATOM     63  CA  GLY A  65     -16.325 -20.763  60.326  1.00  0.13              
ATOM     64  CA  GLY A  66     -16.965 -24.056  62.081  1.00  0.14              
ATOM     65  CA  TYR A  67     -19.168 -26.832  62.869  1.00  0.10              
ATOM     66  CA  MET A  68     -22.035 -27.298  65.365  1.00  0.08              
ATOM     67  CA  THR A  69     -20.775 -30.819  66.242  1.00  0.09              
ATOM     68  CA  ASN A  70     -17.422 -29.401  67.421  1.00  0.10              
ATOM     69  CA  ALA A  71     -19.404 -26.857  69.442  1.00  0.08              
ATOM     70  CA  PHE A  72     -21.423 -29.487  71.267  1.00  0.08              
ATOM     71  CA  GLN A  73     -18.277 -31.481  72.120  1.00  0.10              
ATOM     72  CA  TYR A  74     -16.642 -28.364  73.572  1.00  0.09              
ATOM     73  CA  VAL A  75     -19.723 -27.834  75.756  1.00  0.08              
ATOM     74  CA  GLN A  76     -19.679 -31.498  76.776  1.00  0.09              
ATOM     75  CA  LYS A  77     -15.986 -31.584  77.704  1.00  0.14              
ATOM     76  CA  ASN A  78     -16.026 -28.099  79.197  1.00  0.15              
ATOM     77  CA  ARG A  79     -19.061 -29.440  81.150  1.00  0.12              
ATOM     78  CA  GLY A  80     -20.969 -26.156  80.620  1.00  0.10              
ATOM     79  CA  ILE A  81     -21.610 -23.134  78.538  1.00  0.10              
ATOM     80  CA  ASP A  82     -22.155 -19.680  79.978  1.00  0.08              
ATOM     81  CA  SER A  83     -25.243 -17.550  79.510  1.00  0.08              
ATOM     82  CA  GLU A  84     -25.388 -14.530  77.282  1.00  0.09              
ATOM     83  CA  ASP A  85     -25.172 -12.253  80.375  1.00  0.17              
ATOM     84  CA  ALA A  86     -22.066 -13.967  81.727  1.00  0.14              
ATOM     85  CA  TYR A  87     -20.529 -13.922  78.451  1.00  0.12              
ATOM     86  CA  PRO A  88     -21.758 -11.097  75.977  1.00  0.17              
ATOM     87  CA  TYR A  89     -21.598 -11.402  72.306  1.00  0.16              
ATOM     88  CA  VAL A  90     -19.172  -8.814  70.715  1.00  0.26              
ATOM     89  CA  GLY A  91     -18.841 -10.382  67.158  1.00  0.19              
ATOM     90  CA  GLN A  92     -15.070 -10.561  67.358  1.00  0.22              
ATOM     91  CA  GLU A  93     -12.745 -13.396  68.343  1.00  0.18              
ATOM     92  CA  GLU A  94     -11.242 -12.926  71.820  1.00  0.32              
ATOM     93  CA  SER A  95      -9.347 -15.119  74.198  1.00  0.32              
ATOM     94  CA  CYS A  96     -11.456 -17.812  75.923  1.00  0.17              
ATOM     95  CA  MET A  97     -12.899 -16.348  79.237  1.00  0.30              
ATOM     96  CA  TYR A  98     -15.291 -19.133  80.457  1.00  0.22              
ATOM     97  CA  ASN A  99     -16.551 -18.365  83.855  1.00  0.24              
ATOM     98  CA  PRO A 100     -17.997 -21.357  85.613  1.00  0.24              
ATOM     99  CA  THR A 101     -20.234 -19.194  87.845  1.00  0.29              
ATOM    100  CA  GLY A 102     -21.934 -17.999  84.625  1.00  0.15              
ATOM    101  CA  LYS A 103     -22.784 -21.698  83.555  1.00  0.11              
ATOM    102  CA  ALA A 104     -26.290 -21.838  82.351  1.00  0.12              
ATOM    103  CA  ALA A 105     -26.209 -25.188  80.570  1.00  0.15              
ATOM    104  CA  LYS A 106     -24.347 -28.496  79.958  1.00  0.12              
ATOM    105  CA  CYS A 107     -24.190 -31.042  77.186  1.00  0.10              
ATOM    106  CA  ARG A 108     -23.755 -34.837  77.085  1.00  0.11              
ATOM    107  CA  GLY A 109     -23.320 -35.299  73.496  1.00  0.11              
ATOM    108  CA  TYR A 110     -24.975 -34.813  70.062  1.00  0.10              
ATOM    109  CA  ARG A 111     -26.968 -36.980  67.654  1.00  0.17              
ATOM    110  CA  GLU A 112     -26.807 -36.622  63.921  1.00  0.14              
ATOM    111  CA  ILE A 113     -29.870 -37.159  61.703  1.00  0.14              
ATOM    112  CA  PRO A 114     -29.411 -39.572  58.767  1.00  0.18              
ATOM    113  CA  GLU A 115     -28.206 -37.717  55.657  1.00  0.15              
ATOM    114  CA  GLY A 116     -30.991 -36.482  53.466  1.00  0.11              
ATOM    115  CA  ASN A 117     -33.655 -38.110  55.654  1.00  0.13              
ATOM    116  CA  GLU A 118     -36.410 -35.494  56.158  1.00  0.11              
ATOM    117  CA  LYS A 119     -38.631 -38.043  57.910  1.00  0.14              
ATOM    118  CA  ALA A 120     -35.939 -38.443  60.495  1.00  0.13              
ATOM    119  CA  LEU A 121     -35.564 -34.676  60.780  1.00  0.10              
ATOM    120  CA  LYS A 122     -39.324 -34.493  61.380  1.00  0.11              
ATOM    121  CA  ARG A 123     -39.345 -37.260  64.004  1.00  0.13              
ATOM    122  CA  ALA A 124     -36.536 -35.475  65.754  1.00  0.11              
ATOM    123  CA  VAL A 125     -38.133 -32.010  65.759  1.00  0.09              
ATOM    124  CA  ALA A 126     -41.457 -33.324  67.152  1.00  0.13              
ATOM    125  CA  ARG A 127     -39.594 -35.226  69.951  1.00  0.17              
ATOM    126  CA  VAL A 128     -36.508 -33.311  70.905  1.00  0.15              
ATOM    127  CA  GLY A 129     -37.342 -29.816  69.715  1.00  0.10              
ATOM    128  CA  PRO A 130     -35.233 -27.331  67.608  1.00  0.06              
ATOM    129  CA  VAL A 131     -32.473 -29.019  65.580  1.00  0.07              
ATOM    130  CA  SER A 132     -29.359 -27.437  64.096  1.00  0.05              
ATOM    131  CA  VAL A 133     -29.206 -27.648  60.306  1.00  0.07              
ATOM    132  CA  ALA A 134     -26.999 -26.558  57.465  1.00  0.08              
ATOM    133  CA  ILE A 135     -28.509 -25.433  54.142  1.00  0.08              
ATOM    134  CA  ASP A 136     -27.476 -23.741  50.903  1.00  0.08              
ATOM    135  CA  ALA A 137     -28.234 -20.034  51.429  1.00  0.16              
ATOM    136  CA  SER A 138     -26.329 -18.792  48.282  1.00  0.25              
ATOM    137  CA  LEU A 139     -29.300 -18.362  45.873  1.00  0.20              
ATOM    138  CA  THR A 140     -30.441 -14.777  45.399  1.00  0.25              
ATOM    139  CA  SER A 141     -34.014 -15.939  45.972  1.00  0.21              
ATOM    140  CA  PHE A 142     -33.062 -17.023  49.379  1.00  0.16              
ATOM    141  CA  GLN A 143     -31.355 -13.608  49.843  1.00  0.23              
ATOM    142  CA  PHE A 144     -34.502 -11.696  48.842  1.00  0.24              
ATOM    143  CA  TYR A 145     -37.051 -14.023  50.482  1.00  0.18              
ATOM    144  CA  SER A 146     -39.761 -12.027  52.466  1.00  0.15              
ATOM    145  CA  LYS A 147     -42.831 -14.313  52.541  1.00  0.26              
ATOM    146  CA  GLY A 148     -44.473 -17.677  51.724  1.00  0.29              
ATOM    147  CA  VAL A 149     -42.963 -21.132  51.568  1.00  0.12              
ATOM    148  CA  TYR A 150     -39.631 -20.764  49.921  1.00  0.13              
ATOM    149  CA  TYR A 151     -38.707 -23.218  47.165  1.00  0.20              
ATOM    150  CA  ASP A 152     -36.245 -22.768  44.213  1.00  0.22              
ATOM    151  CA  GLU A 153     -35.286 -25.790  42.054  1.00  0.31              
ATOM    152  CA  SER A 154     -31.672 -24.089  41.712  1.00  0.28              
ATOM    153  CA  CYS A 155     -30.941 -24.622  45.418  1.00  0.16              
ATOM    154  CA  ASN A 156     -27.976 -26.915  45.975  1.00  0.14              
ATOM    155  CA  SER A 157     -28.265 -29.844  48.365  1.00  0.12              
ATOM    156  CA  ASP A 158     -24.596 -30.425  47.793  1.00  0.22              
ATOM    157  CA  ASN A 159     -23.481 -26.872  48.504  1.00  0.18              
ATOM    158  CA  LEU A 160     -24.226 -26.332  52.192  1.00  0.12              
ATOM    159  CA  ASN A 161     -22.837 -22.958  53.304  1.00  0.16              
ATOM    160  CA  HIS A 162     -24.947 -21.598  56.138  1.00  0.12              
ATOM    161  CA  ALA A 163     -25.672 -22.978  59.694  1.00  0.07              
ATOM    162  CA  VAL A 164     -29.169 -22.252  60.870  1.00  0.07              
ATOM    163  CA  LEU A 165     -32.027 -23.529  63.130  1.00  0.06              
ATOM    164  CA  ALA A 166     -35.040 -25.847  62.415  1.00  0.06              
ATOM    165  CA  VAL A 167     -37.587 -24.521  64.885  1.00  0.07              
ATOM    166  CA  GLY A 168     -40.687 -26.509  63.758  1.00  0.08              
ATOM    167  CA  TYR A 169     -42.567 -27.644  60.793  1.00  0.09              
ATOM    168  CA  GLY A 170     -46.099 -27.389  59.313  1.00  0.19              
ATOM    169  CA  ILE A 171     -48.147 -26.386  56.417  1.00  0.17              
ATOM    170  CA  GLN A 172     -49.230 -22.916  55.302  1.00  0.31              
ATOM    171  CA  LYS A 173     -51.935 -22.562  52.673  1.00  0.65              
ATOM    172  CA  GLY A 174     -51.412 -26.305  51.174  1.00  0.51              
ATOM    173  CA  ASN A 175     -47.757 -26.082  51.358  1.00  0.25              
ATOM    174  CA  LYS A 176     -45.686 -28.093  53.867  1.00  0.13              
ATOM    175  CA  HIS A 177     -42.660 -26.289  55.287  1.00  0.07              
ATOM    176  CA  TRP A 178     -39.886 -26.133  57.895  1.00  0.07              
ATOM    177  CA  ILE A 179     -39.782 -23.143  60.207  1.00  0.07              
ATOM    178  CA  ILE A 180     -36.172 -21.892  59.952  1.00  0.08              
ATOM    179  CA  LYS A 181     -34.610 -19.274  62.241  1.00  0.08              
ATOM    180  CA  ASN A 182     -31.754 -17.316  60.690  1.00  0.10              
ATOM    181  CA  SER A 183     -29.131 -15.191  62.464  1.00  0.11              
ATOM    182  CA  TRP A 184     -29.004 -12.233  59.905  1.00  0.12              
ATOM    183  CA  GLY A 185     -31.460 -10.093  62.305  1.00  0.12              
ATOM    184  CA  GLU A 186     -35.013  -9.069  62.068  1.00  0.12              
ATOM    185  CA  ASN A 187     -34.692  -7.025  58.914  1.00  0.24              
ATOM    186  CA  TRP A 188     -33.887 -10.358  56.918  1.00  0.15              
ATOM    187  CA  GLY A 189     -36.852 -12.433  55.740  1.00  0.12              
ATOM    188  CA  ASN A 190     -39.952 -12.645  57.637  1.00  0.12              
ATOM    189  CA  LYS A 191     -38.765 -11.024  60.838  1.00  0.14              
ATOM    190  CA  GLY A 192     -35.736 -13.235  60.937  1.00  0.09              
ATOM    191  CA  TYR A 193     -37.296 -16.436  59.730  1.00  0.10              
ATOM    192  CA  ILE A 194     -37.902 -18.424  56.607  1.00  0.12              
ATOM    193  CA  LEU A 195     -40.506 -21.113  55.801  1.00  0.08              
ATOM    194  CA  MET A 196     -38.642 -23.655  53.684  1.00  0.08              
ATOM    195  CA  ALA A 197     -40.066 -26.413  51.504  1.00  0.09              
ATOM    196  CA  ARG A 198     -40.865 -29.696  53.461  1.00  0.10              
ATOM    197  CA  ASN A 199     -40.851 -33.053  51.561  1.00  0.16              
ATOM    198  CA  LYS A 200     -39.876 -31.475  48.291  1.00  0.15              
ATOM    199  CA  ASN A 201     -36.767 -33.650  47.710  1.00  0.19              
ATOM    200  CA  ASN A 202     -34.506 -32.350  50.542  1.00  0.12              
ATOM    201  CA  ALA A 203     -34.749 -28.666  49.493  1.00  0.11              
ATOM    202  CA  CYS A 204     -31.402 -26.927  49.808  1.00  0.07              
ATOM    203  CA  GLY A 205     -29.829 -29.904  51.638  1.00  0.07              
ATOM    204  CA  ILE A 206     -32.008 -29.090  54.715  1.00  0.07              
ATOM    205  CA  ALA A 207     -31.658 -32.669  56.032  1.00  0.08              
ATOM    206  CA  ASN A 208     -28.056 -33.356  54.985  1.00  0.09              
ATOM    207  CA  LEU A 209     -26.170 -31.924  57.961  1.00  0.10              
ATOM    208  CA  ALA A 210     -28.500 -31.851  61.010  1.00  0.09              
ATOM    209  CA  SER A 211     -27.622 -32.488  64.633  1.00  0.09              
ATOM    210  CA  PHE A 212     -28.701 -31.628  68.113  1.00  0.10              
ATOM    211  CA  PRO A 213     -27.213 -31.934  71.655  1.00  0.09              
ATOM    212  CA  LYS A 214     -28.252 -34.422  74.337  1.00  0.12              
ATOM    213  CA  MET A 215     -28.513 -33.480  77.976  1.00  0.16              
ENDMDL
MODEL        7
ATOM      1  CA  ASP A   3     -48.855 -32.621  61.917  1.00  0.45              
ATOM      2  CA  SER A   4     -47.458 -29.264  62.939  1.00  0.20              
ATOM      3  CA  VAL A   5     -45.219 -27.991  65.743  1.00  0.15              
ATOM      4  CA  ASP A   6     -43.916 -24.427  66.194  1.00  0.13              
ATOM      5  CA  TYR A   7     -41.530 -24.261  69.185  1.00  0.11              
ATOM      6  CA  ARG A   8     -41.674 -20.458  69.098  1.00  0.14              
ATOM      7  CA  LYS A   9     -45.318 -20.712  70.331  1.00  0.25              
ATOM      8  CA  LYS A  10     -44.004 -23.026  73.060  1.00  0.21              
ATOM      9  CA  GLY A  11     -41.465 -20.682  74.256  1.00  0.18              
ATOM     10  CA  TYR A  12     -38.347 -22.749  73.246  1.00  0.11              
ATOM     11  CA  VAL A  13     -36.920 -20.164  71.000  1.00  0.14              
ATOM     12  CA  THR A  14     -35.065 -16.985  71.957  1.00  0.18              
ATOM     13  CA  PRO A  15     -35.462 -13.856  69.771  1.00  0.25              
ATOM     14  CA  VAL A  16     -33.758 -13.448  66.372  1.00  0.16              
ATOM     15  CA  LYS A  17     -30.082 -12.480  66.672  1.00  0.16              
ATOM     16  CA  ASN A  18     -27.715 -10.841  64.251  1.00  0.11              
ATOM     17  CA  GLN A  19     -24.305 -12.482  63.844  1.00  0.15              
ATOM     18  CA  GLY A  20     -23.052  -9.268  62.413  1.00  0.25              
ATOM     19  CA  GLN A  21     -19.619  -9.111  60.588  1.00  0.32              
ATOM     20  CA  CYS A  22     -18.505 -12.377  62.175  1.00  0.14              
ATOM     21  CA  GLY A  23     -18.880 -15.895  60.529  1.00  0.11              
ATOM     22  CA  SER A  24     -20.425 -17.304  63.686  1.00  0.08              
ATOM     23  CA  CYS A  25     -23.438 -19.007  62.083  1.00  0.07              
ATOM     24  CA  TRP A  26     -22.221 -22.288  63.576  1.00  0.06              
ATOM     25  CA  ALA A  27     -22.243 -20.815  67.072  1.00  0.06              
ATOM     26  CA  PHE A  28     -25.664 -19.267  66.709  1.00  0.06              
ATOM     27  CA  SER A  29     -27.001 -22.525  65.233  1.00  0.06              
ATOM     28  CA  SER A  30     -25.482 -24.475  68.158  1.00  0.06              
ATOM     29  CA  VAL A  31     -26.683 -22.096  70.859  1.00  0.07              
ATOM     30  CA  GLY A  32     -30.281 -22.201  69.565  1.00  0.07              
ATOM     31  CA  ALA A  33     -30.393 -25.994  69.837  1.00  0.06              
ATOM     32  CA  LEU A  34     -28.980 -25.977  73.375  1.00  0.06              
ATOM     33  CA  GLU A  35     -31.380 -23.209  74.371  1.00  0.07              
ATOM     34  CA  GLY A  36     -34.233 -25.429  73.153  1.00  0.07              
ATOM     35  CA  GLN A  37     -33.059 -28.420  75.152  1.00  0.09              
ATOM     36  CA  LEU A  38     -32.432 -26.356  78.285  1.00  0.09              
ATOM     37  CA  LYS A  39     -36.088 -25.376  77.987  1.00  0.09              
ATOM     38  CA  LYS A  40     -37.213 -28.968  77.478  1.00  0.15              
ATOM     39  CA  LYS A  41     -35.165 -30.096  80.500  1.00  0.21              
ATOM     40  CA  THR A  42     -35.429 -27.310  83.169  1.00  0.28              
ATOM     41  CA  GLY A  43     -38.472 -25.372  82.001  1.00  0.23              
ATOM     42  CA  LYS A  44     -36.464 -22.239  81.681  1.00  0.25              
ATOM     43  CA  LEU A  45     -35.612 -20.387  78.450  1.00  0.14              
ATOM     44  CA  LEU A  46     -32.431 -18.287  78.683  1.00  0.20              
ATOM     45  CA  ASN A  47     -29.991 -16.884  76.085  1.00  0.14              
ATOM     46  CA  LEU A  48     -26.876 -19.078  75.922  1.00  0.08              
ATOM     47  CA  SER A  49     -23.500 -17.595  74.851  1.00  0.08              
ATOM     48  CA  PRO A  50     -22.458 -17.997  71.174  1.00  0.07              
ATOM     49  CA  GLN A  51     -19.424 -15.838  72.079  1.00  0.07              
ATOM     50  CA  ASN A  52     -18.283 -18.435  74.660  1.00  0.08              
ATOM     51  CA  LEU A  53     -18.221 -20.850  71.726  1.00  0.07              
ATOM     52  CA  VAL A  54     -16.509 -18.432  69.293  1.00  0.07              
ATOM     53  CA  ASP A  55     -13.690 -17.632  71.835  1.00  0.10              
ATOM     54  CA  CYS A  56     -13.339 -21.153  73.281  1.00  0.11              
ATOM     55  CA  VAL A  57     -13.788 -23.798  70.555  1.00  0.11              
ATOM     56  CA  SER A  58     -10.235 -24.305  69.234  1.00  0.19              
ATOM     57  CA  GLU A  59     -11.371 -26.941  66.878  1.00  0.19              
ATOM     58  CA  ASN A  60     -13.469 -24.235  65.189  1.00  0.14              
ATOM     59  CA  ASP A  61     -12.219 -20.951  63.817  1.00  0.12              
ATOM     60  CA  GLY A  62     -14.301 -18.385  65.483  1.00  0.11              
ATOM     61  CA  CYS A  63     -15.341 -15.755  63.019  1.00  0.11              
ATOM     62  CA  GLY A  64     -13.694 -17.921  60.227  1.00  0.14              
ATOM     63  CA  GLY A  65     -16.277 -20.721  60.360  1.00  0.13              
ATOM     64  CA  GLY A  66     -16.920 -24.019  62.105  1.00  0.14              
ATOM     65  CA  TYR A  67     -19.097 -26.778  62.868  1.00  0.10              
ATOM     66  CA  MET A  68     -21.983 -27.269  65.350  1.00  0.08              
ATOM     67  CA  THR A  69     -20.724 -30.792  66.223  1.00  0.09              
ATOM     68  CA  ASN A  70     -17.376 -29.366  67.421  1.00  0.10              
ATOM     69  CA  ALA A  71     -19.380 -26.840  69.445  1.00  0.08              
ATOM     70  CA  PHE A  72     -21.388 -29.478  71.249  1.00  0.08              
ATOM     71  CA  GLN A  73     -18.245 -31.470  72.107  1.00  0.10              
ATOM     72  CA  TYR A  74     -16.623 -28.353  73.586  1.00  0.09              
ATOM     73  CA  VAL A  75     -19.718 -27.847  75.759  1.00  0.08              
ATOM     74  CA  GLN A  76     -19.665 -31.518  76.759  1.00  0.09              
ATOM     75  CA  LYS A  77     -15.976 -31.598  77.702  1.00  0.14              
ATOM     76  CA  ASN A  78     -16.034 -28.120  79.217  1.00  0.15              
ATOM     77  CA  ARG A  79     -19.076 -29.489  81.150  1.00  0.12              
ATOM     78  CA  GLY A  80     -20.982 -26.187  80.626  1.00  0.10              
ATOM     79  CA  ILE A  81     -21.634 -23.169  78.561  1.00  0.10              
ATOM     80  CA  ASP A  82     -22.197 -19.723  80.018  1.00  0.08              
ATOM     81  CA  SER A  83     -25.278 -17.589  79.536  1.00  0.08              
ATOM     82  CA  GLU A  84     -25.418 -14.561  77.333  1.00  0.09              
ATOM     83  CA  ASP A  85     -25.225 -12.302  80.441  1.00  0.17              
ATOM     84  CA  ALA A  86     -22.113 -14.010  81.785  1.00  0.14              
ATOM     85  CA  TYR A  87     -20.578 -13.956  78.550  1.00  0.12              
ATOM     86  CA  PRO A  88     -21.783 -11.115  76.056  1.00  0.17              
ATOM     87  CA  TYR A  89     -21.640 -11.403  72.405  1.00  0.16              
ATOM     88  CA  VAL A  90     -19.220  -8.797  70.796  1.00  0.26              
ATOM     89  CA  GLY A  91     -18.852 -10.368  67.221  1.00  0.19              
ATOM     90  CA  GLN A  92     -15.083 -10.521  67.480  1.00  0.22              
ATOM     91  CA  GLU A  93     -12.749 -13.345  68.482  1.00  0.18              
ATOM     92  CA  GLU A  94     -11.295 -12.871  71.985  1.00  0.32              
ATOM     93  CA  SER A  95      -9.398 -15.068  74.344  1.00  0.32              
ATOM     94  CA  CYS A  96     -11.503 -17.793  76.041  1.00  0.17              
ATOM     95  CA  MET A  97     -12.968 -16.370  79.385  1.00  0.30              
ATOM     96  CA  TYR A  98     -15.365 -19.180  80.582  1.00  0.22              
ATOM     97  CA  ASN A  99     -16.629 -18.433  83.961  1.00  0.24              
ATOM     98  CA  PRO A 100     -18.081 -21.427  85.691  1.00  0.24              
ATOM     99  CA  THR A 101     -20.348 -19.279  87.914  1.00  0.29              
ATOM    100  CA  GLY A 102     -21.994 -18.049  84.664  1.00  0.15              
ATOM    101  CA  LYS A 103     -22.853 -21.769  83.583  1.00  0.11              
ATOM    102  CA  ALA A 104     -26.335 -21.889  82.350  1.00  0.12              
ATOM    103  CA  ALA A 105     -26.228 -25.236  80.563  1.00  0.15              
ATOM    104  CA  LYS A 106     -24.358 -28.552  79.944  1.00  0.12              
ATOM    105  CA  CYS A 107     -24.180 -31.074  77.158  1.00  0.10              
ATOM    106  CA  ARG A 108     -23.733 -34.877  77.032  1.00  0.11              
ATOM    107  CA  GLY A 109     -23.294 -35.307  73.462  1.00  0.11              
ATOM    108  CA  TYR A 110     -24.915 -34.798  70.000  1.00  0.10              
ATOM    109  CA  ARG A 111     -26.901 -36.968  67.589  1.00  0.17              
ATOM    110  CA  GLU A 112     -26.748 -36.598  63.864  1.00  0.14              
ATOM    111  CA  ILE A 113     -29.838 -37.142  61.679  1.00  0.14              
ATOM    112  CA  PRO A 114     -29.395 -39.563  58.748  1.00  0.18              
ATOM    113  CA  GLU A 115     -28.207 -37.709  55.625  1.00  0.15              
ATOM    114  CA  GLY A 116     -31.003 -36.478  53.458  1.00  0.11              
ATOM    115  CA  ASN A 117     -33.657 -38.111  55.655  1.00  0.13              
ATOM    116  CA  GLU A 118     -36.417 -35.502  56.168  1.00  0.11              
ATOM    117  CA  LYS A 119     -38.621 -38.056  57.935  1.00  0.14              
ATOM    118  CA  ALA A 120     -35.920 -38.442  60.504  1.00  0.13              
ATOM    119  CA  LEU A 121     -35.547 -34.673  60.781  1.00  0.10              
ATOM    120  CA  LYS A 122     -39.304 -34.495  61.394  1.00  0.11              
ATOM    121  CA  ARG A 123     -39.308 -37.256  64.027  1.00  0.13              
ATOM    122  CA  ALA A 124     -36.505 -35.467  65.756  1.00  0.11              
ATOM    123  CA  VAL A 125     -38.100 -32.002  65.756  1.00  0.09              
ATOM    124  CA  ALA A 126     -41.424 -33.317  67.165  1.00  0.13              
ATOM    125  CA  ARG A 127     -39.532 -35.213  69.964  1.00  0.17              
ATOM    126  CA  VAL A 128     -36.458 -33.293  70.896  1.00  0.15              
ATOM    127  CA  GLY A 129     -37.313 -29.805  69.705  1.00  0.10              
ATOM    128  CA  PRO A 130     -35.198 -27.322  67.586  1.00  0.06              
ATOM    129  CA  VAL A 131     -32.438 -29.006  65.553  1.00  0.07              
ATOM    130  CA  SER A 132     -29.327 -27.421  64.074  1.00  0.05              
ATOM    131  CA  VAL A 133     -29.177 -27.630  60.282  1.00  0.07              
ATOM    132  CA  ALA A 134     -26.983 -26.541  57.438  1.00  0.08              
ATOM    133  CA  ILE A 135     -28.523 -25.432  54.116  1.00  0.08              
ATOM    134  CA  ASP A 136     -27.514 -23.758  50.858  1.00  0.08              
ATOM    135  CA  ALA A 137     -28.244 -20.041  51.381  1.00  0.16              
ATOM    136  CA  SER A 138     -26.371 -18.836  48.189  1.00  0.25              
ATOM    137  CA  LEU A 139     -29.360 -18.455  45.771  1.00  0.20              
ATOM    138  CA  THR A 140     -30.509 -14.872  45.255  1.00  0.25              
ATOM    139  CA  SER A 141     -34.074 -16.025  45.881  1.00  0.21              
ATOM    140  CA  PHE A 142     -33.105 -17.089  49.268  1.00  0.16              
ATOM    141  CA  GLN A 143     -31.384 -13.660  49.690  1.00  0.23              
ATOM    142  CA  PHE A 144     -34.542 -11.763  48.673  1.00  0.24              
ATOM    143  CA  TYR A 145     -37.075 -14.075  50.374  1.00  0.18              
ATOM    144  CA  SER A 146     -39.750 -12.036  52.405  1.00  0.15              
ATOM    145  CA  LYS A 147     -42.834 -14.302  52.501  1.00  0.26              
ATOM    146  CA  GLY A 148     -44.501 -17.673  51.741  1.00  0.29              
ATOM    147  CA  VAL A 149     -43.016 -21.134  51.595  1.00  0.12              
ATOM    148  CA  TYR A 150     -39.715 -20.798  49.903  1.00  0.13              
ATOM    149  CA  TYR A 151     -38.841 -23.277  47.147  1.00  0.20              
ATOM    150  CA  ASP A 152     -36.370 -22.861  44.177  1.00  0.22              
ATOM    151  CA  GLU A 153     -35.435 -25.926  42.053  1.00  0.31              
ATOM    152  CA  SER A 154     -31.798 -24.198  41.668  1.00  0.28              
ATOM    153  CA  CYS A 155     -31.043 -24.678  45.378  1.00  0.16              
ATOM    154  CA  ASN A 156     -28.059 -26.944  45.938  1.00  0.14              
ATOM    155  CA  SER A 157     -28.327 -29.861  48.344  1.00  0.12              
ATOM    156  CA  ASP A 158     -24.671 -30.450  47.744  1.00  0.22              
ATOM    157  CA  ASN A 159     -23.545 -26.896  48.438  1.00  0.18              
ATOM    158  CA  LEU A 160     -24.253 -26.338  52.134  1.00  0.12              
ATOM    159  CA  ASN A 161     -22.856 -22.965  53.239  1.00  0.16              
ATOM    160  CA  HIS A 162     -24.932 -21.592  56.090  1.00  0.12              
ATOM    161  CA  ALA A 163     -25.636 -22.963  59.671  1.00  0.07              
ATOM    162  CA  VAL A 164     -29.126 -22.237  60.847  1.00  0.07              
ATOM    163  CA  LEU A 165     -31.989 -23.510  63.099  1.00  0.06              
ATOM    164  CA  ALA A 166     -35.015 -25.831  62.402  1.00  0.06              
ATOM    165  CA  VAL A 167     -37.547 -24.496  64.878  1.00  0.07              
ATOM    166  CA  GLY A 168     -40.660 -26.494  63.772  1.00  0.08              
ATOM    167  CA  TYR A 169     -42.546 -27.637  60.838  1.00  0.09              
ATOM    168  CA  GLY A 170     -46.099 -27.384  59.369  1.00  0.19              
ATOM    169  CA  ILE A 171     -48.185 -26.353  56.526  1.00  0.17              
ATOM    170  CA  GLN A 172     -49.253 -22.855  55.467  1.00  0.31              
ATOM    171  CA  LYS A 173     -52.032 -22.470  52.906  1.00  0.65              
ATOM    172  CA  GLY A 174     -51.496 -26.237  51.295  1.00  0.51              
ATOM    173  CA  ASN A 175     -47.870 -26.023  51.470  1.00  0.25              
ATOM    174  CA  LYS A 176     -45.762 -28.053  53.940  1.00  0.13              
ATOM    175  CA  HIS A 177     -42.708 -26.273  55.336  1.00  0.07              
ATOM    176  CA  TRP A 178     -39.899 -26.120  57.913  1.00  0.07              
ATOM    177  CA  ILE A 179     -39.762 -23.126  60.213  1.00  0.07              
ATOM    178  CA  ILE A 180     -36.151 -21.881  59.928  1.00  0.08              
ATOM    179  CA  LYS A 181     -34.566 -19.253  62.193  1.00  0.08              
ATOM    180  CA  ASN A 182     -31.708 -17.304  60.642  1.00  0.10              
ATOM    181  CA  SER A 183     -29.091 -15.181  62.426  1.00  0.11              
ATOM    182  CA  TRP A 184     -28.909 -12.237  59.823  1.00  0.12              
ATOM    183  CA  GLY A 185     -31.418 -10.086  62.239  1.00  0.12              
ATOM    184  CA  GLU A 186     -34.943  -9.029  61.935  1.00  0.12              
ATOM    185  CA  ASN A 187     -34.593  -7.031  58.757  1.00  0.24              
ATOM    186  CA  TRP A 188     -33.787 -10.405  56.768  1.00  0.15              
ATOM    187  CA  GLY A 189     -36.821 -12.443  55.674  1.00  0.12              
ATOM    188  CA  ASN A 190     -39.900 -12.637  57.560  1.00  0.12              
ATOM    189  CA  LYS A 191     -38.697 -10.986  60.737  1.00  0.14              
ATOM    190  CA  GLY A 192     -35.698 -13.220  60.879  1.00  0.09              
ATOM    191  CA  TYR A 193     -37.240 -16.416  59.663  1.00  0.10              
ATOM    192  CA  ILE A 194     -37.880 -18.428  56.567  1.00  0.12              
ATOM    193  CA  LEU A 195     -40.517 -21.105  55.807  1.00  0.08              
ATOM    194  CA  MET A 196     -38.687 -23.665  53.679  1.00  0.08              
ATOM    195  CA  ALA A 197     -40.126 -26.424  51.521  1.00  0.09              
ATOM    196  CA  ARG A 198     -40.956 -29.700  53.511  1.00  0.10              
ATOM    197  CA  ASN A 199     -40.926 -33.066  51.622  1.00  0.16              
ATOM    198  CA  LYS A 200     -39.966 -31.500  48.346  1.00  0.15              
ATOM    199  CA  ASN A 201     -36.851 -33.671  47.758  1.00  0.19              
ATOM    200  CA  ASN A 202     -34.570 -32.357  50.570  1.00  0.12              
ATOM    201  CA  ALA A 203     -34.802 -28.673  49.512  1.00  0.11              
ATOM    202  CA  CYS A 204     -31.460 -26.936  49.799  1.00  0.07              
ATOM    203  CA  GLY A 205     -29.862 -29.906  51.630  1.00  0.07              
ATOM    204  CA  ILE A 206     -32.029 -29.084  54.720  1.00  0.07              
ATOM    205  CA  ALA A 207     -31.664 -32.666  56.029  1.00  0.08              
ATOM    206  CA  ASN A 208     -28.068 -33.348  54.961  1.00  0.09              
ATOM    207  CA  LEU A 209     -26.156 -31.907  57.918  1.00  0.10              
ATOM    208  CA  ALA A 210     -28.479 -31.836  60.983  1.00  0.09              
ATOM    209  CA  SER A 211     -27.578 -32.471  64.600  1.00  0.09              
ATOM    210  CA  PHE A 212     -28.654 -31.617  68.068  1.00  0.10              
ATOM    211  CA  PRO A 213     -27.178 -31.936  71.619  1.00  0.09              
ATOM    212  CA  LYS A 214     -28.220 -34.448  74.271  1.00  0.12              
ATOM    213  CA  MET A 215     -28.501 -33.532  77.911  1.00  0.16              
ENDMDL
MODEL        8
ATOM      1  CA  ASP A   3     -48.853 -32.612  62.011  1.00  0.45              
ATOM      2  CA  SER A   4     -47.437 -29.260  63.014  1.00  0.20              
ATOM      3  CA  VAL A   5     -45.172 -27.978  65.801  1.00  0.15              
ATOM      4  CA  ASP A   6     -43.881 -24.395  66.203  1.00  0.13              
ATOM      5  CA  TYR A   7     -41.475 -24.209  69.185  1.00  0.11              
ATOM      6  CA  ARG A   8     -41.610 -20.406  69.073  1.00  0.14              
ATOM      7  CA  LYS A   9     -45.261 -20.639  70.312  1.00  0.25              
ATOM      8  CA  LYS A  10     -43.963 -22.954  73.048  1.00  0.21              
ATOM      9  CA  GLY A  11     -41.426 -20.643  74.242  1.00  0.18              
ATOM     10  CA  TYR A  12     -38.296 -22.707  73.224  1.00  0.11              
ATOM     11  CA  VAL A  13     -36.870 -20.141  70.977  1.00  0.14              
ATOM     12  CA  THR A  14     -35.022 -16.953  71.921  1.00  0.18              
ATOM     13  CA  PRO A  15     -35.425 -13.839  69.713  1.00  0.25              
ATOM     14  CA  VAL A  16     -33.740 -13.410  66.305  1.00  0.16              
ATOM     15  CA  LYS A  17     -30.059 -12.451  66.610  1.00  0.16              
ATOM     16  CA  ASN A  18     -27.681 -10.822  64.200  1.00  0.11              
ATOM     17  CA  GLN A  19     -24.264 -12.462  63.835  1.00  0.15              
ATOM     18  CA  GLY A  20     -23.018  -9.244  62.429  1.00  0.25              
ATOM     19  CA  GLN A  21     -19.536  -9.050  60.661  1.00  0.32              
ATOM     20  CA  CYS A  22     -18.458 -12.335  62.241  1.00  0.14              
ATOM     21  CA  GLY A  23     -18.836 -15.857  60.560  1.00  0.11              
ATOM     22  CA  SER A  24     -20.397 -17.280  63.704  1.00  0.08              
ATOM     23  CA  CYS A  25     -23.392 -18.985  62.070  1.00  0.07              
ATOM     24  CA  TRP A  26     -22.170 -22.254  63.573  1.00  0.06              
ATOM     25  CA  ALA A  27     -22.220 -20.797  67.073  1.00  0.06              
ATOM     26  CA  PHE A  28     -25.632 -19.247  66.696  1.00  0.06              
ATOM     27  CA  SER A  29     -26.969 -22.509  65.215  1.00  0.06              
ATOM     28  CA  SER A  30     -25.455 -24.463  68.141  1.00  0.06              
ATOM     29  CA  VAL A  31     -26.661 -22.092  70.845  1.00  0.07              
ATOM     30  CA  GLY A  32     -30.263 -22.196  69.550  1.00  0.07              
ATOM     31  CA  ALA A  33     -30.368 -25.989  69.817  1.00  0.06              
ATOM     32  CA  LEU A  34     -28.955 -25.980  73.353  1.00  0.06              
ATOM     33  CA  GLU A  35     -31.355 -23.214  74.352  1.00  0.07              
ATOM     34  CA  GLY A  36     -34.215 -25.428  73.134  1.00  0.07              
ATOM     35  CA  GLN A  37     -33.035 -28.428  75.114  1.00  0.09              
ATOM     36  CA  LEU A  38     -32.421 -26.375  78.259  1.00  0.09              
ATOM     37  CA  LYS A  39     -36.077 -25.398  77.952  1.00  0.09              
ATOM     38  CA  LYS A  40     -37.198 -28.989  77.423  1.00  0.15              
ATOM     39  CA  LYS A  41     -35.156 -30.134  80.444  1.00  0.21              
ATOM     40  CA  THR A  42     -35.435 -27.355  83.132  1.00  0.28              
ATOM     41  CA  GLY A  43     -38.474 -25.403  81.973  1.00  0.23              
ATOM     42  CA  LYS A  44     -36.467 -22.281  81.662  1.00  0.25              
ATOM     43  CA  LEU A  45     -35.615 -20.409  78.440  1.00  0.14              
ATOM     44  CA  LEU A  46     -32.445 -18.296  78.680  1.00  0.20              
ATOM     45  CA  ASN A  47     -30.004 -16.899  76.080  1.00  0.14              
ATOM     46  CA  LEU A  48     -26.894 -19.102  75.934  1.00  0.08              
ATOM     47  CA  SER A  49     -23.514 -17.607  74.879  1.00  0.08              
ATOM     48  CA  PRO A  50     -22.462 -17.994  71.203  1.00  0.07              
ATOM     49  CA  GLN A  51     -19.438 -15.830  72.146  1.00  0.07              
ATOM     50  CA  ASN A  52     -18.306 -18.437  74.722  1.00  0.08              
ATOM     51  CA  LEU A  53     -18.221 -20.836  71.773  1.00  0.07              
ATOM     52  CA  VAL A  54     -16.500 -18.404  69.359  1.00  0.07              
ATOM     53  CA  ASP A  55     -13.700 -17.605  71.932  1.00  0.10              
ATOM     54  CA  CYS A  56     -13.347 -21.132  73.361  1.00  0.11              
ATOM     55  CA  VAL A  57     -13.771 -23.764  70.614  1.00  0.11              
ATOM     56  CA  SER A  58     -10.211 -24.254  69.303  1.00  0.19              
ATOM     57  CA  GLU A  59     -11.317 -26.876  66.945  1.00  0.19              
ATOM     58  CA  ASN A  60     -13.425 -24.181  65.250  1.00  0.14              
ATOM     59  CA  ASP A  61     -12.172 -20.889  63.899  1.00  0.12              
ATOM     60  CA  GLY A  62     -14.279 -18.350  65.542  1.00  0.11              
ATOM     61  CA  CYS A  63     -15.302 -15.706  63.096  1.00  0.11              
ATOM     62  CA  GLY A  64     -13.648 -17.874  60.286  1.00  0.14              
ATOM     63  CA  GLY A  65     -16.228 -20.679  60.394  1.00  0.13              
ATOM     64  CA  GLY A  66     -16.876 -23.981  62.129  1.00  0.14              
ATOM     65  CA  TYR A  67     -19.027 -26.725  62.866  1.00  0.10              
ATOM     66  CA  MET A  68     -21.932 -27.239  65.334  1.00  0.08              
ATOM     67  CA  THR A  69     -20.672 -30.765  66.204  1.00  0.09              
ATOM     68  CA  ASN A  70     -17.330 -29.331  67.421  1.00  0.10              
ATOM     69  CA  ALA A  71     -19.357 -26.823  69.447  1.00  0.08              
ATOM     70  CA  PHE A  72     -21.353 -29.470  71.231  1.00  0.08              
ATOM     71  CA  GLN A  73     -18.212 -31.459  72.095  1.00  0.10              
ATOM     72  CA  TYR A  74     -16.603 -28.343  73.601  1.00  0.09              
ATOM     73  CA  VAL A  75     -19.713 -27.859  75.763  1.00  0.08              
ATOM     74  CA  GLN A  76     -19.652 -31.538  76.741  1.00  0.09              
ATOM     75  CA  LYS A  77     -15.965 -31.612  77.700  1.00  0.14              
ATOM     76  CA  ASN A  78     -16.042 -28.141  79.236  1.00  0.15              
ATOM     77  CA  ARG A  79     -19.092 -29.539  81.149  1.00  0.12              
ATOM     78  CA  GLY A  80     -20.996 -26.218  80.633  1.00  0.10              
ATOM     79  CA  ILE A  81     -21.658 -23.203  78.584  1.00  0.10              
ATOM     80  CA  ASP A  82     -22.238 -19.767  80.059  1.00  0.08              
ATOM     81  CA  SER A  83     -25.313 -17.628  79.562  1.00  0.08              
ATOM     82  CA  GLU A  84     -25.448 -14.593  77.384  1.00  0.09              
ATOM     83  CA  ASP A  85     -25.279 -12.350  80.507  1.00  0.17              
ATOM     84  CA  ALA A  86     -22.161 -14.053  81.844  1.00  0.14              
ATOM     85  CA  TYR A  87     -20.626 -13.990  78.649  1.00  0.12              
ATOM     86  CA  PRO A  88     -21.809 -11.134  76.134  1.00  0.17              
ATOM     87  CA  TYR A  89     -21.683 -11.403  72.503  1.00  0.16              
ATOM     88  CA  VAL A  90     -19.268  -8.780  70.877  1.00  0.26              
ATOM     89  CA  GLY A  91     -18.863 -10.354  67.283  1.00  0.19              
ATOM     90  CA  GLN A  92     -15.097 -10.482  67.603  1.00  0.22              
ATOM     91  CA  GLU A  93     -12.753 -13.293  68.620  1.00  0.18              
ATOM     92  CA  GLU A  94     -11.349 -12.815  72.149  1.00  0.32              
ATOM     93  CA  SER A  95      -9.449 -15.017  74.489  1.00  0.32              
ATOM     94  CA  CYS A  96     -11.550 -17.774  76.158  1.00  0.17              
ATOM     95  CA  MET A  97     -13.037 -16.393  79.534  1.00  0.30              
ATOM     96  CA  TYR A  98     -15.440 -19.227  80.707  1.00  0.22              
ATOM     97  CA  ASN A  99     -16.707 -18.500  84.068  1.00  0.24              
ATOM     98  CA  PRO A 100     -18.165 -21.496  85.770  1.00  0.24              
ATOM     99  CA  THR A 101     -20.461 -19.365  87.982  1.00  0.29              
ATOM    100  CA  GLY A 102     -22.054 -18.099  84.704  1.00  0.15              
ATOM    101  CA  LYS A 103     -22.921 -21.841  83.610  1.00  0.11              
ATOM    102  CA  ALA A 104     -26.379 -21.940  82.349  1.00  0.12              
ATOM    103  CA  ALA A 105     -26.246 -25.284  80.556  1.00  0.15              
ATOM    104  CA  LYS A 106     -24.368 -28.608  79.931  1.00  0.12              
ATOM    105  CA  CYS A 107     -24.170 -31.107  77.130  1.00  0.10              
ATOM    106  CA  ARG A 108     -23.710 -34.916  76.978  1.00  0.11              
ATOM    107  CA  GLY A 109     -23.268 -35.315  73.428  1.00  0.11              
ATOM    108  CA  TYR A 110     -24.856 -34.783  69.938  1.00  0.10              
ATOM    109  CA  ARG A 111     -26.834 -36.956  67.524  1.00  0.17              
ATOM    110  CA  GLU A 112     -26.689 -36.574  63.806  1.00  0.14              
ATOM    111  CA  ILE A 113     -29.806 -37.125  61.655  1.00  0.14              
ATOM    112  CA  PRO A 114     -29.378 -39.555  58.728  1.00  0.18              
ATOM    113  CA  GLU A 115     -28.207 -37.701  55.594  1.00  0.15              
ATOM    114  CA  GLY A 116     -31.014 -36.474  53.450  1.00  0.11              
ATOM    115  CA  ASN A 117     -33.659 -38.112  55.656  1.00  0.13              
ATOM    116  CA  GLU A 118     -36.424 -35.509  56.178  1.00  0.11              
ATOM    117  CA  LYS A 119     -38.611 -38.069  57.961  1.00  0.14              
ATOM    118  CA  ALA A 120     -35.901 -38.440  60.513  1.00  0.13              
ATOM    119  CA  LEU A 121     -35.530 -34.670  60.783  1.00  0.10              
ATOM    120  CA  LYS A 122     -39.285 -34.496  61.408  1.00  0.11              
ATOM    121  CA  ARG A 123     -39.270 -37.252  64.049  1.00  0.13              
ATOM    122  CA  ALA A 124     -36.475 -35.459  65.757  1.00  0.11              
ATOM    123  CA  VAL A 125     -38.068 -31.994  65.753  1.00  0.09              
ATOM    124  CA  ALA A 126     -41.390 -33.310  67.178  1.00  0.13              
ATOM    125  CA  ARG A 127     -39.471 -35.201  69.977  1.00  0.17              
ATOM    126  CA  VAL A 128     -36.408 -33.276  70.887  1.00  0.15              
ATOM    127  CA  GLY A 129     -37.284 -29.794  69.696  1.00  0.10              
ATOM    128  CA  PRO A 130     -35.162 -27.313  67.565  1.00  0.06              
ATOM    129  CA  VAL A 131     -32.403 -28.994  65.526  1.00  0.07              
ATOM    130  CA  SER A 132     -29.294 -27.405  64.051  1.00  0.05              
ATOM    131  CA  VAL A 133     -29.149 -27.613  60.259  1.00  0.07              
ATOM    132  CA  ALA A 134     -26.968 -26.525  57.412  1.00  0.08              
ATOM    133  CA  ILE A 135     -28.536 -25.431  54.089  1.00  0.08              
ATOM    134  CA  ASP A 136     -27.553 -23.774  50.812  1.00  0.08              
ATOM    135  CA  ALA A 137     -28.255 -20.047  51.332  1.00  0.16              
ATOM    136  CA  SER A 138     -26.412 -18.880  48.096  1.00  0.25              
ATOM    137  CA  LEU A 139     -29.420 -18.547  45.668  1.00  0.20              
ATOM    138  CA  THR A 140     -30.578 -14.967  45.112  1.00  0.25              
ATOM    139  CA  SER A 141     -34.133 -16.112  45.790  1.00  0.21              
ATOM    140  CA  PHE A 142     -33.149 -17.154  49.157  1.00  0.16              
ATOM    141  CA  GLN A 143     -31.414 -13.712  49.536  1.00  0.23              
ATOM    142  CA  PHE A 144     -34.582 -11.831  48.505  1.00  0.24              
ATOM    143  CA  TYR A 145     -37.099 -14.127  50.267  1.00  0.18              
ATOM    144  CA  SER A 146     -39.738 -12.044  52.343  1.00  0.15              
ATOM    145  CA  LYS A 147     -42.836 -14.291  52.461  1.00  0.26              
ATOM    146  CA  GLY A 148     -44.529 -17.668  51.758  1.00  0.29              
ATOM    147  CA  VAL A 149     -43.068 -21.135  51.622  1.00  0.12              
ATOM    148  CA  TYR A 150     -39.799 -20.832  49.885  1.00  0.13              
ATOM    149  CA  TYR A 151     -38.975 -23.337  47.129  1.00  0.20              
ATOM    150  CA  ASP A 152     -36.495 -22.955  44.142  1.00  0.22              
ATOM    151  CA  GLU A 153     -35.584 -26.061  42.052  1.00  0.31              
ATOM    152  CA  SER A 154     -31.924 -24.307  41.623  1.00  0.28              
ATOM    153  CA  CYS A 155     -31.146 -24.734  45.337  1.00  0.16              
ATOM    154  CA  ASN A 156     -28.143 -26.972  45.902  1.00  0.14              
ATOM    155  CA  SER A 157     -28.389 -29.878  48.323  1.00  0.12              
ATOM    156  CA  ASP A 158     -24.746 -30.474  47.695  1.00  0.22              
ATOM    157  CA  ASN A 159     -23.609 -26.920  48.373  1.00  0.18              
ATOM    158  CA  LEU A 160     -24.280 -26.345  52.077  1.00  0.12              
ATOM    159  CA  ASN A 161     -22.874 -22.972  53.174  1.00  0.16              
ATOM    160  CA  HIS A 162     -24.916 -21.587  56.043  1.00  0.12              
ATOM    161  CA  ALA A 163     -25.600 -22.949  59.648  1.00  0.07              
ATOM    162  CA  VAL A 164     -29.083 -22.223  60.825  1.00  0.07              
ATOM    163  CA  LEU A 165     -31.952 -23.491  63.068  1.00  0.06              
ATOM    164  CA  ALA A 166     -34.989 -25.815  62.389  1.00  0.06              
ATOM    165  CA  VAL A 167     -37.506 -24.471  64.871  1.00  0.07              
ATOM    166  CA  GLY A 168     -40.634 -26.479  63.785  1.00  0.08              
ATOM    167  CA  TYR A 169     -42.526 -27.630  60.884  1.00  0.09              
ATOM    168  CA  GLY A 170     -46.100 -27.379  59.426  1.00  0.19              
ATOM    169  CA  ILE A 171     -48.222 -26.321  56.636  1.00  0.17              
ATOM    170  CA  GLN A 172     -49.277 -22.795  55.633  1.00  0.31              
ATOM    171  CA  LYS A 173     -52.128 -22.377  53.139  1.00  0.65              
ATOM    172  CA  GLY A 174     -51.580 -26.169  51.417  1.00  0.51              
ATOM    173  CA  ASN A 175     -47.983 -25.963  51.581  1.00  0.25              
ATOM    174  CA  LYS A 176     -45.838 -28.013  54.012  1.00  0.13              
ATOM    175  CA  HIS A 177     -42.756 -26.257  55.385  1.00  0.07              
ATOM    176  CA  TRP A 178     -39.912 -26.108  57.931  1.00  0.07              
ATOM    177  CA  ILE A 179     -39.742 -23.110  60.219  1.00  0.07              
ATOM    178  CA  ILE A 180     -36.129 -21.871  59.904  1.00  0.08              
ATOM    179  CA  LYS A 181     -34.522 -19.232  62.144  1.00  0.08              
ATOM    180  CA  ASN A 182     -31.662 -17.292  60.595  1.00  0.10              
ATOM    181  CA  SER A 183     -29.051 -15.171  62.387  1.00  0.11              
ATOM    182  CA  TRP A 184     -28.813 -12.240  59.740  1.00  0.12              
ATOM    183  CA  GLY A 185     -31.376 -10.078  62.174  1.00  0.12              
ATOM    184  CA  GLU A 186     -34.873  -8.989  61.803  1.00  0.12              
ATOM    185  CA  ASN A 187     -34.495  -7.038  58.601  1.00  0.24              
ATOM    186  CA  TRP A 188     -33.686 -10.452  56.619  1.00  0.15              
ATOM    187  CA  GLY A 189     -36.790 -12.453  55.608  1.00  0.12              
ATOM    188  CA  ASN A 190     -39.848 -12.628  57.482  1.00  0.12              
ATOM    189  CA  LYS A 191     -38.629 -10.948  60.636  1.00  0.14              
ATOM    190  CA  GLY A 192     -35.659 -13.204  60.821  1.00  0.09              
ATOM    191  CA  TYR A 193     -37.184 -16.396  59.596  1.00  0.10              
ATOM    192  CA  ILE A 194     -37.858 -18.432  56.527  1.00  0.12              
ATOM    193  CA  LEU A 195     -40.528 -21.097  55.812  1.00  0.08              
ATOM    194  CA  MET A 196     -38.732 -23.675  53.673  1.00  0.08              
ATOM    195  CA  ALA A 197     -40.186 -26.436  51.539  1.00  0.09              
ATOM    196  CA  ARG A 198     -41.047 -29.704  53.561  1.00  0.10              
ATOM    197  CA  ASN A 199     -41.000 -33.080  51.682  1.00  0.16              
ATOM    198  CA  LYS A 200     -40.055 -31.525  48.402  1.00  0.15              
ATOM    199  CA  ASN A 201     -36.935 -33.692  47.807  1.00  0.19              
ATOM    200  CA  ASN A 202     -34.634 -32.363  50.598  1.00  0.12              
ATOM    201  CA  ALA A 203     -34.856 -28.680  49.531  1.00  0.11              
ATOM    202  CA  CYS A 204     -31.519 -26.946  49.790  1.00  0.07              
ATOM    203  CA  GLY A 205     -29.896 -29.908  51.622  1.00  0.07              
ATOM    204  CA  ILE A 206     -32.050 -29.077  54.725  1.00  0.07              
ATOM    205  CA  ALA A 207     -31.670 -32.663  56.026  1.00  0.08              
ATOM    206  CA  ASN A 208     -28.080 -33.339  54.936  1.00  0.09              
ATOM    207  CA  LEU A 209     -26.141 -31.890  57.874  1.00  0.10              
ATOM    208  CA  ALA A 210     -28.457 -31.821  60.957  1.00  0.09              
ATOM    209  CA  SER A 211     -27.534 -32.453  64.566  1.00  0.09              
ATOM    210  CA  PHE A 212     -28.607 -31.605  68.024  1.00  0.10              
ATOM    211  CA  PRO A 213     -27.142 -31.937  71.583  1.00  0.09              
ATOM    212  CA  LYS A 214     -28.189 -34.474  74.205  1.00  0.12              
ATOM    213  CA  MET A 215     -28.489 -33.584  77.847  1.00  0.16              
ENDMDL
MODEL        9
ATOM      1  CA  ASP A   3     -48.850 -32.602  62.105  1.00  0.45              
ATOM      2  CA  SER A   4     -47.417 -29.257  63.089  1.00  0.20              
ATOM      3  CA  VAL A   5     -45.125 -27.965  65.858  1.00  0.15              
ATOM      4  CA  ASP A   6     -43.846 -24.363  66.211  1.00  0.13              
ATOM      5  CA  TYR A   7     -41.420 -24.156  69.185  1.00  0.11              
ATOM      6  CA  ARG A   8     -41.545 -20.353  69.048  1.00  0.14              
ATOM      7  CA  LYS A   9     -45.204 -20.566  70.292  1.00  0.25              
ATOM      8  CA  LYS A  10     -43.922 -22.882  73.036  1.00  0.21              
ATOM      9  CA  GLY A  11     -41.387 -20.605  74.227  1.00  0.18              
ATOM     10  CA  TYR A  12     -38.245 -22.665  73.201  1.00  0.11              
ATOM     11  CA  VAL A  13     -36.819 -20.118  70.955  1.00  0.14              
ATOM     12  CA  THR A  14     -34.979 -16.921  71.885  1.00  0.18              
ATOM     13  CA  PRO A  15     -35.389 -13.822  69.655  1.00  0.25              
ATOM     14  CA  VAL A  16     -33.722 -13.372  66.237  1.00  0.16              
ATOM     15  CA  LYS A  17     -30.036 -12.423  66.547  1.00  0.16              
ATOM     16  CA  ASN A  18     -27.648 -10.802  64.149  1.00  0.11              
ATOM     17  CA  GLN A  19     -24.223 -12.441  63.826  1.00  0.15              
ATOM     18  CA  GLY A  20     -22.985  -9.220  62.446  1.00  0.25              
ATOM     19  CA  GLN A  21     -19.453  -8.990  60.734  1.00  0.32              
ATOM     20  CA  CYS A  22     -18.411 -12.292  62.307  1.00  0.14              
ATOM     21  CA  GLY A  23     -18.793 -15.820  60.592  1.00  0.11              
ATOM     22  CA  SER A  24     -20.369 -17.256  63.721  1.00  0.08              
ATOM     23  CA  CYS A  25     -23.347 -18.962  62.058  1.00  0.07              
ATOM     24  CA  TRP A  26     -22.120 -22.219  63.569  1.00  0.06              
ATOM     25  CA  ALA A  27     -22.197 -20.779  67.074  1.00  0.06              
ATOM     26  CA  PHE A  28     -25.600 -19.226  66.683  1.00  0.06              
ATOM     27  CA  SER A  29     -26.938 -22.492  65.198  1.00  0.06              
ATOM     28  CA  SER A  30     -25.428 -24.450  68.123  1.00  0.06              
ATOM     29  CA  VAL A  31     -26.639 -22.087  70.832  1.00  0.07              
ATOM     30  CA  GLY A  32     -30.244 -22.192  69.535  1.00  0.07              
ATOM     31  CA  ALA A  33     -30.342 -25.984  69.797  1.00  0.06              
ATOM     32  CA  LEU A  34     -28.930 -25.982  73.331  1.00  0.06              
ATOM     33  CA  GLU A  35     -31.330 -23.220  74.333  1.00  0.07              
ATOM     34  CA  GLY A  36     -34.198 -25.428  73.115  1.00  0.07              
ATOM     35  CA  GLN A  37     -33.012 -28.436  75.077  1.00  0.09              
ATOM     36  CA  LEU A  38     -32.411 -26.393  78.232  1.00  0.09              
ATOM     37  CA  LYS A  39     -36.065 -25.420  77.917  1.00  0.09              
ATOM     38  CA  LYS A  40     -37.183 -29.010  77.369  1.00  0.15              
ATOM     39  CA  LYS A  41     -35.148 -30.171  80.389  1.00  0.21              
ATOM     40  CA  THR A  42     -35.441 -27.400  83.095  1.00  0.28              
ATOM     41  CA  GLY A  43     -38.476 -25.433  81.945  1.00  0.23              
ATOM     42  CA  LYS A  44     -36.471 -22.323  81.642  1.00  0.25              
ATOM     43  CA  LEU A  45     -35.618 -20.432  78.431  1.00  0.14              
ATOM     44  CA  LEU A  46     -32.458 -18.304  78.677  1.00  0.20              
ATOM     45  CA  ASN A  47     -30.017 -16.913  76.074  1.00  0.14              
ATOM     46  CA  LEU A  48     -26.912 -19.125  75.945  1.00  0.08              
ATOM     47  CA  SER A  49     -23.528 -17.618  74.907  1.00  0.08              
ATOM     48  CA  PRO A  50     -22.465 -17.991  71.233  1.00  0.07              
ATOM     49  CA  GLN A  51     -19.452 -15.822  72.213  1.00  0.07              
ATOM     50  CA  ASN A  52     -18.329 -18.438  74.783  1.00  0.08              
ATOM     51  CA  LEU A  53     -18.222 -20.823  71.821  1.00  0.07              
ATOM     52  CA  VAL A  54     -16.490 -18.375  69.424  1.00  0.07              
ATOM     53  CA  ASP A  55     -13.710 -17.577  72.030  1.00  0.10              
ATOM     54  CA  CYS A  56     -13.354 -21.111  73.441  1.00  0.11              
ATOM     55  CA  VAL A  57     -13.755 -23.730  70.673  1.00  0.11              
ATOM     56  CA  SER A  58     -10.187 -24.203  69.373  1.00  0.19              
ATOM     57  CA  GLU A  59     -11.262 -26.811  67.012  1.00  0.19              
ATOM     58  CA  ASN A  60     -13.382 -24.127  65.312  1.00  0.14              
ATOM     59  CA  ASP A  61     -12.124 -20.827  63.981  1.00  0.12              
ATOM     60  CA  GLY A  62     -14.257 -18.315  65.601  1.00  0.11              
ATOM     61  CA  CYS A  63     -15.262 -15.657  63.174  1.00  0.11              
ATOM     62  CA  GLY A  64     -13.602 -17.827  60.345  1.00  0.14              
ATOM     63  CA  GLY A  65     -16.179 -20.637  60.429  1.00  0.13              
ATOM     64  CA  GLY A  66     -16.831 -23.944  62.152  1.00  0.14              
ATOM     65  CA  TYR A  67     -18.957 -26.671  62.865  1.00  0.10              
ATOM     66  CA  MET A  68     -21.880 -27.210  65.318  1.00  0.08              
ATOM     67  CA  THR A  69     -20.621 -30.738  66.184  1.00  0.09              
ATOM     68  CA  ASN A  70     -17.284 -29.296  67.421  1.00  0.10              
ATOM     69  CA  ALA A  71     -19.333 -26.806  69.449  1.00  0.08              
ATOM     70  CA  PHE A  72     -21.318 -29.461  71.214  1.00  0.08              
ATOM     71  CA  GLN A  73     -18.180 -31.448  72.082  1.00  0.10              
ATOM     72  CA  TYR A  74     -16.584 -28.332  73.616  1.00  0.09              
ATOM     73  CA  VAL A  75     -19.708 -27.872  75.766  1.00  0.08              
ATOM     74  CA  GLN A  76     -19.639 -31.558  76.724  1.00  0.09              
ATOM     75  CA  LYS A  77     -15.955 -31.627  77.697  1.00  0.14              
ATOM     76  CA  ASN A  78     -16.050 -28.163  79.255  1.00  0.15              
ATOM     77  CA  ARG A  79     -19.108 -29.588  81.148  1.00  0.12              
ATOM     78  CA  GLY A  80     -21.010 -26.249  80.640  1.00  0.10              
ATOM     79  CA  ILE A  81     -21.681 -23.238  78.607  1.00  0.10              
ATOM     80  CA  ASP A  82     -22.280 -19.811  80.099  1.00  0.08              
ATOM     81  CA  SER A  83     -25.348 -17.667  79.589  1.00  0.08              
ATOM     82  CA  GLU A  84     -25.478 -14.624  77.435  1.00  0.09              
ATOM     83  CA  ASP A  85     -25.332 -12.399  80.573  1.00  0.17              
ATOM     84  CA  ALA A  86     -22.208 -14.095  81.903  1.00  0.14              
ATOM     85  CA  TYR A  87     -20.674 -14.024  78.748  1.00  0.12              
ATOM     86  CA  PRO A  88     -21.835 -11.152  76.213  1.00  0.17              
ATOM     87  CA  TYR A  89     -21.726 -11.403  72.601  1.00  0.16              
ATOM     88  CA  VAL A  90     -19.316  -8.763  70.959  1.00  0.26              
ATOM     89  CA  GLY A  91     -18.874 -10.341  67.345  1.00  0.19              
ATOM     90  CA  GLN A  92     -15.110 -10.443  67.726  1.00  0.22              
ATOM     91  CA  GLU A  93     -12.757 -13.241  68.758  1.00  0.18              
ATOM     92  CA  GLU A  94     -11.403 -12.759  72.314  1.00  0.32              
ATOM     93  CA  SER A  95      -9.500 -14.966  74.634  1.00  0.32              
ATOM     94  CA  CYS A  96     -11.597 -17.756  76.275  1.00  0.17              
ATOM     95  CA  MET A  97     -13.107 -16.415  79.682  1.00  0.30              
ATOM     96  CA  TYR A  98     -15.514 -19.275  80.833  1.00  0.22              
ATOM     97  CA  ASN A  99     -16.785 -18.567  84.174  1.00  0.24              
ATOM     98  CA  PRO A 100     -18.248 -21.565  85.848  1.00  0.24              
ATOM     99  CA  THR A 101     -20.575 -19.450  88.051  1.00  0.29              
ATOM    100  CA  GLY A 102     -22.114 -18.149  84.744  1.00  0.15              
ATOM    101  CA  LYS A 103     -22.990 -21.912  83.638  1.00  0.11              
ATOM    102  CA  ALA A 104     -26.423 -21.991  82.348  1.00  0.12              
ATOM    103  CA  ALA A 105     -26.264 -25.331  80.549  1.00  0.15              
ATOM    104  CA  LYS A 106     -24.379 -28.664  79.917  1.00  0.12              
ATOM    105  CA  CYS A 107     -24.160 -31.140  77.102  1.00  0.10              
ATOM    106  CA  ARG A 108     -23.688 -34.956  76.924  1.00  0.11              
ATOM    107  CA  GLY A 109     -23.242 -35.323  73.395  1.00  0.11              
ATOM    108  CA  TYR A 110     -24.796 -34.767  69.876  1.00  0.10              
ATOM    109  CA  ARG A 111     -26.766 -36.944  67.459  1.00  0.17              
ATOM    110  CA  GLU A 112     -26.630 -36.550  63.749  1.00  0.14              
ATOM    111  CA  ILE A 113     -29.774 -37.109  61.630  1.00  0.14              
ATOM    112  CA  PRO A 114     -29.362 -39.546  58.709  1.00  0.18              
ATOM    113  CA  GLU A 115     -28.207 -37.693  55.562  1.00  0.15              
ATOM    114  CA  GLY A 116     -31.026 -36.470  53.442  1.00  0.11              
ATOM    115  CA  ASN A 117     -33.661 -38.113  55.657  1.00  0.13              
ATOM    116  CA  GLU A 118     -36.431 -35.517  56.187  1.00  0.11              
ATOM    117  CA  LYS A 119     -38.601 -38.082  57.986  1.00  0.14              
ATOM    118  CA  ALA A 120     -35.883 -38.439  60.523  1.00  0.13              
ATOM    119  CA  LEU A 121     -35.513 -34.666  60.784  1.00  0.10              
ATOM    120  CA  LYS A 122     -39.265 -34.498  61.422  1.00  0.11              
ATOM    121  CA  ARG A 123     -39.232 -37.249  64.071  1.00  0.13              
ATOM    122  CA  ALA A 124     -36.444 -35.451  65.759  1.00  0.11              
ATOM    123  CA  VAL A 125     -38.035 -31.986  65.750  1.00  0.09              
ATOM    124  CA  ALA A 126     -41.357 -33.303  67.191  1.00  0.13              
ATOM    125  CA  ARG A 127     -39.410 -35.189  69.990  1.00  0.17              
ATOM    126  CA  VAL A 128     -36.358 -33.258  70.877  1.00  0.15              
ATOM    127  CA  GLY A 129     -37.255 -29.783  69.686  1.00  0.10              
ATOM    128  CA  PRO A 130     -35.126 -27.304  67.544  1.00  0.06              
ATOM    129  CA  VAL A 131     -32.368 -28.981  65.500  1.00  0.07              
ATOM    130  CA  SER A 132     -29.262 -27.389  64.029  1.00  0.05              
ATOM    131  CA  VAL A 133     -29.120 -27.595  60.235  1.00  0.07              
ATOM    132  CA  ALA A 134     -26.952 -26.508  57.386  1.00  0.08              
ATOM    133  CA  ILE A 135     -28.550 -25.430  54.062  1.00  0.08              
ATOM    134  CA  ASP A 136     -27.592 -23.790  50.767  1.00  0.08              
ATOM    135  CA  ALA A 137     -28.265 -20.054  51.283  1.00  0.16              
ATOM    136  CA  SER A 138     -26.453 -18.925  48.003  1.00  0.25              
ATOM    137  CA  LEU A 139     -29.480 -18.640  45.565  1.00  0.20              
ATOM    138  CA  THR A 140     -30.646 -15.062  44.968  1.00  0.25              
ATOM    139  CA  SER A 141     -34.193 -16.198  45.699  1.00  0.21              
ATOM    140  CA  PHE A 142     -33.192 -17.220  49.046  1.00  0.16              
ATOM    141  CA  GLN A 143     -31.443 -13.764  49.383  1.00  0.23              
ATOM    142  CA  PHE A 144     -34.621 -11.899  48.336  1.00  0.24              
ATOM    143  CA  TYR A 145     -37.123 -14.179  50.159  1.00  0.18              
ATOM    144  CA  SER A 146     -39.727 -12.052  52.281  1.00  0.15              
ATOM    145  CA  LYS A 147     -42.839 -14.281  52.420  1.00  0.26              
ATOM    146  CA  GLY A 148     -44.557 -17.664  51.776  1.00  0.29              
ATOM    147  CA  VAL A 149     -43.121 -21.137  51.648  1.00  0.12              
ATOM    148  CA  TYR A 150     -39.883 -20.866  49.866  1.00  0.13              
ATOM    149  CA  TYR A 151     -39.108 -23.397  47.112  1.00  0.20              
ATOM    150  CA  ASP A 152     -36.619 -23.048  44.107  1.00  0.22              
ATOM    151  CA  GLU A 153     -35.734 -26.197  42.052  1.00  0.31              
ATOM    152  CA  SER A 154     -32.050 -24.415  41.579  1.00  0.28              
ATOM    153  CA  CYS A 155     -31.248 -24.790  45.296  1.00  0.16              
ATOM    154  CA  ASN A 156     -28.227 -27.001  45.865  1.00  0.14              
ATOM    155  CA  SER A 157     -28.452 -29.896  48.302  1.00  0.12              
ATOM    156  CA  ASP A 158     -24.821 -30.498  47.646  1.00  0.22              
ATOM    157  CA  ASN A 159     -23.673 -26.944  48.308  1.00  0.18              
ATOM    158  CA  LEU A 160     -24.307 -26.351  52.019  1.00  0.12              
ATOM    159  CA  ASN A 161     -22.892 -22.979  53.109  1.00  0.16              
ATOM    160  CA  HIS A 162     -24.900 -21.581  55.995  1.00  0.12              
ATOM    161  CA  ALA A 163     -25.564 -22.934  59.625  1.00  0.07              
ATOM    162  CA  VAL A 164     -29.041 -22.209  60.803  1.00  0.07              
ATOM    163  CA  LEU A 165     -31.914 -23.473  63.037  1.00  0.06              
ATOM    164  CA  ALA A 166     -34.964 -25.799  62.375  1.00  0.06              
ATOM    165  CA  VAL A 167     -37.465 -24.446  64.863  1.00  0.07              
ATOM    166  CA  GLY A 168     -40.608 -26.464  63.799  1.00  0.08              
ATOM    167  CA  TYR A 169     -42.506 -27.623  60.929  1.00  0.09              
ATOM    168  CA  GLY A 170     -46.100 -27.374  59.482  1.00  0.19              
ATOM    169  CA  ILE A 171     -48.260 -26.288  56.746  1.00  0.17              
ATOM    170  CA  GLN A 172     -49.300 -22.734  55.798  1.00  0.31              
ATOM    171  CA  LYS A 173     -52.225 -22.284  53.372  1.00  0.65              
ATOM    172  CA  GLY A 174     -51.664 -26.102  51.539  1.00  0.51              
ATOM    173  CA  ASN A 175     -48.095 -25.904  51.693  1.00  0.25              
ATOM    174  CA  LYS A 176     -45.914 -27.973  54.084  1.00  0.13              
ATOM    175  CA  HIS A 177     -42.804 -26.241  55.434  1.00  0.07              
ATOM    176  CA  TRP A 178     -39.925 -26.095  57.949  1.00  0.07              
ATOM    177  CA  ILE A 179     -39.721 -23.093  60.224  1.00  0.07              
ATOM    178  CA  ILE A 180     -36.107 -21.860  59.880  1.00  0.08              
ATOM    179  CA  LYS A 181     -34.477 -19.211  62.096  1.00  0.08              
ATOM    180  CA  ASN A 182     -31.616 -17.280  60.547  1.00  0.10              
ATOM    181  CA  SER A 183     -29.012 -15.162  62.348  1.00  0.11              
ATOM    182  CA  TRP A 184     -28.717 -12.244  59.657  1.00  0.12              
ATOM    183  CA  GLY A 185     -31.334 -10.070  62.109  1.00  0.12              
ATOM    184  CA  GLU A 186     -34.803  -8.949  61.671  1.00  0.12              
ATOM    185  CA  ASN A 187     -34.397  -7.044  58.445  1.00  0.24              
ATOM    186  CA  TRP A 188     -33.585 -10.500  56.470  1.00  0.15              
ATOM    187  CA  GLY A 189     -36.758 -12.463  55.541  1.00  0.12              
ATOM    188  CA  ASN A 190     -39.797 -12.620  57.405  1.00  0.12              
ATOM    189  CA  LYS A 191     -38.561 -10.910  60.535  1.00  0.14              
ATOM    190  CA  GLY A 192     -35.620 -13.189  60.762  1.00  0.09              
ATOM    191  CA  TYR A 193     -37.128 -16.376  59.529  1.00  0.10              
ATOM    192  CA  ILE A 194     -37.837 -18.436  56.486  1.00  0.12              
ATOM    193  CA  LEU A 195     -40.539 -21.089  55.817  1.00  0.08              
ATOM    194  CA  MET A 196     -38.778 -23.684  53.667  1.00  0.08              
ATOM    195  CA  ALA A 197     -40.246 -26.448  51.556  1.00  0.09              
ATOM    196  CA  ARG A 198     -41.138 -29.708  53.610  1.00  0.10              
ATOM    197  CA  ASN A 199     -41.075 -33.094  51.742  1.00  0.16              
ATOM    198  CA  LYS A 200     -40.145 -31.550  48.458  1.00  0.15              
ATOM    199  CA  ASN A 201     -37.018 -33.713  47.855  1.00  0.19              
ATOM    200  CA  ASN A 202     -34.697 -32.370  50.626  1.00  0.12              
ATOM    201  CA  ALA A 203     -34.909 -28.686  49.550  1.00  0.11              
ATOM    202  CA  CYS A 204     -31.577 -26.956  49.781  1.00  0.07              
ATOM    203  CA  GLY A 205     -29.929 -29.911  51.614  1.00  0.07              
ATOM    204  CA  ILE A 206     -32.071 -29.071  54.729  1.00  0.07              
ATOM    205  CA  ALA A 207     -31.676 -32.660  56.024  1.00  0.08              
ATOM    206  CA  ASN A 208     -28.092 -33.331  54.912  1.00  0.09              
ATOM    207  CA  LEU A 209     -26.127 -31.873  57.831  1.00  0.10              
ATOM    208  CA  ALA A 210     -28.435 -31.806  60.931  1.00  0.09              
ATOM    209  CA  SER A 211     -27.490 -32.436  64.532  1.00  0.09              
ATOM    210  CA  PHE A 212     -28.560 -31.594  67.979  1.00  0.10              
ATOM    211  CA  PRO A 213     -27.106 -31.938  71.547  1.00  0.09              
ATOM    212  CA  LYS A 214     -28.157 -34.501  74.139  1.00  0.12              
ATOM    213  CA  MET A 215     -28.477 -33.636  77.782  1.00  0.16              
ENDMDL
MODEL       10
ATOM      1  CA  ASP A   3     -48.850 -32.602  62.105  1.00  0.45              
ATOM      2  CA  SER A   4     -47.417 -29.257  63.089  1.00  0.20              
ATOM      3  CA  VAL A   5     -45.125 -27.965  65.858  1.00  0.15              
ATOM      4  CA  ASP A   6     -43.846 -24.363  66.211  1.00  0.13              
ATOM      5  CA  TYR A   7     -41.420 -24.156  69.185  1.00  0.11              
ATOM      6  CA  ARG A   8     -41.545 -20.353  69.048  1.00  0.14              
ATOM      7  CA  LYS A   9     -45.204 -20.566  70.292  1.00  0.25              
ATOM      8  CA  LYS A  10     -43.922 -22.882  73.036  1.00  0.21              
ATOM      9  CA  GLY A  11     -41.387 -20.605  74.227  1.00  0.18              
ATOM     10  CA  TYR A  12     -38.245 -22.665  73.201  1.00  0.11              
ATOM     11  CA  VAL A  13     -36.819 -20.118  70.955  1.00  0.14              
ATOM     12  CA  THR A  14     -34.979 -16.921  71.885  1.00  0.18              
ATOM     13  CA  PRO A  15     -35.389 -13.822  69.655  1.00  0.25              
ATOM     14  CA  VAL A  16     -33.722 -13.372  66.237  1.00  0.16              
ATOM     15  CA  LYS A  17     -30.036 -12.423  66.547  1.00  0.16              
ATOM     16  CA  ASN A  18     -27.648 -10.802  64.149  1.00  0.11              
ATOM     17  CA  GLN A  19     -24.223 -12.441  63.826  1.00  0.15              
ATOM     18  CA  GLY A  20     -22.985  -9.220  62.446  1.00  0.25              
ATOM     19  CA  GLN A  21     -19.453  -8.990  60.734  1.00  0.32              
ATOM     20  CA  CYS A  22     -18.411 -12.292  62.307  1.00  0.14              
ATOM     21  CA  GLY A  23     -18.793 -15.820  60.592  1.00  0.11              
ATOM     22  CA  SER A  24     -20.369 -17.256  63.721  1.00  0.08              
ATOM     23  CA  CYS A  25     -23.347 -18.962  62.058  1.00  0.07              
ATOM     24  CA  TRP A  26     -22.120 -22.219  63.569  1.00  0.06              
ATOM     25  CA  ALA A  27     -22.197 -20.779  67.074  1.00  0.06              
ATOM     26  CA  PHE A  28     -25.600 -19.226  66.683  1.00  0.06              
ATOM     27  CA  SER A  29     -26.938 -22.492  65.198  1.00  0.06              
ATOM     28  CA  SER A  30     -25.428 -24.450  68.123  1.00  0.06              
ATOM     29  CA  VAL A  31     -26.639 -22.087  70.832  1.00  0.07              
ATOM     30  CA  GLY A  32     -30.244 -22.192  69.535  1.00  0.07              
ATOM     31  CA  ALA A  33     -30.342 -25.984  69.797  1.00  0.06              
ATOM     32  CA  LEU A  34     -28.930 -25.982  73.331  1.00  0.06              
ATOM     33  CA  GLU A  35     -31.330 -23.220  74.333  1.00  0.07              
ATOM     34  CA  GLY A  36     -34.198 -25.428  73.115  1.00  0.07              
ATOM     35  CA  GLN A  37     -33.012 -28.436  75.077  1.00  0.09              
ATOM     36  CA  LEU A  38     -32.411 -26.393  78.232  1.00  0.09              
ATOM     37  CA  LYS A  39     -36.065 -25.420  77.917  1.00  0.09              
ATOM     38  CA  LYS A  40     -37.183 -29.010  77.369  1.00  0.15              
ATOM     39  CA  LYS A  41     -35.148 -30.171  80.389  1.00  0.21              
ATOM     40  CA  THR A  42     -35.441 -27.400  83.095  1.00  0.28              
ATOM     41  CA  GLY A  43     -38.476 -25.433  81.945  1.00  0.23              
ATOM     42  CA  LYS A  44     -36.471 -22.323  81.642  1.00  0.25              
ATOM     43  CA  LEU A  45     -35.618 -20.432  78.431  1.00  0.14              
ATOM     44  CA  LEU A  46     -32.458 -18.304  78.677  1.00  0.20              
ATOM     45  CA  ASN A  47     -30.017 -16.913  76.074  1.00  0.14              
ATOM     46  CA  LEU A  48     -26.912 -19.125  75.945  1.00  0.08              
ATOM     47  CA  SER A  49     -23.528 -17.618  74.907  1.00  0.08              
ATOM     48  CA  PRO A  50     -22.465 -17.991  71.233  1.00  0.07              
ATOM     49  CA  GLN A  51     -19.452 -15.822  72.213  1.00  0.07              
ATOM     50  CA  ASN A  52     -18.329 -18.438  74.783  1.00  0.08              
ATOM     51  CA  LEU A  53     -18.222 -20.823  71.821  1.00  0.07              
ATOM     52  CA  VAL A  54     -16.490 -18.375  69.424  1.00  0.07              
ATOM     53  CA  ASP A  55     -13.710 -17.577  72.030  1.00  0.10              
ATOM     54  CA  CYS A  56     -13.354 -21.111  73.441  1.00  0.11              
ATOM     55  CA  VAL A  57     -13.755 -23.730  70.673  1.00  0.11              
ATOM     56  CA  SER A  58     -10.187 -24.203  69.373  1.00  0.19              
ATOM     57  CA  GLU A  59     -11.262 -26.811  67.012  1.00  0.19              
ATOM     58  CA  ASN A  60     -13.382 -24.127  65.312  1.00  0.14              
ATOM     59  CA  ASP A  61     -12.124 -20.827  63.981  1.00  0.12              
ATOM     60  CA  GLY A  62     -14.257 -18.315  65.601  1.00  0.11              
ATOM     61  CA  CYS A  63     -15.262 -15.657  63.174  1.00  0.11              
ATOM     62  CA  GLY A  64     -13.602 -17.827  60.345  1.00  0.14              
ATOM     63  CA  GLY A  65     -16.179 -20.637  60.429  1.00  0.13              
ATOM     64  CA  GLY A  66     -16.831 -23.944  62.152  1.00  0.14              
ATOM     65  CA  TYR A  67     -18.957 -26.671  62.865  1.00  0.10              
ATOM     66  CA  MET A  68     -21.880 -27.210  65.318  1.00  0.08              
ATOM     67  CA  THR A  69     -20.621 -30.738  66.184  1.00  0.09              
ATOM     68  CA  ASN A  70     -17.284 -29.296  67.421  1.00  0.10              
ATOM     69  CA  ALA A  71     -19.333 -26.806  69.449  1.00  0.08              
ATOM     70  CA  PHE A  72     -21.318 -29.461  71.214  1.00  0.08              
ATOM     71  CA  GLN A  73     -18.180 -31.448  72.082  1.00  0.10              
ATOM     72  CA  TYR A  74     -16.584 -28.332  73.616  1.00  0.09              
ATOM     73  CA  VAL A  75     -19.708 -27.872  75.766  1.00  0.08              
ATOM     74  CA  GLN A  76     -19.639 -31.558  76.724  1.00  0.09              
ATOM     75  CA  LYS A  77     -15.955 -31.627  77.697  1.00  0.14              
ATOM     76  CA  ASN A  78     -16.050 -28.163  79.255  1.00  0.15              
ATOM     77  CA  ARG A  79     -19.108 -29.588  81.148  1.00  0.12              
ATOM     78  CA  GLY A  80     -21.010 -26.249  80.640  1.00  0.10              
ATOM     79  CA  ILE A  81     -21.681 -23.238  78.607  1.00  0.10              
ATOM     80  CA  ASP A  82     -22.280 -19.811  80.099  1.00  0.08              
ATOM     81  CA  SER A  83     -25.348 -17.667  79.589  1.00  0.08              
ATOM     82  CA  GLU A  84     -25.478 -14.624  77.435  1.00  0.09              
ATOM     83  CA  ASP A  85     -25.332 -12.399  80.573  1.00  0.17              
ATOM     84  CA  ALA A  86     -22.208 -14.095  81.903  1.00  0.14              
ATOM     85  CA  TYR A  87     -20.674 -14.024  78.748  1.00  0.12              
ATOM     86  CA  PRO A  88     -21.835 -11.152  76.213  1.00  0.17              
ATOM     87  CA  TYR A  89     -21.726 -11.403  72.601  1.00  0.16              
ATOM     88  CA  VAL A  90     -19.316  -8.763  70.959  1.00  0.26              
ATOM     89  CA  GLY A  91     -18.874 -10.341  67.345  1.00  0.19              
ATOM     90  CA  GLN A  92     -15.110 -10.443  67.726  1.00  0.22              
ATOM     91  CA  GLU A  93     -12.757 -13.241  68.758  1.00  0.18              
ATOM     92  CA  GLU A  94     -11.403 -12.759  72.314  1.00  0.32              
ATOM     93  CA  SER A  95      -9.500 -14.966  74.634  1.00  0.32              
ATOM     94  CA  CYS A  96     -11.597 -17.756  76.275  1.00  0.17              
ATOM     95  CA  MET A  97     -13.107 -16.415  79.682  1.00  0.30              
ATOM     96  CA  TYR A  98     -15.514 -19.275  80.833  1.00  0.22              
ATOM     97  CA  ASN A  99     -16.785 -18.567  84.174  1.00  0.24              
ATOM     98  CA  PRO A 100     -18.248 -21.565  85.848  1.00  0.24              
ATOM     99  CA  THR A 101     -20.575 -19.450  88.051  1.00  0.29              
ATOM    100  CA  GLY A 102     -22.114 -18.149  84.744  1.00  0.15              
ATOM    101  CA  LYS A 103     -22.990 -21.912  83.638  1.00  0.11              
ATOM    102  CA  ALA A 104     -26.423 -21.991  82.348  1.00  0.12              
ATOM    103  CA  ALA A 105     -26.264 -25.331  80.549  1.00  0.15              
ATOM    104  CA  LYS A 106     -24.379 -28.664  79.917  1.00  0.12              
ATOM    105  CA  CYS A 107     -24.160 -31.140  77.102  1.00  0.10              
ATOM    106  CA  ARG A 108     -23.688 -34.956  76.924  1.00  0.11              
ATOM    107  CA  GLY A 109     -23.242 -35.323  73.395  1.00  0.11              
ATOM    108  CA  TYR A 110     -24.796 -34.767  69.876  1.00  0.10              
ATOM    109  CA  ARG A 111     -26.766 -36.944  67.459  1.00  0.17              
ATOM    110  CA  GLU A 112     -26.630 -36.550  63.749  1.00  0.14              
ATOM    111  CA  ILE A 113     -29.774 -37.109  61.630  1.00  0.14              
ATOM    112  CA  PRO A 114     -29.362 -39.546  58.709  1.00  0.18              
ATOM    113  CA  GLU A 115     -28.207 -37.693  55.562  1.00  0.15              
ATOM    114  CA  GLY A 116     -31.026 -36.470  53.442  1.00  0.11              
ATOM    115  CA  ASN A 117     -33.661 -38.113  55.657  1.00  0.13              
ATOM    116  CA  GLU A 118     -36.431 -35.517  56.187  1.00  0.11              
ATOM    117  CA  LYS A 119     -38.601 -38.082  57.986  1.00  0.14              
ATOM    118  CA  ALA A 120     -35.883 -38.439  60.523  1.00  0.13              
ATOM    119  CA  LEU A 121     -35.513 -34.666  60.784  1.00  0.10              
ATOM    120  CA  LYS A 122     -39.265 -34.498  61.422  1.00  0.11              
ATOM    121  CA  ARG A 123     -39.232 -37.249  64.071  1.00  0.13              
ATOM    122  CA  ALA A 124     -36.444 -35.451  65.759  1.00  0.11              
ATOM    123  CA  VAL A 125     -38.035 -31.986  65.750  1.00  0.09              
ATOM    124  CA  ALA A 126     -41.357 -33.303  67.191  1.00  0.13              
ATOM    125  CA  ARG A 127     -39.410 -35.189  69.990  1.00  0.17              
ATOM    126  CA  VAL A 128     -36.358 -33.258  70.877  1.00  0.15              
ATOM    127  CA  GLY A 129     -37.255 -29.783  69.686  1.00  0.10              
ATOM    128  CA  PRO A 130     -35.126 -27.304  67.544  1.00  0.06              
ATOM    129  CA  VAL A 131     -32.368 -28.981  65.500  1.00  0.07              
ATOM    130  CA  SER A 132     -29.262 -27.389  64.029  1.00  0.05              
ATOM    131  CA  VAL A 133     -29.120 -27.595  60.235  1.00  0.07              
ATOM    132  CA  ALA A 134     -26.952 -26.508  57.386  1.00  0.08              
ATOM    133  CA  ILE A 135     -28.550 -25.430  54.062  1.00  0.08              
ATOM    134  CA  ASP A 136     -27.592 -23.790  50.767  1.00  0.08              
ATOM    135  CA  ALA A 137     -28.265 -20.054  51.283  1.00  0.16              
ATOM    136  CA  SER A 138     -26.453 -18.925  48.003  1.00  0.25              
ATOM    137  CA  LEU A 139     -29.480 -18.640  45.565  1.00  0.20              
ATOM    138  CA  THR A 140     -30.646 -15.062  44.968  1.00  0.25              
ATOM    139  CA  SER A 141     -34.193 -16.198  45.699  1.00  0.21              
ATOM    140  CA  PHE A 142     -33.192 -17.220  49.046  1.00  0.16              
ATOM    141  CA  GLN A 143     -31.443 -13.764  49.383  1.00  0.23              
ATOM    142  CA  PHE A 144     -34.621 -11.899  48.336  1.00  0.24              
ATOM    143  CA  TYR A 145     -37.123 -14.179  50.159  1.00  0.18              
ATOM    144  CA  SER A 146     -39.727 -12.052  52.281  1.00  0.15              
ATOM    145  CA  LYS A 147     -42.839 -14.281  52.420  1.00  0.26              
ATOM    146  CA  GLY A 148     -44.557 -17.664  51.776  1.00  0.29              
ATOM    147  CA  VAL A 149     -43.121 -21.137  51.648  1.00  0.12              
ATOM    148  CA  TYR A 150     -39.883 -20.866  49.866  1.00  0.13              
ATOM    149  CA  TYR A 151     -39.108 -23.397  47.112  1.00  0.20              
ATOM    150  CA  ASP A 152     -36.619 -23.048  44.107  1.00  0.22              
ATOM    151  CA  GLU A 153     -35.734 -26.197  42.052  1.00  0.31              
ATOM    152  CA  SER A 154     -32.050 -24.415  41.579  1.00  0.28              
ATOM    153  CA  CYS A 155     -31.248 -24.790  45.296  1.00  0.16              
ATOM    154  CA  ASN A 156     -28.227 -27.001  45.865  1.00  0.14              
ATOM    155  CA  SER A 157     -28.452 -29.896  48.302  1.00  0.12              
ATOM    156  CA  ASP A 158     -24.821 -30.498  47.646  1.00  0.22              
ATOM    157  CA  ASN A 159     -23.673 -26.944  48.308  1.00  0.18              
ATOM    158  CA  LEU A 160     -24.307 -26.351  52.019  1.00  0.12              
ATOM    159  CA  ASN A 161     -22.892 -22.979  53.109  1.00  0.16              
ATOM    160  CA  HIS A 162     -24.900 -21.581  55.995  1.00  0.12              
ATOM    161  CA  ALA A 163     -25.564 -22.934  59.625  1.00  0.07              
ATOM    162  CA  VAL A 164     -29.041 -22.209  60.803  1.00  0.07              
ATOM    163  CA  LEU A 165     -31.914 -23.473  63.037  1.00  0.06              
ATOM    164  CA  ALA A 166     -34.964 -25.799  62.375  1.00  0.06              
ATOM    165  CA  VAL A 167     -37.465 -24.446  64.863  1.00  0.07              
ATOM    166  CA  GLY A 168     -40.608 -26.464  63.799  1.00  0.08              
ATOM    167  CA  TYR A 169     -42.506 -27.623  60.929  1.00  0.09              
ATOM    168  CA  GLY A 170     -46.100 -27.374  59.482  1.00  0.19              
ATOM    169  CA  ILE A 171     -48.260 -26.288  56.746  1.00  0.17              
ATOM    170  CA  GLN A 172     -49.300 -22.734  55.798  1.00  0.31              
ATOM    171  CA  LYS A 173     -52.225 -22.284  53.372  1.00  0.65              
ATOM    172  CA  GLY A 174     -51.664 -26.102  51.539  1.00  0.51              
ATOM    173  CA  ASN A 175     -48.095 -25.904  51.693  1.00  0.25              
ATOM    174  CA  LYS A 176     -45.914 -27.973  54.084  1.00  0.13              
ATOM    175  CA  HIS A 177     -42.804 -26.241  55.434  1.00  0.07              
ATOM    176  CA  TRP A 178     -39.925 -26.095  57.949  1.00  0.07              
ATOM    177  CA  ILE A 179     -39.721 -23.093  60.224  1.00  0.07              
ATOM    178  CA  ILE A 180     -36.107 -21.860  59.880  1.00  0.08              
ATOM    179  CA  LYS A 181     -34.477 -19.211  62.096  1.00  0.08              
ATOM    180  CA  ASN A 182     -31.616 -17.280  60.547  1.00  0.10              
ATOM    181  CA  SER A 183     -29.012 -15.162  62.348  1.00  0.11              
ATOM    182  CA  TRP A 184     -28.717 -12.244  59.657  1.00  0.12              
ATOM    183  CA  GLY A 185     -31.334 -10.070  62.109  1.00  0.12              
ATOM    184  CA  GLU A 186     -34.803  -8.949  61.671  1.00  0.12              
ATOM    185  CA  ASN A 187     -34.397  -7.044  58.445  1.00  0.24              
ATOM    186  CA  TRP A 188     -33.585 -10.500  56.470  1.00  0.15              
ATOM    187  CA  GLY A 189     -36.758 -12.463  55.541  1.00  0.12              
ATOM    188  CA  ASN A 190     -39.797 -12.620  57.405  1.00  0.12              
ATOM    189  CA  LYS A 191     -38.561 -10.910  60.535  1.00  0.14              
ATOM    190  CA  GLY A 192     -35.620 -13.189  60.762  1.00  0.09              
ATOM    191  CA  TYR A 193     -37.128 -16.376  59.529  1.00  0.10              
ATOM    192  CA  ILE A 194     -37.837 -18.436  56.486  1.00  0.12              
ATOM    193  CA  LEU A 195     -40.539 -21.089  55.817  1.00  0.08              
ATOM    194  CA  MET A 196     -38.778 -23.684  53.667  1.00  0.08              
ATOM    195  CA  ALA A 197     -40.246 -26.448  51.556  1.00  0.09              
ATOM    196  CA  ARG A 198     -41.138 -29.708  53.610  1.00  0.10              
ATOM    197  CA  ASN A 199     -41.075 -33.094  51.742  1.00  0.16              
ATOM    198  CA  LYS A 200     -40.145 -31.550  48.458  1.00  0.15              
ATOM    199  CA  ASN A 201     -37.018 -33.713  47.855  1.00  0.19              
ATOM    200  CA  ASN A 202     -34.697 -32.370  50.626  1.00  0.12              
ATOM    201  CA  ALA A 203     -34.909 -28.686  49.550  1.00  0.11              
ATOM    202  CA  CYS A 204     -31.577 -26.956  49.781  1.00  0.07              
ATOM    203  CA  GLY A 205     -29.929 -29.911  51.614  1.00  0.07              
ATOM    204  CA  ILE A 206     -32.071 -29.071  54.729  1.00  0.07              
ATOM    205  CA  ALA A 207     -31.676 -32.660  56.024  1.00  0.08              
ATOM    206  CA  ASN A 208     -28.092 -33.331  54.912  1.00  0.09              
ATOM    207  CA  LEU A 209     -26.127 -31.873  57.831  1.00  0.10              
ATOM    208  CA  ALA A 210     -28.435 -31.806  60.931  1.00  0.09              
ATOM    209  CA  SER A 211     -27.490 -32.436  64.532  1.00  0.09              
ATOM    210  CA  PHE A 212     -28.560 -31.594  67.979  1.00  0.10              
ATOM    211  CA  PRO A 213     -27.106 -31.938  71.547  1.00  0.09              
ATOM    212  CA  LYS A 214     -28.157 -34.501  74.139  1.00  0.12              
ATOM    213  CA  MET A 215     -28.477 -33.636  77.782  1.00  0.16              
ENDMDL
MODEL       11
ATOM      1  CA  ASP A   3     -48.853 -32.612  62.011  1.00  0.45              
ATOM      2  CA  SER A   4     -47.437 -29.260  63.014  1.00  0.20              
ATOM      3  CA  VAL A   5     -45.172 -27.978  65.801  1.00  0.15              
ATOM      4  CA  ASP A   6     -43.881 -24.395  66.203  1.00  0.13              
ATOM      5  CA  TYR A   7     -41.475 -24.209  69.185  1.00  0.11              
ATOM      6  CA  ARG A   8     -41.610 -20.406  69.073  1.00  0.14              
ATOM      7  CA  LYS A   9     -45.261 -20.639  70.312  1.00  0.25              
ATOM      8  CA  LYS A  10     -43.963 -22.954  73.048  1.00  0.21              
ATOM      9  CA  GLY A  11     -41.426 -20.643  74.242  1.00  0.18              
ATOM     10  CA  TYR A  12     -38.296 -22.707  73.224  1.00  0.11              
ATOM     11  CA  VAL A  13     -36.870 -20.141  70.977  1.00  0.14              
ATOM     12  CA  THR A  14     -35.022 -16.953  71.921  1.00  0.18              
ATOM     13  CA  PRO A  15     -35.425 -13.839  69.713  1.00  0.25              
ATOM     14  CA  VAL A  16     -33.740 -13.410  66.305  1.00  0.16              
ATOM     15  CA  LYS A  17     -30.059 -12.451  66.610  1.00  0.16              
ATOM     16  CA  ASN A  18     -27.681 -10.822  64.200  1.00  0.11              
ATOM     17  CA  GLN A  19     -24.264 -12.462  63.835  1.00  0.15              
ATOM     18  CA  GLY A  20     -23.018  -9.244  62.429  1.00  0.25              
ATOM     19  CA  GLN A  21     -19.536  -9.050  60.661  1.00  0.32              
ATOM     20  CA  CYS A  22     -18.458 -12.335  62.241  1.00  0.14              
ATOM     21  CA  GLY A  23     -18.836 -15.857  60.560  1.00  0.11              
ATOM     22  CA  SER A  24     -20.397 -17.280  63.704  1.00  0.08              
ATOM     23  CA  CYS A  25     -23.392 -18.985  62.070  1.00  0.07              
ATOM     24  CA  TRP A  26     -22.170 -22.254  63.573  1.00  0.06              
ATOM     25  CA  ALA A  27     -22.220 -20.797  67.073  1.00  0.06              
ATOM     26  CA  PHE A  28     -25.632 -19.247  66.696  1.00  0.06              
ATOM     27  CA  SER A  29     -26.969 -22.509  65.215  1.00  0.06              
ATOM     28  CA  SER A  30     -25.455 -24.463  68.141  1.00  0.06              
ATOM     29  CA  VAL A  31     -26.661 -22.092  70.845  1.00  0.07              
ATOM     30  CA  GLY A  32     -30.263 -22.196  69.550  1.00  0.07              
ATOM     31  CA  ALA A  33     -30.368 -25.989  69.817  1.00  0.06              
ATOM     32  CA  LEU A  34     -28.955 -25.980  73.353  1.00  0.06              
ATOM     33  CA  GLU A  35     -31.355 -23.214  74.352  1.00  0.07              
ATOM     34  CA  GLY A  36     -34.215 -25.428  73.134  1.00  0.07              
ATOM     35  CA  GLN A  37     -33.035 -28.428  75.114  1.00  0.09              
ATOM     36  CA  LEU A  38     -32.421 -26.375  78.259  1.00  0.09              
ATOM     37  CA  LYS A  39     -36.077 -25.398  77.952  1.00  0.09              
ATOM     38  CA  LYS A  40     -37.198 -28.989  77.423  1.00  0.15              
ATOM     39  CA  LYS A  41     -35.156 -30.134  80.444  1.00  0.21              
ATOM     40  CA  THR A  42     -35.435 -27.355  83.132  1.00  0.28              
ATOM     41  CA  GLY A  43     -38.474 -25.403  81.973  1.00  0.23              
ATOM     42  CA  LYS A  44     -36.467 -22.281  81.662  1.00  0.25              
ATOM     43  CA  LEU A  45     -35.615 -20.409  78.440  1.00  0.14              
ATOM     44  CA  LEU A  46     -32.445 -18.296  78.680  1.00  0.20              
ATOM     45  CA  ASN A  47     -30.004 -16.899  76.080  1.00  0.14              
ATOM     46  CA  LEU A  48     -26.894 -19.102  75.934  1.00  0.08              
ATOM     47  CA  SER A  49     -23.514 -17.607  74.879  1.00  0.08              
ATOM     48  CA  PRO A  50     -22.462 -17.994  71.203  1.00  0.07              
ATOM     49  CA  GLN A  51     -19.438 -15.830  72.146  1.00  0.07              
ATOM     50  CA  ASN A  52     -18.306 -18.437  74.722  1.00  0.08              
ATOM     51  CA  LEU A  53     -18.221 -20.836  71.773  1.00  0.07              
ATOM     52  CA  VAL A  54     -16.500 -18.404  69.359  1.00  0.07              
ATOM     53  CA  ASP A  55     -13.700 -17.605  71.932  1.00  0.10              
ATOM     54  CA  CYS A  56     -13.347 -21.132  73.361  1.00  0.11              
ATOM     55  CA  VAL A  57     -13.771 -23.764  70.614  1.00  0.11              
ATOM     56  CA  SER A  58     -10.211 -24.254  69.303  1.00  0.19              
ATOM     57  CA  GLU A  59     -11.317 -26.876  66.945  1.00  0.19              
ATOM     58  CA  ASN A  60     -13.425 -24.181  65.250  1.00  0.14              
ATOM     59  CA  ASP A  61     -12.172 -20.889  63.899  1.00  0.12              
ATOM     60  CA  GLY A  62     -14.279 -18.350  65.542  1.00  0.11              
ATOM     61  CA  CYS A  63     -15.302 -15.706  63.096  1.00  0.11              
ATOM     62  CA  GLY A  64     -13.648 -17.874  60.286  1.00  0.14              
ATOM     63  CA  GLY A  65     -16.228 -20.679  60.394  1.00  0.13              
ATOM     64  CA  GLY A  66     -16.876 -23.981  62.129  1.00  0.14              
ATOM     65  CA  TYR A  67     -19.027 -26.725  62.866  1.00  0.10              
ATOM     66  CA  MET A  68     -21.932 -27.239  65.334  1.00  0.08              
ATOM     67  CA  THR A  69     -20.672 -30.765  66.204  1.00  0.09              
ATOM     68  CA  ASN A  70     -17.330 -29.331  67.421  1.00  0.10              
ATOM     69  CA  ALA A  71     -19.357 -26.823  69.447  1.00  0.08              
ATOM     70  CA  PHE A  72     -21.353 -29.470  71.231  1.00  0.08              
ATOM     71  CA  GLN A  73     -18.212 -31.459  72.095  1.00  0.10              
ATOM     72  CA  TYR A  74     -16.603 -28.343  73.601  1.00  0.09              
ATOM     73  CA  VAL A  75     -19.713 -27.859  75.763  1.00  0.08              
ATOM     74  CA  GLN A  76     -19.652 -31.538  76.741  1.00  0.09              
ATOM     75  CA  LYS A  77     -15.965 -31.612  77.700  1.00  0.14              
ATOM     76  CA  ASN A  78     -16.042 -28.141  79.236  1.00  0.15              
ATOM     77  CA  ARG A  79     -19.092 -29.539  81.149  1.00  0.12              
ATOM     78  CA  GLY A  80     -20.996 -26.218  80.633  1.00  0.10              
ATOM     79  CA  ILE A  81     -21.658 -23.203  78.584  1.00  0.10              
ATOM     80  CA  ASP A  82     -22.238 -19.767  80.059  1.00  0.08              
ATOM     81  CA  SER A  83     -25.313 -17.628  79.562  1.00  0.08              
ATOM     82  CA  GLU A  84     -25.448 -14.593  77.384  1.00  0.09              
ATOM     83  CA  ASP A  85     -25.279 -12.350  80.507  1.00  0.17              
ATOM     84  CA  ALA A  86     -22.161 -14.053  81.844  1.00  0.14              
ATOM     85  CA  TYR A  87     -20.626 -13.990  78.649  1.00  0.12              
ATOM     86  CA  PRO A  88     -21.809 -11.134  76.134  1.00  0.17              
ATOM     87  CA  TYR A  89     -21.683 -11.403  72.503  1.00  0.16              
ATOM     88  CA  VAL A  90     -19.268  -8.780  70.877  1.00  0.26              
ATOM     89  CA  GLY A  91     -18.863 -10.354  67.283  1.00  0.19              
ATOM     90  CA  GLN A  92     -15.097 -10.482  67.603  1.00  0.22              
ATOM     91  CA  GLU A  93     -12.753 -13.293  68.620  1.00  0.18              
ATOM     92  CA  GLU A  94     -11.349 -12.815  72.149  1.00  0.32              
ATOM     93  CA  SER A  95      -9.449 -15.017  74.489  1.00  0.32              
ATOM     94  CA  CYS A  96     -11.550 -17.774  76.158  1.00  0.17              
ATOM     95  CA  MET A  97     -13.037 -16.393  79.534  1.00  0.30              
ATOM     96  CA  TYR A  98     -15.440 -19.227  80.707  1.00  0.22              
ATOM     97  CA  ASN A  99     -16.707 -18.500  84.068  1.00  0.24              
ATOM     98  CA  PRO A 100     -18.165 -21.496  85.770  1.00  0.24              
ATOM     99  CA  THR A 101     -20.461 -19.365  87.982  1.00  0.29              
ATOM    100  CA  GLY A 102     -22.054 -18.099  84.704  1.00  0.15              
ATOM    101  CA  LYS A 103     -22.921 -21.841  83.610  1.00  0.11              
ATOM    102  CA  ALA A 104     -26.379 -21.940  82.349  1.00  0.12              
ATOM    103  CA  ALA A 105     -26.246 -25.284  80.556  1.00  0.15              
ATOM    104  CA  LYS A 106     -24.368 -28.608  79.931  1.00  0.12              
ATOM    105  CA  CYS A 107     -24.170 -31.107  77.130  1.00  0.10              
ATOM    106  CA  ARG A 108     -23.710 -34.916  76.978  1.00  0.11              
ATOM    107  CA  GLY A 109     -23.268 -35.315  73.428  1.00  0.11              
ATOM    108  CA  TYR A 110     -24.856 -34.783  69.938  1.00  0.10              
ATOM    109  CA  ARG A 111     -26.834 -36.956  67.524  1.00  0.17              
ATOM    110  CA  GLU A 112     -26.689 -36.574  63.806  1.00  0.14              
ATOM    111  CA  ILE A 113     -29.806 -37.125  61.655  1.00  0.14              
ATOM    112  CA  PRO A 114     -29.378 -39.555  58.728  1.00  0.18              
ATOM    113  CA  GLU A 115     -28.207 -37.701  55.594  1.00  0.15              
ATOM    114  CA  GLY A 116     -31.014 -36.474  53.450  1.00  0.11              
ATOM    115  CA  ASN A 117     -33.659 -38.112  55.656  1.00  0.13              
ATOM    116  CA  GLU A 118     -36.424 -35.509  56.178  1.00  0.11              
ATOM    117  CA  LYS A 119     -38.611 -38.069  57.961  1.00  0.14              
ATOM    118  CA  ALA A 120     -35.901 -38.440  60.513  1.00  0.13              
ATOM    119  CA  LEU A 121     -35.530 -34.670  60.783  1.00  0.10              
ATOM    120  CA  LYS A 122     -39.285 -34.496  61.408  1.00  0.11              
ATOM    121  CA  ARG A 123     -39.270 -37.252  64.049  1.00  0.13              
ATOM    122  CA  ALA A 124     -36.475 -35.459  65.757  1.00  0.11              
ATOM    123  CA  VAL A 125     -38.068 -31.994  65.753  1.00  0.09              
ATOM    124  CA  ALA A 126     -41.390 -33.310  67.178  1.00  0.13              
ATOM    125  CA  ARG A 127     -39.471 -35.201  69.977  1.00  0.17              
ATOM    126  CA  VAL A 128     -36.408 -33.276  70.887  1.00  0.15              
ATOM    127  CA  GLY A 129     -37.284 -29.794  69.696  1.00  0.10              
ATOM    128  CA  PRO A 130     -35.162 -27.313  67.565  1.00  0.06              
ATOM    129  CA  VAL A 131     -32.403 -28.994  65.526  1.00  0.07              
ATOM    130  CA  SER A 132     -29.294 -27.405  64.051  1.00  0.05              
ATOM    131  CA  VAL A 133     -29.149 -27.613  60.259  1.00  0.07              
ATOM    132  CA  ALA A 134     -26.968 -26.525  57.412  1.00  0.08              
ATOM    133  CA  ILE A 135     -28.536 -25.431  54.089  1.00  0.08              
ATOM    134  CA  ASP A 136     -27.553 -23.774  50.812  1.00  0.08              
ATOM    135  CA  ALA A 137     -28.255 -20.047  51.332  1.00  0.16              
ATOM    136  CA  SER A 138     -26.412 -18.880  48.096  1.00  0.25              
ATOM    137  CA  LEU A 139     -29.420 -18.547  45.668  1.00  0.20              
ATOM    138  CA  THR A 140     -30.578 -14.967  45.112  1.00  0.25              
ATOM    139  CA  SER A 141     -34.133 -16.112  45.790  1.00  0.21              
ATOM    140  CA  PHE A 142     -33.149 -17.154  49.157  1.00  0.16              
ATOM    141  CA  GLN A 143     -31.414 -13.712  49.536  1.00  0.23              
ATOM    142  CA  PHE A 144     -34.582 -11.831  48.505  1.00  0.24              
ATOM    143  CA  TYR A 145     -37.099 -14.127  50.267  1.00  0.18              
ATOM    144  CA  SER A 146     -39.738 -12.044  52.343  1.00  0.15              
ATOM    145  CA  LYS A 147     -42.836 -14.291  52.461  1.00  0.26              
ATOM    146  CA  GLY A 148     -44.529 -17.668  51.758  1.00  0.29              
ATOM    147  CA  VAL A 149     -43.068 -21.135  51.622  1.00  0.12              
ATOM    148  CA  TYR A 150     -39.799 -20.832  49.885  1.00  0.13              
ATOM    149  CA  TYR A 151     -38.975 -23.337  47.129  1.00  0.20              
ATOM    150  CA  ASP A 152     -36.495 -22.955  44.142  1.00  0.22              
ATOM    151  CA  GLU A 153     -35.584 -26.061  42.052  1.00  0.31              
ATOM    152  CA  SER A 154     -31.924 -24.307  41.623  1.00  0.28              
ATOM    153  CA  CYS A 155     -31.146 -24.734  45.337  1.00  0.16              
ATOM    154  CA  ASN A 156     -28.143 -26.972  45.902  1.00  0.14              
ATOM    155  CA  SER A 157     -28.389 -29.878  48.323  1.00  0.12              
ATOM    156  CA  ASP A 158     -24.746 -30.474  47.695  1.00  0.22              
ATOM    157  CA  ASN A 159     -23.609 -26.920  48.373  1.00  0.18              
ATOM    158  CA  LEU A 160     -24.280 -26.345  52.077  1.00  0.12              
ATOM    159  CA  ASN A 161     -22.874 -22.972  53.174  1.00  0.16              
ATOM    160  CA  HIS A 162     -24.916 -21.587  56.043  1.00  0.12              
ATOM    161  CA  ALA A 163     -25.600 -22.949  59.648  1.00  0.07              
ATOM    162  CA  VAL A 164     -29.083 -22.223  60.825  1.00  0.07              
ATOM    163  CA  LEU A 165     -31.952 -23.491  63.068  1.00  0.06              
ATOM    164  CA  ALA A 166     -34.989 -25.815  62.389  1.00  0.06              
ATOM    165  CA  VAL A 167     -37.506 -24.471  64.871  1.00  0.07              
ATOM    166  CA  GLY A 168     -40.634 -26.479  63.785  1.00  0.08              
ATOM    167  CA  TYR A 169     -42.526 -27.630  60.884  1.00  0.09              
ATOM    168  CA  GLY A 170     -46.100 -27.379  59.426  1.00  0.19              
ATOM    169  CA  ILE A 171     -48.222 -26.321  56.636  1.00  0.17              
ATOM    170  CA  GLN A 172     -49.277 -22.795  55.633  1.00  0.31              
ATOM    171  CA  LYS A 173     -52.128 -22.377  53.139  1.00  0.65              
ATOM    172  CA  GLY A 174     -51.580 -26.169  51.417  1.00  0.51              
ATOM    173  CA  ASN A 175     -47.983 -25.963  51.581  1.00  0.25              
ATOM    174  CA  LYS A 176     -45.838 -28.013  54.012  1.00  0.13              
ATOM    175  CA  HIS A 177     -42.756 -26.257  55.385  1.00  0.07              
ATOM    176  CA  TRP A 178     -39.912 -26.108  57.931  1.00  0.07              
ATOM    177  CA  ILE A 179     -39.742 -23.110  60.219  1.00  0.07              
ATOM    178  CA  ILE A 180     -36.129 -21.871  59.904  1.00  0.08              
ATOM    179  CA  LYS A 181     -34.522 -19.232  62.144  1.00  0.08              
ATOM    180  CA  ASN A 182     -31.662 -17.292  60.595  1.00  0.10              
ATOM    181  CA  SER A 183     -29.051 -15.171  62.387  1.00  0.11              
ATOM    182  CA  TRP A 184     -28.813 -12.240  59.740  1.00  0.12              
ATOM    183  CA  GLY A 185     -31.376 -10.078  62.174  1.00  0.12              
ATOM    184  CA  GLU A 186     -34.873  -8.989  61.803  1.00  0.12              
ATOM    185  CA  ASN A 187     -34.495  -7.038  58.601  1.00  0.24              
ATOM    186  CA  TRP A 188     -33.686 -10.452  56.619  1.00  0.15              
ATOM    187  CA  GLY A 189     -36.790 -12.453  55.608  1.00  0.12              
ATOM    188  CA  ASN A 190     -39.848 -12.628  57.482  1.00  0.12              
ATOM    189  CA  LYS A 191     -38.629 -10.948  60.636  1.00  0.14              
ATOM    190  CA  GLY A 192     -35.659 -13.204  60.821  1.00  0.09              
ATOM    191  CA  TYR A 193     -37.184 -16.396  59.596  1.00  0.10              
ATOM    192  CA  ILE A 194     -37.858 -18.432  56.527  1.00  0.12              
ATOM    193  CA  LEU A 195     -40.528 -21.097  55.812  1.00  0.08              
ATOM    194  CA  MET A 196     -38.732 -23.675  53.673  1.00  0.08              
ATOM    195  CA  ALA A 197     -40.186 -26.436  51.539  1.00  0.09              
ATOM    196  CA  ARG A 198     -41.047 -29.704  53.561  1.00  0.10              
ATOM    197  CA  ASN A 199     -41.000 -33.080  51.682  1.00  0.16              
ATOM    198  CA  LYS A 200     -40.055 -31.525  48.402  1.00  0.15              
ATOM    199  CA  ASN A 201     -36.935 -33.692  47.807  1.00  0.19              
ATOM    200  CA  ASN A 202     -34.634 -32.363  50.598  1.00  0.12              
ATOM    201  CA  ALA A 203     -34.856 -28.680  49.531  1.00  0.11              
ATOM    202  CA  CYS A 204     -31.519 -26.946  49.790  1.00  0.07              
ATOM    203  CA  GLY A 205     -29.896 -29.908  51.622  1.00  0.07              
ATOM    204  CA  ILE A 206     -32.050 -29.077  54.725  1.00  0.07              
ATOM    205  CA  ALA A 207     -31.670 -32.663  56.026  1.00  0.08              
ATOM    206  CA  ASN A 208     -28.080 -33.339  54.936  1.00  0.09              
ATOM    207  CA  LEU A 209     -26.141 -31.890  57.874  1.00  0.10              
ATOM    208  CA  ALA A 210     -28.457 -31.821  60.957  1.00  0.09              
ATOM    209  CA  SER A 211     -27.534 -32.453  64.566  1.00  0.09              
ATOM    210  CA  PHE A 212     -28.607 -31.605  68.024  1.00  0.10              
ATOM    211  CA  PRO A 213     -27.142 -31.937  71.583  1.00  0.09              
ATOM    212  CA  LYS A 214     -28.189 -34.474  74.205  1.00  0.12              
ATOM    213  CA  MET A 215     -28.489 -33.584  77.847  1.00  0.16              
ENDMDL
MODEL       12
ATOM      1  CA  ASP A   3     -48.855 -32.621  61.917  1.00  0.45              
ATOM      2  CA  SER A   4     -47.458 -29.264  62.939  1.00  0.20              
ATOM      3  CA  VAL A   5     -45.219 -27.991  65.743  1.00  0.15              
ATOM      4  CA  ASP A   6     -43.916 -24.427  66.194  1.00  0.13              
ATOM      5  CA  TYR A   7     -41.530 -24.261  69.185  1.00  0.11              
ATOM      6  CA  ARG A   8     -41.674 -20.458  69.098  1.00  0.14              
ATOM      7  CA  LYS A   9     -45.318 -20.712  70.331  1.00  0.25              
ATOM      8  CA  LYS A  10     -44.004 -23.026  73.060  1.00  0.21              
ATOM      9  CA  GLY A  11     -41.465 -20.682  74.256  1.00  0.18              
ATOM     10  CA  TYR A  12     -38.347 -22.749  73.246  1.00  0.11              
ATOM     11  CA  VAL A  13     -36.920 -20.164  71.000  1.00  0.14              
ATOM     12  CA  THR A  14     -35.065 -16.985  71.957  1.00  0.18              
ATOM     13  CA  PRO A  15     -35.462 -13.856  69.771  1.00  0.25              
ATOM     14  CA  VAL A  16     -33.758 -13.448  66.372  1.00  0.16              
ATOM     15  CA  LYS A  17     -30.082 -12.480  66.672  1.00  0.16              
ATOM     16  CA  ASN A  18     -27.715 -10.841  64.251  1.00  0.11              
ATOM     17  CA  GLN A  19     -24.305 -12.482  63.844  1.00  0.15              
ATOM     18  CA  GLY A  20     -23.052  -9.268  62.413  1.00  0.25              
ATOM     19  CA  GLN A  21     -19.619  -9.111  60.588  1.00  0.32              
ATOM     20  CA  CYS A  22     -18.505 -12.377  62.175  1.00  0.14              
ATOM     21  CA  GLY A  23     -18.880 -15.895  60.529  1.00  0.11              
ATOM     22  CA  SER A  24     -20.425 -17.304  63.686  1.00  0.08              
ATOM     23  CA  CYS A  25     -23.438 -19.007  62.083  1.00  0.07              
ATOM     24  CA  TRP A  26     -22.221 -22.288  63.576  1.00  0.06              
ATOM     25  CA  ALA A  27     -22.243 -20.815  67.072  1.00  0.06              
ATOM     26  CA  PHE A  28     -25.664 -19.267  66.709  1.00  0.06              
ATOM     27  CA  SER A  29     -27.001 -22.525  65.233  1.00  0.06              
ATOM     28  CA  SER A  30     -25.482 -24.475  68.158  1.00  0.06              
ATOM     29  CA  VAL A  31     -26.683 -22.096  70.859  1.00  0.07              
ATOM     30  CA  GLY A  32     -30.281 -22.201  69.565  1.00  0.07              
ATOM     31  CA  ALA A  33     -30.393 -25.994  69.837  1.00  0.06              
ATOM     32  CA  LEU A  34     -28.980 -25.977  73.375  1.00  0.06              
ATOM     33  CA  GLU A  35     -31.380 -23.209  74.371  1.00  0.07              
ATOM     34  CA  GLY A  36     -34.233 -25.429  73.153  1.00  0.07              
ATOM     35  CA  GLN A  37     -33.059 -28.420  75.152  1.00  0.09              
ATOM     36  CA  LEU A  38     -32.432 -26.356  78.285  1.00  0.09              
ATOM     37  CA  LYS A  39     -36.088 -25.376  77.987  1.00  0.09              
ATOM     38  CA  LYS A  40     -37.213 -28.968  77.478  1.00  0.15              
ATOM     39  CA  LYS A  41     -35.165 -30.096  80.500  1.00  0.21              
ATOM     40  CA  THR A  42     -35.429 -27.310  83.169  1.00  0.28              
ATOM     41  CA  GLY A  43     -38.472 -25.372  82.001  1.00  0.23              
ATOM     42  CA  LYS A  44     -36.464 -22.239  81.681  1.00  0.25              
ATOM     43  CA  LEU A  45     -35.612 -20.387  78.450  1.00  0.14              
ATOM     44  CA  LEU A  46     -32.431 -18.287  78.683  1.00  0.20              
ATOM     45  CA  ASN A  47     -29.991 -16.884  76.085  1.00  0.14              
ATOM     46  CA  LEU A  48     -26.876 -19.078  75.922  1.00  0.08              
ATOM     47  CA  SER A  49     -23.500 -17.595  74.851  1.00  0.08              
ATOM     48  CA  PRO A  50     -22.458 -17.997  71.174  1.00  0.07              
ATOM     49  CA  GLN A  51     -19.424 -15.838  72.079  1.00  0.07              
ATOM     50  CA  ASN A  52     -18.283 -18.435  74.660  1.00  0.08              
ATOM     51  CA  LEU A  53     -18.221 -20.850  71.726  1.00  0.07              
ATOM     52  CA  VAL A  54     -16.509 -18.432  69.293  1.00  0.07              
ATOM     53  CA  ASP A  55     -13.690 -17.632  71.835  1.00  0.10              
ATOM     54  CA  CYS A  56     -13.339 -21.153  73.281  1.00  0.11              
ATOM     55  CA  VAL A  57     -13.788 -23.798  70.555  1.00  0.11              
ATOM     56  CA  SER A  58     -10.235 -24.305  69.234  1.00  0.19              
ATOM     57  CA  GLU A  59     -11.371 -26.941  66.878  1.00  0.19              
ATOM     58  CA  ASN A  60     -13.469 -24.235  65.189  1.00  0.14              
ATOM     59  CA  ASP A  61     -12.219 -20.951  63.817  1.00  0.12              
ATOM     60  CA  GLY A  62     -14.301 -18.385  65.483  1.00  0.11              
ATOM     61  CA  CYS A  63     -15.341 -15.755  63.019  1.00  0.11              
ATOM     62  CA  GLY A  64     -13.694 -17.921  60.227  1.00  0.14              
ATOM     63  CA  GLY A  65     -16.277 -20.721  60.360  1.00  0.13              
ATOM     64  CA  GLY A  66     -16.920 -24.019  62.105  1.00  0.14              
ATOM     65  CA  TYR A  67     -19.097 -26.778  62.868  1.00  0.10              
ATOM     66  CA  MET A  68     -21.983 -27.269  65.350  1.00  0.08              
ATOM     67  CA  THR A  69     -20.724 -30.792  66.223  1.00  0.09              
ATOM     68  CA  ASN A  70     -17.376 -29.366  67.421  1.00  0.10              
ATOM     69  CA  ALA A  71     -19.380 -26.840  69.445  1.00  0.08              
ATOM     70  CA  PHE A  72     -21.388 -29.478  71.249  1.00  0.08              
ATOM     71  CA  GLN A  73     -18.245 -31.470  72.107  1.00  0.10              
ATOM     72  CA  TYR A  74     -16.623 -28.353  73.586  1.00  0.09              
ATOM     73  CA  VAL A  75     -19.718 -27.847  75.759  1.00  0.08              
ATOM     74  CA  GLN A  76     -19.665 -31.518  76.759  1.00  0.09              
ATOM     75  CA  LYS A  77     -15.976 -31.598  77.702  1.00  0.14              
ATOM     76  CA  ASN A  78     -16.034 -28.120  79.217  1.00  0.15              
ATOM     77  CA  ARG A  79     -19.076 -29.489  81.150  1.00  0.12              
ATOM     78  CA  GLY A  80     -20.982 -26.187  80.626  1.00  0.10              
ATOM     79  CA  ILE A  81     -21.634 -23.169  78.561  1.00  0.10              
ATOM     80  CA  ASP A  82     -22.197 -19.723  80.018  1.00  0.08              
ATOM     81  CA  SER A  83     -25.278 -17.589  79.536  1.00  0.08              
ATOM     82  CA  GLU A  84     -25.418 -14.561  77.333  1.00  0.09              
ATOM     83  CA  ASP A  85     -25.225 -12.302  80.441  1.00  0.17              
ATOM     84  CA  ALA A  86     -22.113 -14.010  81.785  1.00  0.14              
ATOM     85  CA  TYR A  87     -20.578 -13.956  78.550  1.00  0.12              
ATOM     86  CA  PRO A  88     -21.783 -11.115  76.056  1.00  0.17              
ATOM     87  CA  TYR A  89     -21.640 -11.403  72.405  1.00  0.16              
ATOM     88  CA  VAL A  90     -19.220  -8.797  70.796  1.00  0.26              
ATOM     89  CA  GLY A  91     -18.852 -10.368  67.221  1.00  0.19              
ATOM     90  CA  GLN A  92     -15.083 -10.521  67.480  1.00  0.22              
ATOM     91  CA  GLU A  93     -12.749 -13.345  68.482  1.00  0.18              
ATOM     92  CA  GLU A  94     -11.295 -12.871  71.985  1.00  0.32              
ATOM     93  CA  SER A  95      -9.398 -15.068  74.344  1.00  0.32              
ATOM     94  CA  CYS A  96     -11.503 -17.793  76.041  1.00  0.17              
ATOM     95  CA  MET A  97     -12.968 -16.370  79.385  1.00  0.30              
ATOM     96  CA  TYR A  98     -15.365 -19.180  80.582  1.00  0.22              
ATOM     97  CA  ASN A  99     -16.629 -18.433  83.961  1.00  0.24              
ATOM     98  CA  PRO A 100     -18.081 -21.427  85.691  1.00  0.24              
ATOM     99  CA  THR A 101     -20.348 -19.279  87.914  1.00  0.29              
ATOM    100  CA  GLY A 102     -21.994 -18.049  84.664  1.00  0.15              
ATOM    101  CA  LYS A 103     -22.853 -21.769  83.583  1.00  0.11              
ATOM    102  CA  ALA A 104     -26.335 -21.889  82.350  1.00  0.12              
ATOM    103  CA  ALA A 105     -26.228 -25.236  80.563  1.00  0.15              
ATOM    104  CA  LYS A 106     -24.358 -28.552  79.944  1.00  0.12              
ATOM    105  CA  CYS A 107     -24.180 -31.074  77.158  1.00  0.10              
ATOM    106  CA  ARG A 108     -23.733 -34.877  77.032  1.00  0.11              
ATOM    107  CA  GLY A 109     -23.294 -35.307  73.462  1.00  0.11              
ATOM    108  CA  TYR A 110     -24.915 -34.798  70.000  1.00  0.10              
ATOM    109  CA  ARG A 111     -26.901 -36.968  67.589  1.00  0.17              
ATOM    110  CA  GLU A 112     -26.748 -36.598  63.864  1.00  0.14              
ATOM    111  CA  ILE A 113     -29.838 -37.142  61.679  1.00  0.14              
ATOM    112  CA  PRO A 114     -29.395 -39.563  58.748  1.00  0.18              
ATOM    113  CA  GLU A 115     -28.207 -37.709  55.625  1.00  0.15              
ATOM    114  CA  GLY A 116     -31.003 -36.478  53.458  1.00  0.11              
ATOM    115  CA  ASN A 117     -33.657 -38.111  55.655  1.00  0.13              
ATOM    116  CA  GLU A 118     -36.417 -35.502  56.168  1.00  0.11              
ATOM    117  CA  LYS A 119     -38.621 -38.056  57.935  1.00  0.14              
ATOM    118  CA  ALA A 120     -35.920 -38.442  60.504  1.00  0.13              
ATOM    119  CA  LEU A 121     -35.547 -34.673  60.781  1.00  0.10              
ATOM    120  CA  LYS A 122     -39.304 -34.495  61.394  1.00  0.11              
ATOM    121  CA  ARG A 123     -39.308 -37.256  64.027  1.00  0.13              
ATOM    122  CA  ALA A 124     -36.505 -35.467  65.756  1.00  0.11              
ATOM    123  CA  VAL A 125     -38.100 -32.002  65.756  1.00  0.09              
ATOM    124  CA  ALA A 126     -41.424 -33.317  67.165  1.00  0.13              
ATOM    125  CA  ARG A 127     -39.532 -35.213  69.964  1.00  0.17              
ATOM    126  CA  VAL A 128     -36.458 -33.293  70.896  1.00  0.15              
ATOM    127  CA  GLY A 129     -37.313 -29.805  69.705  1.00  0.10              
ATOM    128  CA  PRO A 130     -35.198 -27.322  67.586  1.00  0.06              
ATOM    129  CA  VAL A 131     -32.438 -29.006  65.553  1.00  0.07              
ATOM    130  CA  SER A 132     -29.327 -27.421  64.074  1.00  0.05              
ATOM    131  CA  VAL A 133     -29.177 -27.630  60.282  1.00  0.07              
ATOM    132  CA  ALA A 134     -26.983 -26.541  57.438  1.00  0.08              
ATOM    133  CA  ILE A 135     -28.523 -25.432  54.116  1.00  0.08              
ATOM    134  CA  ASP A 136     -27.514 -23.758  50.858  1.00  0.08              
ATOM    135  CA  ALA A 137     -28.244 -20.041  51.381  1.00  0.16              
ATOM    136  CA  SER A 138     -26.371 -18.836  48.189  1.00  0.25              
ATOM    137  CA  LEU A 139     -29.360 -18.455  45.771  1.00  0.20              
ATOM    138  CA  THR A 140     -30.509 -14.872  45.255  1.00  0.25              
ATOM    139  CA  SER A 141     -34.074 -16.025  45.881  1.00  0.21              
ATOM    140  CA  PHE A 142     -33.105 -17.089  49.268  1.00  0.16              
ATOM    141  CA  GLN A 143     -31.384 -13.660  49.690  1.00  0.23              
ATOM    142  CA  PHE A 144     -34.542 -11.763  48.673  1.00  0.24              
ATOM    143  CA  TYR A 145     -37.075 -14.075  50.374  1.00  0.18              
ATOM    144  CA  SER A 146     -39.750 -12.036  52.405  1.00  0.15              
ATOM    145  CA  LYS A 147     -42.834 -14.302  52.501  1.00  0.26              
ATOM    146  CA  GLY A 148     -44.501 -17.673  51.741  1.00  0.29              
ATOM    147  CA  VAL A 149     -43.016 -21.134  51.595  1.00  0.12              
ATOM    148  CA  TYR A 150     -39.715 -20.798  49.903  1.00  0.13              
ATOM    149  CA  TYR A 151     -38.841 -23.277  47.147  1.00  0.20              
ATOM    150  CA  ASP A 152     -36.370 -22.861  44.177  1.00  0.22              
ATOM    151  CA  GLU A 153     -35.435 -25.926  42.053  1.00  0.31              
ATOM    152  CA  SER A 154     -31.798 -24.198  41.668  1.00  0.28              
ATOM    153  CA  CYS A 155     -31.043 -24.678  45.378  1.00  0.16              
ATOM    154  CA  ASN A 156     -28.059 -26.944  45.938  1.00  0.14              
ATOM    155  CA  SER A 157     -28.327 -29.861  48.344  1.00  0.12              
ATOM    156  CA  ASP A 158     -24.671 -30.450  47.744  1.00  0.22              
ATOM    157  CA  ASN A 159     -23.545 -26.896  48.438  1.00  0.18              
ATOM    158  CA  LEU A 160     -24.253 -26.338  52.134  1.00  0.12              
ATOM    159  CA  ASN A 161     -22.856 -22.965  53.239  1.00  0.16              
ATOM    160  CA  HIS A 162     -24.932 -21.592  56.090  1.00  0.12              
ATOM    161  CA  ALA A 163     -25.636 -22.963  59.671  1.00  0.07              
ATOM    162  CA  VAL A 164     -29.126 -22.237  60.847  1.00  0.07              
ATOM    163  CA  LEU A 165     -31.989 -23.510  63.099  1.00  0.06              
ATOM    164  CA  ALA A 166     -35.015 -25.831  62.402  1.00  0.06              
ATOM    165  CA  VAL A 167     -37.547 -24.496  64.878  1.00  0.07              
ATOM    166  CA  GLY A 168     -40.660 -26.494  63.772  1.00  0.08              
ATOM    167  CA  TYR A 169     -42.546 -27.637  60.838  1.00  0.09              
ATOM    168  CA  GLY A 170     -46.099 -27.384  59.369  1.00  0.19              
ATOM    169  CA  ILE A 171     -48.185 -26.353  56.526  1.00  0.17              
ATOM    170  CA  GLN A 172     -49.253 -22.855  55.467  1.00  0.31              
ATOM    171  CA  LYS A 173     -52.032 -22.470  52.906  1.00  0.65              
ATOM    172  CA  GLY A 174     -51.496 -26.237  51.295  1.00  0.51              
ATOM    173  CA  ASN A 175     -47.870 -26.023  51.470  1.00  0.25              
ATOM    174  CA  LYS A 176     -45.762 -28.053  53.940  1.00  0.13              
ATOM    175  CA  HIS A 177     -42.708 -26.273  55.336  1.00  0.07              
ATOM    176  CA  TRP A 178     -39.899 -26.120  57.913  1.00  0.07              
ATOM    177  CA  ILE A 179     -39.762 -23.126  60.213  1.00  0.07              
ATOM    178  CA  ILE A 180     -36.151 -21.881  59.928  1.00  0.08              
ATOM    179  CA  LYS A 181     -34.566 -19.253  62.193  1.00  0.08              
ATOM    180  CA  ASN A 182     -31.708 -17.304  60.642  1.00  0.10              
ATOM    181  CA  SER A 183     -29.091 -15.181  62.426  1.00  0.11              
ATOM    182  CA  TRP A 184     -28.909 -12.237  59.823  1.00  0.12              
ATOM    183  CA  GLY A 185     -31.418 -10.086  62.239  1.00  0.12              
ATOM    184  CA  GLU A 186     -34.943  -9.029  61.935  1.00  0.12              
ATOM    185  CA  ASN A 187     -34.593  -7.031  58.757  1.00  0.24              
ATOM    186  CA  TRP A 188     -33.787 -10.405  56.768  1.00  0.15              
ATOM    187  CA  GLY A 189     -36.821 -12.443  55.674  1.00  0.12              
ATOM    188  CA  ASN A 190     -39.900 -12.637  57.560  1.00  0.12              
ATOM    189  CA  LYS A 191     -38.697 -10.986  60.737  1.00  0.14              
ATOM    190  CA  GLY A 192     -35.698 -13.220  60.879  1.00  0.09              
ATOM    191  CA  TYR A 193     -37.240 -16.416  59.663  1.00  0.10              
ATOM    192  CA  ILE A 194     -37.880 -18.428  56.567  1.00  0.12              
ATOM    193  CA  LEU A 195     -40.517 -21.105  55.807  1.00  0.08              
ATOM    194  CA  MET A 196     -38.687 -23.665  53.679  1.00  0.08              
ATOM    195  CA  ALA A 197     -40.126 -26.424  51.521  1.00  0.09              
ATOM    196  CA  ARG A 198     -40.956 -29.700  53.511  1.00  0.10              
ATOM    197  CA  ASN A 199     -40.926 -33.066  51.622  1.00  0.16              
ATOM    198  CA  LYS A 200     -39.966 -31.500  48.346  1.00  0.15              
ATOM    199  CA  ASN A 201     -36.851 -33.671  47.758  1.00  0.19              
ATOM    200  CA  ASN A 202     -34.570 -32.357  50.570  1.00  0.12              
ATOM    201  CA  ALA A 203     -34.802 -28.673  49.512  1.00  0.11              
ATOM    202  CA  CYS A 204     -31.460 -26.936  49.799  1.00  0.07              
ATOM    203  CA  GLY A 205     -29.862 -29.906  51.630  1.00  0.07              
ATOM    204  CA  ILE A 206     -32.029 -29.084  54.720  1.00  0.07              
ATOM    205  CA  ALA A 207     -31.664 -32.666  56.029  1.00  0.08              
ATOM    206  CA  ASN A 208     -28.068 -33.348  54.961  1.00  0.09              
ATOM    207  CA  LEU A 209     -26.156 -31.907  57.918  1.00  0.10              
ATOM    208  CA  ALA A 210     -28.479 -31.836  60.983  1.00  0.09              
ATOM    209  CA  SER A 211     -27.578 -32.471  64.600  1.00  0.09              
ATOM    210  CA  PHE A 212     -28.654 -31.617  68.068  1.00  0.10              
ATOM    211  CA  PRO A 213     -27.178 -31.936  71.619  1.00  0.09              
ATOM    212  CA  LYS A 214     -28.220 -34.448  74.271  1.00  0.12              
ATOM    213  CA  MET A 215     -28.501 -33.532  77.911  1.00  0.16              
ENDMDL
MODEL       13
ATOM      1  CA  ASP A   3     -48.858 -32.630  61.822  1.00  0.45              
ATOM      2  CA  SER A   4     -47.479 -29.267  62.865  1.00  0.20              
ATOM      3  CA  VAL A   5     -45.267 -28.004  65.686  1.00  0.15              
ATOM      4  CA  ASP A   6     -43.952 -24.458  66.186  1.00  0.13              
ATOM      5  CA  TYR A   7     -41.584 -24.314  69.185  1.00  0.11              
ATOM      6  CA  ARG A   8     -41.738 -20.511  69.123  1.00  0.14              
ATOM      7  CA  LYS A   9     -45.375 -20.786  70.351  1.00  0.25              
ATOM      8  CA  LYS A  10     -44.045 -23.098  73.073  1.00  0.21              
ATOM      9  CA  GLY A  11     -41.503 -20.721  74.271  1.00  0.18              
ATOM     10  CA  TYR A  12     -38.398 -22.790  73.268  1.00  0.11              
ATOM     11  CA  VAL A  13     -36.971 -20.187  71.022  1.00  0.14              
ATOM     12  CA  THR A  14     -35.108 -17.017  71.993  1.00  0.18              
ATOM     13  CA  PRO A  15     -35.498 -13.873  69.829  1.00  0.25              
ATOM     14  CA  VAL A  16     -33.776 -13.486  66.440  1.00  0.16              
ATOM     15  CA  LYS A  17     -30.105 -12.508  66.734  1.00  0.16              
ATOM     16  CA  ASN A  18     -27.748 -10.861  64.301  1.00  0.11              
ATOM     17  CA  GLN A  19     -24.347 -12.503  63.854  1.00  0.15              
ATOM     18  CA  GLY A  20     -23.086  -9.292  62.397  1.00  0.25              
ATOM     19  CA  GLN A  21     -19.703  -9.171  60.515  1.00  0.32              
ATOM     20  CA  CYS A  22     -18.552 -12.419  62.109  1.00  0.14              
ATOM     21  CA  GLY A  23     -18.924 -15.932  60.497  1.00  0.11              
ATOM     22  CA  SER A  24     -20.453 -17.329  63.668  1.00  0.08              
ATOM     23  CA  CYS A  25     -23.483 -19.030  62.096  1.00  0.07              
ATOM     24  CA  TRP A  26     -22.271 -22.323  63.580  1.00  0.06              
ATOM     25  CA  ALA A  27     -22.266 -20.832  67.071  1.00  0.06              
ATOM     26  CA  PHE A  28     -25.696 -19.288  66.722  1.00  0.06              
ATOM     27  CA  SER A  29     -27.032 -22.541  65.250  1.00  0.06              
ATOM     28  CA  SER A  30     -25.509 -24.488  68.175  1.00  0.06              
ATOM     29  CA  VAL A  31     -26.705 -22.101  70.873  1.00  0.07              
ATOM     30  CA  GLY A  32     -30.300 -22.206  69.579  1.00  0.07              
ATOM     31  CA  ALA A  33     -30.419 -25.999  69.856  1.00  0.06              
ATOM     32  CA  LEU A  34     -29.005 -25.974  73.398  1.00  0.06              
ATOM     33  CA  GLU A  35     -31.405 -23.203  74.390  1.00  0.07              
ATOM     34  CA  GLY A  36     -34.250 -25.429  73.172  1.00  0.07              
ATOM     35  CA  GLN A  37     -33.082 -28.412  75.189  1.00  0.09              
ATOM     36  CA  LEU A  38     -32.442 -26.337  78.312  1.00  0.09              
ATOM     37  CA  LYS A  39     -36.099 -25.353  78.021  1.00  0.09              
ATOM     38  CA  LYS A  40     -37.228 -28.946  77.532  1.00  0.15              
ATOM     39  CA  LYS A  41     -35.174 -30.059  80.556  1.00  0.21              
ATOM     40  CA  THR A  42     -35.423 -27.265  83.206  1.00  0.28              
ATOM     41  CA  GLY A  43     -38.470 -25.342  82.029  1.00  0.23              
ATOM     42  CA  LYS A  44     -36.460 -22.197  81.701  1.00  0.25              
ATOM     43  CA  LEU A  45     -35.609 -20.364  78.460  1.00  0.14              
ATOM     44  CA  LEU A  46     -32.418 -18.279  78.686  1.00  0.20              
ATOM     45  CA  ASN A  47     -29.978 -16.870  76.091  1.00  0.14              
ATOM     46  CA  LEU A  48     -26.858 -19.055  75.911  1.00  0.08              
ATOM     47  CA  SER A  49     -23.485 -17.584  74.823  1.00  0.08              
ATOM     48  CA  PRO A  50     -22.455 -18.001  71.145  1.00  0.07              
ATOM     49  CA  GLN A  51     -19.410 -15.847  72.012  1.00  0.07              
ATOM     50  CA  ASN A  52     -18.260 -18.434  74.599  1.00  0.08              
ATOM     51  CA  LEU A  53     -18.220 -20.863  71.679  1.00  0.07              
ATOM     52  CA  VAL A  54     -16.519 -18.461  69.227  1.00  0.07              
ATOM     53  CA  ASP A  55     -13.681 -17.660  71.737  1.00  0.10              
ATOM     54  CA  CYS A  56     -13.332 -21.174  73.201  1.00  0.11              
ATOM     55  CA  VAL A  57     -13.805 -23.832  70.496  1.00  0.11              
ATOM     56  CA  SER A  58     -10.260 -24.357  69.165  1.00  0.19              
ATOM     57  CA  GLU A  59     -11.425 -27.006  66.811  1.00  0.19              
ATOM     58  CA  ASN A  60     -13.512 -24.289  65.127  1.00  0.14              
ATOM     59  CA  ASP A  61     -12.266 -21.013  63.735  1.00  0.12              
ATOM     60  CA  GLY A  62     -14.323 -18.420  65.424  1.00  0.11              
ATOM     61  CA  CYS A  63     -15.380 -15.804  62.941  1.00  0.11              
ATOM     62  CA  GLY A  64     -13.740 -17.969  60.168  1.00  0.14              
ATOM     63  CA  GLY A  65     -16.325 -20.763  60.326  1.00  0.13              
ATOM     64  CA  GLY A  66     -16.965 -24.056  62.081  1.00  0.14              
ATOM     65  CA  TYR A  67     -19.168 -26.832  62.869  1.00  0.10              
ATOM     66  CA  MET A  68     -22.035 -27.298  65.365  1.00  0.08              
ATOM     67  CA  THR A  69     -20.775 -30.819  66.242  1.00  0.09              
ATOM     68  CA  ASN A  70     -17.422 -29.401  67.421  1.00  0.10              
ATOM     69  CA  ALA A  71     -19.404 -26.857  69.442  1.00  0.08              
ATOM     70  CA  PHE A  72     -21.423 -29.487  71.267  1.00  0.08              
ATOM     71  CA  GLN A  73     -18.277 -31.481  72.120  1.00  0.10              
ATOM     72  CA  TYR A  74     -16.642 -28.364  73.572  1.00  0.09              
ATOM     73  CA  VAL A  75     -19.723 -27.834  75.756  1.00  0.08              
ATOM     74  CA  GLN A  76     -19.679 -31.498  76.776  1.00  0.09              
ATOM     75  CA  LYS A  77     -15.986 -31.584  77.704  1.00  0.14              
ATOM     76  CA  ASN A  78     -16.026 -28.099  79.197  1.00  0.15              
ATOM     77  CA  ARG A  79     -19.061 -29.440  81.150  1.00  0.12              
ATOM     78  CA  GLY A  80     -20.969 -26.156  80.620  1.00  0.10              
ATOM     79  CA  ILE A  81     -21.610 -23.134  78.538  1.00  0.10              
ATOM     80  CA  ASP A  82     -22.155 -19.680  79.978  1.00  0.08              
ATOM     81  CA  SER A  83     -25.243 -17.550  79.510  1.00  0.08              
ATOM     82  CA  GLU A  84     -25.388 -14.530  77.282  1.00  0.09              
ATOM     83  CA  ASP A  85     -25.172 -12.253  80.375  1.00  0.17              
ATOM     84  CA  ALA A  86     -22.066 -13.967  81.727  1.00  0.14              
ATOM     85  CA  TYR A  87     -20.529 -13.922  78.451  1.00  0.12              
ATOM     86  CA  PRO A  88     -21.758 -11.097  75.977  1.00  0.17              
ATOM     87  CA  TYR A  89     -21.598 -11.402  72.306  1.00  0.16              
ATOM     88  CA  VAL A  90     -19.172  -8.814  70.715  1.00  0.26              
ATOM     89  CA  GLY A  91     -18.841 -10.382  67.158  1.00  0.19              
ATOM     90  CA  GLN A  92     -15.070 -10.561  67.358  1.00  0.22              
ATOM     91  CA  GLU A  93     -12.745 -13.396  68.343  1.00  0.18              
ATOM     92  CA  GLU A  94     -11.242 -12.926  71.820  1.00  0.32              
ATOM     93  CA  SER A  95      -9.347 -15.119  74.198  1.00  0.32              
ATOM     94  CA  CYS A  96     -11.456 -17.812  75.923  1.00  0.17              
ATOM     95  CA  MET A  97     -12.899 -16.348  79.237  1.00  0.30              
ATOM     96  CA  TYR A  98     -15.291 -19.133  80.457  1.00  0.22              
ATOM     97  CA  ASN A  99     -16.551 -18.365  83.855  1.00  0.24              
ATOM     98  CA  PRO A 100     -17.997 -21.357  85.613  1.00  0.24              
ATOM     99  CA  THR A 101     -20.234 -19.194  87.845  1.00  0.29              
ATOM    100  CA  GLY A 102     -21.934 -17.999  84.625  1.00  0.15              
ATOM    101  CA  LYS A 103     -22.784 -21.698  83.555  1.00  0.11              
ATOM    102  CA  ALA A 104     -26.290 -21.838  82.351  1.00  0.12              
ATOM    103  CA  ALA A 105     -26.209 -25.188  80.570  1.00  0.15              
ATOM    104  CA  LYS A 106     -24.347 -28.496  79.958  1.00  0.12              
ATOM    105  CA  CYS A 107     -24.190 -31.042  77.186  1.00  0.10              
ATOM    106  CA  ARG A 108     -23.755 -34.837  77.085  1.00  0.11              
ATOM    107  CA  GLY A 109     -23.320 -35.299  73.496  1.00  0.11              
ATOM    108  CA  TYR A 110     -24.975 -34.813  70.062  1.00  0.10              
ATOM    109  CA  ARG A 111     -26.968 -36.980  67.654  1.00  0.17              
ATOM    110  CA  GLU A 112     -26.807 -36.622  63.921  1.00  0.14              
ATOM    111  CA  ILE A 113     -29.870 -37.159  61.703  1.00  0.14              
ATOM    112  CA  PRO A 114     -29.411 -39.572  58.767  1.00  0.18              
ATOM    113  CA  GLU A 115     -28.206 -37.717  55.657  1.00  0.15              
ATOM    114  CA  GLY A 116     -30.991 -36.482  53.466  1.00  0.11              
ATOM    115  CA  ASN A 117     -33.655 -38.110  55.654  1.00  0.13              
ATOM    116  CA  GLU A 118     -36.410 -35.494  56.158  1.00  0.11              
ATOM    117  CA  LYS A 119     -38.631 -38.043  57.910  1.00  0.14              
ATOM    118  CA  ALA A 120     -35.939 -38.443  60.495  1.00  0.13              
ATOM    119  CA  LEU A 121     -35.564 -34.676  60.780  1.00  0.10              
ATOM    120  CA  LYS A 122     -39.324 -34.493  61.380  1.00  0.11              
ATOM    121  CA  ARG A 123     -39.345 -37.260  64.004  1.00  0.13              
ATOM    122  CA  ALA A 124     -36.536 -35.475  65.754  1.00  0.11              
ATOM    123  CA  VAL A 125     -38.133 -32.010  65.759  1.00  0.09              
ATOM    124  CA  ALA A 126     -41.457 -33.324  67.152  1.00  0.13              
ATOM    125  CA  ARG A 127     -39.594 -35.226  69.951  1.00  0.17              
ATOM    126  CA  VAL A 128     -36.508 -33.311  70.905  1.00  0.15              
ATOM    127  CA  GLY A 129     -37.342 -29.816  69.715  1.00  0.10              
ATOM    128  CA  PRO A 130     -35.233 -27.331  67.608  1.00  0.06              
ATOM    129  CA  VAL A 131     -32.473 -29.019  65.580  1.00  0.07              
ATOM    130  CA  SER A 132     -29.359 -27.437  64.096  1.00  0.05              
ATOM    131  CA  VAL A 133     -29.206 -27.648  60.306  1.00  0.07              
ATOM    132  CA  ALA A 134     -26.999 -26.558  57.465  1.00  0.08              
ATOM    133  CA  ILE A 135     -28.509 -25.433  54.142  1.00  0.08              
ATOM    134  CA  ASP A 136     -27.476 -23.741  50.903  1.00  0.08              
ATOM    135  CA  ALA A 137     -28.234 -20.034  51.429  1.00  0.16              
ATOM    136  CA  SER A 138     -26.329 -18.792  48.282  1.00  0.25              
ATOM    137  CA  LEU A 139     -29.300 -18.362  45.873  1.00  0.20              
ATOM    138  CA  THR A 140     -30.441 -14.777  45.399  1.00  0.25              
ATOM    139  CA  SER A 141     -34.014 -15.939  45.972  1.00  0.21              
ATOM    140  CA  PHE A 142     -33.062 -17.023  49.379  1.00  0.16              
ATOM    141  CA  GLN A 143     -31.355 -13.608  49.843  1.00  0.23              
ATOM    142  CA  PHE A 144     -34.502 -11.696  48.842  1.00  0.24              
ATOM    143  CA  TYR A 145     -37.051 -14.023  50.482  1.00  0.18              
ATOM    144  CA  SER A 146     -39.761 -12.027  52.466  1.00  0.15              
ATOM    145  CA  LYS A 147     -42.831 -14.313  52.541  1.00  0.26              
ATOM    146  CA  GLY A 148     -44.473 -17.677  51.724  1.00  0.29              
ATOM    147  CA  VAL A 149     -42.963 -21.132  51.568  1.00  0.12              
ATOM    148  CA  TYR A 150     -39.631 -20.764  49.921  1.00  0.13              
ATOM    149  CA  TYR A 151     -38.707 -23.218  47.165  1.00  0.20              
ATOM    150  CA  ASP A 152     -36.245 -22.768  44.213  1.00  0.22              
ATOM    151  CA  GLU A 153     -35.286 -25.790  42.054  1.00  0.31              
ATOM    152  CA  SER A 154     -31.672 -24.089  41.712  1.00  0.28              
ATOM    153  CA  CYS A 155     -30.941 -24.622  45.418  1.00  0.16              
ATOM    154  CA  ASN A 156     -27.976 -26.915  45.975  1.00  0.14              
ATOM    155  CA  SER A 157     -28.265 -29.844  48.365  1.00  0.12              
ATOM    156  CA  ASP A 158     -24.596 -30.425  47.793  1.00  0.22              
ATOM    157  CA  ASN A 159     -23.481 -26.872  48.504  1.00  0.18              
ATOM    158  CA  LEU A 160     -24.226 -26.332  52.192  1.00  0.12              
ATOM    159  CA  ASN A 161     -22.837 -22.958  53.304  1.00  0.16              
ATOM    160  CA  HIS A 162     -24.947 -21.598  56.138  1.00  0.12              
ATOM    161  CA  ALA A 163     -25.672 -22.978  59.694  1.00  0.07              
ATOM    162  CA  VAL A 164     -29.169 -22.252  60.870  1.00  0.07              
ATOM    163  CA  LEU A 165     -32.027 -23.529  63.130  1.00  0.06              
ATOM    164  CA  ALA A 166     -35.040 -25.847  62.415  1.00  0.06              
ATOM    165  CA  VAL A 167     -37.587 -24.521  64.885  1.00  0.07              
ATOM    166  CA  GLY A 168     -40.687 -26.509  63.758  1.00  0.08              
ATOM    167  CA  TYR A 169     -42.567 -27.644  60.793  1.00  0.09              
ATOM    168  CA  GLY A 170     -46.099 -27.389  59.313  1.00  0.19              
ATOM    169  CA  ILE A 171     -48.147 -26.386  56.417  1.00  0.17              
ATOM    170  CA  GLN A 172     -49.230 -22.916  55.302  1.00  0.31              
ATOM    171  CA  LYS A 173     -51.935 -22.562  52.673  1.00  0.65              
ATOM    172  CA  GLY A 174     -51.412 -26.305  51.174  1.00  0.51              
ATOM    173  CA  ASN A 175     -47.757 -26.082  51.358  1.00  0.25              
ATOM    174  CA  LYS A 176     -45.686 -28.093  53.867  1.00  0.13              
ATOM    175  CA  HIS A 177     -42.660 -26.289  55.287  1.00  0.07              
ATOM    176  CA  TRP A 178     -39.886 -26.133  57.895  1.00  0.07              
ATOM    177  CA  ILE A 179     -39.782 -23.143  60.207  1.00  0.07              
ATOM    178  CA  ILE A 180     -36.172 -21.892  59.952  1.00  0.08              
ATOM    179  CA  LYS A 181     -34.610 -19.274  62.241  1.00  0.08              
ATOM    180  CA  ASN A 182     -31.754 -17.316  60.690  1.00  0.10              
ATOM    181  CA  SER A 183     -29.131 -15.191  62.464  1.00  0.11              
ATOM    182  CA  TRP A 184     -29.004 -12.233  59.905  1.00  0.12              
ATOM    183  CA  GLY A 185     -31.460 -10.093  62.305  1.00  0.12              
ATOM    184  CA  GLU A 186     -35.013  -9.069  62.068  1.00  0.12              
ATOM    185  CA  ASN A 187     -34.692  -7.025  58.914  1.00  0.24              
ATOM    186  CA  TRP A 188     -33.887 -10.358  56.918  1.00  0.15              
ATOM    187  CA  GLY A 189     -36.852 -12.433  55.740  1.00  0.12              
ATOM    188  CA  ASN A 190     -39.952 -12.645  57.637  1.00  0.12              
ATOM    189  CA  LYS A 191     -38.765 -11.024  60.838  1.00  0.14              
ATOM    190  CA  GLY A 192     -35.736 -13.235  60.937  1.00  0.09              
ATOM    191  CA  TYR A 193     -37.296 -16.436  59.730  1.00  0.10              
ATOM    192  CA  ILE A 194     -37.902 -18.424  56.607  1.00  0.12              
ATOM    193  CA  LEU A 195     -40.506 -21.113  55.801  1.00  0.08              
ATOM    194  CA  MET A 196     -38.642 -23.655  53.684  1.00  0.08              
ATOM    195  CA  ALA A 197     -40.066 -26.413  51.504  1.00  0.09              
ATOM    196  CA  ARG A 198     -40.865 -29.696  53.461  1.00  0.10              
ATOM    197  CA  ASN A 199     -40.851 -33.053  51.561  1.00  0.16              
ATOM    198  CA  LYS A 200     -39.876 -31.475  48.291  1.00  0.15              
ATOM    199  CA  ASN A 201     -36.767 -33.650  47.710  1.00  0.19              
ATOM    200  CA  ASN A 202     -34.506 -32.350  50.542  1.00  0.12              
ATOM    201  CA  ALA A 203     -34.749 -28.666  49.493  1.00  0.11              
ATOM    202  CA  CYS A 204     -31.402 -26.927  49.808  1.00  0.07              
ATOM    203  CA  GLY A 205     -29.829 -29.904  51.638  1.00  0.07              
ATOM    204  CA  ILE A 206     -32.008 -29.090  54.715  1.00  0.07              
ATOM    205  CA  ALA A 207     -31.658 -32.669  56.032  1.00  0.08              
ATOM    206  CA  ASN A 208     -28.056 -33.356  54.985  1.00  0.09              
ATOM    207  CA  LEU A 209     -26.170 -31.924  57.961  1.00  0.10              
ATOM    208  CA  ALA A 210     -28.500 -31.851  61.010  1.00  0.09              
ATOM    209  CA  SER A 211     -27.622 -32.488  64.633  1.00  0.09              
ATOM    210  CA  PHE A 212     -28.701 -31.628  68.113  1.00  0.10              
ATOM    211  CA  PRO A 213     -27.213 -31.934  71.655  1.00  0.09              
ATOM    212  CA  LYS A 214     -28.252 -34.422  74.337  1.00  0.12              
ATOM    213  CA  MET A 215     -28.513 -33.480  77.976  1.00  0.16              
ENDMDL
MODEL       14
ATOM      1  CA  ASP A   3     -48.861 -32.640  61.728  1.00  0.45              
ATOM      2  CA  SER A   4     -47.499 -29.271  62.790  1.00  0.20              
ATOM      3  CA  VAL A   5     -45.314 -28.017  65.629  1.00  0.15              
ATOM      4  CA  ASP A   6     -43.987 -24.490  66.177  1.00  0.13              
ATOM      5  CA  TYR A   7     -41.639 -24.366  69.186  1.00  0.11              
ATOM      6  CA  ARG A   8     -41.802 -20.564  69.148  1.00  0.14              
ATOM      7  CA  LYS A   9     -45.431 -20.859  70.371  1.00  0.25              
ATOM      8  CA  LYS A  10     -44.086 -23.170  73.085  1.00  0.21              
ATOM      9  CA  GLY A  11     -41.542 -20.759  74.285  1.00  0.18              
ATOM     10  CA  TYR A  12     -38.449 -22.832  73.291  1.00  0.11              
ATOM     11  CA  VAL A  13     -37.022 -20.209  71.044  1.00  0.14              
ATOM     12  CA  THR A  14     -35.150 -17.050  72.029  1.00  0.18              
ATOM     13  CA  PRO A  15     -35.535 -13.890  69.887  1.00  0.25              
ATOM     14  CA  VAL A  16     -33.793 -13.524  66.507  1.00  0.16              
ATOM     15  CA  LYS A  17     -30.128 -12.536  66.797  1.00  0.16              
ATOM     16  CA  ASN A  18     -27.781 -10.881  64.352  1.00  0.11              
ATOM     17  CA  GLN A  19     -24.388 -12.524  63.863  1.00  0.15              
ATOM     18  CA  GLY A  20     -23.120  -9.316  62.381  1.00  0.25              
ATOM     19  CA  GLN A  21     -19.786  -9.231  60.442  1.00  0.32              
ATOM     20  CA  CYS A  22     -18.599 -12.462  62.043  1.00  0.14              
ATOM     21  CA  GLY A  23     -18.968 -15.970  60.466  1.00  0.11              
ATOM     22  CA  SER A  24     -20.481 -17.353  63.650  1.00  0.08              
ATOM     23  CA  CYS A  25     -23.529 -19.053  62.108  1.00  0.07              
ATOM     24  CA  TRP A  26     -22.322 -22.357  63.583  1.00  0.06              
ATOM     25  CA  ALA A  27     -22.289 -20.850  67.070  1.00  0.06              
ATOM     26  CA  PHE A  28     -25.728 -19.309  66.734  1.00  0.06              
ATOM     27  CA  SER A  29     -27.064 -22.558  65.267  1.00  0.06              
ATOM     28  CA  SER A  30     -25.536 -24.501  68.192  1.00  0.06              
ATOM     29  CA  VAL A  31     -26.727 -22.106  70.886  1.00  0.07              
ATOM     30  CA  GLY A  32     -30.318 -22.211  69.594  1.00  0.07              
ATOM     31  CA  ALA A  33     -30.444 -26.004  69.876  1.00  0.06              
ATOM     32  CA  LEU A  34     -29.029 -25.972  73.420  1.00  0.06              
ATOM     33  CA  GLU A  35     -31.430 -23.198  74.409  1.00  0.07              
ATOM     34  CA  GLY A  36     -34.268 -25.429  73.191  1.00  0.07              
ATOM     35  CA  GLN A  37     -33.106 -28.404  75.227  1.00  0.09              
ATOM     36  CA  LEU A  38     -32.452 -26.318  78.339  1.00  0.09              
ATOM     37  CA  LYS A  39     -36.110 -25.331  78.056  1.00  0.09              
ATOM     38  CA  LYS A  40     -37.243 -28.925  77.587  1.00  0.15              
ATOM     39  CA  LYS A  41     -35.182 -30.022  80.611  1.00  0.21              
ATOM     40  CA  THR A  42     -35.418 -27.220  83.242  1.00  0.28              
ATOM     41  CA  GLY A  43     -38.468 -25.312  82.057  1.00  0.23              
ATOM     42  CA  LYS A  44     -36.457 -22.155  81.721  1.00  0.25              
ATOM     43  CA  LEU A  45     -35.607 -20.341  78.469  1.00  0.14              
ATOM     44  CA  LEU A  46     -32.405 -18.270  78.689  1.00  0.20              
ATOM     45  CA  ASN A  47     -29.964 -16.856  76.097  1.00  0.14              
ATOM     46  CA  LEU A  48     -26.840 -19.032  75.900  1.00  0.08              
ATOM     47  CA  SER A  49     -23.471 -17.573  74.795  1.00  0.08              
ATOM     48  CA  PRO A  50     -22.452 -18.004  71.115  1.00  0.07              
ATOM     49  CA  GLN A  51     -19.395 -15.855  71.946  1.00  0.07              
ATOM     50  CA  ASN A  52     -18.237 -18.432  74.537  1.00  0.08              
ATOM     51  CA  LEU A  53     -18.219 -20.876  71.632  1.00  0.07              
ATOM     52  CA  VAL A  54     -16.529 -18.489  69.161  1.00  0.07              
ATOM     53  CA  ASP A  55     -13.671 -17.688  71.640  1.00  0.10              
ATOM     54  CA  CYS A  56     -13.325 -21.195  73.121  1.00  0.11              
ATOM     55  CA  VAL A  57     -13.821 -23.866  70.437  1.00  0.11              
ATOM     56  CA  SER A  58     -10.284 -24.408  69.096  1.00  0.19              
ATOM     57  CA  GLU A  59     -11.480 -27.071  66.744  1.00  0.19              
ATOM     58  CA  ASN A  60     -13.555 -24.343  65.066  1.00  0.14              
ATOM     59  CA  ASP A  61     -12.314 -21.074  63.653  1.00  0.12              
ATOM     60  CA  GLY A  62     -14.345 -18.454  65.365  1.00  0.11              
ATOM     61  CA  CYS A  63     -15.420 -15.853  62.863  1.00  0.11              
ATOM     62  CA  GLY A  64     -13.786 -18.016  60.109  1.00  0.14              
ATOM     63  CA  GLY A  65     -16.374 -20.805  60.292  1.00  0.13              
ATOM     64  CA  GLY A  66     -17.009 -24.093  62.057  1.00  0.14              
ATOM     65  CA  TYR A  67     -19.238 -26.885  62.871  1.00  0.10              
ATOM     66  CA  MET A  68     -22.086 -27.328  65.381  1.00  0.08              
ATOM     67  CA  THR A  69     -20.827 -30.846  66.262  1.00  0.09              
ATOM     68  CA  ASN A  70     -17.467 -29.436  67.421  1.00  0.10              
ATOM     69  CA  ALA A  71     -19.427 -26.874  69.440  1.00  0.08              
ATOM     70  CA  PHE A  72     -21.457 -29.495  71.284  1.00  0.08              
ATOM     71  CA  GLN A  73     -18.310 -31.492  72.133  1.00  0.10              
ATOM     72  CA  TYR A  74     -16.661 -28.375  73.557  1.00  0.09              
ATOM     73  CA  VAL A  75     -19.728 -27.822  75.752  1.00  0.08              
ATOM     74  CA  GLN A  76     -19.692 -31.478  76.793  1.00  0.09              
ATOM     75  CA  LYS A  77     -15.996 -31.570  77.706  1.00  0.14              
ATOM     76  CA  ASN A  78     -16.018 -28.077  79.178  1.00  0.15              
ATOM     77  CA  ARG A  79     -19.045 -29.391  81.151  1.00  0.12              
ATOM     78  CA  GLY A  80     -20.955 -26.125  80.613  1.00  0.10              
ATOM     79  CA  ILE A  81     -21.587 -23.100  78.515  1.00  0.10              
ATOM     80  CA  ASP A  82     -22.114 -19.636  79.937  1.00  0.08              
ATOM     81  CA  SER A  83     -25.208 -17.512  79.484  1.00  0.08              
ATOM     82  CA  GLU A  84     -25.358 -14.498  77.231  1.00  0.09              
ATOM     83  CA  ASP A  85     -25.119 -12.204  80.309  1.00  0.17              
ATOM     84  CA  ALA A  86     -22.018 -13.925  81.668  1.00  0.14              
ATOM     85  CA  TYR A  87     -20.481 -13.888  78.352  1.00  0.12              
ATOM     86  CA  PRO A  88     -21.732 -11.079  75.899  1.00  0.17              
ATOM     87  CA  TYR A  89     -21.555 -11.402  72.208  1.00  0.16              
ATOM     88  CA  VAL A  90     -19.124  -8.830  70.633  1.00  0.26              
ATOM     89  CA  GLY A  91     -18.830 -10.395  67.096  1.00  0.19              
ATOM     90  CA  GLN A  92     -15.057 -10.600  67.235  1.00  0.22              
ATOM     91  CA  GLU A  93     -12.741 -13.448  68.205  1.00  0.18              
ATOM     92  CA  GLU A  94     -11.188 -12.982  71.656  1.00  0.32              
ATOM     93  CA  SER A  95      -9.296 -15.170  74.053  1.00  0.32              
ATOM     94  CA  CYS A  96     -11.408 -17.830  75.806  1.00  0.17              
ATOM     95  CA  MET A  97     -12.829 -16.326  79.089  1.00  0.30              
ATOM     96  CA  TYR A  98     -15.216 -19.085  80.331  1.00  0.22              
ATOM     97  CA  ASN A  99     -16.474 -18.298  83.749  1.00  0.24              
ATOM     98  CA  PRO A 100     -17.914 -21.288  85.535  1.00  0.24              
ATOM     99  CA  THR A 101     -20.121 -19.109  87.777  1.00  0.29              
ATOM    100  CA  GLY A 102     -21.875 -17.949  84.585  1.00  0.15              
ATOM    101  CA  LYS A 103     -22.715 -21.627  83.527  1.00  0.11              
ATOM    102  CA  ALA A 104     -26.246 -21.788  82.352  1.00  0.12              
ATOM    103  CA  ALA A 105     -26.191 -25.140  80.576  1.00  0.15              
ATOM    104  CA  LYS A 106     -24.337 -28.440  79.971  1.00  0.12              
ATOM    105  CA  CYS A 107     -24.200 -31.009  77.214  1.00  0.10              
ATOM    106  CA  ARG A 108     -23.777 -34.797  77.139  1.00  0.11              
ATOM    107  CA  GLY A 109     -23.347 -35.291  73.529  1.00  0.11              
ATOM    108  CA  TYR A 110     -25.035 -34.828  70.124  1.00  0.10              
ATOM    109  CA  ARG A 111     -27.036 -36.992  67.719  1.00  0.17              
ATOM    110  CA  GLU A 112     -26.866 -36.646  63.979  1.00  0.14              
ATOM    111  CA  ILE A 113     -29.902 -37.176  61.728  1.00  0.14              
ATOM    112  CA  PRO A 114     -29.428 -39.580  58.786  1.00  0.18              
ATOM    113  CA  GLU A 115     -28.206 -37.725  55.688  1.00  0.15              
ATOM    114  CA  GLY A 116     -30.979 -36.486  53.474  1.00  0.11              
ATOM    115  CA  ASN A 117     -33.653 -38.109  55.653  1.00  0.13              
ATOM    116  CA  GLU A 118     -36.403 -35.486  56.149  1.00  0.11              
ATOM    117  CA  LYS A 119     -38.641 -38.030  57.885  1.00  0.14              
ATOM    118  CA  ALA A 120     -35.958 -38.444  60.485  1.00  0.13              
ATOM    119  CA  LEU A 121     -35.581 -34.679  60.779  1.00  0.10              
ATOM    120  CA  LYS A 122     -39.344 -34.492  61.366  1.00  0.11              
ATOM    121  CA  ARG A 123     -39.383 -37.263  63.982  1.00  0.13              
ATOM    122  CA  ALA A 124     -36.567 -35.483  65.752  1.00  0.11              
ATOM    123  CA  VAL A 125     -38.165 -32.018  65.762  1.00  0.09              
ATOM    124  CA  ALA A 126     -41.491 -33.331  67.139  1.00  0.13              
ATOM    125  CA  ARG A 127     -39.655 -35.238  69.938  1.00  0.17              
ATOM    126  CA  VAL A 128     -36.558 -33.329  70.915  1.00  0.15              
ATOM    127  CA  GLY A 129     -37.370 -29.827  69.724  1.00  0.10              
ATOM    128  CA  PRO A 130     -35.269 -27.340  67.629  1.00  0.06              
ATOM    129  CA  VAL A 131     -32.508 -29.032  65.606  1.00  0.07              
ATOM    130  CA  SER A 132     -29.391 -27.453  64.118  1.00  0.05              
ATOM    131  CA  VAL A 133     -29.235 -27.666  60.330  1.00  0.07              
ATOM    132  CA  ALA A 134     -27.014 -26.574  57.491  1.00  0.08              
ATOM    133  CA  ILE A 135     -28.495 -25.434  54.169  1.00  0.08              
ATOM    134  CA  ASP A 136     -27.437 -23.725  50.948  1.00  0.08              
ATOM    135  CA  ALA A 137     -28.224 -20.028  51.478  1.00  0.16              
ATOM    136  CA  SER A 138     -26.288 -18.748  48.375  1.00  0.25              
ATOM    137  CA  LEU A 139     -29.239 -18.269  45.976  1.00  0.20              
ATOM    138  CA  THR A 140     -30.373 -14.682  45.542  1.00  0.25              
ATOM    139  CA  SER A 141     -33.954 -15.853  46.063  1.00  0.21              
ATOM    140  CA  PHE A 142     -33.019 -16.958  49.491  1.00  0.16              
ATOM    141  CA  GLN A 143     -31.326 -13.556  49.996  1.00  0.23              
ATOM    142  CA  PHE A 144     -34.462 -11.628  49.010  1.00  0.24              
ATOM    143  CA  TYR A 145     -37.027 -13.971  50.589  1.00  0.18              
ATOM    144  CA  SER A 146     -39.773 -12.019  52.528  1.00  0.15              
ATOM    145  CA  LYS A 147     -42.828 -14.323  52.581  1.00  0.26              
ATOM    146  CA  GLY A 148     -44.445 -17.682  51.706  1.00  0.29              
ATOM    147  CA  VAL A 149     -42.911 -21.131  51.541  1.00  0.12              
ATOM    148  CA  TYR A 150     -39.547 -20.730  49.940  1.00  0.13              
ATOM    149  CA  TYR A 151     -38.573 -23.158  47.183  1.00  0.20              
ATOM    150  CA  ASP A 152     -36.120 -22.675  44.248  1.00  0.22              
ATOM    151  CA  GLU A 153     -35.137 -25.654  42.054  1.00  0.31              
ATOM    152  CA  SER A 154     -31.546 -23.981  41.757  1.00  0.28              
ATOM    153  CA  CYS A 155     -30.838 -24.566  45.459  1.00  0.16              
ATOM    154  CA  ASN A 156     -27.892 -26.887  46.012  1.00  0.14              
ATOM    155  CA  SER A 157     -28.202 -29.827  48.386  1.00  0.12              
ATOM    156  CA  ASP A 158     -24.522 -30.401  47.842  1.00  0.22              
ATOM    157  CA  ASN A 159     -23.417 -26.848  48.569  1.00  0.18              
ATOM    158  CA  LEU A 160     -24.199 -26.326  52.250  1.00  0.12              
ATOM    159  CA  ASN A 161     -22.819 -22.951  53.370  1.00  0.16              
ATOM    160  CA  HIS A 162     -24.963 -21.603  56.186  1.00  0.12              
ATOM    161  CA  ALA A 163     -25.709 -22.992  59.717  1.00  0.07              
ATOM    162  CA  VAL A 164     -29.212 -22.266  60.892  1.00  0.07              
ATOM    163  CA  LEU A 165     -32.064 -23.548  63.161  1.00  0.06              
ATOM    164  CA  ALA A 166     -35.066 -25.863  62.429  1.00  0.06              
ATOM    165  CA  VAL A 167     -37.628 -24.547  64.893  1.00  0.07              
ATOM    166  CA  GLY A 168     -40.713 -26.524  63.745  1.00  0.08              
ATOM    167  CA  TYR A 169     -42.587 -27.651  60.748  1.00  0.09              
ATOM    168  CA  GLY A 170     -46.098 -27.394  59.257  1.00  0.19              
ATOM    169  CA  ILE A 171     -48.110 -26.419  56.307  1.00  0.17              
ATOM    170  CA  GLN A 172     -49.206 -22.977  55.137  1.00  0.31              
ATOM    171  CA  LYS A 173     -51.838 -22.655  52.441  1.00  0.65              
ATOM    172  CA  GLY A 174     -51.328 -26.372  51.052  1.00  0.51              
ATOM    173  CA  ASN A 175     -47.645 -26.142  51.246  1.00  0.25              
ATOM    174  CA  LYS A 176     -45.609 -28.133  53.795  1.00  0.13              
ATOM    175  CA  HIS A 177     -42.612 -26.305  55.238  1.00  0.07              
ATOM    176  CA  TRP A 178     -39.873 -26.145  57.878  1.00  0.07              
ATOM    177  CA  ILE A 179     -39.802 -23.159  60.201  1.00  0.07              
ATOM    178  CA  ILE A 180     -36.194 -21.903  59.976  1.00  0.08              
ATOM    179  CA  LYS A 181     -34.655 -19.295  62.289  1.00  0.08              
ATOM    180  CA  ASN A 182     -31.800 -17.328  60.738  1.00  0.10              
ATOM    181  CA  SER A 183     -29.170 -15.201  62.503  1.00  0.11              
ATOM    182  CA  TRP A 184     -29.100 -12.229  59.988  1.00  0.12              
ATOM    183  CA  GLY A 185     -31.502 -10.101  62.370  1.00  0.12              
ATOM    184  CA  GLU A 186     -35.083  -9.109  62.200  1.00  0.12              
ATOM    185  CA  ASN A 187     -34.790  -7.019  59.070  1.00  0.24              
ATOM    186  CA  TRP A 188     -33.988 -10.310  57.067  1.00  0.15              
ATOM    187  CA  GLY A 189     -36.883 -12.423  55.806  1.00  0.12              
ATOM    188  CA  ASN A 190     -40.003 -12.653  57.714  1.00  0.12              
ATOM    189  CA  LYS A 191     -38.832 -11.062  60.938  1.00  0.14              
ATOM    190  CA  GLY A 192     -35.775 -13.250  60.995  1.00  0.09              
ATOM    191  CA  TYR A 193     -37.353 -16.455  59.796  1.00  0.10              
ATOM    192  CA  ILE A 194     -37.923 -18.420  56.648  1.00  0.12              
ATOM    193  CA  LEU A 195     -40.495 -21.121  55.796  1.00  0.08              
ATOM    194  CA  MET A 196     -38.597 -23.646  53.690  1.00  0.08              
ATOM    195  CA  ALA A 197     -40.006 -26.401  51.487  1.00  0.09              
ATOM    196  CA  ARG A 198     -40.774 -29.692  53.412  1.00  0.10              
ATOM    197  CA  ASN A 199     -40.777 -33.039  51.501  1.00  0.16              
ATOM    198  CA  LYS A 200     -39.786 -31.451  48.235  1.00  0.15              
ATOM    199  CA  ASN A 201     -36.684 -33.629  47.661  1.00  0.19              
ATOM    200  CA  ASN A 202     -34.442 -32.344  50.515  1.00  0.12              
ATOM    201  CA  ALA A 203     -34.696 -28.660  49.474  1.00  0.11              
ATOM    202  CA  CYS A 204     -31.344 -26.917  49.817  1.00  0.07              
ATOM    203  CA  GLY A 205     -29.796 -29.901  51.646  1.00  0.07              
ATOM    204  CA  ILE A 206     -31.987 -29.096  54.711  1.00  0.07              
ATOM    205  CA  ALA A 207     -31.652 -32.672  56.034  1.00  0.08              
ATOM    206  CA  ASN A 208     -28.043 -33.364  55.009  1.00  0.09              
ATOM    207  CA  LEU A 209     -26.184 -31.941  58.005  1.00  0.10              
ATOM    208  CA  ALA A 210     -28.522 -31.865  61.036  1.00  0.09              
ATOM    209  CA  SER A 211     -27.666 -32.506  64.667  1.00  0.09              
ATOM    210  CA  PHE A 212     -28.748 -31.640  68.157  1.00  0.10              
ATOM    211  CA  PRO A 213     -27.249 -31.933  71.691  1.00  0.09              
ATOM    212  CA  LYS A 214     -28.283 -34.396  74.403  1.00  0.12              
ATOM    213  CA  MET A 215     -28.526 -33.429  78.041  1.00  0.16              
ENDMDL
MODEL       15
ATOM      1  CA  ASP A   3     -48.864 -32.649  61.634  1.00  0.45              
ATOM      2  CA  SER A   4     -47.520 -29.274  62.715  1.00  0.20              
ATOM      3  CA  VAL A   5     -45.361 -28.030  65.572  1.00  0.15              
ATOM      4  CA  ASP A   6     -44.022 -24.522  66.169  1.00  0.13              
ATOM      5  CA  TYR A   7     -41.693 -24.419  69.186  1.00  0.11              
ATOM      6  CA  ARG A   8     -41.866 -20.616  69.173  1.00  0.14              
ATOM      7  CA  LYS A   9     -45.488 -20.932  70.390  1.00  0.25              
ATOM      8  CA  LYS A  10     -44.126 -23.242  73.098  1.00  0.21              
ATOM      9  CA  GLY A  11     -41.581 -20.798  74.300  1.00  0.18              
ATOM     10  CA  TYR A  12     -38.500 -22.874  73.313  1.00  0.11              
ATOM     11  CA  VAL A  13     -37.073 -20.232  71.066  1.00  0.14              
ATOM     12  CA  THR A  14     -35.193 -17.082  72.065  1.00  0.18              
ATOM     13  CA  PRO A  15     -35.571 -13.906  69.945  1.00  0.25              
ATOM     14  CA  VAL A  16     -33.811 -13.562  66.575  1.00  0.16              
ATOM     15  CA  LYS A  17     -30.150 -12.565  66.859  1.00  0.16              
ATOM     16  CA  ASN A  18     -27.815 -10.901  64.403  1.00  0.11              
ATOM     17  CA  GLN A  19     -24.429 -12.545  63.872  1.00  0.15              
ATOM     18  CA  GLY A  20     -23.154  -9.340  62.365  1.00  0.25              
ATOM     19  CA  GLN A  21     -19.870  -9.292  60.369  1.00  0.32              
ATOM     20  CA  CYS A  22     -18.647 -12.504  61.977  1.00  0.14              
ATOM     21  CA  GLY A  23     -19.012 -16.007  60.434  1.00  0.11              
ATOM     22  CA  SER A  24     -20.509 -17.378  63.632  1.00  0.08              
ATOM     23  CA  CYS A  25     -23.574 -19.076  62.121  1.00  0.07              
ATOM     24  CA  TRP A  26     -22.372 -22.392  63.587  1.00  0.06              
ATOM     25  CA  ALA A  27     -22.311 -20.868  67.068  1.00  0.06              
ATOM     26  CA  PHE A  28     -25.760 -19.329  66.747  1.00  0.06              
ATOM     27  CA  SER A  29     -27.095 -22.574  65.285  1.00  0.06              
ATOM     28  CA  SER A  30     -25.562 -24.513  68.209  1.00  0.06              
ATOM     29  CA  VAL A  31     -26.749 -22.111  70.900  1.00  0.07              
ATOM     30  CA  GLY A  32     -30.337 -22.216  69.609  1.00  0.07              
ATOM     31  CA  ALA A  33     -30.470 -26.009  69.896  1.00  0.06              
ATOM     32  CA  LEU A  34     -29.054 -25.969  73.442  1.00  0.06              
ATOM     33  CA  GLU A  35     -31.456 -23.192  74.427  1.00  0.07              
ATOM     34  CA  GLY A  36     -34.285 -25.429  73.210  1.00  0.07              
ATOM     35  CA  GLN A  37     -33.129 -28.396  75.264  1.00  0.09              
ATOM     36  CA  LEU A  38     -32.462 -26.299  78.366  1.00  0.09              
ATOM     37  CA  LYS A  39     -36.121 -25.308  78.091  1.00  0.09              
ATOM     38  CA  LYS A  40     -37.258 -28.904  77.641  1.00  0.15              
ATOM     39  CA  LYS A  41     -35.191 -29.984  80.667  1.00  0.21              
ATOM     40  CA  THR A  42     -35.412 -27.175  83.279  1.00  0.28              
ATOM     41  CA  GLY A  43     -38.467 -25.282  82.086  1.00  0.23              
ATOM     42  CA  LYS A  44     -36.453 -22.112  81.741  1.00  0.25              
ATOM     43  CA  LEU A  45     -35.604 -20.319  78.479  1.00  0.14              
ATOM     44  CA  LEU A  46     -32.392 -18.262  78.691  1.00  0.20              
ATOM     45  CA  ASN A  47     -29.951 -16.842  76.103  1.00  0.14              
ATOM     46  CA  LEU A  48     -26.822 -19.008  75.889  1.00  0.08              
ATOM     47  CA  SER A  49     -23.457 -17.562  74.767  1.00  0.08              
ATOM     48  CA  PRO A  50     -22.448 -18.007  71.086  1.00  0.07              
ATOM     49  CA  GLN A  51     -19.381 -15.863  71.879  1.00  0.07              
ATOM     50  CA  ASN A  52     -18.214 -18.431  74.476  1.00  0.08              
ATOM     51  CA  LEU A  53     -18.218 -20.889  71.585  1.00  0.07              
ATOM     52  CA  VAL A  54     -16.539 -18.518  69.095  1.00  0.07              
ATOM     53  CA  ASP A  55     -13.662 -17.715  71.542  1.00  0.10              
ATOM     54  CA  CYS A  56     -13.317 -21.216  73.040  1.00  0.11              
ATOM     55  CA  VAL A  57     -13.838 -23.900  70.378  1.00  0.11              
ATOM     56  CA  SER A  58     -10.309 -24.459  69.027  1.00  0.19              
ATOM     57  CA  GLU A  59     -11.534 -27.135  66.677  1.00  0.19              
ATOM     58  CA  ASN A  60     -13.598 -24.398  65.004  1.00  0.14              
ATOM     59  CA  ASP A  61     -12.361 -21.136  63.570  1.00  0.12              
ATOM     60  CA  GLY A  62     -14.366 -18.489  65.307  1.00  0.11              
ATOM     61  CA  CYS A  63     -15.459 -15.902  62.786  1.00  0.11              
ATOM     62  CA  GLY A  64     -13.833 -18.063  60.050  1.00  0.14              
ATOM     63  CA  GLY A  65     -16.423 -20.847  60.258  1.00  0.13              
ATOM     64  CA  GLY A  66     -17.054 -24.130  62.033  1.00  0.14              
ATOM     65  CA  TYR A  67     -19.308 -26.939  62.872  1.00  0.10              
ATOM     66  CA  MET A  68     -22.138 -27.357  65.397  1.00  0.08              
ATOM     67  CA  THR A  69     -20.878 -30.873  66.281  1.00  0.09              
ATOM     68  CA  ASN A  70     -17.513 -29.470  67.421  1.00  0.10              
ATOM     69  CA  ALA A  71     -19.451 -26.891  69.438  1.00  0.08              
ATOM     70  CA  PHE A  72     -21.492 -29.504  71.302  1.00  0.08              
ATOM     71  CA  GLN A  73     -18.342 -31.503  72.146  1.00  0.10              
ATOM     72  CA  TYR A  74     -16.681 -28.385  73.543  1.00  0.09              
ATOM     73  CA  VAL A  75     -19.733 -27.809  75.749  1.00  0.08              
ATOM     74  CA  GLN A  76     -19.705 -31.458  76.810  1.00  0.09              
ATOM     75  CA  LYS A  77     -16.006 -31.556  77.708  1.00  0.14              
ATOM     76  CA  ASN A  78     -16.010 -28.056  79.159  1.00  0.15              
ATOM     77  CA  ARG A  79     -19.029 -29.341  81.152  1.00  0.12              
ATOM     78  CA  GLY A  80     -20.941 -26.094  80.607  1.00  0.10              
ATOM     79  CA  ILE A  81     -21.563 -23.065  78.493  1.00  0.10              
ATOM     80  CA  ASP A  82     -22.072 -19.592  79.897  1.00  0.08              
ATOM     81  CA  SER A  83     -25.173 -17.473  79.458  1.00  0.08              
ATOM     82  CA  GLU A  84     -25.327 -14.467  77.180  1.00  0.09              
ATOM     83  CA  ASP A  85     -25.066 -12.155  80.243  1.00  0.17              
ATOM     84  CA  ALA A  86     -21.971 -13.882  81.609  1.00  0.14              
ATOM     85  CA  TYR A  87     -20.433 -13.854  78.252  1.00  0.12              
ATOM     86  CA  PRO A  88     -21.706 -11.060  75.820  1.00  0.17              
ATOM     87  CA  TYR A  89     -21.512 -11.402  72.110  1.00  0.16              
ATOM     88  CA  VAL A  90     -19.075  -8.847  70.552  1.00  0.26              
ATOM     89  CA  GLY A  91     -18.818 -10.409  67.034  1.00  0.19              
ATOM     90  CA  GLN A  92     -15.043 -10.639  67.112  1.00  0.22              
ATOM     91  CA  GLU A  93     -12.737 -13.500  68.067  1.00  0.18              
ATOM     92  CA  GLU A  94     -11.134 -13.038  71.491  1.00  0.32              
ATOM     93  CA  SER A  95      -9.245 -15.222  73.908  1.00  0.32              
ATOM     94  CA  CYS A  96     -11.361 -17.849  75.689  1.00  0.17              
ATOM     95  CA  MET A  97     -12.760 -16.304  78.940  1.00  0.30              
ATOM     96  CA  TYR A  98     -15.142 -19.038  80.206  1.00  0.22              
ATOM     97  CA  ASN A  99     -16.396 -18.231  83.642  1.00  0.24              
ATOM     98  CA  PRO A 100     -17.830 -21.219  85.457  1.00  0.24              
ATOM     99  CA  THR A 101     -20.007 -19.024  87.708  1.00  0.29              
ATOM    100  CA  GLY A 102     -21.815 -17.898  84.546  1.00  0.15              
ATOM    101  CA  LYS A 103     -22.647 -21.556  83.500  1.00  0.11              
ATOM    102  CA  ALA A 104     -26.201 -21.737  82.353  1.00  0.12              
ATOM    103  CA  ALA A 105     -26.173 -25.092  80.583  1.00  0.15              
ATOM    104  CA  LYS A 106     -24.326 -28.384  79.985  1.00  0.12              
ATOM    105  CA  CYS A 107     -24.210 -30.976  77.242  1.00  0.10              
ATOM    106  CA  ARG A 108     -23.799 -34.757  77.193  1.00  0.11              
ATOM    107  CA  GLY A 109     -23.373 -35.284  73.563  1.00  0.11              
ATOM    108  CA  TYR A 110     -25.095 -34.843  70.186  1.00  0.10              
ATOM    109  CA  ARG A 111     -27.103 -37.004  67.784  1.00  0.17              
ATOM    110  CA  GLU A 112     -26.925 -36.670  64.036  1.00  0.14              
ATOM    111  CA  ILE A 113     -29.934 -37.193  61.752  1.00  0.14              
ATOM    112  CA  PRO A 114     -29.444 -39.589  58.806  1.00  0.18              
ATOM    113  CA  GLU A 115     -28.205 -37.733  55.720  1.00  0.15              
ATOM    114  CA  GLY A 116     -30.968 -36.491  53.483  1.00  0.11              
ATOM    115  CA  ASN A 117     -33.650 -38.108  55.652  1.00  0.13              
ATOM    116  CA  GLU A 118     -36.395 -35.479  56.139  1.00  0.11              
ATOM    117  CA  LYS A 119     -38.650 -38.017  57.860  1.00  0.14              
ATOM    118  CA  ALA A 120     -35.977 -38.445  60.476  1.00  0.13              
ATOM    119  CA  LEU A 121     -35.598 -34.682  60.777  1.00  0.10              
ATOM    120  CA  LYS A 122     -39.363 -34.490  61.352  1.00  0.11              
ATOM    121  CA  ARG A 123     -39.421 -37.267  63.960  1.00  0.13              
ATOM    122  CA  ALA A 124     -36.597 -35.491  65.750  1.00  0.11              
ATOM    123  CA  VAL A 125     -38.198 -32.026  65.765  1.00  0.09              
ATOM    124  CA  ALA A 126     -41.524 -33.339  67.127  1.00  0.13              
ATOM    125  CA  ARG A 127     -39.716 -35.250  69.925  1.00  0.17              
ATOM    126  CA  VAL A 128     -36.609 -33.347  70.924  1.00  0.15              
ATOM    127  CA  GLY A 129     -37.399 -29.838  69.734  1.00  0.10              
ATOM    128  CA  PRO A 130     -35.305 -27.348  67.650  1.00  0.06              
ATOM    129  CA  VAL A 131     -32.543 -29.045  65.633  1.00  0.07              
ATOM    130  CA  SER A 132     -29.424 -27.468  64.140  1.00  0.05              
ATOM    131  CA  VAL A 133     -29.264 -27.684  60.354  1.00  0.07              
ATOM    132  CA  ALA A 134     -27.030 -26.591  57.517  1.00  0.08              
ATOM    133  CA  ILE A 135     -28.481 -25.435  54.196  1.00  0.08              
ATOM    134  CA  ASP A 136     -27.399 -23.708  50.994  1.00  0.08              
ATOM    135  CA  ALA A 137     -28.214 -20.021  51.526  1.00  0.16              
ATOM    136  CA  SER A 138     -26.247 -18.704  48.468  1.00  0.25              
ATOM    137  CA  LEU A 139     -29.179 -18.176  46.079  1.00  0.20              
ATOM    138  CA  THR A 140     -30.305 -14.587  45.686  1.00  0.25              
ATOM    139  CA  SER A 141     -33.894 -15.766  46.154  1.00  0.21              
ATOM    140  CA  PHE A 142     -32.976 -16.892  49.602  1.00  0.16              
ATOM    141  CA  GLN A 143     -31.297 -13.504  50.149  1.00  0.23              
ATOM    142  CA  PHE A 144     -34.422 -11.560  49.179  1.00  0.24              
ATOM    143  CA  TYR A 145     -37.003 -13.919  50.697  1.00  0.18              
ATOM    144  CA  SER A 146     -39.784 -12.011  52.590  1.00  0.15              
ATOM    145  CA  LYS A 147     -42.825 -14.334  52.621  1.00  0.26              
ATOM    146  CA  GLY A 148     -44.417 -17.686  51.689  1.00  0.29              
ATOM    147  CA  VAL A 149     -42.858 -21.129  51.514  1.00  0.12              
ATOM    148  CA  TYR A 150     -39.463 -20.695  49.958  1.00  0.13              
ATOM    149  CA  TYR A 151     -38.439 -23.098  47.201  1.00  0.20              
ATOM    150  CA  ASP A 152     -35.995 -22.582  44.283  1.00  0.22              
ATOM    151  CA  GLU A 153     -34.988 -25.519  42.055  1.00  0.31              
ATOM    152  CA  SER A 154     -31.421 -23.872  41.801  1.00  0.28              
ATOM    153  CA  CYS A 155     -30.736 -24.511  45.499  1.00  0.16              
ATOM    154  CA  ASN A 156     -27.808 -26.858  46.049  1.00  0.14              
ATOM    155  CA  SER A 157     -28.140 -29.810  48.407  1.00  0.12              
ATOM    156  CA  ASP A 158     -24.447 -30.377  47.891  1.00  0.22              
ATOM    157  CA  ASN A 159     -23.352 -26.824  48.634  1.00  0.18              
ATOM    158  CA  LEU A 160     -24.171 -26.320  52.307  1.00  0.12              
ATOM    159  CA  ASN A 161     -22.800 -22.944  53.435  1.00  0.16              
ATOM    160  CA  HIS A 162     -24.978 -21.609  56.234  1.00  0.12              
ATOM    161  CA  ALA A 163     -25.745 -23.007  59.740  1.00  0.07              
ATOM    162  CA  VAL A 164     -29.255 -22.280  60.914  1.00  0.07              
ATOM    163  CA  LEU A 165     -32.102 -23.567  63.192  1.00  0.06              
ATOM    164  CA  ALA A 166     -35.091 -25.879  62.442  1.00  0.06              
ATOM    165  CA  VAL A 167     -37.669 -24.572  64.900  1.00  0.07              
ATOM    166  CA  GLY A 168     -40.739 -26.539  63.731  1.00  0.08              
ATOM    167  CA  TYR A 169     -42.607 -27.658  60.702  1.00  0.09              
ATOM    168  CA  GLY A 170     -46.098 -27.399  59.200  1.00  0.19              
ATOM    169  CA  ILE A 171     -48.072 -26.452  56.197  1.00  0.17              
ATOM    170  CA  GLN A 172     -49.183 -23.038  54.972  1.00  0.31              
ATOM    171  CA  LYS A 173     -51.741 -22.747  52.208  1.00  0.65              
ATOM    172  CA  GLY A 174     -51.243 -26.440  50.930  1.00  0.51              
ATOM    173  CA  ASN A 175     -47.532 -26.201  51.135  1.00  0.25              
ATOM    174  CA  LYS A 176     -45.533 -28.172  53.723  1.00  0.13              
ATOM    175  CA  HIS A 177     -42.564 -26.322  55.189  1.00  0.07              
ATOM    176  CA  TRP A 178     -39.860 -26.158  57.860  1.00  0.07              
ATOM    177  CA  ILE A 179     -39.822 -23.176  60.195  1.00  0.07              
ATOM    178  CA  ILE A 180     -36.216 -21.914  60.001  1.00  0.08              
ATOM    179  CA  LYS A 181     -34.699 -19.315  62.338  1.00  0.08              
ATOM    180  CA  ASN A 182     -31.845 -17.341  60.785  1.00  0.10              
ATOM    181  CA  SER A 183     -29.210 -15.211  62.542  1.00  0.11              
ATOM    182  CA  TRP A 184     -29.196 -12.226  60.070  1.00  0.12              
ATOM    183  CA  GLY A 185     -31.543 -10.108  62.435  1.00  0.12              
ATOM    184  CA  GLU A 186     -35.154  -9.149  62.332  1.00  0.12              
ATOM    185  CA  ASN A 187     -34.889  -7.012  59.226  1.00  0.24              
ATOM    186  CA  TRP A 188     -34.089 -10.263  57.216  1.00  0.15              
ATOM    187  CA  GLY A 189     -36.914 -12.413  55.872  1.00  0.12              
ATOM    188  CA  ASN A 190     -40.055 -12.661  57.792  1.00  0.12              
ATOM    189  CA  LYS A 191     -38.900 -11.100  61.039  1.00  0.14              
ATOM    190  CA  GLY A 192     -35.814 -13.265  61.053  1.00  0.09              
ATOM    191  CA  TYR A 193     -37.409 -16.475  59.863  1.00  0.10              
ATOM    192  CA  ILE A 194     -37.945 -18.416  56.688  1.00  0.12              
ATOM    193  CA  LEU A 195     -40.484 -21.129  55.791  1.00  0.08              
ATOM    194  CA  MET A 196     -38.552 -23.636  53.696  1.00  0.08              
ATOM    195  CA  ALA A 197     -39.946 -26.389  51.470  1.00  0.09              
ATOM    196  CA  ARG A 198     -40.684 -29.688  53.362  1.00  0.10              
ATOM    197  CA  ASN A 199     -40.702 -33.026  51.441  1.00  0.16              
ATOM    198  CA  LYS A 200     -39.697 -31.426  48.179  1.00  0.15              
ATOM    199  CA  ASN A 201     -36.600 -33.608  47.613  1.00  0.19              
ATOM    200  CA  ASN A 202     -34.378 -32.337  50.487  1.00  0.12              
ATOM    201  CA  ALA A 203     -34.643 -28.653  49.454  1.00  0.11              
ATOM    202  CA  CYS A 204     -31.286 -26.908  49.825  1.00  0.07              
ATOM    203  CA  GLY A 205     -29.763 -29.899  51.654  1.00  0.07              
ATOM    204  CA  ILE A 206     -31.966 -29.102  54.706  1.00  0.07              
ATOM    205  CA  ALA A 207     -31.646 -32.675  56.037  1.00  0.08              
ATOM    206  CA  ASN A 208     -28.031 -33.372  55.034  1.00  0.09              
ATOM    207  CA  LEU A 209     -26.198 -31.959  58.048  1.00  0.10              
ATOM    208  CA  ALA A 210     -28.544 -31.880  61.062  1.00  0.09              
ATOM    209  CA  SER A 211     -27.710 -32.523  64.700  1.00  0.09              
ATOM    210  CA  PHE A 212     -28.795 -31.651  68.202  1.00  0.10              
ATOM    211  CA  PRO A 213     -27.285 -31.932  71.728  1.00  0.09              
ATOM    212  CA  LYS A 214     -28.315 -34.370  74.468  1.00  0.12              
ATOM    213  CA  MET A 215     -28.538 -33.377  78.106  1.00  0.16              
ENDMDL
MODEL       16
ATOM      1  CA  ASP A   3     -48.866 -32.658  61.540  1.00  0.45              
ATOM      2  CA  SER A   4     -47.541 -29.278  62.640  1.00  0.20              
ATOM      3  CA  VAL A   5     -45.408 -28.043  65.514  1.00  0.15              
ATOM      4  CA  ASP A   6     -44.057 -24.554  66.160  1.00  0.13              
ATOM      5  CA  TYR A   7     -41.748 -24.471  69.186  1.00  0.11              
ATOM      6  CA  ARG A   8     -41.931 -20.669  69.198  1.00  0.14              
ATOM      7  CA  LYS A   9     -45.545 -21.005  70.410  1.00  0.25              
ATOM      8  CA  LYS A  10     -44.167 -23.314  73.110  1.00  0.21              
ATOM      9  CA  GLY A  11     -41.620 -20.837  74.314  1.00  0.18              
ATOM     10  CA  TYR A  12     -38.550 -22.916  73.335  1.00  0.11              
ATOM     11  CA  VAL A  13     -37.123 -20.255  71.089  1.00  0.14              
ATOM     12  CA  THR A  14     -35.236 -17.114  72.101  1.00  0.18              
ATOM     13  CA  PRO A  15     -35.608 -13.923  70.003  1.00  0.25              
ATOM     14  CA  VAL A  16     -33.829 -13.600  66.642  1.00  0.16              
ATOM     15  CA  LYS A  17     -30.173 -12.593  66.921  1.00  0.16              
ATOM     16  CA  ASN A  18     -27.848 -10.920  64.454  1.00  0.11              
ATOM     17  CA  GLN A  19     -24.470 -12.565  63.881  1.00  0.15              
ATOM     18  CA  GLY A  20     -23.188  -9.364  62.348  1.00  0.25              
ATOM     19  CA  GLN A  21     -19.953  -9.352  60.296  1.00  0.32              
ATOM     20  CA  CYS A  22     -18.694 -12.546  61.911  1.00  0.14              
ATOM     21  CA  GLY A  23     -19.055 -16.045  60.403  1.00  0.11              
ATOM     22  CA  SER A  24     -20.537 -17.402  63.615  1.00  0.08              
ATOM     23  CA  CYS A  25     -23.620 -19.099  62.134  1.00  0.07              
ATOM     24  CA  TRP A  26     -22.423 -22.426  63.590  1.00  0.06              
ATOM     25  CA  ALA A  27     -22.334 -20.886  67.067  1.00  0.06              
ATOM     26  CA  PHE A  28     -25.792 -19.350  66.760  1.00  0.06              
ATOM     27  CA  SER A  29     -27.127 -22.590  65.302  1.00  0.06              
ATOM     28  CA  SER A  30     -25.589 -24.526  68.227  1.00  0.06              
ATOM     29  CA  VAL A  31     -26.770 -22.116  70.914  1.00  0.07              
ATOM     30  CA  GLY A  32     -30.355 -22.220  69.624  1.00  0.07              
ATOM     31  CA  ALA A  33     -30.495 -26.014  69.916  1.00  0.06              
ATOM     32  CA  LEU A  34     -29.079 -25.966  73.464  1.00  0.06              
ATOM     33  CA  GLU A  35     -31.481 -23.187  74.446  1.00  0.07              
ATOM     34  CA  GLY A  36     -34.302 -25.430  73.229  1.00  0.07              
ATOM     35  CA  GLN A  37     -33.153 -28.389  75.301  1.00  0.09              
ATOM     36  CA  LEU A  38     -32.473 -26.281  78.392  1.00  0.09              
ATOM     37  CA  LYS A  39     -36.132 -25.286  78.126  1.00  0.09              
ATOM     38  CA  LYS A  40     -37.274 -28.883  77.696  1.00  0.15              
ATOM     39  CA  LYS A  41     -35.200 -29.947  80.723  1.00  0.21              
ATOM     40  CA  THR A  42     -35.406 -27.129  83.316  1.00  0.28              
ATOM     41  CA  GLY A  43     -38.465 -25.252  82.114  1.00  0.23              
ATOM     42  CA  LYS A  44     -36.450 -22.070  81.760  1.00  0.25              
ATOM     43  CA  LEU A  45     -35.601 -20.296  78.489  1.00  0.14              
ATOM     44  CA  LEU A  46     -32.378 -18.254  78.694  1.00  0.20              
ATOM     45  CA  ASN A  47     -29.938 -16.828  76.108  1.00  0.14              
ATOM     46  CA  LEU A  48     -26.804 -18.985  75.877  1.00  0.08              
ATOM     47  CA  SER A  49     -23.443 -17.550  74.738  1.00  0.08              
ATOM     48  CA  PRO A  50     -22.445 -18.010  71.057  1.00  0.07              
ATOM     49  CA  GLN A  51     -19.367 -15.871  71.812  1.00  0.07              
ATOM     50  CA  ASN A  52     -18.191 -18.429  74.415  1.00  0.08              
ATOM     51  CA  LEU A  53     -18.218 -20.903  71.537  1.00  0.07              
ATOM     52  CA  VAL A  54     -16.548 -18.546  69.030  1.00  0.07              
ATOM     53  CA  ASP A  55     -13.652 -17.743  71.445  1.00  0.10              
ATOM     54  CA  CYS A  56     -13.310 -21.237  72.960  1.00  0.11              
ATOM     55  CA  VAL A  57     -13.855 -23.933  70.319  1.00  0.11              
ATOM     56  CA  SER A  58     -10.333 -24.510  68.957  1.00  0.19              
ATOM     57  CA  GLU A  59     -11.588 -27.200  66.610  1.00  0.19              
ATOM     58  CA  ASN A  60     -13.641 -24.452  64.943  1.00  0.14              
ATOM     59  CA  ASP A  61     -12.408 -21.198  63.488  1.00  0.12              
ATOM     60  CA  GLY A  62     -14.388 -18.524  65.248  1.00  0.11              
ATOM     61  CA  CYS A  63     -15.498 -15.950  62.708  1.00  0.11              
ATOM     62  CA  GLY A  64     -13.879 -18.110  59.991  1.00  0.14              
ATOM     63  CA  GLY A  65     -16.472 -20.889  60.223  1.00  0.13              
ATOM     64  CA  GLY A  66     -17.098 -24.168  62.009  1.00  0.14              
ATOM     65  CA  TYR A  67     -19.378 -26.992  62.874  1.00  0.10              
ATOM     66  CA  MET A  68     -22.189 -27.387  65.413  1.00  0.08              
ATOM     67  CA  THR A  69     -20.929 -30.900  66.300  1.00  0.09              
ATOM     68  CA  ASN A  70     -17.559 -29.505  67.421  1.00  0.10              
ATOM     69  CA  ALA A  71     -19.475 -26.907  69.436  1.00  0.08              
ATOM     70  CA  PHE A  72     -21.527 -29.512  71.320  1.00  0.08              
ATOM     71  CA  GLN A  73     -18.374 -31.514  72.158  1.00  0.10              
ATOM     72  CA  TYR A  74     -16.700 -28.396  73.528  1.00  0.09              
ATOM     73  CA  VAL A  75     -19.738 -27.797  75.745  1.00  0.08              
ATOM     74  CA  GLN A  76     -19.718 -31.438  76.828  1.00  0.09              
ATOM     75  CA  LYS A  77     -16.017 -31.542  77.711  1.00  0.14              
ATOM     76  CA  ASN A  78     -16.001 -28.035  79.140  1.00  0.15              
ATOM     77  CA  ARG A  79     -19.013 -29.292  81.153  1.00  0.12              
ATOM     78  CA  GLY A  80     -20.927 -26.063  80.600  1.00  0.10              
ATOM     79  CA  ILE A  81     -21.539 -23.031  78.470  1.00  0.10              
ATOM     80  CA  ASP A  82     -22.031 -19.548  79.856  1.00  0.08              
ATOM     81  CA  SER A  83     -25.138 -17.434  79.431  1.00  0.08              
ATOM     82  CA  GLU A  84     -25.297 -14.435  77.129  1.00  0.09              
ATOM     83  CA  ASP A  85     -25.012 -12.107  80.178  1.00  0.17              
ATOM     84  CA  ALA A  86     -21.924 -13.839  81.550  1.00  0.14              
ATOM     85  CA  TYR A  87     -20.385 -13.820  78.153  1.00  0.12              
ATOM     86  CA  PRO A  88     -21.680 -11.042  75.741  1.00  0.17              
ATOM     87  CA  TYR A  89     -21.469 -11.402  72.012  1.00  0.16              
ATOM     88  CA  VAL A  90     -19.027  -8.864  70.471  1.00  0.26              
ATOM     89  CA  GLY A  91     -18.807 -10.423  66.972  1.00  0.19              
ATOM     90  CA  GLN A  92     -15.030 -10.678  66.989  1.00  0.22              
ATOM     91  CA  GLU A  93     -12.733 -13.552  67.929  1.00  0.18              
ATOM     92  CA  GLU A  94     -11.080 -13.094  71.327  1.00  0.32              
ATOM     93  CA  SER A  95      -9.194 -15.273  73.763  1.00  0.32              
ATOM     94  CA  CYS A  96     -11.314 -17.868  75.572  1.00  0.17              
ATOM     95  CA  MET A  97     -12.691 -16.281  78.792  1.00  0.30              
ATOM     96  CA  TYR A  98     -15.068 -18.991  80.081  1.00  0.22              
ATOM     97  CA  ASN A  99     -16.318 -18.164  83.536  1.00  0.24              
ATOM     98  CA  PRO A 100     -17.746 -21.150  85.379  1.00  0.24              
ATOM     99  CA  THR A 101     -19.894 -18.938  87.640  1.00  0.29              
ATOM    100  CA  GLY A 102     -21.755 -17.848  84.506  1.00  0.15              
ATOM    101  CA  LYS A 103     -22.578 -21.484  83.472  1.00  0.11              
ATOM    102  CA  ALA A 104     -26.157 -21.686  82.354  1.00  0.12              
ATOM    103  CA  ALA A 105     -26.155 -25.044  80.590  1.00  0.15              
ATOM    104  CA  LYS A 106     -24.316 -28.328  79.998  1.00  0.12              
ATOM    105  CA  CYS A 107     -24.220 -30.943  77.271  1.00  0.10              
ATOM    106  CA  ARG A 108     -23.821 -34.718  77.247  1.00  0.11              
ATOM    107  CA  GLY A 109     -23.399 -35.276  73.597  1.00  0.11              
ATOM    108  CA  TYR A 110     -25.154 -34.859  70.248  1.00  0.10              
ATOM    109  CA  ARG A 111     -27.170 -37.016  67.849  1.00  0.17              
ATOM    110  CA  GLU A 112     -26.984 -36.694  64.094  1.00  0.14              
ATOM    111  CA  ILE A 113     -29.966 -37.209  61.776  1.00  0.14              
ATOM    112  CA  PRO A 114     -29.460 -39.597  58.825  1.00  0.18              
ATOM    113  CA  GLU A 115     -28.205 -37.741  55.751  1.00  0.15              
ATOM    114  CA  GLY A 116     -30.956 -36.495  53.491  1.00  0.11              
ATOM    115  CA  ASN A 117     -33.648 -38.106  55.651  1.00  0.13              
ATOM    116  CA  GLU A 118     -36.388 -35.471  56.129  1.00  0.11              
ATOM    117  CA  LYS A 119     -38.660 -38.004  57.834  1.00  0.14              
ATOM    118  CA  ALA A 120     -35.995 -38.447  60.467  1.00  0.13              
ATOM    119  CA  LEU A 121     -35.616 -34.686  60.776  1.00  0.10              
ATOM    120  CA  LYS A 122     -39.383 -34.488  61.338  1.00  0.11              
ATOM    121  CA  ARG A 123     -39.459 -37.271  63.938  1.00  0.13              
ATOM    122  CA  ALA A 124     -36.628 -35.499  65.749  1.00  0.11              
ATOM    123  CA  VAL A 125     -38.231 -32.034  65.768  1.00  0.09              
ATOM    124  CA  ALA A 126     -41.558 -33.346  67.114  1.00  0.13              
ATOM    125  CA  ARG A 127     -39.777 -35.262  69.912  1.00  0.17              
ATOM    126  CA  VAL A 128     -36.659 -33.365  70.933  1.00  0.15              
ATOM    127  CA  GLY A 129     -37.428 -29.850  69.743  1.00  0.10              
ATOM    128  CA  PRO A 130     -35.341 -27.357  67.671  1.00  0.06              
ATOM    129  CA  VAL A 131     -32.578 -29.058  65.660  1.00  0.07              
ATOM    130  CA  SER A 132     -29.456 -27.484  64.163  1.00  0.05              
ATOM    131  CA  VAL A 133     -29.292 -27.701  60.377  1.00  0.07              
ATOM    132  CA  ALA A 134     -27.045 -26.607  57.543  1.00  0.08              
ATOM    133  CA  ILE A 135     -28.468 -25.437  54.223  1.00  0.08              
ATOM    134  CA  ASP A 136     -27.360 -23.692  51.039  1.00  0.08              
ATOM    135  CA  ALA A 137     -28.203 -20.015  51.575  1.00  0.16              
ATOM    136  CA  SER A 138     -26.206 -18.660  48.561  1.00  0.25              
ATOM    137  CA  LEU A 139     -29.119 -18.083  46.182  1.00  0.20              
ATOM    138  CA  THR A 140     -30.237 -14.492  45.830  1.00  0.25              
ATOM    139  CA  SER A 141     -33.834 -15.680  46.245  1.00  0.21              
ATOM    140  CA  PHE A 142     -32.932 -16.827  49.713  1.00  0.16              
ATOM    141  CA  GLN A 143     -31.267 -13.453  50.303  1.00  0.23              
ATOM    142  CA  PHE A 144     -34.383 -11.492  49.348  1.00  0.24              
ATOM    143  CA  TYR A 145     -36.979 -13.867  50.804  1.00  0.18              
ATOM    144  CA  SER A 146     -39.796 -12.003  52.652  1.00  0.15              
ATOM    145  CA  LYS A 147     -42.823 -14.345  52.662  1.00  0.26              
ATOM    146  CA  GLY A 148     -44.389 -17.691  51.672  1.00  0.29              
ATOM    147  CA  VAL A 149     -42.806 -21.128  51.488  1.00  0.12              
ATOM    148  CA  TYR A 150     -39.379 -20.661  49.976  1.00  0.13              
ATOM    149  CA  TYR A 151     -38.306 -23.038  47.219  1.00  0.20              
ATOM    150  CA  ASP A 152     -35.871 -22.488  44.318  1.00  0.22              
ATOM    151  CA  GLU A 153     -34.839 -25.383  42.056  1.00  0.31              
ATOM    152  CA  SER A 154     -31.295 -23.763  41.846  1.00  0.28              
ATOM    153  CA  CYS A 155     -30.633 -24.455  45.540  1.00  0.16              
ATOM    154  CA  ASN A 156     -27.724 -26.829  46.085  1.00  0.14              
ATOM    155  CA  SER A 157     -28.078 -29.792  48.428  1.00  0.12              
ATOM    156  CA  ASP A 158     -24.372 -30.353  47.940  1.00  0.22              
ATOM    157  CA  ASN A 159     -23.288 -26.800  48.699  1.00  0.18              
ATOM    158  CA  LEU A 160     -24.144 -26.314  52.365  1.00  0.12              
ATOM    159  CA  ASN A 161     -22.782 -22.938  53.500  1.00  0.16              
ATOM    160  CA  HIS A 162     -24.994 -21.615  56.282  1.00  0.12              
ATOM    161  CA  ALA A 163     -25.781 -23.022  59.763  1.00  0.07              
ATOM    162  CA  VAL A 164     -29.297 -22.294  60.936  1.00  0.07              
ATOM    163  CA  LEU A 165     -32.139 -23.585  63.223  1.00  0.06              
ATOM    164  CA  ALA A 166     -35.117 -25.895  62.455  1.00  0.06              
ATOM    165  CA  VAL A 167     -37.710 -24.597  64.907  1.00  0.07              
ATOM    166  CA  GLY A 168     -40.765 -26.554  63.717  1.00  0.08              
ATOM    167  CA  TYR A 169     -42.627 -27.665  60.657  1.00  0.09              
ATOM    168  CA  GLY A 170     -46.097 -27.404  59.144  1.00  0.19              
ATOM    169  CA  ILE A 171     -48.035 -26.484  56.087  1.00  0.17              
ATOM    170  CA  GLN A 172     -49.159 -23.098  54.806  1.00  0.31              
ATOM    171  CA  LYS A 173     -51.644 -22.840  51.975  1.00  0.65              
ATOM    172  CA  GLY A 174     -51.159 -26.508  50.808  1.00  0.51              
ATOM    173  CA  ASN A 175     -47.419 -26.261  51.023  1.00  0.25              
ATOM    174  CA  LYS A 176     -45.457 -28.212  53.651  1.00  0.13              
ATOM    175  CA  HIS A 177     -42.516 -26.338  55.140  1.00  0.07              
ATOM    176  CA  TRP A 178     -39.847 -26.171  57.842  1.00  0.07              
ATOM    177  CA  ILE A 179     -39.843 -23.192  60.190  1.00  0.07              
ATOM    178  CA  ILE A 180     -36.238 -21.924  60.025  1.00  0.08              
ATOM    179  CA  LYS A 181     -34.743 -19.336  62.386  1.00  0.08              
ATOM    180  CA  ASN A 182     -31.891 -17.353  60.833  1.00  0.10              
ATOM    181  CA  SER A 183     -29.250 -15.220  62.581  1.00  0.11              
ATOM    182  CA  TRP A 184     -29.292 -12.222  60.153  1.00  0.12              
ATOM    183  CA  GLY A 185     -31.585 -10.116  62.500  1.00  0.12              
ATOM    184  CA  GLU A 186     -35.224  -9.189  62.464  1.00  0.12              
ATOM    185  CA  ASN A 187     -34.987  -7.006  59.382  1.00  0.24              
ATOM    186  CA  TRP A 188     -34.190 -10.216  57.365  1.00  0.15              
ATOM    187  CA  GLY A 189     -36.946 -12.403  55.938  1.00  0.12              
ATOM    188  CA  ASN A 190     -40.107 -12.670  57.869  1.00  0.12              
ATOM    189  CA  LYS A 191     -38.968 -11.138  61.140  1.00  0.14              
ATOM    190  CA  GLY A 192     -35.853 -13.281  61.111  1.00  0.09              
ATOM    191  CA  TYR A 193     -37.465 -16.495  59.930  1.00  0.10              
ATOM    192  CA  ILE A 194     -37.967 -18.412  56.728  1.00  0.12              
ATOM    193  CA  LEU A 195     -40.473 -21.136  55.786  1.00  0.08              
ATOM    194  CA  MET A 196     -38.506 -23.626  53.702  1.00  0.08              
ATOM    195  CA  ALA A 197     -39.886 -26.377  51.452  1.00  0.09              
ATOM    196  CA  ARG A 198     -40.593 -29.684  53.312  1.00  0.10              
ATOM    197  CA  ASN A 199     -40.628 -33.012  51.381  1.00  0.16              
ATOM    198  CA  LYS A 200     -39.607 -31.401  48.123  1.00  0.15              
ATOM    199  CA  ASN A 201     -36.516 -33.586  47.564  1.00  0.19              
ATOM    200  CA  ASN A 202     -34.314 -32.331  50.459  1.00  0.12              
ATOM    201  CA  ALA A 203     -34.589 -28.646  49.435  1.00  0.11              
ATOM    202  CA  CYS A 204     -31.228 -26.898  49.834  1.00  0.07              
ATOM    203  CA  GLY A 205     -29.730 -29.897  51.662  1.00  0.07              
ATOM    204  CA  ILE A 206     -31.945 -29.109  54.701  1.00  0.07              
ATOM    205  CA  ALA A 207     -31.639 -32.678  56.040  1.00  0.08              
ATOM    206  CA  ASN A 208     -28.019 -33.381  55.058  1.00  0.09              
ATOM    207  CA  LEU A 209     -26.213 -31.976  58.092  1.00  0.10              
ATOM    208  CA  ALA A 210     -28.566 -31.895  61.088  1.00  0.09              
ATOM    209  CA  SER A 211     -27.754 -32.540  64.734  1.00  0.09              
ATOM    210  CA  PHE A 212     -28.843 -31.663  68.246  1.00  0.10              
ATOM    211  CA  PRO A 213     -27.321 -31.931  71.764  1.00  0.09              
ATOM    212  CA  LYS A 214     -28.347 -34.343  74.534  1.00  0.12              
ATOM    213  CA  MET A 215     -28.550 -33.325  78.170  1.00  0.16              
ENDMDL
MODEL       17
ATOM      1  CA  ASP A   3     -48.869 -32.668  61.445  1.00  0.45              
ATOM      2  CA  SER A   4     -47.561 -29.281  62.566  1.00  0.20              
ATOM      3  CA  VAL A   5     -45.456 -28.056  65.457  1.00  0.15              
ATOM      4  CA  ASP A   6     -44.093 -24.585  66.152  1.00  0.13              
ATOM      5  CA  TYR A   7     -41.802 -24.524  69.186  1.00  0.11              
ATOM      6  CA  ARG A   8     -41.995 -20.721  69.223  1.00  0.14              
ATOM      7  CA  LYS A   9     -45.602 -21.079  70.429  1.00  0.25              
ATOM      8  CA  LYS A  10     -44.208 -23.386  73.123  1.00  0.21              
ATOM      9  CA  GLY A  11     -41.659 -20.875  74.329  1.00  0.18              
ATOM     10  CA  TYR A  12     -38.601 -22.957  73.358  1.00  0.11              
ATOM     11  CA  VAL A  13     -37.174 -20.277  71.111  1.00  0.14              
ATOM     12  CA  THR A  14     -35.279 -17.147  72.137  1.00  0.18              
ATOM     13  CA  PRO A  15     -35.644 -13.940  70.061  1.00  0.25              
ATOM     14  CA  VAL A  16     -33.846 -13.638  66.710  1.00  0.16              
ATOM     15  CA  LYS A  17     -30.196 -12.622  66.984  1.00  0.16              
ATOM     16  CA  ASN A  18     -27.882 -10.940  64.505  1.00  0.11              
ATOM     17  CA  GLN A  19     -24.512 -12.586  63.891  1.00  0.15              
ATOM     18  CA  GLY A  20     -23.222  -9.388  62.332  1.00  0.25              
ATOM     19  CA  GLN A  21     -20.037  -9.413  60.223  1.00  0.32              
ATOM     20  CA  CYS A  22     -18.741 -12.589  61.845  1.00  0.14              
ATOM     21  CA  GLY A  23     -19.099 -16.082  60.371  1.00  0.11              
ATOM     22  CA  SER A  24     -20.565 -17.427  63.597  1.00  0.08              
ATOM     23  CA  CYS A  25     -23.665 -19.122  62.146  1.00  0.07              
ATOM     24  CA  TRP A  26     -22.473 -22.461  63.594  1.00  0.06              
ATOM     25  CA  ALA A  27     -22.357 -20.904  67.066  1.00  0.06              
ATOM     26  CA  PHE A  28     -25.824 -19.370  66.772  1.00  0.06              
ATOM     27  CA  SER A  29     -27.158 -22.607  65.320  1.00  0.06              
ATOM     28  CA  SER A  30     -25.616 -24.538  68.244  1.00  0.06              
ATOM     29  CA  VAL A  31     -26.792 -22.121  70.927  1.00  0.07              
ATOM     30  CA  GLY A  32     -30.374 -22.225  69.638  1.00  0.07              
ATOM     31  CA  ALA A  33     -30.521 -26.019  69.935  1.00  0.06              
ATOM     32  CA  LEU A  34     -29.104 -25.964  73.487  1.00  0.06              
ATOM     33  CA  GLU A  35     -31.506 -23.181  74.465  1.00  0.07              
ATOM     34  CA  GLY A  36     -34.320 -25.430  73.248  1.00  0.07              
ATOM     35  CA  GLN A  37     -33.176 -28.381  75.339  1.00  0.09              
ATOM     36  CA  LEU A  38     -32.483 -26.262  78.419  1.00  0.09              
ATOM     37  CA  LYS A  39     -36.143 -25.263  78.160  1.00  0.09              
ATOM     38  CA  LYS A  40     -37.289 -28.861  77.750  1.00  0.15              
ATOM     39  CA  LYS A  41     -35.208 -29.909  80.778  1.00  0.21              
ATOM     40  CA  THR A  42     -35.400 -27.084  83.353  1.00  0.28              
ATOM     41  CA  GLY A  43     -38.463 -25.222  82.142  1.00  0.23              
ATOM     42  CA  LYS A  44     -36.446 -22.028  81.780  1.00  0.25              
ATOM     43  CA  LEU A  45     -35.598 -20.274  78.498  1.00  0.14              
ATOM     44  CA  LEU A  46     -32.365 -18.245  78.697  1.00  0.20              
ATOM     45  CA  ASN A  47     -29.924 -16.814  76.114  1.00  0.14              
ATOM     46  CA  LEU A  48     -26.786 -18.961  75.866  1.00  0.08              
ATOM     47  CA  SER A  49     -23.429 -17.539  74.710  1.00  0.08              
ATOM     48  CA  PRO A  50     -22.441 -18.014  71.027  1.00  0.07              
ATOM     49  CA  GLN A  51     -19.352 -15.880  71.745  1.00  0.07              
ATOM     50  CA  ASN A  52     -18.168 -18.428  74.353  1.00  0.08              
ATOM     51  CA  LEU A  53     -18.217 -20.916  71.490  1.00  0.07              
ATOM     52  CA  VAL A  54     -16.558 -18.575  68.964  1.00  0.07              
ATOM     53  CA  ASP A  55     -13.643 -17.770  71.347  1.00  0.10              
ATOM     54  CA  CYS A  56     -13.302 -21.258  72.880  1.00  0.11              
ATOM     55  CA  VAL A  57     -13.871 -23.967  70.260  1.00  0.11              
ATOM     56  CA  SER A  58     -10.358 -24.562  68.888  1.00  0.19              
ATOM     57  CA  GLU A  59     -11.643 -27.265  66.543  1.00  0.19              
ATOM     58  CA  ASN A  60     -13.684 -24.506  64.881  1.00  0.14              
ATOM     59  CA  ASP A  61     -12.456 -21.260  63.406  1.00  0.12              
ATOM     60  CA  GLY A  62     -14.410 -18.559  65.189  1.00  0.11              
ATOM     61  CA  CYS A  63     -15.538 -15.999  62.631  1.00  0.11              
ATOM     62  CA  GLY A  64     -13.925 -18.158  59.932  1.00  0.14              
ATOM     63  CA  GLY A  65     -16.521 -20.931  60.189  1.00  0.13              
ATOM     64  CA  GLY A  66     -17.143 -24.205  61.985  1.00  0.14              
ATOM     65  CA  TYR A  67     -19.448 -27.046  62.875  1.00  0.10              
ATOM     66  CA  MET A  68     -22.241 -27.416  65.428  1.00  0.08              
ATOM     67  CA  THR A  69     -20.981 -30.927  66.320  1.00  0.09              
ATOM     68  CA  ASN A  70     -17.604 -29.540  67.421  1.00  0.10              
ATOM     69  CA  ALA A  71     -19.498 -26.924  69.433  1.00  0.08              
ATOM     70  CA  PHE A  72     -21.561 -29.521  71.337  1.00  0.08              
ATOM     71  CA  GLN A  73     -18.407 -31.525  72.171  1.00  0.10              
ATOM     72  CA  TYR A  74     -16.720 -28.406  73.514  1.00  0.09              
ATOM     73  CA  VAL A  75     -19.743 -27.784  75.742  1.00  0.08              
ATOM     74  CA  GLN A  76     -19.731 -31.418  76.845  1.00  0.09              
ATOM     75  CA  LYS A  77     -16.027 -31.528  77.713  1.00  0.14              
ATOM     76  CA  ASN A  78     -15.993 -28.013  79.121  1.00  0.15              
ATOM     77  CA  ARG A  79     -18.998 -29.242  81.154  1.00  0.12              
ATOM     78  CA  GLY A  80     -20.913 -26.032  80.594  1.00  0.10              
ATOM     79  CA  ILE A  81     -21.516 -22.996  78.447  1.00  0.10              
ATOM     80  CA  ASP A  82     -21.989 -19.505  79.816  1.00  0.08              
ATOM     81  CA  SER A  83     -25.103 -17.395  79.405  1.00  0.08              
ATOM     82  CA  GLU A  84     -25.267 -14.404  77.078  1.00  0.09              
ATOM     83  CA  ASP A  85     -24.959 -12.058  80.112  1.00  0.17              
ATOM     84  CA  ALA A  86     -21.876 -13.797  81.492  1.00  0.14              
ATOM     85  CA  TYR A  87     -20.336 -13.786  78.054  1.00  0.12              
ATOM     86  CA  PRO A  88     -21.655 -11.023  75.663  1.00  0.17              
ATOM     87  CA  TYR A  89     -21.427 -11.401  71.913  1.00  0.16              
ATOM     88  CA  VAL A  90     -18.979  -8.881  70.389  1.00  0.26              
ATOM     89  CA  GLY A  91     -18.796 -10.436  66.909  1.00  0.19              
ATOM     90  CA  GLN A  92     -15.016 -10.718  66.867  1.00  0.22              
ATOM     91  CA  GLU A  93     -12.729 -13.604  67.791  1.00  0.18              
ATOM     92  CA  GLU A  94     -11.026 -13.149  71.162  1.00  0.32              
ATOM     93  CA  SER A  95      -9.143 -15.324  73.617  1.00  0.32              
ATOM     94  CA  CYS A  96     -11.266 -17.886  75.454  1.00  0.17              
ATOM     95  CA  MET A  97     -12.621 -16.259  78.643  1.00  0.30              
ATOM     96  CA  TYR A  98     -14.993 -18.943  79.955  1.00  0.22              
ATOM     97  CA  ASN A  99     -16.240 -18.096  83.429  1.00  0.24              
ATOM     98  CA  PRO A 100     -17.663 -21.081  85.301  1.00  0.24              
ATOM     99  CA  THR A 101     -19.780 -18.853  87.571  1.00  0.29              
ATOM    100  CA  GLY A 102     -21.696 -17.798  84.467  1.00  0.15              
ATOM    101  CA  LYS A 103     -22.510 -21.413  83.445  1.00  0.11              
ATOM    102  CA  ALA A 104     -26.112 -21.636  82.355  1.00  0.12              
ATOM    103  CA  ALA A 105     -26.137 -24.996  80.597  1.00  0.15              
ATOM    104  CA  LYS A 106     -24.305 -28.272  80.012  1.00  0.12              
ATOM    105  CA  CYS A 107     -24.230 -30.910  77.299  1.00  0.10              
ATOM    106  CA  ARG A 108     -23.843 -34.678  77.301  1.00  0.11              
ATOM    107  CA  GLY A 109     -23.425 -35.268  73.630  1.00  0.11              
ATOM    108  CA  TYR A 110     -25.214 -34.874  70.310  1.00  0.10              
ATOM    109  CA  ARG A 111     -27.238 -37.028  67.914  1.00  0.17              
ATOM    110  CA  GLU A 112     -27.043 -36.718  64.151  1.00  0.14              
ATOM    111  CA  ILE A 113     -29.998 -37.226  61.801  1.00  0.14              
ATOM    112  CA  PRO A 114     -29.477 -39.606  58.845  1.00  0.18              
ATOM    113  CA  GLU A 115     -28.204 -37.749  55.783  1.00  0.15              
ATOM    114  CA  GLY A 116     -30.945 -36.499  53.499  1.00  0.11              
ATOM    115  CA  ASN A 117     -33.646 -38.105  55.650  1.00  0.13              
ATOM    116  CA  GLU A 118     -36.381 -35.464  56.120  1.00  0.11              
ATOM    117  CA  LYS A 119     -38.670 -37.991  57.809  1.00  0.14              
ATOM    118  CA  ALA A 120     -36.014 -38.448  60.457  1.00  0.13              
ATOM    119  CA  LEU A 121     -35.633 -34.689  60.774  1.00  0.10              
ATOM    120  CA  LYS A 122     -39.402 -34.487  61.324  1.00  0.11              
ATOM    121  CA  ARG A 123     -39.496 -37.274  63.915  1.00  0.13              
ATOM    122  CA  ALA A 124     -36.658 -35.507  65.747  1.00  0.11              
ATOM    123  CA  VAL A 125     -38.263 -32.042  65.771  1.00  0.09              
ATOM    124  CA  ALA A 126     -41.591 -33.353  67.101  1.00  0.13              
ATOM    125  CA  ARG A 127     -39.839 -35.275  69.899  1.00  0.17              
ATOM    126  CA  VAL A 128     -36.709 -33.383  70.943  1.00  0.15              
ATOM    127  CA  GLY A 129     -37.456 -29.861  69.753  1.00  0.10              
ATOM    128  CA  PRO A 130     -35.376 -27.366  67.693  1.00  0.06              
ATOM    129  CA  VAL A 131     -32.613 -29.071  65.686  1.00  0.07              
ATOM    130  CA  SER A 132     -29.489 -27.500  64.185  1.00  0.05              
ATOM    131  CA  VAL A 133     -29.321 -27.719  60.401  1.00  0.07              
ATOM    132  CA  ALA A 134     -27.061 -26.624  57.569  1.00  0.08              
ATOM    133  CA  ILE A 135     -28.454 -25.438  54.249  1.00  0.08              
ATOM    134  CA  ASP A 136     -27.322 -23.675  51.085  1.00  0.08              
ATOM    135  CA  ALA A 137     -28.193 -20.008  51.623  1.00  0.16              
ATOM    136  CA  SER A 138     -26.164 -18.616  48.654  1.00  0.25              
ATOM    137  CA  LEU A 139     -29.059 -17.990  46.284  1.00  0.20              
ATOM    138  CA  THR A 140     -30.169 -14.397  45.973  1.00  0.25              
ATOM    139  CA  SER A 141     -33.774 -15.593  46.336  1.00  0.21              
ATOM    140  CA  PHE A 142     -32.889 -16.761  49.824  1.00  0.16              
ATOM    141  CA  GLN A 143     -31.238 -13.401  50.456  1.00  0.23              
ATOM    142  CA  PHE A 144     -34.343 -11.425  49.516  1.00  0.24              
ATOM    143  CA  TYR A 145     -36.955 -13.815  50.912  1.00  0.18              
ATOM    144  CA  SER A 146     -39.807 -11.995  52.713  1.00  0.15              
ATOM    145  CA  LYS A 147     -42.820 -14.355  52.702  1.00  0.26              
ATOM    146  CA  GLY A 148     -44.361 -17.695  51.654  1.00  0.29              
ATOM    147  CA  VAL A 149     -42.753 -21.126  51.461  1.00  0.12              
ATOM    148  CA  TYR A 150     -39.295 -20.627  49.995  1.00  0.13              
ATOM    149  CA  TYR A 151     -38.172 -22.979  47.237  1.00  0.20              
ATOM    150  CA  ASP A 152     -35.746 -22.395  44.353  1.00  0.22              
ATOM    151  CA  GLU A 153     -34.690 -25.248  42.056  1.00  0.31              
ATOM    152  CA  SER A 154     -31.169 -23.655  41.890  1.00  0.28              
ATOM    153  CA  CYS A 155     -30.531 -24.399  45.580  1.00  0.16              
ATOM    154  CA  ASN A 156     -27.641 -26.801  46.122  1.00  0.14              
ATOM    155  CA  SER A 157     -28.015 -29.775  48.449  1.00  0.12              
ATOM    156  CA  ASP A 158     -24.297 -30.328  47.989  1.00  0.22              
ATOM    157  CA  ASN A 159     -23.224 -26.776  48.764  1.00  0.18              
ATOM    158  CA  LEU A 160     -24.117 -26.308  52.422  1.00  0.12              
ATOM    159  CA  ASN A 161     -22.763 -22.931  53.566  1.00  0.16              
ATOM    160  CA  HIS A 162     -25.009 -21.620  56.330  1.00  0.12              
ATOM    161  CA  ALA A 163     -25.818 -23.036  59.786  1.00  0.07              
ATOM    162  CA  VAL A 164     -29.340 -22.308  60.959  1.00  0.07              
ATOM    163  CA  LEU A 165     -32.177 -23.604  63.254  1.00  0.06              
ATOM    164  CA  ALA A 166     -35.142 -25.911  62.469  1.00  0.06              
ATOM    165  CA  VAL A 167     -37.751 -24.622  64.915  1.00  0.07              
ATOM    166  CA  GLY A 168     -40.791 -26.569  63.704  1.00  0.08              
ATOM    167  CA  TYR A 169     -42.647 -27.672  60.611  1.00  0.09              
ATOM    168  CA  GLY A 170     -46.097 -27.409  59.087  1.00  0.19              
ATOM    169  CA  ILE A 171     -47.997 -26.517  55.978  1.00  0.17              
ATOM    170  CA  GLN A 172     -49.136 -23.159  54.641  1.00  0.31              
ATOM    171  CA  LYS A 173     -51.547 -22.932  51.742  1.00  0.65              
ATOM    172  CA  GLY A 174     -51.075 -26.575  50.686  1.00  0.51              
ATOM    173  CA  ASN A 175     -47.307 -26.320  50.912  1.00  0.25              
ATOM    174  CA  LYS A 176     -45.381 -28.252  53.578  1.00  0.13              
ATOM    175  CA  HIS A 177     -42.468 -26.354  55.091  1.00  0.07              
ATOM    176  CA  TRP A 178     -39.834 -26.183  57.824  1.00  0.07              
ATOM    177  CA  ILE A 179     -39.863 -23.209  60.184  1.00  0.07              
ATOM    178  CA  ILE A 180     -36.260 -21.935  60.049  1.00  0.08              
ATOM    179  CA  LYS A 181     -34.788 -19.357  62.435  1.00  0.08              
ATOM    180  CA  ASN A 182     -31.937 -17.365  60.880  1.00  0.10              
ATOM    181  CA  SER A 183     -29.289 -15.230  62.620  1.00  0.11              
ATOM    182  CA  TRP A 184     -29.387 -12.219  60.235  1.00  0.12              
ATOM    183  CA  GLY A 185     -31.627 -10.123  62.566  1.00  0.12              
ATOM    184  CA  GLU A 186     -35.294  -9.229  62.597  1.00  0.12              
ATOM    185  CA  ASN A 187     -35.086  -6.999  59.539  1.00  0.24              
ATOM    186  CA  TRP A 188     -34.290 -10.168  57.514  1.00  0.15              
ATOM    187  CA  GLY A 189     -36.977 -12.393  56.004  1.00  0.12              
ATOM    188  CA  ASN A 190     -40.158 -12.678  57.947  1.00  0.12              
ATOM    189  CA  LYS A 191     -39.035 -11.176  61.241  1.00  0.14              
ATOM    190  CA  GLY A 192     -35.891 -13.296  61.169  1.00  0.09              
ATOM    191  CA  TYR A 193     -37.521 -16.514  59.997  1.00  0.10              
ATOM    192  CA  ILE A 194     -37.988 -18.408  56.769  1.00  0.12              
ATOM    193  CA  LEU A 195     -40.462 -21.144  55.781  1.00  0.08              
ATOM    194  CA  MET A 196     -38.461 -23.617  53.707  1.00  0.08              
ATOM    195  CA  ALA A 197     -39.826 -26.366  51.435  1.00  0.09              
ATOM    196  CA  ARG A 198     -40.502 -29.680  53.263  1.00  0.10              
ATOM    197  CA  ASN A 199     -40.553 -32.999  51.320  1.00  0.16              
ATOM    198  CA  LYS A 200     -39.518 -31.376  48.068  1.00  0.15              
ATOM    199  CA  ASN A 201     -36.433 -33.565  47.516  1.00  0.19              
ATOM    200  CA  ASN A 202     -34.250 -32.324  50.432  1.00  0.12              
ATOM    201  CA  ALA A 203     -34.536 -28.640  49.416  1.00  0.11              
ATOM    202  CA  CYS A 204     -31.170 -26.889  49.843  1.00  0.07              
ATOM    203  CA  GLY A 205     -29.697 -29.894  51.670  1.00  0.07              
ATOM    204  CA  ILE A 206     -31.924 -29.115  54.697  1.00  0.07              
ATOM    205  CA  ALA A 207     -31.633 -32.681  56.042  1.00  0.08              
ATOM    206  CA  ASN A 208     -28.006 -33.389  55.083  1.00  0.09              
ATOM    207  CA  LEU A 209     -26.227 -31.993  58.135  1.00  0.10              
ATOM    208  CA  ALA A 210     -28.587 -31.909  61.115  1.00  0.09              
ATOM    209  CA  SER A 211     -27.798 -32.558  64.767  1.00  0.09              
ATOM    210  CA  PHE A 212     -28.890 -31.674  68.291  1.00  0.10              
ATOM    211  CA  PRO A 213     -27.356 -31.929  71.800  1.00  0.09              
ATOM    212  CA  LYS A 214     -28.378 -34.317  74.600  1.00  0.12              
ATOM    213  CA  MET A 215     -28.562 -33.274  78.235  1.00  0.16              
ENDMDL
MODEL       18
ATOM      1  CA  ASP A   3     -48.872 -32.677  61.351  1.00  0.45              
ATOM      2  CA  SER A   4     -47.582 -29.285  62.491  1.00  0.20              
ATOM      3  CA  VAL A   5     -45.503 -28.069  65.400  1.00  0.15              
ATOM      4  CA  ASP A   6     -44.128 -24.617  66.143  1.00  0.13              
ATOM      5  CA  TYR A   7     -41.857 -24.576  69.186  1.00  0.11              
ATOM      6  CA  ARG A   8     -42.059 -20.774  69.248  1.00  0.14              
ATOM      7  CA  LYS A   9     -45.659 -21.152  70.449  1.00  0.25              
ATOM      8  CA  LYS A  10     -44.249 -23.458  73.135  1.00  0.21              
ATOM      9  CA  GLY A  11     -41.698 -20.914  74.343  1.00  0.18              
ATOM     10  CA  TYR A  12     -38.652 -22.999  73.380  1.00  0.11              
ATOM     11  CA  VAL A  13     -37.225 -20.300  71.133  1.00  0.14              
ATOM     12  CA  THR A  14     -35.322 -17.179  72.173  1.00  0.18              
ATOM     13  CA  PRO A  15     -35.681 -13.957  70.119  1.00  0.25              
ATOM     14  CA  VAL A  16     -33.864 -13.676  66.777  1.00  0.16              
ATOM     15  CA  LYS A  17     -30.219 -12.650  67.046  1.00  0.16              
ATOM     16  CA  ASN A  18     -27.915 -10.960  64.556  1.00  0.11              
ATOM     17  CA  GLN A  19     -24.553 -12.607  63.900  1.00  0.15              
ATOM     18  CA  GLY A  20     -23.256  -9.412  62.316  1.00  0.25              
ATOM     19  CA  GLN A  21     -20.120  -9.473  60.150  1.00  0.32              
ATOM     20  CA  CYS A  22     -18.788 -12.631  61.779  1.00  0.14              
ATOM     21  CA  GLY A  23     -19.143 -16.120  60.340  1.00  0.11              
ATOM     22  CA  SER A  24     -20.593 -17.451  63.579  1.00  0.08              
ATOM     23  CA  CYS A  25     -23.711 -19.145  62.159  1.00  0.07              
ATOM     24  CA  TRP A  26     -22.524 -22.495  63.597  1.00  0.06              
ATOM     25  CA  ALA A  27     -22.380 -20.922  67.065  1.00  0.06              
ATOM     26  CA  PHE A  28     -25.856 -19.391  66.785  1.00  0.06              
ATOM     27  CA  SER A  29     -27.190 -22.623  65.337  1.00  0.06              
ATOM     28  CA  SER A  30     -25.643 -24.551  68.261  1.00  0.06              
ATOM     29  CA  VAL A  31     -26.814 -22.126  70.941  1.00  0.07              
ATOM     30  CA  GLY A  32     -30.392 -22.230  69.653  1.00  0.07              
ATOM     31  CA  ALA A  33     -30.546 -26.024  69.955  1.00  0.06              
ATOM     32  CA  LEU A  34     -29.129 -25.961  73.509  1.00  0.06              
ATOM     33  CA  GLU A  35     -31.531 -23.176  74.484  1.00  0.07              
ATOM     34  CA  GLY A  36     -34.337 -25.430  73.267  1.00  0.07              
ATOM     35  CA  GLN A  37     -33.200 -28.373  75.376  1.00  0.09              
ATOM     36  CA  LEU A  38     -32.493 -26.243  78.446  1.00  0.09              
ATOM     37  CA  LYS A  39     -36.154 -25.241  78.195  1.00  0.09              
ATOM     38  CA  LYS A  40     -37.304 -28.840  77.805  1.00  0.15              
ATOM     39  CA  LYS A  41     -35.217 -29.872  80.834  1.00  0.21              
ATOM     40  CA  THR A  42     -35.394 -27.039  83.390  1.00  0.28              
ATOM     41  CA  GLY A  43     -38.461 -25.192  82.170  1.00  0.23              
ATOM     42  CA  LYS A  44     -36.443 -21.986  81.800  1.00  0.25              
ATOM     43  CA  LEU A  45     -35.595 -20.251  78.508  1.00  0.14              
ATOM     44  CA  LEU A  46     -32.352 -18.237  78.700  1.00  0.20              
ATOM     45  CA  ASN A  47     -29.911 -16.800  76.120  1.00  0.14              
ATOM     46  CA  LEU A  48     -26.768 -18.938  75.855  1.00  0.08              
ATOM     47  CA  SER A  49     -23.415 -17.528  74.682  1.00  0.08              
ATOM     48  CA  PRO A  50     -22.438 -18.017  70.998  1.00  0.07              
ATOM     49  CA  GLN A  51     -19.338 -15.888  71.678  1.00  0.07              
ATOM     50  CA  ASN A  52     -18.145 -18.426  74.292  1.00  0.08              
ATOM     51  CA  LEU A  53     -18.216 -20.929  71.443  1.00  0.07              
ATOM     52  CA  VAL A  54     -16.568 -18.603  68.898  1.00  0.07              
ATOM     53  CA  ASP A  55     -13.633 -17.798  71.250  1.00  0.10              
ATOM     54  CA  CYS A  56     -13.295 -21.279  72.800  1.00  0.11              
ATOM     55  CA  VAL A  57     -13.888 -24.001  70.201  1.00  0.11              
ATOM     56  CA  SER A  58     -10.382 -24.613  68.819  1.00  0.19              
ATOM     57  CA  GLU A  59     -11.697 -27.330  66.476  1.00  0.19              
ATOM     58  CA  ASN A  60     -13.727 -24.560  64.820  1.00  0.14              
ATOM     59  CA  ASP A  61     -12.503 -21.322  63.324  1.00  0.12              
ATOM     60  CA  GLY A  62     -14.432 -18.594  65.130  1.00  0.11              
ATOM     61  CA  CYS A  63     -15.577 -16.048  62.553  1.00  0.11              
ATOM     62  CA  GLY A  64     -13.971 -18.205  59.873  1.00  0.14              
ATOM     63  CA  GLY A  65     -16.570 -20.973  60.155  1.00  0.13              
ATOM     64  CA  GLY A  66     -17.187 -24.242  61.961  1.00  0.14              
ATOM     65  CA  TYR A  67     -19.518 -27.099  62.877  1.00  0.10              
ATOM     66  CA  MET A  68     -22.292 -27.446  65.444  1.00  0.08              
ATOM     67  CA  THR A  69     -21.032 -30.954  66.339  1.00  0.09              
ATOM     68  CA  ASN A  70     -17.650 -29.575  67.421  1.00  0.10              
ATOM     69  CA  ALA A  71     -19.522 -26.941  69.431  1.00  0.08              
ATOM     70  CA  PHE A  72     -21.596 -29.529  71.355  1.00  0.08              
ATOM     71  CA  GLN A  73     -18.439 -31.536  72.184  1.00  0.10              
ATOM     72  CA  TYR A  74     -16.739 -28.417  73.499  1.00  0.09              
ATOM     73  CA  VAL A  75     -19.748 -27.772  75.738  1.00  0.08              
ATOM     74  CA  GLN A  76     -19.744 -31.398  76.862  1.00  0.09              
ATOM     75  CA  LYS A  77     -16.037 -31.514  77.715  1.00  0.14              
ATOM     76  CA  ASN A  78     -15.985 -27.992  79.102  1.00  0.15              
ATOM     77  CA  ARG A  79     -18.982 -29.193  81.155  1.00  0.12              
ATOM     78  CA  GLY A  80     -20.899 -26.001  80.587  1.00  0.10              
ATOM     79  CA  ILE A  81     -21.492 -22.962  78.424  1.00  0.10              
ATOM     80  CA  ASP A  82     -21.948 -19.461  79.775  1.00  0.08              
ATOM     81  CA  SER A  83     -25.068 -17.356  79.379  1.00  0.08              
ATOM     82  CA  GLU A  84     -25.237 -14.372  77.027  1.00  0.09              
ATOM     83  CA  ASP A  85     -24.906 -12.009  80.046  1.00  0.17              
ATOM     84  CA  ALA A  86     -21.829 -13.754  81.433  1.00  0.14              
ATOM     85  CA  TYR A  87     -20.288 -13.752  77.955  1.00  0.12              
ATOM     86  CA  PRO A  88     -21.629 -11.005  75.584  1.00  0.17              
ATOM     87  CA  TYR A  89     -21.384 -11.401  71.815  1.00  0.16              
ATOM     88  CA  VAL A  90     -18.931  -8.898  70.308  1.00  0.26              
ATOM     89  CA  GLY A  91     -18.785 -10.450  66.847  1.00  0.19              
ATOM     90  CA  GLN A  92     -15.003 -10.757  66.744  1.00  0.22              
ATOM     91  CA  GLU A  93     -12.725 -13.656  67.653  1.00  0.18              
ATOM     92  CA  GLU A  94     -10.972 -13.205  70.998  1.00  0.32              
ATOM     93  CA  SER A  95      -9.092 -15.375  73.472  1.00  0.32              
ATOM     94  CA  CYS A  96     -11.219 -17.905  75.337  1.00  0.17              
ATOM     95  CA  MET A  97     -12.552 -16.237  78.495  1.00  0.30              
ATOM     96  CA  TYR A  98     -14.919 -18.896  79.830  1.00  0.22              
ATOM     97  CA  ASN A  99     -16.162 -18.029  83.323  1.00  0.24              
ATOM     98  CA  PRO A 100     -17.579 -21.012  85.223  1.00  0.24              
ATOM     99  CA  THR A 101     -19.667 -18.768  87.503  1.00  0.29              
ATOM    100  CA  GLY A 102     -21.636 -17.748  84.427  1.00  0.15              
ATOM    101  CA  LYS A 103     -22.441 -21.342  83.417  1.00  0.11              
ATOM    102  CA  ALA A 104     -26.068 -21.585  82.356  1.00  0.12              
ATOM    103  CA  ALA A 105     -26.119 -24.948  80.604  1.00  0.15              
ATOM    104  CA  LYS A 106     -24.295 -28.216  80.025  1.00  0.12              
ATOM    105  CA  CYS A 107     -24.240 -30.877  77.327  1.00  0.10              
ATOM    106  CA  ARG A 108     -23.865 -34.638  77.355  1.00  0.11              
ATOM    107  CA  GLY A 109     -23.451 -35.260  73.664  1.00  0.11              
ATOM    108  CA  TYR A 110     -25.274 -34.889  70.372  1.00  0.10              
ATOM    109  CA  ARG A 111     -27.305 -37.040  67.979  1.00  0.17              
ATOM    110  CA  GLU A 112     -27.102 -36.742  64.209  1.00  0.14              
ATOM    111  CA  ILE A 113     -30.030 -37.243  61.825  1.00  0.14              
ATOM    112  CA  PRO A 114     -29.493 -39.614  58.864  1.00  0.18              
ATOM    113  CA  GLU A 115     -28.204 -37.757  55.814  1.00  0.15              
ATOM    114  CA  GLY A 116     -30.933 -36.503  53.507  1.00  0.11              
ATOM    115  CA  ASN A 117     -33.644 -38.104  55.649  1.00  0.13              
ATOM    116  CA  GLU A 118     -36.374 -35.456  56.110  1.00  0.11              
ATOM    117  CA  LYS A 119     -38.680 -37.978  57.784  1.00  0.14              
ATOM    118  CA  ALA A 120     -36.033 -38.449  60.448  1.00  0.13              
ATOM    119  CA  LEU A 121     -35.650 -34.692  60.773  1.00  0.10              
ATOM    120  CA  LYS A 122     -39.422 -34.485  61.310  1.00  0.11              
ATOM    121  CA  ARG A 123     -39.534 -37.278  63.893  1.00  0.13              
ATOM    122  CA  ALA A 124     -36.689 -35.515  65.745  1.00  0.11              
ATOM    123  CA  VAL A 125     -38.296 -32.050  65.774  1.00  0.09              
ATOM    124  CA  ALA A 126     -41.625 -33.360  67.088  1.00  0.13              
ATOM    125  CA  ARG A 127     -39.900 -35.287  69.886  1.00  0.17              
ATOM    126  CA  VAL A 128     -36.759 -33.401  70.952  1.00  0.15              
ATOM    127  CA  GLY A 129     -37.485 -29.872  69.762  1.00  0.10              
ATOM    128  CA  PRO A 130     -35.412 -27.375  67.714  1.00  0.06              
ATOM    129  CA  VAL A 131     -32.648 -29.084  65.713  1.00  0.07              
ATOM    130  CA  SER A 132     -29.521 -27.516  64.207  1.00  0.05              
ATOM    131  CA  VAL A 133     -29.350 -27.737  60.425  1.00  0.07              
ATOM    132  CA  ALA A 134     -27.076 -26.640  57.595  1.00  0.08              
ATOM    133  CA  ILE A 135     -28.440 -25.439  54.276  1.00  0.08              
ATOM    134  CA  ASP A 136     -27.283 -23.659  51.130  1.00  0.08              
ATOM    135  CA  ALA A 137     -28.183 -20.002  51.672  1.00  0.16              
ATOM    136  CA  SER A 138     -26.123 -18.572  48.747  1.00  0.25              
ATOM    137  CA  LEU A 139     -28.999 -17.897  46.387  1.00  0.20              
ATOM    138  CA  THR A 140     -30.101 -14.302  46.117  1.00  0.25              
ATOM    139  CA  SER A 141     -33.714 -15.507  46.427  1.00  0.21              
ATOM    140  CA  PHE A 142     -32.846 -16.696  49.935  1.00  0.16              
ATOM    141  CA  GLN A 143     -31.209 -13.349  50.609  1.00  0.23              
ATOM    142  CA  PHE A 144     -34.303 -11.357  49.685  1.00  0.24              
ATOM    143  CA  TYR A 145     -36.931 -13.763  51.019  1.00  0.18              
ATOM    144  CA  SER A 146     -39.819 -11.987  52.775  1.00  0.15              
ATOM    145  CA  LYS A 147     -42.817 -14.366  52.742  1.00  0.26              
ATOM    146  CA  GLY A 148     -44.333 -17.700  51.637  1.00  0.29              
ATOM    147  CA  VAL A 149     -42.701 -21.125  51.434  1.00  0.12              
ATOM    148  CA  TYR A 150     -39.211 -20.593  50.013  1.00  0.13              
ATOM    149  CA  TYR A 151     -38.038 -22.919  47.255  1.00  0.20              
ATOM    150  CA  ASP A 152     -35.621 -22.302  44.388  1.00  0.22              
ATOM    151  CA  GLU A 153     -34.541 -25.112  42.057  1.00  0.31              
ATOM    152  CA  SER A 154     -31.043 -23.546  41.935  1.00  0.28              
ATOM    153  CA  CYS A 155     -30.428 -24.343  45.621  1.00  0.16              
ATOM    154  CA  ASN A 156     -27.557 -26.772  46.159  1.00  0.14              
ATOM    155  CA  SER A 157     -27.953 -29.758  48.470  1.00  0.12              
ATOM    156  CA  ASP A 158     -24.222 -30.304  48.038  1.00  0.22              
ATOM    157  CA  ASN A 159     -23.160 -26.752  48.829  1.00  0.18              
ATOM    158  CA  LEU A 160     -24.090 -26.302  52.480  1.00  0.12              
ATOM    159  CA  ASN A 161     -22.745 -22.924  53.631  1.00  0.16              
ATOM    160  CA  HIS A 162     -25.025 -21.626  56.378  1.00  0.12              
ATOM    161  CA  ALA A 163     -25.854 -23.051  59.809  1.00  0.07              
ATOM    162  CA  VAL A 164     -29.383 -22.322  60.981  1.00  0.07              
ATOM    163  CA  LEU A 165     -32.214 -23.623  63.285  1.00  0.06              
ATOM    164  CA  ALA A 166     -35.168 -25.927  62.482  1.00  0.06              
ATOM    165  CA  VAL A 167     -37.792 -24.647  64.922  1.00  0.07              
ATOM    166  CA  GLY A 168     -40.817 -26.584  63.690  1.00  0.08              
ATOM    167  CA  TYR A 169     -42.667 -27.679  60.566  1.00  0.09              
ATOM    168  CA  GLY A 170     -46.096 -27.414  59.031  1.00  0.19              
ATOM    169  CA  ILE A 171     -47.960 -26.550  55.868  1.00  0.17              
ATOM    170  CA  GLN A 172     -49.112 -23.220  54.476  1.00  0.31              
ATOM    171  CA  LYS A 173     -51.450 -23.025  51.509  1.00  0.65              
ATOM    172  CA  GLY A 174     -50.991 -26.643  50.564  1.00  0.51              
ATOM    173  CA  ASN A 175     -47.194 -26.380  50.800  1.00  0.25              
ATOM    174  CA  LYS A 176     -45.305 -28.292  53.506  1.00  0.13              
ATOM    175  CA  HIS A 177     -42.420 -26.370  55.042  1.00  0.07              
ATOM    176  CA  TRP A 178     -39.821 -26.196  57.806  1.00  0.07              
ATOM    177  CA  ILE A 179     -39.883 -23.225  60.178  1.00  0.07              
ATOM    178  CA  ILE A 180     -36.282 -21.946  60.073  1.00  0.08              
ATOM    179  CA  LYS A 181     -34.832 -19.378  62.483  1.00  0.08              
ATOM    180  CA  ASN A 182     -31.983 -17.377  60.928  1.00  0.10              
ATOM    181  CA  SER A 183     -29.329 -15.240  62.659  1.00  0.11              
ATOM    182  CA  TRP A 184     -29.483 -12.215  60.318  1.00  0.12              
ATOM    183  CA  GLY A 185     -31.669 -10.131  62.631  1.00  0.12              
ATOM    184  CA  GLU A 186     -35.364  -9.269  62.729  1.00  0.12              
ATOM    185  CA  ASN A 187     -35.184  -6.993  59.695  1.00  0.24              
ATOM    186  CA  TRP A 188     -34.391 -10.121  57.663  1.00  0.15              
ATOM    187  CA  GLY A 189     -37.008 -12.383  56.070  1.00  0.12              
ATOM    188  CA  ASN A 190     -40.210 -12.686  58.024  1.00  0.12              
ATOM    189  CA  LYS A 191     -39.103 -11.214  61.342  1.00  0.14              
ATOM    190  CA  GLY A 192     -35.930 -13.311  61.227  1.00  0.09              
ATOM    191  CA  TYR A 193     -37.577 -16.534  60.064  1.00  0.10              
ATOM    192  CA  ILE A 194     -38.010 -18.404  56.809  1.00  0.12              
ATOM    193  CA  LEU A 195     -40.451 -21.152  55.776  1.00  0.08              
ATOM    194  CA  MET A 196     -38.416 -23.607  53.713  1.00  0.08              
ATOM    195  CA  ALA A 197     -39.766 -26.354  51.418  1.00  0.09              
ATOM    196  CA  ARG A 198     -40.411 -29.676  53.213  1.00  0.10              
ATOM    197  CA  ASN A 199     -40.479 -32.985  51.260  1.00  0.16              
ATOM    198  CA  LYS A 200     -39.428 -31.351  48.012  1.00  0.15              
ATOM    199  CA  ASN A 201     -36.349 -33.544  47.467  1.00  0.19              
ATOM    200  CA  ASN A 202     -34.186 -32.318  50.404  1.00  0.12              
ATOM    201  CA  ALA A 203     -34.483 -28.633  49.397  1.00  0.11              
ATOM    202  CA  CYS A 204     -31.112 -26.879  49.852  1.00  0.07              
ATOM    203  CA  GLY A 205     -29.664 -29.892  51.678  1.00  0.07              
ATOM    204  CA  ILE A 206     -31.903 -29.121  54.692  1.00  0.07              
ATOM    205  CA  ALA A 207     -31.627 -32.684  56.045  1.00  0.08              
ATOM    206  CA  ASN A 208     -27.994 -33.397  55.107  1.00  0.09              
ATOM    207  CA  LEU A 209     -26.241 -32.010  58.179  1.00  0.10              
ATOM    208  CA  ALA A 210     -28.609 -31.924  61.141  1.00  0.09              
ATOM    209  CA  SER A 211     -27.842 -32.575  64.801  1.00  0.09              
ATOM    210  CA  PHE A 212     -28.937 -31.686  68.335  1.00  0.10              
ATOM    211  CA  PRO A 213     -27.392 -31.928  71.836  1.00  0.09              
ATOM    212  CA  LYS A 214     -28.410 -34.291  74.666  1.00  0.12              
ATOM    213  CA  MET A 215     -28.574 -33.222  78.300  1.00  0.16              
ENDMDL
MODEL       19
ATOM      1  CA  ASP A   3     -48.875 -32.686  61.257  1.00  0.45              
ATOM      2  CA  SER A   4     -47.603 -29.289  62.416  1.00  0.20              
ATOM      3  CA  VAL A   5     -45.550 -28.082  65.343  1.00  0.15              
ATOM      4  CA  ASP A   6     -44.163 -24.649  66.134  1.00  0.13              
ATOM      5  CA  TYR A   7     -41.912 -24.628  69.186  1.00  0.11              
ATOM      6  CA  ARG A   8     -42.123 -20.827  69.273  1.00  0.14              
ATOM      7  CA  LYS A   9     -45.716 -21.225  70.469  1.00  0.25              
ATOM      8  CA  LYS A  10     -44.290 -23.530  73.147  1.00  0.21              
ATOM      9  CA  GLY A  11     -41.737 -20.953  74.357  1.00  0.18              
ATOM     10  CA  TYR A  12     -38.703 -23.041  73.402  1.00  0.11              
ATOM     11  CA  VAL A  13     -37.276 -20.323  71.155  1.00  0.14              
ATOM     12  CA  THR A  14     -35.365 -17.211  72.209  1.00  0.18              
ATOM     13  CA  PRO A  15     -35.718 -13.974  70.177  1.00  0.25              
ATOM     14  CA  VAL A  16     -33.882 -13.714  66.844  1.00  0.16              
ATOM     15  CA  LYS A  17     -30.242 -12.678  67.108  1.00  0.16              
ATOM     16  CA  ASN A  18     -27.948 -10.980  64.607  1.00  0.11              
ATOM     17  CA  GLN A  19     -24.594 -12.628  63.909  1.00  0.15              
ATOM     18  CA  GLY A  20     -23.290  -9.436  62.300  1.00  0.25              
ATOM     19  CA  GLN A  21     -20.203  -9.533  60.077  1.00  0.32              
ATOM     20  CA  CYS A  22     -18.835 -12.673  61.713  1.00  0.14              
ATOM     21  CA  GLY A  23     -19.187 -16.158  60.309  1.00  0.11              
ATOM     22  CA  SER A  24     -20.621 -17.475  63.561  1.00  0.08              
ATOM     23  CA  CYS A  25     -23.757 -19.168  62.172  1.00  0.07              
ATOM     24  CA  TRP A  26     -22.575 -22.529  63.600  1.00  0.06              
ATOM     25  CA  ALA A  27     -22.403 -20.940  67.064  1.00  0.06              
ATOM     26  CA  PHE A  28     -25.888 -19.412  66.798  1.00  0.06              
ATOM     27  CA  SER A  29     -27.222 -22.639  65.354  1.00  0.06              
ATOM     28  CA  SER A  30     -25.670 -24.564  68.278  1.00  0.06              
ATOM     29  CA  VAL A  31     -26.836 -22.131  70.955  1.00  0.07              
ATOM     30  CA  GLY A  32     -30.410 -22.235  69.668  1.00  0.07              
ATOM     31  CA  ALA A  33     -30.571 -26.029  69.975  1.00  0.06              
ATOM     32  CA  LEU A  34     -29.154 -25.958  73.531  1.00  0.06              
ATOM     33  CA  GLU A  35     -31.556 -23.171  74.503  1.00  0.07              
ATOM     34  CA  GLY A  36     -34.354 -25.430  73.286  1.00  0.07              
ATOM     35  CA  GLN A  37     -33.224 -28.365  75.413  1.00  0.09              
ATOM     36  CA  LEU A  38     -32.503 -26.224  78.473  1.00  0.09              
ATOM     37  CA  LYS A  39     -36.165 -25.219  78.230  1.00  0.09              
ATOM     38  CA  LYS A  40     -37.319 -28.819  77.860  1.00  0.15              
ATOM     39  CA  LYS A  41     -35.226 -29.835  80.890  1.00  0.21              
ATOM     40  CA  THR A  42     -35.388 -26.994  83.427  1.00  0.28              
ATOM     41  CA  GLY A  43     -38.459 -25.162  82.198  1.00  0.23              
ATOM     42  CA  LYS A  44     -36.440 -21.944  81.820  1.00  0.25              
ATOM     43  CA  LEU A  45     -35.592 -20.228  78.518  1.00  0.14              
ATOM     44  CA  LEU A  46     -32.339 -18.229  78.703  1.00  0.20              
ATOM     45  CA  ASN A  47     -29.898 -16.786  76.126  1.00  0.14              
ATOM     46  CA  LEU A  48     -26.750 -18.915  75.844  1.00  0.08              
ATOM     47  CA  SER A  49     -23.401 -17.517  74.654  1.00  0.08              
ATOM     48  CA  PRO A  50     -22.435 -18.020  70.969  1.00  0.07              
ATOM     49  CA  GLN A  51     -19.324 -15.896  71.611  1.00  0.07              
ATOM     50  CA  ASN A  52     -18.122 -18.424  74.231  1.00  0.08              
ATOM     51  CA  LEU A  53     -18.215 -20.942  71.396  1.00  0.07              
ATOM     52  CA  VAL A  54     -16.578 -18.631  68.832  1.00  0.07              
ATOM     53  CA  ASP A  55     -13.623 -17.826  71.153  1.00  0.10              
ATOM     54  CA  CYS A  56     -13.288 -21.300  72.720  1.00  0.11              
ATOM     55  CA  VAL A  57     -13.905 -24.035  70.142  1.00  0.11              
ATOM     56  CA  SER A  58     -10.406 -24.664  68.750  1.00  0.19              
ATOM     57  CA  GLU A  59     -11.751 -27.395  66.409  1.00  0.19              
ATOM     58  CA  ASN A  60     -13.770 -24.614  64.759  1.00  0.14              
ATOM     59  CA  ASP A  61     -12.550 -21.384  63.242  1.00  0.12              
ATOM     60  CA  GLY A  62     -14.454 -18.629  65.071  1.00  0.11              
ATOM     61  CA  CYS A  63     -15.616 -16.097  62.475  1.00  0.11              
ATOM     62  CA  GLY A  64     -14.017 -18.252  59.814  1.00  0.14              
ATOM     63  CA  GLY A  65     -16.619 -21.015  60.121  1.00  0.13              
ATOM     64  CA  GLY A  66     -17.231 -24.279  61.937  1.00  0.14              
ATOM     65  CA  TYR A  67     -19.588 -27.152  62.879  1.00  0.10              
ATOM     66  CA  MET A  68     -22.343 -27.476  65.460  1.00  0.08              
ATOM     67  CA  THR A  69     -21.083 -30.981  66.358  1.00  0.09              
ATOM     68  CA  ASN A  70     -17.696 -29.610  67.421  1.00  0.10              
ATOM     69  CA  ALA A  71     -19.546 -26.958  69.429  1.00  0.08              
ATOM     70  CA  PHE A  72     -21.631 -29.537  71.373  1.00  0.08              
ATOM     71  CA  GLN A  73     -18.471 -31.547  72.197  1.00  0.10              
ATOM     72  CA  TYR A  74     -16.758 -28.428  73.484  1.00  0.09              
ATOM     73  CA  VAL A  75     -19.753 -27.760  75.734  1.00  0.08              
ATOM     74  CA  GLN A  76     -19.757 -31.378  76.879  1.00  0.09              
ATOM     75  CA  LYS A  77     -16.047 -31.500  77.717  1.00  0.14              
ATOM     76  CA  ASN A  78     -15.977 -27.971  79.083  1.00  0.15              
ATOM     77  CA  ARG A  79     -18.966 -29.144  81.156  1.00  0.12              
ATOM     78  CA  GLY A  80     -20.885 -25.970  80.580  1.00  0.10              
ATOM     79  CA  ILE A  81     -21.468 -22.928  78.401  1.00  0.10              
ATOM     80  CA  ASP A  82     -21.907 -19.417  79.734  1.00  0.08              
ATOM     81  CA  SER A  83     -25.033 -17.317  79.353  1.00  0.08              
ATOM     82  CA  GLU A  84     -25.207 -14.340  76.976  1.00  0.09              
ATOM     83  CA  ASP A  85     -24.853 -11.960  79.980  1.00  0.17              
ATOM     84  CA  ALA A  86     -21.782 -13.711  81.374  1.00  0.14              
ATOM     85  CA  TYR A  87     -20.240 -13.718  77.856  1.00  0.12              
ATOM     86  CA  PRO A  88     -21.603 -10.987  75.505  1.00  0.17              
ATOM     87  CA  TYR A  89     -21.341 -11.401  71.717  1.00  0.16              
ATOM     88  CA  VAL A  90     -18.883  -8.915  70.227  1.00  0.26              
ATOM     89  CA  GLY A  91     -18.774 -10.464  66.785  1.00  0.19              
ATOM     90  CA  GLN A  92     -14.990 -10.796  66.621  1.00  0.22              
ATOM     91  CA  GLU A  93     -12.721 -13.708  67.515  1.00  0.18              
ATOM     92  CA  GLU A  94     -10.918 -13.261  70.834  1.00  0.32              
ATOM     93  CA  SER A  95      -9.041 -15.426  73.327  1.00  0.32              
ATOM     94  CA  CYS A  96     -11.172 -17.924  75.220  1.00  0.17              
ATOM     95  CA  MET A  97     -12.483 -16.215  78.347  1.00  0.30              
ATOM     96  CA  TYR A  98     -14.845 -18.849  79.705  1.00  0.22              
ATOM     97  CA  ASN A  99     -16.084 -17.962  83.217  1.00  0.24              
ATOM     98  CA  PRO A 100     -17.495 -20.943  85.145  1.00  0.24              
ATOM     99  CA  THR A 101     -19.554 -18.683  87.435  1.00  0.29              
ATOM    100  CA  GLY A 102     -21.576 -17.698  84.387  1.00  0.15              
ATOM    101  CA  LYS A 103     -22.372 -21.271  83.389  1.00  0.11              
ATOM    102  CA  ALA A 104     -26.024 -21.534  82.357  1.00  0.12              
ATOM    103  CA  ALA A 105     -26.101 -24.900  80.611  1.00  0.15              
ATOM    104  CA  LYS A 106     -24.285 -28.160  80.038  1.00  0.12              
ATOM    105  CA  CYS A 107     -24.250 -30.844  77.355  1.00  0.10              
ATOM    106  CA  ARG A 108     -23.887 -34.598  77.409  1.00  0.11              
ATOM    107  CA  GLY A 109     -23.477 -35.252  73.698  1.00  0.11              
ATOM    108  CA  TYR A 110     -25.334 -34.904  70.434  1.00  0.10              
ATOM    109  CA  ARG A 111     -27.372 -37.052  68.044  1.00  0.17              
ATOM    110  CA  GLU A 112     -27.161 -36.766  64.267  1.00  0.14              
ATOM    111  CA  ILE A 113     -30.062 -37.260  61.849  1.00  0.14              
ATOM    112  CA  PRO A 114     -29.509 -39.622  58.883  1.00  0.18              
ATOM    113  CA  GLU A 115     -28.204 -37.765  55.845  1.00  0.15              
ATOM    114  CA  GLY A 116     -30.921 -36.507  53.515  1.00  0.11              
ATOM    115  CA  ASN A 117     -33.642 -38.103  55.648  1.00  0.13              
ATOM    116  CA  GLU A 118     -36.367 -35.448  56.100  1.00  0.11              
ATOM    117  CA  LYS A 119     -38.690 -37.965  57.759  1.00  0.14              
ATOM    118  CA  ALA A 120     -36.052 -38.450  60.439  1.00  0.13              
ATOM    119  CA  LEU A 121     -35.667 -34.695  60.772  1.00  0.10              
ATOM    120  CA  LYS A 122     -39.442 -34.483  61.296  1.00  0.11              
ATOM    121  CA  ARG A 123     -39.572 -37.282  63.871  1.00  0.13              
ATOM    122  CA  ALA A 124     -36.720 -35.523  65.743  1.00  0.11              
ATOM    123  CA  VAL A 125     -38.329 -32.058  65.777  1.00  0.09              
ATOM    124  CA  ALA A 126     -41.659 -33.367  67.075  1.00  0.13              
ATOM    125  CA  ARG A 127     -39.961 -35.299  69.873  1.00  0.17              
ATOM    126  CA  VAL A 128     -36.809 -33.419  70.961  1.00  0.15              
ATOM    127  CA  GLY A 129     -37.514 -29.883  69.771  1.00  0.10              
ATOM    128  CA  PRO A 130     -35.448 -27.384  67.735  1.00  0.06              
ATOM    129  CA  VAL A 131     -32.683 -29.097  65.740  1.00  0.07              
ATOM    130  CA  SER A 132     -29.553 -27.532  64.229  1.00  0.05              
ATOM    131  CA  VAL A 133     -29.379 -27.755  60.449  1.00  0.07              
ATOM    132  CA  ALA A 134     -27.091 -26.656  57.621  1.00  0.08              
ATOM    133  CA  ILE A 135     -28.426 -25.440  54.303  1.00  0.08              
ATOM    134  CA  ASP A 136     -27.244 -23.643  51.175  1.00  0.08              
ATOM    135  CA  ALA A 137     -28.173 -19.996  51.721  1.00  0.16              
ATOM    136  CA  SER A 138     -26.082 -18.528  48.840  1.00  0.25              
ATOM    137  CA  LEU A 139     -28.939 -17.804  46.490  1.00  0.20              
ATOM    138  CA  THR A 140     -30.033 -14.207  46.261  1.00  0.25              
ATOM    139  CA  SER A 141     -33.654 -15.421  46.518  1.00  0.21              
ATOM    140  CA  PHE A 142     -32.803 -16.631  50.046  1.00  0.16              
ATOM    141  CA  GLN A 143     -31.180 -13.297  50.762  1.00  0.23              
ATOM    142  CA  PHE A 144     -34.263 -11.289  49.854  1.00  0.24              
ATOM    143  CA  TYR A 145     -36.907 -13.711  51.126  1.00  0.18              
ATOM    144  CA  SER A 146     -39.831 -11.979  52.837  1.00  0.15              
ATOM    145  CA  LYS A 147     -42.814 -14.377  52.782  1.00  0.26              
ATOM    146  CA  GLY A 148     -44.305 -17.705  51.620  1.00  0.29              
ATOM    147  CA  VAL A 149     -42.649 -21.124  51.407  1.00  0.12              
ATOM    148  CA  TYR A 150     -39.127 -20.559  50.031  1.00  0.13              
ATOM    149  CA  TYR A 151     -37.904 -22.859  47.273  1.00  0.20              
ATOM    150  CA  ASP A 152     -35.496 -22.209  44.423  1.00  0.22              
ATOM    151  CA  GLU A 153     -34.392 -24.976  42.058  1.00  0.31              
ATOM    152  CA  SER A 154     -30.917 -23.437  41.980  1.00  0.28              
ATOM    153  CA  CYS A 155     -30.325 -24.287  45.662  1.00  0.16              
ATOM    154  CA  ASN A 156     -27.473 -26.743  46.196  1.00  0.14              
ATOM    155  CA  SER A 157     -27.891 -29.741  48.491  1.00  0.12              
ATOM    156  CA  ASP A 158     -24.147 -30.280  48.087  1.00  0.22              
ATOM    157  CA  ASN A 159     -23.096 -26.728  48.894  1.00  0.18              
ATOM    158  CA  LEU A 160     -24.063 -26.296  52.538  1.00  0.12              
ATOM    159  CA  ASN A 161     -22.727 -22.917  53.696  1.00  0.16              
ATOM    160  CA  HIS A 162     -25.041 -21.632  56.426  1.00  0.12              
ATOM    161  CA  ALA A 163     -25.890 -23.066  59.832  1.00  0.07              
ATOM    162  CA  VAL A 164     -29.426 -22.336  61.003  1.00  0.07              
ATOM    163  CA  LEU A 165     -32.251 -23.642  63.316  1.00  0.06              
ATOM    164  CA  ALA A 166     -35.194 -25.943  62.495  1.00  0.06              
ATOM    165  CA  VAL A 167     -37.833 -24.672  64.929  1.00  0.07              
ATOM    166  CA  GLY A 168     -40.843 -26.599  63.676  1.00  0.08              
ATOM    167  CA  TYR A 169     -42.687 -27.686  60.521  1.00  0.09              
ATOM    168  CA  GLY A 170     -46.095 -27.419  58.975  1.00  0.19              
ATOM    169  CA  ILE A 171     -47.923 -26.583  55.758  1.00  0.17              
ATOM    170  CA  GLN A 172     -49.088 -23.281  54.311  1.00  0.31              
ATOM    171  CA  LYS A 173     -51.353 -23.118  51.276  1.00  0.65              
ATOM    172  CA  GLY A 174     -50.907 -26.711  50.442  1.00  0.51              
ATOM    173  CA  ASN A 175     -47.081 -26.440  50.688  1.00  0.25              
ATOM    174  CA  LYS A 176     -45.229 -28.332  53.434  1.00  0.13              
ATOM    175  CA  HIS A 177     -42.372 -26.386  54.993  1.00  0.07              
ATOM    176  CA  TRP A 178     -39.808 -26.209  57.788  1.00  0.07              
ATOM    177  CA  ILE A 179     -39.903 -23.241  60.172  1.00  0.07              
ATOM    178  CA  ILE A 180     -36.304 -21.957  60.097  1.00  0.08              
ATOM    179  CA  LYS A 181     -34.876 -19.399  62.531  1.00  0.08              
ATOM    180  CA  ASN A 182     -32.029 -17.389  60.976  1.00  0.10              
ATOM    181  CA  SER A 183     -29.369 -15.250  62.698  1.00  0.11              
ATOM    182  CA  TRP A 184     -29.579 -12.211  60.401  1.00  0.12              
ATOM    183  CA  GLY A 185     -31.711 -10.139  62.696  1.00  0.12              
ATOM    184  CA  GLU A 186     -35.434  -9.309  62.861  1.00  0.12              
ATOM    185  CA  ASN A 187     -35.282  -6.987  59.851  1.00  0.24              
ATOM    186  CA  TRP A 188     -34.492 -10.074  57.812  1.00  0.15              
ATOM    187  CA  GLY A 189     -37.039 -12.373  56.136  1.00  0.12              
ATOM    188  CA  ASN A 190     -40.262 -12.694  58.101  1.00  0.12              
ATOM    189  CA  LYS A 191     -39.171 -11.252  61.443  1.00  0.14              
ATOM    190  CA  GLY A 192     -35.969 -13.326  61.285  1.00  0.09              
ATOM    191  CA  TYR A 193     -37.633 -16.554  60.131  1.00  0.10              
ATOM    192  CA  ILE A 194     -38.032 -18.400  56.849  1.00  0.12              
ATOM    193  CA  LEU A 195     -40.440 -21.160  55.771  1.00  0.08              
ATOM    194  CA  MET A 196     -38.371 -23.597  53.719  1.00  0.08              
ATOM    195  CA  ALA A 197     -39.706 -26.342  51.401  1.00  0.09              
ATOM    196  CA  ARG A 198     -40.320 -29.672  53.163  1.00  0.10              
ATOM    197  CA  ASN A 199     -40.405 -32.971  51.200  1.00  0.16              
ATOM    198  CA  LYS A 200     -39.338 -31.326  47.956  1.00  0.15              
ATOM    199  CA  ASN A 201     -36.265 -33.523  47.418  1.00  0.19              
ATOM    200  CA  ASN A 202     -34.122 -32.312  50.376  1.00  0.12              
ATOM    201  CA  ALA A 203     -34.430 -28.626  49.378  1.00  0.11              
ATOM    202  CA  CYS A 204     -31.054 -26.869  49.861  1.00  0.07              
ATOM    203  CA  GLY A 205     -29.631 -29.890  51.686  1.00  0.07              
ATOM    204  CA  ILE A 206     -31.882 -29.127  54.687  1.00  0.07              
ATOM    205  CA  ALA A 207     -31.621 -32.687  56.048  1.00  0.08              
ATOM    206  CA  ASN A 208     -27.982 -33.405  55.131  1.00  0.09              
ATOM    207  CA  LEU A 209     -26.255 -32.027  58.223  1.00  0.10              
ATOM    208  CA  ALA A 210     -28.631 -31.939  61.167  1.00  0.09              
ATOM    209  CA  SER A 211     -27.886 -32.592  64.835  1.00  0.09              
ATOM    210  CA  PHE A 212     -28.984 -31.698  68.379  1.00  0.10              
ATOM    211  CA  PRO A 213     -27.428 -31.927  71.872  1.00  0.09              
ATOM    212  CA  LYS A 214     -28.442 -34.265  74.732  1.00  0.12              
ATOM    213  CA  MET A 215     -28.586 -33.170  78.365  1.00  0.16              
ENDMDL
MODEL       20
ATOM      1  CA  ASP A   3     -48.878 -32.696  61.162  1.00  0.45              
ATOM      2  CA  SER A   4     -47.623 -29.292  62.342  1.00  0.20              
ATOM      3  CA  VAL A   5     -45.598 -28.095  65.286  1.00  0.15              
ATOM      4  CA  ASP A   6     -44.199 -24.680  66.126  1.00  0.13              
ATOM      5  CA  TYR A   7     -41.966 -24.681  69.186  1.00  0.11              
ATOM      6  CA  ARG A   8     -42.187 -20.879  69.298  1.00  0.14              
ATOM      7  CA  LYS A   9     -45.773 -21.299  70.488  1.00  0.25              
ATOM      8  CA  LYS A  10     -44.331 -23.602  73.160  1.00  0.21              
ATOM      9  CA  GLY A  11     -41.776 -20.991  74.372  1.00  0.18              
ATOM     10  CA  TYR A  12     -38.754 -23.082  73.425  1.00  0.11              
ATOM     11  CA  VAL A  13     -37.327 -20.345  71.177  1.00  0.14              
ATOM     12  CA  THR A  14     -35.408 -17.244  72.245  1.00  0.18              
ATOM     13  CA  PRO A  15     -35.754 -13.991  70.235  1.00  0.25              
ATOM     14  CA  VAL A  16     -33.899 -13.752  66.912  1.00  0.16              
ATOM     15  CA  LYS A  17     -30.265 -12.707  67.171  1.00  0.16              
ATOM     16  CA  ASN A  18     -27.982 -11.000  64.658  1.00  0.11              
ATOM     17  CA  GLN A  19     -24.636 -12.649  63.919  1.00  0.15              
ATOM     18  CA  GLY A  20     -23.324  -9.460  62.284  1.00  0.25              
ATOM     19  CA  GLN A  21     -20.287  -9.594  60.004  1.00  0.32              
ATOM     20  CA  CYS A  22     -18.882 -12.716  61.647  1.00  0.14              
ATOM     21  CA  GLY A  23     -19.231 -16.195  60.277  1.00  0.11              
ATOM     22  CA  SER A  24     -20.649 -17.500  63.543  1.00  0.08              
ATOM     23  CA  CYS A  25     -23.802 -19.191  62.184  1.00  0.07              
ATOM     24  CA  TRP A  26     -22.625 -22.564  63.604  1.00  0.06              
ATOM     25  CA  ALA A  27     -22.426 -20.958  67.063  1.00  0.06              
ATOM     26  CA  PHE A  28     -25.920 -19.432  66.810  1.00  0.06              
ATOM     27  CA  SER A  29     -27.253 -22.656  65.372  1.00  0.06              
ATOM     28  CA  SER A  30     -25.697 -24.576  68.295  1.00  0.06              
ATOM     29  CA  VAL A  31     -26.858 -22.136  70.968  1.00  0.07              
ATOM     30  CA  GLY A  32     -30.429 -22.240  69.682  1.00  0.07              
ATOM     31  CA  ALA A  33     -30.597 -26.034  69.994  1.00  0.06              
ATOM     32  CA  LEU A  34     -29.179 -25.956  73.554  1.00  0.06              
ATOM     33  CA  GLU A  35     -31.581 -23.165  74.522  1.00  0.07              
ATOM     34  CA  GLY A  36     -34.372 -25.430  73.305  1.00  0.07              
ATOM     35  CA  GLN A  37     -33.247 -28.357  75.451  1.00  0.09              
ATOM     36  CA  LEU A  38     -32.513 -26.205  78.500  1.00  0.09              
ATOM     37  CA  LYS A  39     -36.176 -25.196  78.264  1.00  0.09              
ATOM     38  CA  LYS A  40     -37.334 -28.797  77.914  1.00  0.15              
ATOM     39  CA  LYS A  41     -35.234 -29.797  80.945  1.00  0.21              
ATOM     40  CA  THR A  42     -35.382 -26.949  83.464  1.00  0.28              
ATOM     41  CA  GLY A  43     -38.457 -25.132  82.226  1.00  0.23              
ATOM     42  CA  LYS A  44     -36.436 -21.902  81.840  1.00  0.25              
ATOM     43  CA  LEU A  45     -35.589 -20.206  78.527  1.00  0.14              
ATOM     44  CA  LEU A  46     -32.326 -18.220  78.706  1.00  0.20              
ATOM     45  CA  ASN A  47     -29.884 -16.772  76.132  1.00  0.14              
ATOM     46  CA  LEU A  48     -26.732 -18.891  75.833  1.00  0.08              
ATOM     47  CA  SER A  49     -23.387 -17.506  74.626  1.00  0.08              
ATOM     48  CA  PRO A  50     -22.431 -18.024  70.939  1.00  0.07              
ATOM     49  CA  GLN A  51     -19.309 -15.905  71.544  1.00  0.07              
ATOM     50  CA  ASN A  52     -18.099 -18.423  74.169  1.00  0.08              
ATOM     51  CA  LEU A  53     -18.214 -20.955  71.349  1.00  0.07              
ATOM     52  CA  VAL A  54     -16.588 -18.660  68.766  1.00  0.07              
ATOM     53  CA  ASP A  55     -13.614 -17.853  71.055  1.00  0.10              
ATOM     54  CA  CYS A  56     -13.280 -21.321  72.640  1.00  0.11              
ATOM     55  CA  VAL A  57     -13.921 -24.069  70.083  1.00  0.11              
ATOM     56  CA  SER A  58     -10.431 -24.716  68.681  1.00  0.19              
ATOM     57  CA  GLU A  59     -11.806 -27.460  66.342  1.00  0.19              
ATOM     58  CA  ASN A  60     -13.813 -24.668  64.697  1.00  0.14              
ATOM     59  CA  ASP A  61     -12.598 -21.446  63.160  1.00  0.12              
ATOM     60  CA  GLY A  62     -14.476 -18.664  65.012  1.00  0.11              
ATOM     61  CA  CYS A  63     -15.656 -16.146  62.398  1.00  0.11              
ATOM     62  CA  GLY A  64     -14.063 -18.300  59.755  1.00  0.14              
ATOM     63  CA  GLY A  65     -16.668 -21.057  60.087  1.00  0.13              
ATOM     64  CA  GLY A  66     -17.276 -24.316  61.913  1.00  0.14              
ATOM     65  CA  TYR A  67     -19.658 -27.206  62.880  1.00  0.10              
ATOM     66  CA  MET A  68     -22.395 -27.505  65.475  1.00  0.08              
ATOM     67  CA  THR A  69     -21.135 -31.008  66.378  1.00  0.09              
ATOM     68  CA  ASN A  70     -17.741 -29.645  67.421  1.00  0.10              
ATOM     69  CA  ALA A  71     -19.569 -26.975  69.426  1.00  0.08              
ATOM     70  CA  PHE A  72     -21.665 -29.546  71.390  1.00  0.08              
ATOM     71  CA  GLN A  73     -18.504 -31.558  72.210  1.00  0.10              
ATOM     72  CA  TYR A  74     -16.778 -28.438  73.470  1.00  0.09              
ATOM     73  CA  VAL A  75     -19.758 -27.747  75.731  1.00  0.08              
ATOM     74  CA  GLN A  76     -19.770 -31.358  76.896  1.00  0.09              
ATOM     75  CA  LYS A  77     -16.057 -31.486  77.719  1.00  0.14              
ATOM     76  CA  ASN A  78     -15.969 -27.949  79.064  1.00  0.15              
ATOM     77  CA  ARG A  79     -18.951 -29.094  81.157  1.00  0.12              
ATOM     78  CA  GLY A  80     -20.871 -25.939  80.574  1.00  0.10              
ATOM     79  CA  ILE A  81     -21.445 -22.893  78.378  1.00  0.10              
ATOM     80  CA  ASP A  82     -21.865 -19.374  79.694  1.00  0.08              
ATOM     81  CA  SER A  83     -24.998 -17.278  79.327  1.00  0.08              
ATOM     82  CA  GLU A  84     -25.177 -14.309  76.925  1.00  0.09              
ATOM     83  CA  ASP A  85     -24.800 -11.911  79.914  1.00  0.17              
ATOM     84  CA  ALA A  86     -21.734 -13.669  81.316  1.00  0.14              
ATOM     85  CA  TYR A  87     -20.191 -13.684  77.757  1.00  0.12              
ATOM     86  CA  PRO A  88     -21.578 -10.968  75.427  1.00  0.17              
ATOM     87  CA  TYR A  89     -21.299 -11.400  71.618  1.00  0.16              
ATOM     88  CA  VAL A  90     -18.835  -8.932  70.145  1.00  0.26              
ATOM     89  CA  GLY A  91     -18.763 -10.477  66.722  1.00  0.19              
ATOM     90  CA  GLN A  92     -14.976 -10.836  66.499  1.00  0.22              
ATOM     91  CA  GLU A  93     -12.717 -13.760  67.377  1.00  0.18              
ATOM     92  CA  GLU A  94     -10.864 -13.316  70.669  1.00  0.32              
ATOM     93  CA  SER A  95      -8.990 -15.477  73.181  1.00  0.32              
ATOM     94  CA  CYS A  96     -11.124 -17.942  75.102  1.00  0.17              
ATOM     95  CA  MET A  97     -12.413 -16.193  78.198  1.00  0.30              
ATOM     96  CA  TYR A  98     -14.770 -18.801  79.579  1.00  0.22              
ATOM     97  CA  ASN A  99     -16.006 -17.894  83.110  1.00  0.24              
ATOM     98  CA  PRO A 100     -17.412 -20.874  85.067  1.00  0.24              
ATOM     99  CA  THR A 101     -19.440 -18.598  87.366  1.00  0.29              
ATOM    100  CA  GLY A 102     -21.517 -17.648  84.348  1.00  0.15              
ATOM    101  CA  LYS A 103     -22.304 -21.200  83.362  1.00  0.11              
ATOM    102  CA  ALA A 104     -25.979 -21.484  82.358  1.00  0.12              
ATOM    103  CA  ALA A 105     -26.083 -24.852  80.618  1.00  0.15              
ATOM    104  CA  LYS A 106     -24.274 -28.104  80.052  1.00  0.12              
ATOM    105  CA  CYS A 107     -24.260 -30.811  77.383  1.00  0.10              
ATOM    106  CA  ARG A 108     -23.909 -34.558  77.463  1.00  0.11              
ATOM    107  CA  GLY A 109     -23.503 -35.244  73.731  1.00  0.11              
ATOM    108  CA  TYR A 110     -25.394 -34.919  70.496  1.00  0.10              
ATOM    109  CA  ARG A 111     -27.440 -37.064  68.109  1.00  0.17              
ATOM    110  CA  GLU A 112     -27.220 -36.790  64.324  1.00  0.14              
ATOM    111  CA  ILE A 113     -30.094 -37.277  61.874  1.00  0.14              
ATOM    112  CA  PRO A 114     -29.526 -39.631  58.903  1.00  0.18              
ATOM    113  CA  GLU A 115     -28.203 -37.773  55.877  1.00  0.15              
ATOM    114  CA  GLY A 116     -30.910 -36.511  53.523  1.00  0.11              
ATOM    115  CA  ASN A 117     -33.640 -38.102  55.647  1.00  0.13              
ATOM    116  CA  GLU A 118     -36.360 -35.441  56.091  1.00  0.11              
ATOM    117  CA  LYS A 119     -38.700 -37.952  57.734  1.00  0.14              
ATOM    118  CA  ALA A 120     -36.071 -38.451  60.429  1.00  0.13              
ATOM    119  CA  LEU A 121     -35.684 -34.698  60.770  1.00  0.10              
ATOM    120  CA  LYS A 122     -39.461 -34.482  61.282  1.00  0.11              
ATOM    121  CA  ARG A 123     -39.609 -37.285  63.848  1.00  0.13              
ATOM    122  CA  ALA A 124     -36.750 -35.531  65.741  1.00  0.11              
ATOM    123  CA  VAL A 125     -38.361 -32.066  65.780  1.00  0.09              
ATOM    124  CA  ALA A 126     -41.692 -33.374  67.062  1.00  0.13              
ATOM    125  CA  ARG A 127     -40.023 -35.312  69.860  1.00  0.17              
ATOM    126  CA  VAL A 128     -36.859 -33.437  70.971  1.00  0.15              
ATOM    127  CA  GLY A 129     -37.542 -29.894  69.781  1.00  0.10              
ATOM    128  CA  PRO A 130     -35.483 -27.393  67.757  1.00  0.06              
ATOM    129  CA  VAL A 131     -32.718 -29.110  65.766  1.00  0.07              
ATOM    130  CA  SER A 132     -29.586 -27.548  64.251  1.00  0.05              
ATOM    131  CA  VAL A 133     -29.408 -27.773  60.473  1.00  0.07              
ATOM    132  CA  ALA A 134     -27.107 -26.673  57.647  1.00  0.08              
ATOM    133  CA  ILE A 135     -28.412 -25.441  54.329  1.00  0.08              
ATOM    134  CA  ASP A 136     -27.206 -23.626  51.221  1.00  0.08              
ATOM    135  CA  ALA A 137     -28.163 -19.989  51.769  1.00  0.16              
ATOM    136  CA  SER A 138     -26.040 -18.484  48.933  1.00  0.25              
ATOM    137  CA  LEU A 139     -28.879 -17.711  46.592  1.00  0.20              
ATOM    138  CA  THR A 140     -29.965 -14.112  46.404  1.00  0.25              
ATOM    139  CA  SER A 141     -33.594 -15.334  46.609  1.00  0.21              
ATOM    140  CA  PHE A 142     -32.760 -16.565  50.157  1.00  0.16              
ATOM    141  CA  GLN A 143     -31.151 -13.245  50.915  1.00  0.23              
ATOM    142  CA  PHE A 144     -34.223 -11.222  50.022  1.00  0.24              
ATOM    143  CA  TYR A 145     -36.883 -13.659  51.234  1.00  0.18              
ATOM    144  CA  SER A 146     -39.842 -11.971  52.898  1.00  0.15              
ATOM    145  CA  LYS A 147     -42.811 -14.387  52.822  1.00  0.26              
ATOM    146  CA  GLY A 148     -44.277 -17.709  51.602  1.00  0.29              
ATOM    147  CA  VAL A 149     -42.596 -21.122  51.380  1.00  0.12              
ATOM    148  CA  TYR A 150     -39.043 -20.525  50.050  1.00  0.13              
ATOM    149  CA  TYR A 151     -37.770 -22.800  47.291  1.00  0.20              
ATOM    150  CA  ASP A 152     -35.371 -22.116  44.458  1.00  0.22              
ATOM    151  CA  GLU A 153     -34.243 -24.841  42.058  1.00  0.31              
ATOM    152  CA  SER A 154     -30.791 -23.329  42.024  1.00  0.28              
ATOM    153  CA  CYS A 155     -30.223 -24.231  45.702  1.00  0.16              
ATOM    154  CA  ASN A 156     -27.390 -26.715  46.233  1.00  0.14              
ATOM    155  CA  SER A 157     -27.828 -29.724  48.512  1.00  0.12              
ATOM    156  CA  ASP A 158     -24.072 -30.255  48.136  1.00  0.22              
ATOM    157  CA  ASN A 159     -23.032 -26.704  48.959  1.00  0.18              
ATOM    158  CA  LEU A 160     -24.036 -26.290  52.595  1.00  0.12              
ATOM    159  CA  ASN A 161     -22.708 -22.910  53.762  1.00  0.16              
ATOM    160  CA  HIS A 162     -25.056 -21.637  56.474  1.00  0.12              
ATOM    161  CA  ALA A 163     -25.927 -23.080  59.855  1.00  0.07              
ATOM    162  CA  VAL A 164     -29.469 -22.350  61.026  1.00  0.07              
ATOM    163  CA  LEU A 165     -32.289 -23.661  63.347  1.00  0.06              
ATOM    164  CA  ALA A 166     -35.219 -25.959  62.509  1.00  0.06              
ATOM    165  CA  VAL A 167     -37.874 -24.697  64.937  1.00  0.07              
ATOM    166  CA  GLY A 168     -40.869 -26.614  63.663  1.00  0.08              
ATOM    167  CA  TYR A 169     -42.707 -27.693  60.475  1.00  0.09              
ATOM    168  CA  GLY A 170     -46.095 -27.424  58.918  1.00  0.19              
ATOM    169  CA  ILE A 171     -47.885 -26.616  55.649  1.00  0.17              
ATOM    170  CA  GLN A 172     -49.065 -23.342  54.146  1.00  0.31              
ATOM    171  CA  LYS A 173     -51.256 -23.210  51.043  1.00  0.65              
ATOM    172  CA  GLY A 174     -50.823 -26.778  50.320  1.00  0.51              
ATOM    173  CA  ASN A 175     -46.969 -26.499  50.577  1.00  0.25              
ATOM    174  CA  LYS A 176     -45.153 -28.372  53.361  1.00  0.13              
ATOM    175  CA  HIS A 177     -42.324 -26.402  54.944  1.00  0.07              
ATOM    176  CA  TRP A 178     -39.795 -26.221  57.770  1.00  0.07              
ATOM    177  CA  ILE A 179     -39.923 -23.258  60.166  1.00  0.07              
ATOM    178  CA  ILE A 180     -36.326 -21.968  60.121  1.00  0.08              
ATOM    179  CA  LYS A 181     -34.921 -19.420  62.580  1.00  0.08              
ATOM    180  CA  ASN A 182     -32.075 -17.401  61.023  1.00  0.10              
ATOM    181  CA  SER A 183     -29.408 -15.260  62.737  1.00  0.11              
ATOM    182  CA  TRP A 184     -29.674 -12.208  60.483  1.00  0.12              
ATOM    183  CA  GLY A 185     -31.753 -10.146  62.762  1.00  0.12              
ATOM    184  CA  GLU A 186     -35.504  -9.349  62.994  1.00  0.12              
ATOM    185  CA  ASN A 187     -35.381  -6.980  60.008  1.00  0.24              
ATOM    186  CA  TRP A 188     -34.592 -10.026  57.961  1.00  0.15              
ATOM    187  CA  GLY A 189     -37.070 -12.363  56.202  1.00  0.12              
ATOM    188  CA  ASN A 190     -40.313 -12.702  58.179  1.00  0.12              
ATOM    189  CA  LYS A 191     -39.238 -11.290  61.544  1.00  0.14              
ATOM    190  CA  GLY A 192     -36.007 -13.341  61.343  1.00  0.09              
ATOM    191  CA  TYR A 193     -37.689 -16.573  60.198  1.00  0.10              
ATOM    192  CA  ILE A 194     -38.053 -18.396  56.890  1.00  0.12              
ATOM    193  CA  LEU A 195     -40.429 -21.168  55.766  1.00  0.08              
ATOM    194  CA  MET A 196     -38.326 -23.588  53.724  1.00  0.08              
ATOM    195  CA  ALA A 197     -39.646 -26.331  51.384  1.00  0.09              
ATOM    196  CA  ARG A 198     -40.229 -29.668  53.114  1.00  0.10              
ATOM    197  CA  ASN A 199     -40.330 -32.958  51.139  1.00  0.16              
ATOM    198  CA  LYS A 200     -39.249 -31.301  47.901  1.00  0.15              
ATOM    199  CA  ASN A 201     -36.182 -33.502  47.370  1.00  0.19              
ATOM    200  CA  ASN A 202     -34.058 -32.305  50.349  1.00  0.12              
ATOM    201  CA  ALA A 203     -34.377 -28.620  49.359  1.00  0.11              
ATOM    202  CA  CYS A 204     -30.996 -26.860  49.870  1.00  0.07              
ATOM    203  CA  GLY A 205     -29.598 -29.887  51.694  1.00  0.07              
ATOM    204  CA  ILE A 206     -31.861 -29.133  54.683  1.00  0.07              
ATOM    205  CA  ALA A 207     -31.615 -32.690  56.050  1.00  0.08              
ATOM    206  CA  ASN A 208     -27.969 -33.413  55.156  1.00  0.09              
ATOM    207  CA  LEU A 209     -26.269 -32.044  58.266  1.00  0.10              
ATOM    208  CA  ALA A 210     -28.652 -31.953  61.194  1.00  0.09              
ATOM    209  CA  SER A 211     -27.930 -32.610  64.868  1.00  0.09              
ATOM    210  CA  PHE A 212     -29.031 -31.709  68.424  1.00  0.10              
ATOM    211  CA  PRO A 213     -27.463 -31.925  71.908  1.00  0.09              
ATOM    212  CA  LYS A 214     -28.473 -34.239  74.798  1.00  0.12              
ATOM    213  CA  MET A 215     -28.598 -33.119  78.430  1.00  0.16              
ENDMDL
MODEL       21
ATOM      1  CA  ASP A   3     -48.880 -32.705  61.068  1.00  0.45              
ATOM      2  CA  SER A   4     -47.644 -29.296  62.267  1.00  0.20              
ATOM      3  CA  VAL A   5     -45.645 -28.108  65.228  1.00  0.15              
ATOM      4  CA  ASP A   6     -44.234 -24.712  66.117  1.00  0.13              
ATOM      5  CA  TYR A   7     -42.021 -24.733  69.186  1.00  0.11              
ATOM      6  CA  ARG A   8     -42.252 -20.932  69.323  1.00  0.14              
ATOM      7  CA  LYS A   9     -45.830 -21.372  70.508  1.00  0.25              
ATOM      8  CA  LYS A  10     -44.372 -23.674  73.172  1.00  0.21              
ATOM      9  CA  GLY A  11     -41.815 -21.030  74.386  1.00  0.18              
ATOM     10  CA  TYR A  12     -38.804 -23.124  73.447  1.00  0.11              
ATOM     11  CA  VAL A  13     -37.377 -20.368  71.200  1.00  0.14              
ATOM     12  CA  THR A  14     -35.451 -17.276  72.281  1.00  0.18              
ATOM     13  CA  PRO A  15     -35.791 -14.008  70.293  1.00  0.25              
ATOM     14  CA  VAL A  16     -33.917 -13.790  66.979  1.00  0.16              
ATOM     15  CA  LYS A  17     -30.288 -12.735  67.233  1.00  0.16              
ATOM     16  CA  ASN A  18     -28.015 -11.019  64.709  1.00  0.11              
ATOM     17  CA  GLN A  19     -24.677 -12.669  63.928  1.00  0.15              
ATOM     18  CA  GLY A  20     -23.358  -9.484  62.267  1.00  0.25              
ATOM     19  CA  GLN A  21     -20.370  -9.654  59.931  1.00  0.32              
ATOM     20  CA  CYS A  22     -18.929 -12.758  61.581  1.00  0.14              
ATOM     21  CA  GLY A  23     -19.274 -16.233  60.246  1.00  0.11              
ATOM     22  CA  SER A  24     -20.677 -17.524  63.526  1.00  0.08              
ATOM     23  CA  CYS A  25     -23.848 -19.214  62.197  1.00  0.07              
ATOM     24  CA  TRP A  26     -22.676 -22.598  63.607  1.00  0.06              
ATOM     25  CA  ALA A  27     -22.449 -20.976  67.062  1.00  0.06              
ATOM     26  CA  PHE A  28     -25.952 -19.453  66.823  1.00  0.06              
ATOM     27  CA  SER A  29     -27.285 -22.672  65.389  1.00  0.06              
ATOM     28  CA  SER A  30     -25.724 -24.589  68.313  1.00  0.06              
ATOM     29  CA  VAL A  31     -26.879 -22.141  70.982  1.00  0.07              
ATOM     30  CA  GLY A  32     -30.447 -22.244  69.697  1.00  0.07              
ATOM     31  CA  ALA A  33     -30.622 -26.039  70.014  1.00  0.06              
ATOM     32  CA  LEU A  34     -29.204 -25.953  73.576  1.00  0.06              
ATOM     33  CA  GLU A  35     -31.606 -23.160  74.541  1.00  0.07              
ATOM     34  CA  GLY A  36     -34.389 -25.431  73.324  1.00  0.07              
ATOM     35  CA  GLN A  37     -33.271 -28.350  75.488  1.00  0.09              
ATOM     36  CA  LEU A  38     -32.524 -26.187  78.526  1.00  0.09              
ATOM     37  CA  LYS A  39     -36.187 -25.174  78.299  1.00  0.09              
ATOM     38  CA  LYS A  40     -37.350 -28.776  77.969  1.00  0.15              
ATOM     39  CA  LYS A  41     -35.243 -29.760  81.001  1.00  0.21              
ATOM     40  CA  THR A  42     -35.376 -26.903  83.501  1.00  0.28              
ATOM     41  CA  GLY A  43     -38.455 -25.102  82.254  1.00  0.23              
ATOM     42  CA  LYS A  44     -36.433 -21.860  81.859  1.00  0.25              
ATOM     43  CA  LEU A  45     -35.586 -20.183  78.537  1.00  0.14              
ATOM     44  CA  LEU A  46     -32.312 -18.212  78.709  1.00  0.20              
ATOM     45  CA  ASN A  47     -29.871 -16.758  76.137  1.00  0.14              
ATOM     46  CA  LEU A  48     -26.714 -18.868  75.821  1.00  0.08              
ATOM     47  CA  SER A  49     -23.373 -17.494  74.597  1.00  0.08              
ATOM     48  CA  PRO A  50     -22.428 -18.027  70.910  1.00  0.07              
ATOM     49  CA  GLN A  51     -19.295 -15.913  71.477  1.00  0.07              
ATOM     50  CA  ASN A  52     -18.076 -18.421  74.108  1.00  0.08              
ATOM     51  CA  LEU A  53     -18.214 -20.969  71.301  1.00  0.07              
ATOM     52  CA  VAL A  54     -16.597 -18.688  68.701  1.00  0.07              
ATOM     53  CA  ASP A  55     -13.604 -17.881  70.958  1.00  0.10              
ATOM     54  CA  CYS A  56     -13.273 -21.342  72.560  1.00  0.11              
ATOM     55  CA  VAL A  57     -13.938 -24.102  70.024  1.00  0.11              
ATOM     56  CA  SER A  58     -10.455 -24.767  68.611  1.00  0.19              
ATOM     57  CA  GLU A  59     -11.860 -27.525  66.275  1.00  0.19              
ATOM     58  CA  ASN A  60     -13.856 -24.722  64.636  1.00  0.14              
ATOM     59  CA  ASP A  61     -12.645 -21.508  63.078  1.00  0.12              
ATOM     60  CA  GLY A  62     -14.498 -18.699  64.953  1.00  0.11              
ATOM     61  CA  CYS A  63     -15.695 -16.194  62.320  1.00  0.11              
ATOM     62  CA  GLY A  64     -14.109 -18.347  59.696  1.00  0.14              
ATOM     63  CA  GLY A  65     -16.717 -21.099  60.052  1.00  0.13              
ATOM     64  CA  GLY A  66     -17.320 -24.354  61.889  1.00  0.14              
ATOM     65  CA  TYR A  67     -19.728 -27.259  62.882  1.00  0.10              
ATOM     66  CA  MET A  68     -22.446 -27.535  65.491  1.00  0.08              
ATOM     67  CA  THR A  69     -21.186 -31.035  66.397  1.00  0.09              
ATOM     68  CA  ASN A  70     -17.787 -29.680  67.421  1.00  0.10              
ATOM     69  CA  ALA A  71     -19.593 -26.991  69.424  1.00  0.08              
ATOM     70  CA  PHE A  72     -21.700 -29.554  71.408  1.00  0.08              
ATOM     71  CA  GLN A  73     -18.536 -31.569  72.222  1.00  0.10              
ATOM     72  CA  TYR A  74     -16.797 -28.449  73.455  1.00  0.09              
ATOM     73  CA  VAL A  75     -19.763 -27.735  75.727  1.00  0.08              
ATOM     74  CA  GLN A  76     -19.783 -31.338  76.914  1.00  0.09              
ATOM     75  CA  LYS A  77     -16.068 -31.472  77.722  1.00  0.14              
ATOM     76  CA  ASN A  78     -15.960 -27.928  79.045  1.00  0.15              
ATOM     77  CA  ARG A  79     -18.935 -29.045  81.158  1.00  0.12              
ATOM     78  CA  GLY A  80     -20.857 -25.908  80.567  1.00  0.10              
ATOM     79  CA  ILE A  81     -21.421 -22.859  78.355  1.00  0.10              
ATOM     80  CA  ASP A  82     -21.824 -19.330  79.653  1.00  0.08              
ATOM     81  CA  SER A  83     -24.963 -17.239  79.300  1.00  0.08              
ATOM     82  CA  GLU A  84     -25.147 -14.277  76.874  1.00  0.09              
ATOM     83  CA  ASP A  85     -24.746 -11.863  79.849  1.00  0.17              
ATOM     84  CA  ALA A  86     -21.687 -13.626  81.257  1.00  0.14              
ATOM     85  CA  TYR A  87     -20.143 -13.650  77.658  1.00  0.12              
ATOM     86  CA  PRO A  88     -21.552 -10.950  75.348  1.00  0.17              
ATOM     87  CA  TYR A  89     -21.256 -11.400  71.520  1.00  0.16              
ATOM     88  CA  VAL A  90     -18.787  -8.949  70.064  1.00  0.26              
ATOM     89  CA  GLY A  91     -18.752 -10.491  66.660  1.00  0.19              
ATOM     90  CA  GLN A  92     -14.963 -10.875  66.376  1.00  0.22              
ATOM     91  CA  GLU A  93     -12.713 -13.812  67.239  1.00  0.18              
ATOM     92  CA  GLU A  94     -10.810 -13.372  70.505  1.00  0.32              
ATOM     93  CA  SER A  95      -8.939 -15.528  73.036  1.00  0.32              
ATOM     94  CA  CYS A  96     -11.077 -17.961  74.985  1.00  0.17              
ATOM     95  CA  MET A  97     -12.344 -16.170  78.050  1.00  0.30              
ATOM     96  CA  TYR A  98     -14.696 -18.754  79.454  1.00  0.22              
ATOM     97  CA  ASN A  99     -15.928 -17.827  83.004  1.00  0.24              
ATOM     98  CA  PRO A 100     -17.328 -20.805  84.989  1.00  0.24              
ATOM     99  CA  THR A 101     -19.327 -18.512  87.298  1.00  0.29              
ATOM    100  CA  GLY A 102     -21.457 -17.598  84.308  1.00  0.15              
ATOM    101  CA  LYS A 103     -22.235 -21.128  83.334  1.00  0.11              
ATOM    102  CA  ALA A 104     -25.935 -21.433  82.359  1.00  0.12              
ATOM    103  CA  ALA A 105     -26.065 -24.804  80.625  1.00  0.15              
ATOM    104  CA  LYS A 106     -24.264 -28.048  80.065  1.00  0.12              
ATOM    105  CA  CYS A 107     -24.270 -30.778  77.412  1.00  0.10              
ATOM    106  CA  ARG A 108     -23.931 -34.519  77.517  1.00  0.11              
ATOM    107  CA  GLY A 109     -23.529 -35.236  73.765  1.00  0.11              
ATOM    108  CA  TYR A 110     -25.453 -34.935  70.558  1.00  0.10              
ATOM    109  CA  ARG A 111     -27.507 -37.076  68.174  1.00  0.17              
ATOM    110  CA  GLU A 112     -27.279 -36.814  64.382  1.00  0.14              
ATOM    111  CA  ILE A 113     -30.126 -37.293  61.898  1.00  0.14              
ATOM    112  CA  PRO A 114     -29.542 -39.639  58.922  1.00  0.18              
ATOM    113  CA  GLU A 115     -28.203 -37.781  55.908  1.00  0.15              
ATOM    114  CA  GLY A 116     -30.898 -36.515  53.531  1.00  0.11              
ATOM    115  CA  ASN A 117     -33.638 -38.100  55.646  1.00  0.13              
ATOM    116  CA  GLU A 118     -36.353 -35.433  56.081  1.00  0.11              
ATOM    117  CA  LYS A 119     -38.710 -37.939  57.708  1.00  0.14              
ATOM    118  CA  ALA A 120     -36.089 -38.453  60.420  1.00  0.13              
ATOM    119  CA  LEU A 121     -35.702 -34.702  60.769  1.00  0.10              
ATOM    120  CA  LYS A 122     -39.481 -34.480  61.268  1.00  0.11              
ATOM    121  CA  ARG A 123     -39.647 -37.289  63.826  1.00  0.13              
ATOM    122  CA  ALA A 124     -36.781 -35.539  65.740  1.00  0.11              
ATOM    123  CA  VAL A 125     -38.394 -32.074  65.783  1.00  0.09              
ATOM    124  CA  ALA A 126     -41.726 -33.381  67.049  1.00  0.13              
ATOM    125  CA  ARG A 127     -40.084 -35.324  69.847  1.00  0.17              
ATOM    126  CA  VAL A 128     -36.909 -33.455  70.980  1.00  0.15              
ATOM    127  CA  GLY A 129     -37.571 -29.906  69.790  1.00  0.10              
ATOM    128  CA  PRO A 130     -35.519 -27.402  67.778  1.00  0.06              
ATOM    129  CA  VAL A 131     -32.753 -29.123  65.793  1.00  0.07              
ATOM    130  CA  SER A 132     -29.618 -27.564  64.274  1.00  0.05              
ATOM    131  CA  VAL A 133     -29.436 -27.790  60.496  1.00  0.07              
ATOM    132  CA  ALA A 134     -27.122 -26.689  57.673  1.00  0.08              
ATOM    133  CA  ILE A 135     -28.399 -25.443  54.356  1.00  0.08              
ATOM    134  CA  ASP A 136     -27.167 -23.610  51.266  1.00  0.08              
ATOM    135  CA  ALA A 137     -28.152 -19.983  51.818  1.00  0.16              
ATOM    136  CA  SER A 138     -25.999 -18.440  49.026  1.00  0.25              
ATOM    137  CA  LEU A 139     -28.819 -17.618  46.695  1.00  0.20              
ATOM    138  CA  THR A 140     -29.897 -14.017  46.548  1.00  0.25              
ATOM    139  CA  SER A 141     -33.534 -15.248  46.700  1.00  0.21              
ATOM    140  CA  PHE A 142     -32.716 -16.500  50.268  1.00  0.16              
ATOM    141  CA  GLN A 143     -31.121 -13.194  51.069  1.00  0.23              
ATOM    142  CA  PHE A 144     -34.184 -11.154  50.191  1.00  0.24              
ATOM    143  CA  TYR A 145     -36.859 -13.607  51.341  1.00  0.18              
ATOM    144  CA  SER A 146     -39.854 -11.963  52.960  1.00  0.15              
ATOM    145  CA  LYS A 147     -42.809 -14.398  52.863  1.00  0.26              
ATOM    146  CA  GLY A 148     -44.249 -17.714  51.585  1.00  0.29              
ATOM    147  CA  VAL A 149     -42.544 -21.121  51.354  1.00  0.12              
ATOM    148  CA  TYR A 150     -38.959 -20.491  50.068  1.00  0.13              
ATOM    149  CA  TYR A 151     -37.637 -22.740  47.309  1.00  0.20              
ATOM    150  CA  ASP A 152     -35.247 -22.022  44.493  1.00  0.22              
ATOM    151  CA  GLU A 153     -34.094 -24.705  42.059  1.00  0.31              
ATOM    152  CA  SER A 154     -30.665 -23.220  42.069  1.00  0.28              
ATOM    153  CA  CYS A 155     -30.120 -24.175  45.743  1.00  0.16              
ATOM    154  CA  ASN A 156     -27.306 -26.686  46.269  1.00  0.14              
ATOM    155  CA  SER A 157     -27.766 -29.706  48.533  1.00  0.12              
ATOM    156  CA  ASP A 158     -23.997 -30.231  48.185  1.00  0.22              
ATOM    157  CA  ASN A 159     -22.968 -26.680  49.024  1.00  0.18              
ATOM    158  CA  LEU A 160     -24.009 -26.284  52.653  1.00  0.12              
ATOM    159  CA  ASN A 161     -22.690 -22.904  53.827  1.00  0.16              
ATOM    160  CA  HIS A 162     -25.072 -21.643  56.522  1.00  0.12              
ATOM    161  CA  ALA A 163     -25.963 -23.095  59.878  1.00  0.07              
ATOM    162  CA  VAL A 164     -29.511 -22.364  61.048  1.00  0.07              
ATOM    163  CA  LEU A 165     -32.326 -23.679  63.378  1.00  0.06              
ATOM    164  CA  ALA A 166     -35.245 -25.975  62.522  1.00  0.06              
ATOM    165  CA  VAL A 167     -37.915 -24.722  64.944  1.00  0.07              
ATOM    166  CA  GLY A 168     -40.895 -26.629  63.649  1.00  0.08              
ATOM    167  CA  TYR A 169     -42.727 -27.700  60.430  1.00  0.09              
ATOM    168  CA  GLY A 170     -46.094 -27.429  58.862  1.00  0.19              
ATOM    169  CA  ILE A 171     -47.848 -26.648  55.539  1.00  0.17              
ATOM    170  CA  GLN A 172     -49.041 -23.402  53.980  1.00  0.31              
ATOM    171  CA  LYS A 173     -51.159 -23.303  50.810  1.00  0.65              
ATOM    172  CA  GLY A 174     -50.739 -26.846  50.198  1.00  0.51              
ATOM    173  CA  ASN A 175     -46.856 -26.559  50.465  1.00  0.25              
ATOM    174  CA  LYS A 176     -45.077 -28.412  53.289  1.00  0.13              
ATOM    175  CA  HIS A 177     -42.276 -26.418  54.895  1.00  0.07              
ATOM    176  CA  TRP A 178     -39.782 -26.234  57.752  1.00  0.07              
ATOM    177  CA  ILE A 179     -39.944 -23.274  60.161  1.00  0.07              
ATOM    178  CA  ILE A 180     -36.348 -21.978  60.145  1.00  0.08              
ATOM    179  CA  LYS A 181     -34.965 -19.441  62.628  1.00  0.08              
ATOM    180  CA  ASN A 182     -32.121 -17.413  61.071  1.00  0.10              
ATOM    181  CA  SER A 183     -29.448 -15.269  62.776  1.00  0.11              
ATOM    182  CA  TRP A 184     -29.770 -12.204  60.566  1.00  0.12              
ATOM    183  CA  GLY A 185     -31.795 -10.154  62.827  1.00  0.12              
ATOM    184  CA  GLU A 186     -35.574  -9.389  63.126  1.00  0.12              
ATOM    185  CA  ASN A 187     -35.479  -6.974  60.164  1.00  0.24              
ATOM    186  CA  TRP A 188     -34.693  -9.979  58.110  1.00  0.15              
ATOM    187  CA  GLY A 189     -37.102 -12.353  56.268  1.00  0.12              
ATOM    188  CA  ASN A 190     -40.365 -12.711  58.256  1.00  0.12              
ATOM    189  CA  LYS A 191     -39.306 -11.328  61.645  1.00  0.14              
ATOM    190  CA  GLY A 192     -36.046 -13.357  61.401  1.00  0.09              
ATOM    191  CA  TYR A 193     -37.745 -16.593  60.265  1.00  0.10              
ATOM    192  CA  ILE A 194     -38.075 -18.392  56.930  1.00  0.12              
ATOM    193  CA  LEU A 195     -40.418 -21.175  55.761  1.00  0.08              
ATOM    194  CA  MET A 196     -38.280 -23.578  53.730  1.00  0.08              
ATOM    195  CA  ALA A 197     -39.586 -26.319  51.366  1.00  0.09              
ATOM    196  CA  ARG A 198     -40.138 -29.664  53.064  1.00  0.10              
ATOM    197  CA  ASN A 199     -40.256 -32.944  51.079  1.00  0.16              
ATOM    198  CA  LYS A 200     -39.159 -31.276  47.845  1.00  0.15              
ATOM    199  CA  ASN A 201     -36.098 -33.480  47.321  1.00  0.19              
ATOM    200  CA  ASN A 202     -33.994 -32.299  50.321  1.00  0.12              
ATOM    201  CA  ALA A 203     -34.323 -28.613  49.340  1.00  0.11              
ATOM    202  CA  CYS A 204     -30.938 -26.850  49.879  1.00  0.07              
ATOM    203  CA  GLY A 205     -29.565 -29.885  51.702  1.00  0.07              
ATOM    204  CA  ILE A 206     -31.840 -29.140  54.678  1.00  0.07              
ATOM    205  CA  ALA A 207     -31.608 -32.693  56.053  1.00  0.08              
ATOM    206  CA  ASN A 208     -27.957 -33.422  55.180  1.00  0.09              
ATOM    207  CA  LEU A 209     -26.284 -32.061  58.310  1.00  0.10              
ATOM    208  CA  ALA A 210     -28.674 -31.968  61.220  1.00  0.09              
ATOM    209  CA  SER A 211     -27.974 -32.627  64.902  1.00  0.09              
ATOM    210  CA  PHE A 212     -29.079 -31.721  68.468  1.00  0.10              
ATOM    211  CA  PRO A 213     -27.499 -31.924  71.944  1.00  0.09              
ATOM    212  CA  LYS A 214     -28.505 -34.212  74.864  1.00  0.12              
ATOM    213  CA  MET A 215     -28.610 -33.067  78.494  1.00  0.16              
ENDMDL
MODEL       22
ATOM      1  CA  ASP A   3     -48.883 -32.714  60.974  1.00  0.45              
ATOM      2  CA  SER A   4     -47.665 -29.299  62.192  1.00  0.20              
ATOM      3  CA  VAL A   5     -45.692 -28.121  65.171  1.00  0.15              
ATOM      4  CA  ASP A   6     -44.269 -24.744  66.109  1.00  0.13              
ATOM      5  CA  TYR A   7     -42.075 -24.786  69.186  1.00  0.11              
ATOM      6  CA  ARG A   8     -42.316 -20.984  69.348  1.00  0.14              
ATOM      7  CA  LYS A   9     -45.887 -21.445  70.527  1.00  0.25              
ATOM      8  CA  LYS A  10     -44.412 -23.746  73.185  1.00  0.21              
ATOM      9  CA  GLY A  11     -41.854 -21.069  74.401  1.00  0.18              
ATOM     10  CA  TYR A  12     -38.855 -23.166  73.469  1.00  0.11              
ATOM     11  CA  VAL A  13     -37.428 -20.391  71.222  1.00  0.14              
ATOM     12  CA  THR A  14     -35.494 -17.308  72.317  1.00  0.18              
ATOM     13  CA  PRO A  15     -35.827 -14.024  70.351  1.00  0.25              
ATOM     14  CA  VAL A  16     -33.935 -13.828  67.047  1.00  0.16              
ATOM     15  CA  LYS A  17     -30.310 -12.764  67.295  1.00  0.16              
ATOM     16  CA  ASN A  18     -28.049 -11.039  64.760  1.00  0.11              
ATOM     17  CA  GLN A  19     -24.718 -12.690  63.937  1.00  0.15              
ATOM     18  CA  GLY A  20     -23.392  -9.508  62.251  1.00  0.25              
ATOM     19  CA  GLN A  21     -20.454  -9.715  59.858  1.00  0.32              
ATOM     20  CA  CYS A  22     -18.977 -12.800  61.515  1.00  0.14              
ATOM     21  CA  GLY A  23     -19.318 -16.270  60.214  1.00  0.11              
ATOM     22  CA  SER A  24     -20.705 -17.549  63.508  1.00  0.08              
ATOM     23  CA  CYS A  25     -23.893 -19.237  62.210  1.00  0.07              
ATOM     24  CA  TRP A  26     -22.726 -22.633  63.611  1.00  0.06              
ATOM     25  CA  ALA A  27     -22.471 -20.994  67.060  1.00  0.06              
ATOM     26  CA  PHE A  28     -25.984 -19.473  66.836  1.00  0.06              
ATOM     27  CA  SER A  29     -27.316 -22.688  65.407  1.00  0.06              
ATOM     28  CA  SER A  30     -25.750 -24.601  68.330  1.00  0.06              
ATOM     29  CA  VAL A  31     -26.901 -22.146  70.996  1.00  0.07              
ATOM     30  CA  GLY A  32     -30.466 -22.249  69.712  1.00  0.07              
ATOM     31  CA  ALA A  33     -30.648 -26.044  70.034  1.00  0.06              
ATOM     32  CA  LEU A  34     -29.229 -25.950  73.598  1.00  0.06              
ATOM     33  CA  GLU A  35     -31.632 -23.154  74.559  1.00  0.07              
ATOM     34  CA  GLY A  36     -34.406 -25.431  73.343  1.00  0.07              
ATOM     35  CA  GLN A  37     -33.294 -28.342  75.525  1.00  0.09              
ATOM     36  CA  LEU A  38     -32.534 -26.168  78.553  1.00  0.09              
ATOM     37  CA  LYS A  39     -36.198 -25.151  78.334  1.00  0.09              
ATOM     38  CA  LYS A  40     -37.365 -28.755  78.023  1.00  0.15              
ATOM     39  CA  LYS A  41     -35.252 -29.722  81.057  1.00  0.21              
ATOM     40  CA  THR A  42     -35.370 -26.858  83.538  1.00  0.28              
ATOM     41  CA  GLY A  43     -38.454 -25.072  82.283  1.00  0.23              
ATOM     42  CA  LYS A  44     -36.429 -21.817  81.879  1.00  0.25              
ATOM     43  CA  LEU A  45     -35.583 -20.161  78.547  1.00  0.14              
ATOM     44  CA  LEU A  46     -32.299 -18.204  78.711  1.00  0.20              
ATOM     45  CA  ASN A  47     -29.858 -16.744  76.143  1.00  0.14              
ATOM     46  CA  LEU A  48     -26.696 -18.844  75.810  1.00  0.08              
ATOM     47  CA  SER A  49     -23.359 -17.483  74.569  1.00  0.08              
ATOM     48  CA  PRO A  50     -22.424 -18.030  70.881  1.00  0.07              
ATOM     49  CA  GLN A  51     -19.281 -15.921  71.410  1.00  0.07              
ATOM     50  CA  ASN A  52     -18.053 -18.420  74.047  1.00  0.08              
ATOM     51  CA  LEU A  53     -18.213 -20.982  71.254  1.00  0.07              
ATOM     52  CA  VAL A  54     -16.607 -18.717  68.635  1.00  0.07              
ATOM     53  CA  ASP A  55     -13.595 -17.908  70.860  1.00  0.10              
ATOM     54  CA  CYS A  56     -13.265 -21.363  72.479  1.00  0.11              
ATOM     55  CA  VAL A  57     -13.955 -24.136  69.965  1.00  0.11              
ATOM     56  CA  SER A  58     -10.480 -24.818  68.542  1.00  0.19              
ATOM     57  CA  GLU A  59     -11.914 -27.589  66.208  1.00  0.19              
ATOM     58  CA  ASN A  60     -13.899 -24.777  64.574  1.00  0.14              
ATOM     59  CA  ASP A  61     -12.692 -21.570  62.995  1.00  0.12              
ATOM     60  CA  GLY A  62     -14.519 -18.734  64.895  1.00  0.11              
ATOM     61  CA  CYS A  63     -15.734 -16.243  62.243  1.00  0.11              
ATOM     62  CA  GLY A  64     -14.156 -18.394  59.637  1.00  0.14              
ATOM     63  CA  GLY A  65     -16.766 -21.141  60.018  1.00  0.13              
ATOM     64  CA  GLY A  66     -17.365 -24.391  61.865  1.00  0.14              
ATOM     65  CA  TYR A  67     -19.798 -27.313  62.883  1.00  0.10              
ATOM     66  CA  MET A  68     -22.498 -27.564  65.507  1.00  0.08              
ATOM     67  CA  THR A  69     -21.237 -31.062  66.416  1.00  0.09              
ATOM     68  CA  ASN A  70     -17.833 -29.714  67.421  1.00  0.10              
ATOM     69  CA  ALA A  71     -19.617 -27.008  69.422  1.00  0.08              
ATOM     70  CA  PHE A  72     -21.735 -29.563  71.426  1.00  0.08              
ATOM     71  CA  GLN A  73     -18.568 -31.580  72.235  1.00  0.10              
ATOM     72  CA  TYR A  74     -16.817 -28.459  73.441  1.00  0.09              
ATOM     73  CA  VAL A  75     -19.768 -27.722  75.724  1.00  0.08              
ATOM     74  CA  GLN A  76     -19.796 -31.318  76.931  1.00  0.09              
ATOM     75  CA  LYS A  77     -16.078 -31.458  77.724  1.00  0.14              
ATOM     76  CA  ASN A  78     -15.952 -27.907  79.026  1.00  0.15              
ATOM     77  CA  ARG A  79     -18.919 -28.995  81.159  1.00  0.12              
ATOM     78  CA  GLY A  80     -20.843 -25.877  80.561  1.00  0.10              
ATOM     79  CA  ILE A  81     -21.397 -22.824  78.333  1.00  0.10              
ATOM     80  CA  ASP A  82     -21.782 -19.286  79.613  1.00  0.08              
ATOM     81  CA  SER A  83     -24.928 -17.200  79.274  1.00  0.08              
ATOM     82  CA  GLU A  84     -25.116 -14.246  76.823  1.00  0.09              
ATOM     83  CA  ASP A  85     -24.693 -11.814  79.783  1.00  0.17              
ATOM     84  CA  ALA A  86     -21.640 -13.583  81.198  1.00  0.14              
ATOM     85  CA  TYR A  87     -20.095 -13.616  77.558  1.00  0.12              
ATOM     86  CA  PRO A  88     -21.526 -10.931  75.269  1.00  0.17              
ATOM     87  CA  TYR A  89     -21.213 -11.400  71.422  1.00  0.16              
ATOM     88  CA  VAL A  90     -18.738  -8.966  69.983  1.00  0.26              
ATOM     89  CA  GLY A  91     -18.740 -10.505  66.598  1.00  0.19              
ATOM     90  CA  GLN A  92     -14.949 -10.914  66.253  1.00  0.22              
ATOM     91  CA  GLU A  93     -12.709 -13.864  67.101  1.00  0.18              
ATOM     92  CA  GLU A  94     -10.756 -13.428  70.340  1.00  0.32              
ATOM     93  CA  SER A  95      -8.888 -15.580  72.891  1.00  0.32              
ATOM     94  CA  CYS A  96     -11.030 -17.980  74.868  1.00  0.17              
ATOM     95  CA  MET A  97     -12.275 -16.148  77.901  1.00  0.30              
ATOM     96  CA  TYR A  98     -14.622 -18.707  79.329  1.00  0.22              
ATOM     97  CA  ASN A  99     -15.850 -17.760  82.897  1.00  0.24              
ATOM     98  CA  PRO A 100     -17.244 -20.736  84.911  1.00  0.24              
ATOM     99  CA  THR A 101     -19.213 -18.427  87.229  1.00  0.29              
ATOM    100  CA  GLY A 102     -21.397 -17.547  84.269  1.00  0.15              
ATOM    101  CA  LYS A 103     -22.167 -21.057  83.307  1.00  0.11              
ATOM    102  CA  ALA A 104     -25.890 -21.382  82.360  1.00  0.12              
ATOM    103  CA  ALA A 105     -26.047 -24.756  80.632  1.00  0.15              
ATOM    104  CA  LYS A 106     -24.253 -27.992  80.079  1.00  0.12              
ATOM    105  CA  CYS A 107     -24.280 -30.745  77.440  1.00  0.10              
ATOM    106  CA  ARG A 108     -23.953 -34.479  77.571  1.00  0.11              
ATOM    107  CA  GLY A 109     -23.555 -35.229  73.799  1.00  0.11              
ATOM    108  CA  TYR A 110     -25.513 -34.950  70.620  1.00  0.10              
ATOM    109  CA  ARG A 111     -27.574 -37.088  68.239  1.00  0.17              
ATOM    110  CA  GLU A 112     -27.338 -36.838  64.439  1.00  0.14              
ATOM    111  CA  ILE A 113     -30.158 -37.310  61.922  1.00  0.14              
ATOM    112  CA  PRO A 114     -29.558 -39.648  58.942  1.00  0.18              
ATOM    113  CA  GLU A 115     -28.202 -37.789  55.940  1.00  0.15              
ATOM    114  CA  GLY A 116     -30.887 -36.520  53.540  1.00  0.11              
ATOM    115  CA  ASN A 117     -33.635 -38.099  55.645  1.00  0.13              
ATOM    116  CA  GLU A 118     -36.345 -35.426  56.071  1.00  0.11              
ATOM    117  CA  LYS A 119     -38.719 -37.926  57.683  1.00  0.14              
ATOM    118  CA  ALA A 120     -36.108 -38.454  60.411  1.00  0.13              
ATOM    119  CA  LEU A 121     -35.719 -34.705  60.767  1.00  0.10              
ATOM    120  CA  LYS A 122     -39.500 -34.478  61.254  1.00  0.11              
ATOM    121  CA  ARG A 123     -39.685 -37.293  63.804  1.00  0.13              
ATOM    122  CA  ALA A 124     -36.811 -35.547  65.738  1.00  0.11              
ATOM    123  CA  VAL A 125     -38.427 -32.082  65.786  1.00  0.09              
ATOM    124  CA  ALA A 126     -41.759 -33.389  67.037  1.00  0.13              
ATOM    125  CA  ARG A 127     -40.145 -35.336  69.834  1.00  0.17              
ATOM    126  CA  VAL A 128     -36.960 -33.473  70.989  1.00  0.15              
ATOM    127  CA  GLY A 129     -37.600 -29.917  69.800  1.00  0.10              
ATOM    128  CA  PRO A 130     -35.555 -27.410  67.799  1.00  0.06              
ATOM    129  CA  VAL A 131     -32.788 -29.136  65.820  1.00  0.07              
ATOM    130  CA  SER A 132     -29.651 -27.579  64.296  1.00  0.05              
ATOM    131  CA  VAL A 133     -29.465 -27.808  60.520  1.00  0.07              
ATOM    132  CA  ALA A 134     -27.138 -26.706  57.699  1.00  0.08              
ATOM    133  CA  ILE A 135     -28.385 -25.444  54.383  1.00  0.08              
ATOM    134  CA  ASP A 136     -27.129 -23.593  51.312  1.00  0.08              
ATOM    135  CA  ALA A 137     -28.142 -19.976  51.866  1.00  0.16              
ATOM    136  CA  SER A 138     -25.958 -18.396  49.119  1.00  0.25              
ATOM    137  CA  LEU A 139     -28.759 -17.525  46.798  1.00  0.20              
ATOM    138  CA  THR A 140     -29.829 -13.922  46.692  1.00  0.25              
ATOM    139  CA  SER A 141     -33.474 -15.161  46.791  1.00  0.21              
ATOM    140  CA  PHE A 142     -32.673 -16.434  50.379  1.00  0.16              
ATOM    141  CA  GLN A 143     -31.092 -13.142  51.222  1.00  0.23              
ATOM    142  CA  PHE A 144     -34.144 -11.086  50.360  1.00  0.24              
ATOM    143  CA  TYR A 145     -36.835 -13.555  51.449  1.00  0.18              
ATOM    144  CA  SER A 146     -39.865 -11.955  53.022  1.00  0.15              
ATOM    145  CA  LYS A 147     -42.806 -14.409  52.903  1.00  0.26              
ATOM    146  CA  GLY A 148     -44.221 -17.718  51.568  1.00  0.29              
ATOM    147  CA  VAL A 149     -42.491 -21.119  51.327  1.00  0.12              
ATOM    148  CA  TYR A 150     -38.875 -20.456  50.086  1.00  0.13              
ATOM    149  CA  TYR A 151     -37.503 -22.680  47.327  1.00  0.20              
ATOM    150  CA  ASP A 152     -35.122 -21.929  44.528  1.00  0.22              
ATOM    151  CA  GLU A 153     -33.945 -24.570  42.060  1.00  0.31              
ATOM    152  CA  SER A 154     -30.540 -23.111  42.113  1.00  0.28              
ATOM    153  CA  CYS A 155     -30.018 -24.120  45.783  1.00  0.16              
ATOM    154  CA  ASN A 156     -27.222 -26.657  46.306  1.00  0.14              
ATOM    155  CA  SER A 157     -27.704 -29.689  48.554  1.00  0.12              
ATOM    156  CA  ASP A 158     -23.922 -30.207  48.234  1.00  0.22              
ATOM    157  CA  ASN A 159     -22.903 -26.656  49.089  1.00  0.18              
ATOM    158  CA  LEU A 160     -23.981 -26.278  52.710  1.00  0.12              
ATOM    159  CA  ASN A 161     -22.671 -22.897  53.892  1.00  0.16              
ATOM    160  CA  HIS A 162     -25.087 -21.649  56.570  1.00  0.12              
ATOM    161  CA  ALA A 163     -25.999 -23.110  59.901  1.00  0.07              
ATOM    162  CA  VAL A 164     -29.554 -22.378  61.070  1.00  0.07              
ATOM    163  CA  LEU A 165     -32.364 -23.698  63.409  1.00  0.06              
ATOM    164  CA  ALA A 166     -35.270 -25.991  62.535  1.00  0.06              
ATOM    165  CA  VAL A 167     -37.956 -24.747  64.951  1.00  0.07              
ATOM    166  CA  GLY A 168     -40.921 -26.644  63.635  1.00  0.08              
ATOM    167  CA  TYR A 169     -42.747 -27.707  60.384  1.00  0.09              
ATOM    168  CA  GLY A 170     -46.094 -27.434  58.805  1.00  0.19              
ATOM    169  CA  ILE A 171     -47.810 -26.681  55.429  1.00  0.17              
ATOM    170  CA  GLN A 172     -49.018 -23.463  53.815  1.00  0.31              
ATOM    171  CA  LYS A 173     -51.062 -23.395  50.577  1.00  0.65              
ATOM    172  CA  GLY A 174     -50.654 -26.914  50.076  1.00  0.51              
ATOM    173  CA  ASN A 175     -46.743 -26.618  50.354  1.00  0.25              
ATOM    174  CA  LYS A 176     -45.001 -28.451  53.217  1.00  0.13              
ATOM    175  CA  HIS A 177     -42.228 -26.435  54.846  1.00  0.07              
ATOM    176  CA  TRP A 178     -39.769 -26.247  57.734  1.00  0.07              
ATOM    177  CA  ILE A 179     -39.964 -23.291  60.155  1.00  0.07              
ATOM    178  CA  ILE A 180     -36.370 -21.989  60.170  1.00  0.08              
ATOM    179  CA  LYS A 181     -35.009 -19.461  62.677  1.00  0.08              
ATOM    180  CA  ASN A 182     -32.166 -17.426  61.118  1.00  0.10              
ATOM    181  CA  SER A 183     -29.488 -15.279  62.815  1.00  0.11              
ATOM    182  CA  TRP A 184     -29.866 -12.201  60.648  1.00  0.12              
ATOM    183  CA  GLY A 185     -31.836 -10.161  62.892  1.00  0.12              
ATOM    184  CA  GLU A 186     -35.645  -9.429  63.258  1.00  0.12              
ATOM    185  CA  ASN A 187     -35.578  -6.967  60.320  1.00  0.24              
ATOM    186  CA  TRP A 188     -34.794  -9.932  58.259  1.00  0.15              
ATOM    187  CA  GLY A 189     -37.133 -12.343  56.334  1.00  0.12              
ATOM    188  CA  ASN A 190     -40.417 -12.719  58.334  1.00  0.12              
ATOM    189  CA  LYS A 191     -39.374 -11.366  61.746  1.00  0.14              
ATOM    190  CA  GLY A 192     -36.085 -13.372  61.459  1.00  0.09              
ATOM    191  CA  TYR A 193     -37.801 -16.613  60.332  1.00  0.10              
ATOM    192  CA  ILE A 194     -38.097 -18.388  56.970  1.00  0.12              
ATOM    193  CA  LEU A 195     -40.407 -21.183  55.756  1.00  0.08              
ATOM    194  CA  MET A 196     -38.235 -23.568  53.736  1.00  0.08              
ATOM    195  CA  ALA A 197     -39.526 -26.307  51.349  1.00  0.09              
ATOM    196  CA  ARG A 198     -40.048 -29.660  53.014  1.00  0.10              
ATOM    197  CA  ASN A 199     -40.181 -32.931  51.019  1.00  0.16              
ATOM    198  CA  LYS A 200     -39.070 -31.251  47.789  1.00  0.15              
ATOM    199  CA  ASN A 201     -36.014 -33.459  47.273  1.00  0.19              
ATOM    200  CA  ASN A 202     -33.930 -32.292  50.293  1.00  0.12              
ATOM    201  CA  ALA A 203     -34.270 -28.606  49.320  1.00  0.11              
ATOM    202  CA  CYS A 204     -30.880 -26.841  49.887  1.00  0.07              
ATOM    203  CA  GLY A 205     -29.532 -29.883  51.710  1.00  0.07              
ATOM    204  CA  ILE A 206     -31.819 -29.146  54.673  1.00  0.07              
ATOM    205  CA  ALA A 207     -31.602 -32.696  56.056  1.00  0.08              
ATOM    206  CA  ASN A 208     -27.945 -33.430  55.205  1.00  0.09              
ATOM    207  CA  LEU A 209     -26.298 -32.079  58.353  1.00  0.10              
ATOM    208  CA  ALA A 210     -28.696 -31.983  61.246  1.00  0.09              
ATOM    209  CA  SER A 211     -28.018 -32.644  64.935  1.00  0.09              
ATOM    210  CA  PHE A 212     -29.126 -31.732  68.513  1.00  0.10              
ATOM    211  CA  PRO A 213     -27.535 -31.923  71.981  1.00  0.09              
ATOM    212  CA  LYS A 214     -28.537 -34.186  74.929  1.00  0.12              
ATOM    213  CA  MET A 215     -28.622 -33.015  78.559  1.00  0.16              
ENDMDL
MODEL       23
ATOM      1  CA  ASP A   3     -48.886 -32.724  60.880  1.00  0.45              
ATOM      2  CA  SER A   4     -47.685 -29.303  62.117  1.00  0.20              
ATOM      3  CA  VAL A   5     -45.739 -28.134  65.114  1.00  0.15              
ATOM      4  CA  ASP A   6     -44.304 -24.776  66.100  1.00  0.13              
ATOM      5  CA  TYR A   7     -42.130 -24.838  69.187  1.00  0.11              
ATOM      6  CA  ARG A   8     -42.380 -21.037  69.373  1.00  0.14              
ATOM      7  CA  LYS A   9     -45.943 -21.518  70.547  1.00  0.25              
ATOM      8  CA  LYS A  10     -44.453 -23.818  73.197  1.00  0.21              
ATOM      9  CA  GLY A  11     -41.893 -21.107  74.415  1.00  0.18              
ATOM     10  CA  TYR A  12     -38.906 -23.208  73.492  1.00  0.11              
ATOM     11  CA  VAL A  13     -37.479 -20.413  71.244  1.00  0.14              
ATOM     12  CA  THR A  14     -35.536 -17.341  72.353  1.00  0.18              
ATOM     13  CA  PRO A  15     -35.864 -14.041  70.409  1.00  0.25              
ATOM     14  CA  VAL A  16     -33.952 -13.866  67.114  1.00  0.16              
ATOM     15  CA  LYS A  17     -30.333 -12.792  67.358  1.00  0.16              
ATOM     16  CA  ASN A  18     -28.082 -11.059  64.811  1.00  0.11              
ATOM     17  CA  GLN A  19     -24.759 -12.711  63.946  1.00  0.15              
ATOM     18  CA  GLY A  20     -23.426  -9.532  62.235  1.00  0.25              
ATOM     19  CA  GLN A  21     -20.537  -9.775  59.785  1.00  0.32              
ATOM     20  CA  CYS A  22     -19.024 -12.843  61.449  1.00  0.14              
ATOM     21  CA  GLY A  23     -19.362 -16.308  60.183  1.00  0.11              
ATOM     22  CA  SER A  24     -20.733 -17.573  63.490  1.00  0.08              
ATOM     23  CA  CYS A  25     -23.939 -19.260  62.222  1.00  0.07              
ATOM     24  CA  TRP A  26     -22.777 -22.667  63.614  1.00  0.06              
ATOM     25  CA  ALA A  27     -22.494 -21.012  67.059  1.00  0.06              
ATOM     26  CA  PHE A  28     -26.016 -19.494  66.848  1.00  0.06              
ATOM     27  CA  SER A  29     -27.348 -22.705  65.424  1.00  0.06              
ATOM     28  CA  SER A  30     -25.777 -24.614  68.347  1.00  0.06              
ATOM     29  CA  VAL A  31     -26.923 -22.151  71.009  1.00  0.07              
ATOM     30  CA  GLY A  32     -30.484 -22.254  69.727  1.00  0.07              
ATOM     31  CA  ALA A  33     -30.673 -26.049  70.054  1.00  0.06              
ATOM     32  CA  LEU A  34     -29.253 -25.948  73.620  1.00  0.06              
ATOM     33  CA  GLU A  35     -31.657 -23.149  74.578  1.00  0.07              
ATOM     34  CA  GLY A  36     -34.424 -25.431  73.362  1.00  0.07              
ATOM     35  CA  GLN A  37     -33.318 -28.334  75.563  1.00  0.09              
ATOM     36  CA  LEU A  38     -32.544 -26.149  78.580  1.00  0.09              
ATOM     37  CA  LYS A  39     -36.209 -25.129  78.369  1.00  0.09              
ATOM     38  CA  LYS A  40     -37.380 -28.734  78.078  1.00  0.15              
ATOM     39  CA  LYS A  41     -35.260 -29.685  81.112  1.00  0.21              
ATOM     40  CA  THR A  42     -35.365 -26.813  83.574  1.00  0.28              
ATOM     41  CA  GLY A  43     -38.452 -25.042  82.311  1.00  0.23              
ATOM     42  CA  LYS A  44     -36.426 -21.775  81.899  1.00  0.25              
ATOM     43  CA  LEU A  45     -35.581 -20.138  78.556  1.00  0.14              
ATOM     44  CA  LEU A  46     -32.286 -18.195  78.714  1.00  0.20              
ATOM     45  CA  ASN A  47     -29.844 -16.730  76.149  1.00  0.14              
ATOM     46  CA  LEU A  48     -26.678 -18.821  75.799  1.00  0.08              
ATOM     47  CA  SER A  49     -23.345 -17.472  74.541  1.00  0.08              
ATOM     48  CA  PRO A  50     -22.421 -18.033  70.851  1.00  0.07              
ATOM     49  CA  GLN A  51     -19.266 -15.929  71.344  1.00  0.07              
ATOM     50  CA  ASN A  52     -18.030 -18.418  73.985  1.00  0.08              
ATOM     51  CA  LEU A  53     -18.212 -20.995  71.207  1.00  0.07              
ATOM     52  CA  VAL A  54     -16.617 -18.745  68.569  1.00  0.07              
ATOM     53  CA  ASP A  55     -13.585 -17.936  70.763  1.00  0.10              
ATOM     54  CA  CYS A  56     -13.258 -21.384  72.399  1.00  0.11              
ATOM     55  CA  VAL A  57     -13.971 -24.170  69.906  1.00  0.11              
ATOM     56  CA  SER A  58     -10.504 -24.869  68.473  1.00  0.19              
ATOM     57  CA  GLU A  59     -11.969 -27.654  66.141  1.00  0.19              
ATOM     58  CA  ASN A  60     -13.942 -24.831  64.513  1.00  0.14              
ATOM     59  CA  ASP A  61     -12.740 -21.631  62.913  1.00  0.12              
ATOM     60  CA  GLY A  62     -14.541 -18.768  64.836  1.00  0.11              
ATOM     61  CA  CYS A  63     -15.774 -16.292  62.165  1.00  0.11              
ATOM     62  CA  GLY A  64     -14.202 -18.441  59.578  1.00  0.14              
ATOM     63  CA  GLY A  65     -16.815 -21.183  59.984  1.00  0.13              
ATOM     64  CA  GLY A  66     -17.409 -24.428  61.841  1.00  0.14              
ATOM     65  CA  TYR A  67     -19.868 -27.366  62.885  1.00  0.10              
ATOM     66  CA  MET A  68     -22.549 -27.594  65.523  1.00  0.08              
ATOM     67  CA  THR A  69     -21.289 -31.089  66.436  1.00  0.09              
ATOM     68  CA  ASN A  70     -17.878 -29.749  67.421  1.00  0.10              
ATOM     69  CA  ALA A  71     -19.640 -27.025  69.420  1.00  0.08              
ATOM     70  CA  PHE A  72     -21.769 -29.571  71.443  1.00  0.08              
ATOM     71  CA  GLN A  73     -18.601 -31.591  72.248  1.00  0.10              
ATOM     72  CA  TYR A  74     -16.836 -28.470  73.426  1.00  0.09              
ATOM     73  CA  VAL A  75     -19.773 -27.710  75.720  1.00  0.08              
ATOM     74  CA  GLN A  76     -19.809 -31.298  76.948  1.00  0.09              
ATOM     75  CA  LYS A  77     -16.088 -31.444  77.726  1.00  0.14              
ATOM     76  CA  ASN A  78     -15.944 -27.885  79.007  1.00  0.15              
ATOM     77  CA  ARG A  79     -18.903 -28.946  81.160  1.00  0.12              
ATOM     78  CA  GLY A  80     -20.829 -25.846  80.554  1.00  0.10              
ATOM     79  CA  ILE A  81     -21.374 -22.790  78.310  1.00  0.10              
ATOM     80  CA  ASP A  82     -21.741 -19.242  79.572  1.00  0.08              
ATOM     81  CA  SER A  83     -24.893 -17.162  79.248  1.00  0.08              
ATOM     82  CA  GLU A  84     -25.086 -14.214  76.772  1.00  0.09              
ATOM     83  CA  ASP A  85     -24.640 -11.765  79.717  1.00  0.17              
ATOM     84  CA  ALA A  86     -21.592 -13.541  81.139  1.00  0.14              
ATOM     85  CA  TYR A  87     -20.047 -13.582  77.459  1.00  0.12              
ATOM     86  CA  PRO A  88     -21.500 -10.913  75.191  1.00  0.17              
ATOM     87  CA  TYR A  89     -21.170 -11.400  71.324  1.00  0.16              
ATOM     88  CA  VAL A  90     -18.690  -8.982  69.901  1.00  0.26              
ATOM     89  CA  GLY A  91     -18.729 -10.518  66.536  1.00  0.19              
ATOM     90  CA  GLN A  92     -14.936 -10.953  66.130  1.00  0.22              
ATOM     91  CA  GLU A  93     -12.705 -13.916  66.963  1.00  0.18              
ATOM     92  CA  GLU A  94     -10.702 -13.484  70.176  1.00  0.32              
ATOM     93  CA  SER A  95      -8.837 -15.631  72.746  1.00  0.32              
ATOM     94  CA  CYS A  96     -10.982 -17.998  74.751  1.00  0.17              
ATOM     95  CA  MET A  97     -12.205 -16.126  77.753  1.00  0.30              
ATOM     96  CA  TYR A  98     -14.547 -18.659  79.203  1.00  0.22              
ATOM     97  CA  ASN A  99     -15.773 -17.693  82.791  1.00  0.24              
ATOM     98  CA  PRO A 100     -17.161 -20.667  84.833  1.00  0.24              
ATOM     99  CA  THR A 101     -19.100 -18.342  87.161  1.00  0.29              
ATOM    100  CA  GLY A 102     -21.338 -17.497  84.229  1.00  0.15              
ATOM    101  CA  LYS A 103     -22.098 -20.986  83.279  1.00  0.11              
ATOM    102  CA  ALA A 104     -25.846 -21.332  82.361  1.00  0.12              
ATOM    103  CA  ALA A 105     -26.029 -24.708  80.638  1.00  0.15              
ATOM    104  CA  LYS A 106     -24.243 -27.936  80.092  1.00  0.12              
ATOM    105  CA  CYS A 107     -24.290 -30.712  77.468  1.00  0.10              
ATOM    106  CA  ARG A 108     -23.975 -34.439  77.625  1.00  0.11              
ATOM    107  CA  GLY A 109     -23.582 -35.221  73.832  1.00  0.11              
ATOM    108  CA  TYR A 110     -25.573 -34.965  70.682  1.00  0.10              
ATOM    109  CA  ARG A 111     -27.642 -37.100  68.304  1.00  0.17              
ATOM    110  CA  GLU A 112     -27.397 -36.862  64.497  1.00  0.14              
ATOM    111  CA  ILE A 113     -30.190 -37.327  61.947  1.00  0.14              
ATOM    112  CA  PRO A 114     -29.575 -39.656  58.961  1.00  0.18              
ATOM    113  CA  GLU A 115     -28.202 -37.797  55.971  1.00  0.15              
ATOM    114  CA  GLY A 116     -30.875 -36.524  53.548  1.00  0.11              
ATOM    115  CA  ASN A 117     -33.633 -38.098  55.644  1.00  0.13              
ATOM    116  CA  GLU A 118     -36.338 -35.418  56.062  1.00  0.11              
ATOM    117  CA  LYS A 119     -38.729 -37.913  57.658  1.00  0.14              
ATOM    118  CA  ALA A 120     -36.127 -38.455  60.401  1.00  0.13              
ATOM    119  CA  LEU A 121     -35.736 -34.708  60.766  1.00  0.10              
ATOM    120  CA  LYS A 122     -39.520 -34.477  61.240  1.00  0.11              
ATOM    121  CA  ARG A 123     -39.723 -37.296  63.782  1.00  0.13              
ATOM    122  CA  ALA A 124     -36.842 -35.555  65.736  1.00  0.11              
ATOM    123  CA  VAL A 125     -38.459 -32.090  65.789  1.00  0.09              
ATOM    124  CA  ALA A 126     -41.793 -33.396  67.024  1.00  0.13              
ATOM    125  CA  ARG A 127     -40.206 -35.348  69.821  1.00  0.17              
ATOM    126  CA  VAL A 128     -37.010 -33.491  70.999  1.00  0.15              
ATOM    127  CA  GLY A 129     -37.628 -29.928  69.809  1.00  0.10              
ATOM    128  CA  PRO A 130     -35.591 -27.419  67.820  1.00  0.06              
ATOM    129  CA  VAL A 131     -32.823 -29.149  65.846  1.00  0.07              
ATOM    130  CA  SER A 132     -29.683 -27.595  64.318  1.00  0.05              
ATOM    131  CA  VAL A 133     -29.494 -27.826  60.544  1.00  0.07              
ATOM    132  CA  ALA A 134     -27.153 -26.722  57.725  1.00  0.08              
ATOM    133  CA  ILE A 135     -28.371 -25.445  54.410  1.00  0.08              
ATOM    134  CA  ASP A 136     -27.090 -23.577  51.357  1.00  0.08              
ATOM    135  CA  ALA A 137     -28.132 -19.970  51.915  1.00  0.16              
ATOM    136  CA  SER A 138     -25.917 -18.352  49.212  1.00  0.25              
ATOM    137  CA  LEU A 139     -28.698 -17.432  46.901  1.00  0.20              
ATOM    138  CA  THR A 140     -29.761 -13.827  46.835  1.00  0.25              
ATOM    139  CA  SER A 141     -33.414 -15.075  46.882  1.00  0.21              
ATOM    140  CA  PHE A 142     -32.630 -16.369  50.491  1.00  0.16              
ATOM    141  CA  GLN A 143     -31.063 -13.090  51.375  1.00  0.23              
ATOM    142  CA  PHE A 144     -34.104 -11.018  50.528  1.00  0.24              
ATOM    143  CA  TYR A 145     -36.811 -13.503  51.556  1.00  0.18              
ATOM    144  CA  SER A 146     -39.877 -11.947  53.084  1.00  0.15              
ATOM    145  CA  LYS A 147     -42.803 -14.419  52.943  1.00  0.26              
ATOM    146  CA  GLY A 148     -44.193 -17.723  51.550  1.00  0.29              
ATOM    147  CA  VAL A 149     -42.439 -21.118  51.300  1.00  0.12              
ATOM    148  CA  TYR A 150     -38.791 -20.422  50.105  1.00  0.13              
ATOM    149  CA  TYR A 151     -37.369 -22.620  47.345  1.00  0.20              
ATOM    150  CA  ASP A 152     -34.997 -21.836  44.563  1.00  0.22              
ATOM    151  CA  GLU A 153     -33.796 -24.434  42.060  1.00  0.31              
ATOM    152  CA  SER A 154     -30.414 -23.003  42.158  1.00  0.28              
ATOM    153  CA  CYS A 155     -29.915 -24.064  45.824  1.00  0.16              
ATOM    154  CA  ASN A 156     -27.138 -26.629  46.343  1.00  0.14              
ATOM    155  CA  SER A 157     -27.641 -29.672  48.575  1.00  0.12              
ATOM    156  CA  ASP A 158     -23.848 -30.183  48.283  1.00  0.22              
ATOM    157  CA  ASN A 159     -22.839 -26.632  49.154  1.00  0.18              
ATOM    158  CA  LEU A 160     -23.954 -26.272  52.768  1.00  0.12              
ATOM    159  CA  ASN A 161     -22.653 -22.890  53.958  1.00  0.16              
ATOM    160  CA  HIS A 162     -25.103 -21.654  56.618  1.00  0.12              
ATOM    161  CA  ALA A 163     -26.036 -23.124  59.924  1.00  0.07              
ATOM    162  CA  VAL A 164     -29.597 -22.392  61.092  1.00  0.07              
ATOM    163  CA  LEU A 165     -32.401 -23.717  63.440  1.00  0.06              
ATOM    164  CA  ALA A 166     -35.296 -26.007  62.549  1.00  0.06              
ATOM    165  CA  VAL A 167     -37.997 -24.773  64.959  1.00  0.07              
ATOM    166  CA  GLY A 168     -40.947 -26.659  63.622  1.00  0.08              
ATOM    167  CA  TYR A 169     -42.767 -27.714  60.339  1.00  0.09              
ATOM    168  CA  GLY A 170     -46.093 -27.439  58.749  1.00  0.19              
ATOM    169  CA  ILE A 171     -47.773 -26.714  55.319  1.00  0.17              
ATOM    170  CA  GLN A 172     -48.994 -23.524  53.650  1.00  0.31              
ATOM    171  CA  LYS A 173     -50.965 -23.488  50.345  1.00  0.65              
ATOM    172  CA  GLY A 174     -50.570 -26.981  49.954  1.00  0.51              
ATOM    173  CA  ASN A 175     -46.631 -26.678  50.242  1.00  0.25              
ATOM    174  CA  LYS A 176     -44.924 -28.491  53.145  1.00  0.13              
ATOM    175  CA  HIS A 177     -42.180 -26.451  54.797  1.00  0.07              
ATOM    176  CA  TRP A 178     -39.756 -26.259  57.717  1.00  0.07              
ATOM    177  CA  ILE A 179     -39.984 -23.307  60.149  1.00  0.07              
ATOM    178  CA  ILE A 180     -36.392 -22.000  60.194  1.00  0.08              
ATOM    179  CA  LYS A 181     -35.054 -19.482  62.725  1.00  0.08              
ATOM    180  CA  ASN A 182     -32.212 -17.438  61.166  1.00  0.10              
ATOM    181  CA  SER A 183     -29.527 -15.289  62.854  1.00  0.11              
ATOM    182  CA  TRP A 184     -29.962 -12.197  60.731  1.00  0.12              
ATOM    183  CA  GLY A 185     -31.878 -10.169  62.957  1.00  0.12              
ATOM    184  CA  GLU A 186     -35.715  -9.469  63.390  1.00  0.12              
ATOM    185  CA  ASN A 187     -35.676  -6.961  60.476  1.00  0.24              
ATOM    186  CA  TRP A 188     -34.895  -9.884  58.408  1.00  0.15              
ATOM    187  CA  GLY A 189     -37.164 -12.333  56.400  1.00  0.12              
ATOM    188  CA  ASN A 190     -40.468 -12.727  58.411  1.00  0.12              
ATOM    189  CA  LYS A 191     -39.441 -11.404  61.846  1.00  0.14              
ATOM    190  CA  GLY A 192     -36.124 -13.387  61.517  1.00  0.09              
ATOM    191  CA  TYR A 193     -37.858 -16.632  60.398  1.00  0.10              
ATOM    192  CA  ILE A 194     -38.118 -18.384  57.011  1.00  0.12              
ATOM    193  CA  LEU A 195     -40.396 -21.191  55.751  1.00  0.08              
ATOM    194  CA  MET A 196     -38.190 -23.559  53.742  1.00  0.08              
ATOM    195  CA  ALA A 197     -39.466 -26.295  51.332  1.00  0.09              
ATOM    196  CA  ARG A 198     -39.957 -29.656  52.965  1.00  0.10              
ATOM    197  CA  ASN A 199     -40.107 -32.917  50.959  1.00  0.16              
ATOM    198  CA  LYS A 200     -38.980 -31.227  47.733  1.00  0.15              
ATOM    199  CA  ASN A 201     -35.931 -33.438  47.224  1.00  0.19              
ATOM    200  CA  ASN A 202     -33.866 -32.286  50.266  1.00  0.12              
ATOM    201  CA  ALA A 203     -34.217 -28.600  49.301  1.00  0.11              
ATOM    202  CA  CYS A 204     -30.822 -26.831  49.896  1.00  0.07              
ATOM    203  CA  GLY A 205     -29.499 -29.880  51.718  1.00  0.07              
ATOM    204  CA  ILE A 206     -31.798 -29.152  54.669  1.00  0.07              
ATOM    205  CA  ALA A 207     -31.596 -32.699  56.058  1.00  0.08              
ATOM    206  CA  ASN A 208     -27.932 -33.438  55.229  1.00  0.09              
ATOM    207  CA  LEU A 209     -26.312 -32.096  58.397  1.00  0.10              
ATOM    208  CA  ALA A 210     -28.718 -31.997  61.272  1.00  0.09              
ATOM    209  CA  SER A 211     -28.062 -32.662  64.969  1.00  0.09              
ATOM    210  CA  PHE A 212     -29.173 -31.744  68.557  1.00  0.10              
ATOM    211  CA  PRO A 213     -27.571 -31.922  72.017  1.00  0.09              
ATOM    212  CA  LYS A 214     -28.568 -34.160  74.995  1.00  0.12              
ATOM    213  CA  MET A 215     -28.635 -32.964  78.624  1.00  0.16              
ENDMDL
MODEL       24
ATOM      1  CA  ASP A   3     -48.889 -32.733  60.785  1.00  0.45              
ATOM      2  CA  SER A   4     -47.706 -29.306  62.043  1.00  0.20              
ATOM      3  CA  VAL A   5     -45.787 -28.147  65.057  1.00  0.15              
ATOM      4  CA  ASP A   6     -44.340 -24.807  66.092  1.00  0.13              
ATOM      5  CA  TYR A   7     -42.184 -24.891  69.187  1.00  0.11              
ATOM      6  CA  ARG A   8     -42.444 -21.090  69.398  1.00  0.14              
ATOM      7  CA  LYS A   9     -46.000 -21.592  70.567  1.00  0.25              
ATOM      8  CA  LYS A  10     -44.494 -23.890  73.210  1.00  0.21              
ATOM      9  CA  GLY A  11     -41.931 -21.146  74.430  1.00  0.18              
ATOM     10  CA  TYR A  12     -38.957 -23.249  73.514  1.00  0.11              
ATOM     11  CA  VAL A  13     -37.530 -20.436  71.266  1.00  0.14              
ATOM     12  CA  THR A  14     -35.579 -17.373  72.389  1.00  0.18              
ATOM     13  CA  PRO A  15     -35.900 -14.058  70.467  1.00  0.25              
ATOM     14  CA  VAL A  16     -33.970 -13.904  67.182  1.00  0.16              
ATOM     15  CA  LYS A  17     -30.356 -12.820  67.420  1.00  0.16              
ATOM     16  CA  ASN A  18     -28.115 -11.079  64.861  1.00  0.11              
ATOM     17  CA  GLN A  19     -24.801 -12.732  63.956  1.00  0.15              
ATOM     18  CA  GLY A  20     -23.460  -9.556  62.219  1.00  0.25              
ATOM     19  CA  GLN A  21     -20.621  -9.835  59.712  1.00  0.32              
ATOM     20  CA  CYS A  22     -19.071 -12.885  61.383  1.00  0.14              
ATOM     21  CA  GLY A  23     -19.406 -16.345  60.151  1.00  0.11              
ATOM     22  CA  SER A  24     -20.761 -17.598  63.472  1.00  0.08              
ATOM     23  CA  CYS A  25     -23.984 -19.283  62.235  1.00  0.07              
ATOM     24  CA  TRP A  26     -22.827 -22.702  63.618  1.00  0.06              
ATOM     25  CA  ALA A  27     -22.517 -21.029  67.058  1.00  0.06              
ATOM     26  CA  PHE A  28     -26.048 -19.515  66.861  1.00  0.06              
ATOM     27  CA  SER A  29     -27.379 -22.721  65.441  1.00  0.06              
ATOM     28  CA  SER A  30     -25.804 -24.627  68.364  1.00  0.06              
ATOM     29  CA  VAL A  31     -26.945 -22.156  71.023  1.00  0.07              
ATOM     30  CA  GLY A  32     -30.503 -22.259  69.741  1.00  0.07              
ATOM     31  CA  ALA A  33     -30.699 -26.054  70.073  1.00  0.06              
ATOM     32  CA  LEU A  34     -29.278 -25.945  73.643  1.00  0.06
[truncated: 187,426 more chars]
