# Supplementary material for: Computational investigation of conformational variability and allostery in cathepsin K and other related peptidases
Source: PLoS One. 2017 Aug 3;12(8):e0182387. doi: 10.1371/journal.pone.0182387 (PMC5542433; doi:10.1371/journal.pone.0182387)
Supplement: S1 Dataset — (ZIP) [file pone.0182387.s005.zip › NM4.pdb]

MODEL        1
ATOM      1  CA  ASP A   3     -48.872 -32.677  61.351  1.00  0.45              
ATOM      2  CA  SER A   4     -47.582 -29.285  62.491  1.00  0.20              
ATOM      3  CA  VAL A   5     -45.503 -28.069  65.400  1.00  0.15              
ATOM      4  CA  ASP A   6     -44.128 -24.617  66.143  1.00  0.13              
ATOM      5  CA  TYR A   7     -41.857 -24.576  69.186  1.00  0.11              
ATOM      6  CA  ARG A   8     -42.059 -20.774  69.248  1.00  0.14              
ATOM      7  CA  LYS A   9     -45.659 -21.152  70.449  1.00  0.25              
ATOM      8  CA  LYS A  10     -44.249 -23.458  73.135  1.00  0.21              
ATOM      9  CA  GLY A  11     -41.698 -20.914  74.343  1.00  0.18              
ATOM     10  CA  TYR A  12     -38.652 -22.999  73.380  1.00  0.11              
ATOM     11  CA  VAL A  13     -37.225 -20.300  71.133  1.00  0.14              
ATOM     12  CA  THR A  14     -35.322 -17.179  72.173  1.00  0.18              
ATOM     13  CA  PRO A  15     -35.681 -13.957  70.119  1.00  0.25              
ATOM     14  CA  VAL A  16     -33.864 -13.676  66.777  1.00  0.16              
ATOM     15  CA  LYS A  17     -30.219 -12.650  67.046  1.00  0.16              
ATOM     16  CA  ASN A  18     -27.915 -10.960  64.556  1.00  0.11              
ATOM     17  CA  GLN A  19     -24.553 -12.607  63.900  1.00  0.15              
ATOM     18  CA  GLY A  20     -23.256  -9.412  62.316  1.00  0.25              
ATOM     19  CA  GLN A  21     -20.120  -9.473  60.150  1.00  0.32              
ATOM     20  CA  CYS A  22     -18.788 -12.631  61.779  1.00  0.14              
ATOM     21  CA  GLY A  23     -19.143 -16.120  60.340  1.00  0.11              
ATOM     22  CA  SER A  24     -20.593 -17.451  63.579  1.00  0.08              
ATOM     23  CA  CYS A  25     -23.711 -19.145  62.159  1.00  0.07              
ATOM     24  CA  TRP A  26     -22.524 -22.495  63.597  1.00  0.06              
ATOM     25  CA  ALA A  27     -22.380 -20.922  67.065  1.00  0.06              
ATOM     26  CA  PHE A  28     -25.856 -19.391  66.785  1.00  0.06              
ATOM     27  CA  SER A  29     -27.190 -22.623  65.337  1.00  0.06              
ATOM     28  CA  SER A  30     -25.643 -24.551  68.261  1.00  0.06              
ATOM     29  CA  VAL A  31     -26.814 -22.126  70.941  1.00  0.07              
ATOM     30  CA  GLY A  32     -30.392 -22.230  69.653  1.00  0.07              
ATOM     31  CA  ALA A  33     -30.546 -26.024  69.955  1.00  0.06              
ATOM     32  CA  LEU A  34     -29.129 -25.961  73.509  1.00  0.06              
ATOM     33  CA  GLU A  35     -31.531 -23.176  74.484  1.00  0.07              
ATOM     34  CA  GLY A  36     -34.337 -25.430  73.267  1.00  0.07              
ATOM     35  CA  GLN A  37     -33.200 -28.373  75.376  1.00  0.09              
ATOM     36  CA  LEU A  38     -32.493 -26.243  78.446  1.00  0.09              
ATOM     37  CA  LYS A  39     -36.154 -25.241  78.195  1.00  0.09              
ATOM     38  CA  LYS A  40     -37.304 -28.840  77.805  1.00  0.15              
ATOM     39  CA  LYS A  41     -35.217 -29.872  80.834  1.00  0.21              
ATOM     40  CA  THR A  42     -35.394 -27.039  83.390  1.00  0.28              
ATOM     41  CA  GLY A  43     -38.461 -25.192  82.170  1.00  0.23              
ATOM     42  CA  LYS A  44     -36.443 -21.986  81.800  1.00  0.25              
ATOM     43  CA  LEU A  45     -35.595 -20.251  78.508  1.00  0.14              
ATOM     44  CA  LEU A  46     -32.352 -18.237  78.700  1.00  0.20              
ATOM     45  CA  ASN A  47     -29.911 -16.800  76.120  1.00  0.14              
ATOM     46  CA  LEU A  48     -26.768 -18.938  75.855  1.00  0.08              
ATOM     47  CA  SER A  49     -23.415 -17.528  74.682  1.00  0.08              
ATOM     48  CA  PRO A  50     -22.438 -18.017  70.998  1.00  0.07              
ATOM     49  CA  GLN A  51     -19.338 -15.888  71.678  1.00  0.07              
ATOM     50  CA  ASN A  52     -18.145 -18.426  74.292  1.00  0.08              
ATOM     51  CA  LEU A  53     -18.216 -20.929  71.443  1.00  0.07              
ATOM     52  CA  VAL A  54     -16.568 -18.603  68.898  1.00  0.07              
ATOM     53  CA  ASP A  55     -13.633 -17.798  71.250  1.00  0.10              
ATOM     54  CA  CYS A  56     -13.295 -21.279  72.800  1.00  0.11              
ATOM     55  CA  VAL A  57     -13.888 -24.001  70.201  1.00  0.11              
ATOM     56  CA  SER A  58     -10.382 -24.613  68.819  1.00  0.19              
ATOM     57  CA  GLU A  59     -11.697 -27.330  66.476  1.00  0.19              
ATOM     58  CA  ASN A  60     -13.727 -24.560  64.820  1.00  0.14              
ATOM     59  CA  ASP A  61     -12.503 -21.322  63.324  1.00  0.12              
ATOM     60  CA  GLY A  62     -14.432 -18.594  65.130  1.00  0.11              
ATOM     61  CA  CYS A  63     -15.577 -16.048  62.553  1.00  0.11              
ATOM     62  CA  GLY A  64     -13.971 -18.205  59.873  1.00  0.14              
ATOM     63  CA  GLY A  65     -16.570 -20.973  60.155  1.00  0.13              
ATOM     64  CA  GLY A  66     -17.187 -24.242  61.961  1.00  0.14              
ATOM     65  CA  TYR A  67     -19.518 -27.099  62.877  1.00  0.10              
ATOM     66  CA  MET A  68     -22.292 -27.446  65.444  1.00  0.08              
ATOM     67  CA  THR A  69     -21.032 -30.954  66.339  1.00  0.09              
ATOM     68  CA  ASN A  70     -17.650 -29.575  67.421  1.00  0.10              
ATOM     69  CA  ALA A  71     -19.522 -26.941  69.431  1.00  0.08              
ATOM     70  CA  PHE A  72     -21.596 -29.529  71.355  1.00  0.08              
ATOM     71  CA  GLN A  73     -18.439 -31.536  72.184  1.00  0.10              
ATOM     72  CA  TYR A  74     -16.739 -28.417  73.499  1.00  0.09              
ATOM     73  CA  VAL A  75     -19.748 -27.772  75.738  1.00  0.08              
ATOM     74  CA  GLN A  76     -19.744 -31.398  76.862  1.00  0.09              
ATOM     75  CA  LYS A  77     -16.037 -31.514  77.715  1.00  0.14              
ATOM     76  CA  ASN A  78     -15.985 -27.992  79.102  1.00  0.15              
ATOM     77  CA  ARG A  79     -18.982 -29.193  81.155  1.00  0.12              
ATOM     78  CA  GLY A  80     -20.899 -26.001  80.587  1.00  0.10              
ATOM     79  CA  ILE A  81     -21.492 -22.962  78.424  1.00  0.10              
ATOM     80  CA  ASP A  82     -21.948 -19.461  79.775  1.00  0.08              
ATOM     81  CA  SER A  83     -25.068 -17.356  79.379  1.00  0.08              
ATOM     82  CA  GLU A  84     -25.237 -14.372  77.027  1.00  0.09              
ATOM     83  CA  ASP A  85     -24.906 -12.009  80.046  1.00  0.17              
ATOM     84  CA  ALA A  86     -21.829 -13.754  81.433  1.00  0.14              
ATOM     85  CA  TYR A  87     -20.288 -13.752  77.955  1.00  0.12              
ATOM     86  CA  PRO A  88     -21.629 -11.005  75.584  1.00  0.17              
ATOM     87  CA  TYR A  89     -21.384 -11.401  71.815  1.00  0.16              
ATOM     88  CA  VAL A  90     -18.931  -8.898  70.308  1.00  0.26              
ATOM     89  CA  GLY A  91     -18.785 -10.450  66.847  1.00  0.19              
ATOM     90  CA  GLN A  92     -15.003 -10.757  66.744  1.00  0.22              
ATOM     91  CA  GLU A  93     -12.725 -13.656  67.653  1.00  0.18              
ATOM     92  CA  GLU A  94     -10.972 -13.205  70.998  1.00  0.32              
ATOM     93  CA  SER A  95      -9.092 -15.375  73.472  1.00  0.32              
ATOM     94  CA  CYS A  96     -11.219 -17.905  75.337  1.00  0.17              
ATOM     95  CA  MET A  97     -12.552 -16.237  78.495  1.00  0.30              
ATOM     96  CA  TYR A  98     -14.919 -18.896  79.830  1.00  0.22              
ATOM     97  CA  ASN A  99     -16.162 -18.029  83.323  1.00  0.24              
ATOM     98  CA  PRO A 100     -17.579 -21.012  85.223  1.00  0.24              
ATOM     99  CA  THR A 101     -19.667 -18.768  87.503  1.00  0.29              
ATOM    100  CA  GLY A 102     -21.636 -17.748  84.427  1.00  0.15              
ATOM    101  CA  LYS A 103     -22.441 -21.342  83.417  1.00  0.11              
ATOM    102  CA  ALA A 104     -26.068 -21.585  82.356  1.00  0.12              
ATOM    103  CA  ALA A 105     -26.119 -24.948  80.604  1.00  0.15              
ATOM    104  CA  LYS A 106     -24.295 -28.216  80.025  1.00  0.12              
ATOM    105  CA  CYS A 107     -24.240 -30.877  77.327  1.00  0.10              
ATOM    106  CA  ARG A 108     -23.865 -34.638  77.355  1.00  0.11              
ATOM    107  CA  GLY A 109     -23.451 -35.260  73.664  1.00  0.11              
ATOM    108  CA  TYR A 110     -25.274 -34.889  70.372  1.00  0.10              
ATOM    109  CA  ARG A 111     -27.305 -37.040  67.979  1.00  0.17              
ATOM    110  CA  GLU A 112     -27.102 -36.742  64.209  1.00  0.14              
ATOM    111  CA  ILE A 113     -30.030 -37.243  61.825  1.00  0.14              
ATOM    112  CA  PRO A 114     -29.493 -39.614  58.864  1.00  0.18              
ATOM    113  CA  GLU A 115     -28.204 -37.757  55.814  1.00  0.15              
ATOM    114  CA  GLY A 116     -30.933 -36.503  53.507  1.00  0.11              
ATOM    115  CA  ASN A 117     -33.644 -38.104  55.649  1.00  0.13              
ATOM    116  CA  GLU A 118     -36.374 -35.456  56.110  1.00  0.11              
ATOM    117  CA  LYS A 119     -38.680 -37.978  57.784  1.00  0.14              
ATOM    118  CA  ALA A 120     -36.033 -38.449  60.448  1.00  0.13              
ATOM    119  CA  LEU A 121     -35.650 -34.692  60.773  1.00  0.10              
ATOM    120  CA  LYS A 122     -39.422 -34.485  61.310  1.00  0.11              
ATOM    121  CA  ARG A 123     -39.534 -37.278  63.893  1.00  0.13              
ATOM    122  CA  ALA A 124     -36.689 -35.515  65.745  1.00  0.11              
ATOM    123  CA  VAL A 125     -38.296 -32.050  65.774  1.00  0.09              
ATOM    124  CA  ALA A 126     -41.625 -33.360  67.088  1.00  0.13              
ATOM    125  CA  ARG A 127     -39.900 -35.287  69.886  1.00  0.17              
ATOM    126  CA  VAL A 128     -36.759 -33.401  70.952  1.00  0.15              
ATOM    127  CA  GLY A 129     -37.485 -29.872  69.762  1.00  0.10              
ATOM    128  CA  PRO A 130     -35.412 -27.375  67.714  1.00  0.06              
ATOM    129  CA  VAL A 131     -32.648 -29.084  65.713  1.00  0.07              
ATOM    130  CA  SER A 132     -29.521 -27.516  64.207  1.00  0.05              
ATOM    131  CA  VAL A 133     -29.350 -27.737  60.425  1.00  0.07              
ATOM    132  CA  ALA A 134     -27.076 -26.640  57.595  1.00  0.08              
ATOM    133  CA  ILE A 135     -28.440 -25.439  54.276  1.00  0.08              
ATOM    134  CA  ASP A 136     -27.283 -23.659  51.130  1.00  0.08              
ATOM    135  CA  ALA A 137     -28.183 -20.002  51.672  1.00  0.16              
ATOM    136  CA  SER A 138     -26.123 -18.572  48.747  1.00  0.25              
ATOM    137  CA  LEU A 139     -28.999 -17.897  46.387  1.00  0.20              
ATOM    138  CA  THR A 140     -30.101 -14.302  46.117  1.00  0.25              
ATOM    139  CA  SER A 141     -33.714 -15.507  46.427  1.00  0.21              
ATOM    140  CA  PHE A 142     -32.846 -16.696  49.935  1.00  0.16              
ATOM    141  CA  GLN A 143     -31.209 -13.349  50.609  1.00  0.23              
ATOM    142  CA  PHE A 144     -34.303 -11.357  49.685  1.00  0.24              
ATOM    143  CA  TYR A 145     -36.931 -13.763  51.019  1.00  0.18              
ATOM    144  CA  SER A 146     -39.819 -11.987  52.775  1.00  0.15              
ATOM    145  CA  LYS A 147     -42.817 -14.366  52.742  1.00  0.26              
ATOM    146  CA  GLY A 148     -44.333 -17.700  51.637  1.00  0.29              
ATOM    147  CA  VAL A 149     -42.701 -21.125  51.434  1.00  0.12              
ATOM    148  CA  TYR A 150     -39.211 -20.593  50.013  1.00  0.13              
ATOM    149  CA  TYR A 151     -38.038 -22.919  47.255  1.00  0.20              
ATOM    150  CA  ASP A 152     -35.621 -22.302  44.388  1.00  0.22              
ATOM    151  CA  GLU A 153     -34.541 -25.112  42.057  1.00  0.31              
ATOM    152  CA  SER A 154     -31.043 -23.546  41.935  1.00  0.28              
ATOM    153  CA  CYS A 155     -30.428 -24.343  45.621  1.00  0.16              
ATOM    154  CA  ASN A 156     -27.557 -26.772  46.159  1.00  0.14              
ATOM    155  CA  SER A 157     -27.953 -29.758  48.470  1.00  0.12              
ATOM    156  CA  ASP A 158     -24.222 -30.304  48.038  1.00  0.22              
ATOM    157  CA  ASN A 159     -23.160 -26.752  48.829  1.00  0.18              
ATOM    158  CA  LEU A 160     -24.090 -26.302  52.480  1.00  0.12              
ATOM    159  CA  ASN A 161     -22.745 -22.924  53.631  1.00  0.16              
ATOM    160  CA  HIS A 162     -25.025 -21.626  56.378  1.00  0.12              
ATOM    161  CA  ALA A 163     -25.854 -23.051  59.809  1.00  0.07              
ATOM    162  CA  VAL A 164     -29.383 -22.322  60.981  1.00  0.07              
ATOM    163  CA  LEU A 165     -32.214 -23.623  63.285  1.00  0.06              
ATOM    164  CA  ALA A 166     -35.168 -25.927  62.482  1.00  0.06              
ATOM    165  CA  VAL A 167     -37.792 -24.647  64.922  1.00  0.07              
ATOM    166  CA  GLY A 168     -40.817 -26.584  63.690  1.00  0.08              
ATOM    167  CA  TYR A 169     -42.667 -27.679  60.566  1.00  0.09              
ATOM    168  CA  GLY A 170     -46.096 -27.414  59.031  1.00  0.19              
ATOM    169  CA  ILE A 171     -47.960 -26.550  55.868  1.00  0.17              
ATOM    170  CA  GLN A 172     -49.112 -23.220  54.476  1.00  0.31              
ATOM    171  CA  LYS A 173     -51.450 -23.025  51.509  1.00  0.65              
ATOM    172  CA  GLY A 174     -50.991 -26.643  50.564  1.00  0.51              
ATOM    173  CA  ASN A 175     -47.194 -26.380  50.800  1.00  0.25              
ATOM    174  CA  LYS A 176     -45.305 -28.292  53.506  1.00  0.13              
ATOM    175  CA  HIS A 177     -42.420 -26.370  55.042  1.00  0.07              
ATOM    176  CA  TRP A 178     -39.821 -26.196  57.806  1.00  0.07              
ATOM    177  CA  ILE A 179     -39.883 -23.225  60.178  1.00  0.07              
ATOM    178  CA  ILE A 180     -36.282 -21.946  60.073  1.00  0.08              
ATOM    179  CA  LYS A 181     -34.832 -19.378  62.483  1.00  0.08              
ATOM    180  CA  ASN A 182     -31.983 -17.377  60.928  1.00  0.10              
ATOM    181  CA  SER A 183     -29.329 -15.240  62.659  1.00  0.11              
ATOM    182  CA  TRP A 184     -29.483 -12.215  60.318  1.00  0.12              
ATOM    183  CA  GLY A 185     -31.669 -10.131  62.631  1.00  0.12              
ATOM    184  CA  GLU A 186     -35.364  -9.269  62.729  1.00  0.12              
ATOM    185  CA  ASN A 187     -35.184  -6.993  59.695  1.00  0.24              
ATOM    186  CA  TRP A 188     -34.391 -10.121  57.663  1.00  0.15              
ATOM    187  CA  GLY A 189     -37.008 -12.383  56.070  1.00  0.12              
ATOM    188  CA  ASN A 190     -40.210 -12.686  58.024  1.00  0.12              
ATOM    189  CA  LYS A 191     -39.103 -11.214  61.342  1.00  0.14              
ATOM    190  CA  GLY A 192     -35.930 -13.311  61.227  1.00  0.09              
ATOM    191  CA  TYR A 193     -37.577 -16.534  60.064  1.00  0.10              
ATOM    192  CA  ILE A 194     -38.010 -18.404  56.809  1.00  0.12              
ATOM    193  CA  LEU A 195     -40.451 -21.152  55.776  1.00  0.08              
ATOM    194  CA  MET A 196     -38.416 -23.607  53.713  1.00  0.08              
ATOM    195  CA  ALA A 197     -39.766 -26.354  51.418  1.00  0.09              
ATOM    196  CA  ARG A 198     -40.411 -29.676  53.213  1.00  0.10              
ATOM    197  CA  ASN A 199     -40.479 -32.985  51.260  1.00  0.16              
ATOM    198  CA  LYS A 200     -39.428 -31.351  48.012  1.00  0.15              
ATOM    199  CA  ASN A 201     -36.349 -33.544  47.467  1.00  0.19              
ATOM    200  CA  ASN A 202     -34.186 -32.318  50.404  1.00  0.12              
ATOM    201  CA  ALA A 203     -34.483 -28.633  49.397  1.00  0.11              
ATOM    202  CA  CYS A 204     -31.112 -26.879  49.852  1.00  0.07              
ATOM    203  CA  GLY A 205     -29.664 -29.892  51.678  1.00  0.07              
ATOM    204  CA  ILE A 206     -31.903 -29.121  54.692  1.00  0.07              
ATOM    205  CA  ALA A 207     -31.627 -32.684  56.045  1.00  0.08              
ATOM    206  CA  ASN A 208     -27.994 -33.397  55.107  1.00  0.09              
ATOM    207  CA  LEU A 209     -26.241 -32.010  58.179  1.00  0.10              
ATOM    208  CA  ALA A 210     -28.609 -31.924  61.141  1.00  0.09              
ATOM    209  CA  SER A 211     -27.842 -32.575  64.801  1.00  0.09              
ATOM    210  CA  PHE A 212     -28.937 -31.686  68.335  1.00  0.10              
ATOM    211  CA  PRO A 213     -27.392 -31.928  71.836  1.00  0.09              
ATOM    212  CA  LYS A 214     -28.410 -34.291  74.666  1.00  0.12              
ATOM    213  CA  MET A 215     -28.574 -33.222  78.300  1.00  0.16              
ENDMDL
MODEL        2
ATOM      1  CA  ASP A   3     -49.046 -32.447  61.410  1.00  0.45              
ATOM      2  CA  SER A   4     -47.648 -29.104  62.504  1.00  0.20              
ATOM      3  CA  VAL A   5     -45.540 -27.921  65.409  1.00  0.15              
ATOM      4  CA  ASP A   6     -44.103 -24.483  66.145  1.00  0.13              
ATOM      5  CA  TYR A   7     -41.828 -24.484  69.189  1.00  0.11              
ATOM      6  CA  ARG A   8     -41.976 -20.682  69.288  1.00  0.14              
ATOM      7  CA  LYS A   9     -45.586 -21.025  70.489  1.00  0.25              
ATOM      8  CA  LYS A  10     -44.209 -23.382  73.148  1.00  0.21              
ATOM      9  CA  GLY A  11     -41.646 -20.898  74.368  1.00  0.18              
ATOM     10  CA  TYR A  12     -38.597 -23.010  73.399  1.00  0.11              
ATOM     11  CA  VAL A  13     -37.160 -20.311  71.158  1.00  0.14              
ATOM     12  CA  THR A  14     -35.271 -17.181  72.196  1.00  0.18              
ATOM     13  CA  PRO A  15     -35.601 -13.965  70.127  1.00  0.25              
ATOM     14  CA  VAL A  16     -33.800 -13.696  66.775  1.00  0.16              
ATOM     15  CA  LYS A  17     -30.144 -12.671  67.016  1.00  0.16              
ATOM     16  CA  ASN A  18     -27.858 -10.983  64.513  1.00  0.11              
ATOM     17  CA  GLN A  19     -24.504 -12.641  63.840  1.00  0.15              
ATOM     18  CA  GLY A  20     -23.222  -9.443  62.259  1.00  0.25              
ATOM     19  CA  GLN A  21     -20.058  -9.532  60.088  1.00  0.32              
ATOM     20  CA  CYS A  22     -18.739 -12.671  61.757  1.00  0.14              
ATOM     21  CA  GLY A  23     -19.101 -16.156  60.337  1.00  0.11              
ATOM     22  CA  SER A  24     -20.554 -17.483  63.575  1.00  0.08              
ATOM     23  CA  CYS A  25     -23.669 -19.178  62.153  1.00  0.07              
ATOM     24  CA  TRP A  26     -22.476 -22.538  63.599  1.00  0.06              
ATOM     25  CA  ALA A  27     -22.355 -20.942  67.064  1.00  0.06              
ATOM     26  CA  PHE A  28     -25.821 -19.423  66.773  1.00  0.06              
ATOM     27  CA  SER A  29     -27.163 -22.649  65.332  1.00  0.06              
ATOM     28  CA  SER A  30     -25.617 -24.576  68.256  1.00  0.06              
ATOM     29  CA  VAL A  31     -26.787 -22.153  70.935  1.00  0.07              
ATOM     30  CA  GLY A  32     -30.372 -22.249  69.651  1.00  0.07              
ATOM     31  CA  ALA A  33     -30.526 -26.045  69.947  1.00  0.06              
ATOM     32  CA  LEU A  34     -29.095 -26.000  73.495  1.00  0.06              
ATOM     33  CA  GLU A  35     -31.497 -23.226  74.487  1.00  0.07              
ATOM     34  CA  GLY A  36     -34.316 -25.458  73.263  1.00  0.07              
ATOM     35  CA  GLN A  37     -33.163 -28.434  75.338  1.00  0.09              
ATOM     36  CA  LEU A  38     -32.456 -26.330  78.427  1.00  0.09              
ATOM     37  CA  LYS A  39     -36.117 -25.342  78.189  1.00  0.09              
ATOM     38  CA  LYS A  40     -37.265 -28.937  77.760  1.00  0.15              
ATOM     39  CA  LYS A  41     -35.167 -30.011  80.767  1.00  0.21              
ATOM     40  CA  THR A  42     -35.346 -27.193  83.365  1.00  0.28              
ATOM     41  CA  GLY A  43     -38.425 -25.293  82.173  1.00  0.23              
ATOM     42  CA  LYS A  44     -36.383 -22.137  81.837  1.00  0.25              
ATOM     43  CA  LEU A  45     -35.570 -20.350  78.556  1.00  0.14              
ATOM     44  CA  LEU A  46     -32.344 -18.307  78.728  1.00  0.20              
ATOM     45  CA  ASN A  47     -29.931 -16.852  76.133  1.00  0.14              
ATOM     46  CA  LEU A  48     -26.772 -18.963  75.842  1.00  0.08              
ATOM     47  CA  SER A  49     -23.425 -17.532  74.672  1.00  0.08              
ATOM     48  CA  PRO A  50     -22.433 -18.028  70.993  1.00  0.07              
ATOM     49  CA  GLN A  51     -19.346 -15.881  71.676  1.00  0.07              
ATOM     50  CA  ASN A  52     -18.154 -18.403  74.307  1.00  0.08              
ATOM     51  CA  LEU A  53     -18.201 -20.918  71.468  1.00  0.07              
ATOM     52  CA  VAL A  54     -16.551 -18.596  68.920  1.00  0.07              
ATOM     53  CA  ASP A  55     -13.632 -17.763  71.286  1.00  0.10              
ATOM     54  CA  CYS A  56     -13.283 -21.236  72.853  1.00  0.11              
ATOM     55  CA  VAL A  57     -13.858 -23.972  70.262  1.00  0.11              
ATOM     56  CA  SER A  58     -10.348 -24.582  68.890  1.00  0.19              
ATOM     57  CA  GLU A  59     -11.637 -27.317  66.580  1.00  0.19              
ATOM     58  CA  ASN A  60     -13.680 -24.573  64.888  1.00  0.14              
ATOM     59  CA  ASP A  61     -12.453 -21.341  63.381  1.00  0.12              
ATOM     60  CA  GLY A  62     -14.404 -18.603  65.155  1.00  0.11              
ATOM     61  CA  CYS A  63     -15.531 -16.078  62.565  1.00  0.11              
ATOM     62  CA  GLY A  64     -13.924 -18.235  59.896  1.00  0.14              
ATOM     63  CA  GLY A  65     -16.523 -21.003  60.176  1.00  0.13              
ATOM     64  CA  GLY A  66     -17.144 -24.265  61.993  1.00  0.14              
ATOM     65  CA  TYR A  67     -19.464 -27.134  62.894  1.00  0.10              
ATOM     66  CA  MET A  68     -22.251 -27.477  65.451  1.00  0.08              
ATOM     67  CA  THR A  69     -20.987 -30.975  66.357  1.00  0.09              
ATOM     68  CA  ASN A  70     -17.607 -29.584  67.443  1.00  0.10              
ATOM     69  CA  ALA A  71     -19.493 -26.945  69.440  1.00  0.08              
ATOM     70  CA  PHE A  72     -21.546 -29.537  71.372  1.00  0.08              
ATOM     71  CA  GLN A  73     -18.386 -31.526  72.211  1.00  0.10              
ATOM     72  CA  TYR A  74     -16.697 -28.393  73.527  1.00  0.09              
ATOM     73  CA  VAL A  75     -19.721 -27.761  75.755  1.00  0.08              
ATOM     74  CA  GLN A  76     -19.693 -31.385  76.886  1.00  0.09              
ATOM     75  CA  LYS A  77     -15.985 -31.470  77.751  1.00  0.14              
ATOM     76  CA  ASN A  78     -15.960 -27.947  79.128  1.00  0.15              
ATOM     77  CA  ARG A  79     -18.947 -29.159  81.181  1.00  0.12              
ATOM     78  CA  GLY A  80     -20.889 -25.989  80.598  1.00  0.10              
ATOM     79  CA  ILE A  81     -21.483 -22.947  78.437  1.00  0.10              
ATOM     80  CA  ASP A  82     -21.965 -19.445  79.775  1.00  0.08              
ATOM     81  CA  SER A  83     -25.090 -17.356  79.366  1.00  0.08              
ATOM     82  CA  GLU A  84     -25.281 -14.383  76.997  1.00  0.09              
ATOM     83  CA  ASP A  85     -24.979 -12.001  80.007  1.00  0.17              
ATOM     84  CA  ALA A  86     -21.882 -13.729  81.418  1.00  0.14              
ATOM     85  CA  TYR A  87     -20.354 -13.711  77.938  1.00  0.12              
ATOM     86  CA  PRO A  88     -21.689 -10.996  75.550  1.00  0.17              
ATOM     87  CA  TYR A  89     -21.416 -11.404  71.775  1.00  0.16              
ATOM     88  CA  VAL A  90     -18.957  -8.901  70.274  1.00  0.26              
ATOM     89  CA  GLY A  91     -18.783 -10.461  66.826  1.00  0.19              
ATOM     90  CA  GLN A  92     -14.999 -10.757  66.733  1.00  0.22              
ATOM     91  CA  GLU A  93     -12.715 -13.642  67.671  1.00  0.18              
ATOM     92  CA  GLU A  94     -11.002 -13.148  71.032  1.00  0.32              
ATOM     93  CA  SER A  95      -9.123 -15.302  73.528  1.00  0.32              
ATOM     94  CA  CYS A  96     -11.254 -17.828  75.393  1.00  0.17              
ATOM     95  CA  MET A  97     -12.620 -16.125  78.533  1.00  0.30              
ATOM     96  CA  TYR A  98     -14.970 -18.786  79.887  1.00  0.22              
ATOM     97  CA  ASN A  99     -16.224 -17.935  83.363  1.00  0.24              
ATOM     98  CA  PRO A 100     -17.620 -20.933  85.260  1.00  0.24              
ATOM     99  CA  THR A 101     -19.748 -18.701  87.519  1.00  0.29              
ATOM    100  CA  GLY A 102     -21.687 -17.721  84.425  1.00  0.15              
ATOM    101  CA  LYS A 103     -22.464 -21.316  83.421  1.00  0.11              
ATOM    102  CA  ALA A 104     -26.079 -21.593  82.345  1.00  0.12              
ATOM    103  CA  ALA A 105     -26.107 -24.961  80.603  1.00  0.15              
ATOM    104  CA  LYS A 106     -24.262 -28.224  80.021  1.00  0.12              
ATOM    105  CA  CYS A 107     -24.197 -30.891  77.330  1.00  0.10              
ATOM    106  CA  ARG A 108     -23.784 -34.653  77.329  1.00  0.11              
ATOM    107  CA  GLY A 109     -23.410 -35.261  73.646  1.00  0.11              
ATOM    108  CA  TYR A 110     -25.222 -34.910  70.347  1.00  0.10              
ATOM    109  CA  ARG A 111     -27.280 -37.059  67.974  1.00  0.17              
ATOM    110  CA  GLU A 112     -27.159 -36.772  64.200  1.00  0.14              
ATOM    111  CA  ILE A 113     -30.110 -37.242  61.842  1.00  0.14              
ATOM    112  CA  PRO A 114     -29.586 -39.619  58.880  1.00  0.18              
ATOM    113  CA  GLU A 115     -28.285 -37.778  55.833  1.00  0.15              
ATOM    114  CA  GLY A 116     -30.977 -36.508  53.512  1.00  0.11              
ATOM    115  CA  ASN A 117     -33.720 -38.091  55.654  1.00  0.13              
ATOM    116  CA  GLU A 118     -36.432 -35.418  56.108  1.00  0.11              
ATOM    117  CA  LYS A 119     -38.771 -37.916  57.774  1.00  0.14              
ATOM    118  CA  ALA A 120     -36.111 -38.419  60.448  1.00  0.13              
ATOM    119  CA  LEU A 121     -35.716 -34.657  60.770  1.00  0.10              
ATOM    120  CA  LYS A 122     -39.493 -34.406  61.288  1.00  0.11              
ATOM    121  CA  ARG A 123     -39.669 -37.190  63.867  1.00  0.13              
ATOM    122  CA  ALA A 124     -36.762 -35.491  65.734  1.00  0.11              
ATOM    123  CA  VAL A 125     -38.342 -32.002  65.759  1.00  0.09              
ATOM    124  CA  ALA A 126     -41.680 -33.283  67.071  1.00  0.13              
ATOM    125  CA  ARG A 127     -40.015 -35.198  69.863  1.00  0.17              
ATOM    126  CA  VAL A 128     -36.811 -33.390  70.928  1.00  0.15              
ATOM    127  CA  GLY A 129     -37.494 -29.854  69.753  1.00  0.10              
ATOM    128  CA  PRO A 130     -35.403 -27.368  67.703  1.00  0.06              
ATOM    129  CA  VAL A 131     -32.645 -29.095  65.708  1.00  0.07              
ATOM    130  CA  SER A 132     -29.513 -27.533  64.204  1.00  0.05              
ATOM    131  CA  VAL A 133     -29.340 -27.752  60.422  1.00  0.07              
ATOM    132  CA  ALA A 134     -27.067 -26.657  57.591  1.00  0.08              
ATOM    133  CA  ILE A 135     -28.439 -25.446  54.280  1.00  0.08              
ATOM    134  CA  ASP A 136     -27.295 -23.652  51.136  1.00  0.08              
ATOM    135  CA  ALA A 137     -28.208 -20.001  51.687  1.00  0.16              
ATOM    136  CA  SER A 138     -26.164 -18.551  48.765  1.00  0.25              
ATOM    137  CA  LEU A 139     -29.053 -17.877  46.415  1.00  0.20              
ATOM    138  CA  THR A 140     -30.166 -14.288  46.135  1.00  0.25              
ATOM    139  CA  SER A 141     -33.770 -15.504  46.450  1.00  0.21              
ATOM    140  CA  PHE A 142     -32.908 -16.683  49.965  1.00  0.16              
ATOM    141  CA  GLN A 143     -31.280 -13.328  50.625  1.00  0.23              
ATOM    142  CA  PHE A 144     -34.394 -11.350  49.704  1.00  0.24              
ATOM    143  CA  TYR A 145     -37.016 -13.761  51.051  1.00  0.18              
ATOM    144  CA  SER A 146     -39.877 -12.002  52.822  1.00  0.15              
ATOM    145  CA  LYS A 147     -42.882 -14.394  52.828  1.00  0.26              
ATOM    146  CA  GLY A 148     -44.371 -17.712  51.665  1.00  0.29              
ATOM    147  CA  VAL A 149     -42.743 -21.136  51.443  1.00  0.12              
ATOM    148  CA  TYR A 150     -39.275 -20.583  50.009  1.00  0.13              
ATOM    149  CA  TYR A 151     -38.080 -22.902  47.254  1.00  0.20              
ATOM    150  CA  ASP A 152     -35.650 -22.284  44.393  1.00  0.22              
ATOM    151  CA  GLU A 153     -34.564 -25.086  42.057  1.00  0.31              
ATOM    152  CA  SER A 154     -31.064 -23.519  41.945  1.00  0.28              
ATOM    153  CA  CYS A 155     -30.453 -24.326  45.630  1.00  0.16              
ATOM    154  CA  ASN A 156     -27.585 -26.758  46.157  1.00  0.14              
ATOM    155  CA  SER A 157     -27.970 -29.750  48.465  1.00  0.12              
ATOM    156  CA  ASP A 158     -24.243 -30.294  48.020  1.00  0.22              
ATOM    157  CA  ASN A 159     -23.180 -26.742  48.811  1.00  0.18              
ATOM    158  CA  LEU A 160     -24.098 -26.302  52.466  1.00  0.12              
ATOM    159  CA  ASN A 161     -22.745 -22.927  53.616  1.00  0.16              
ATOM    160  CA  HIS A 162     -25.011 -21.645  56.380  1.00  0.12              
ATOM    161  CA  ALA A 163     -25.831 -23.075  59.809  1.00  0.07              
ATOM    162  CA  VAL A 164     -29.355 -22.339  60.979  1.00  0.07              
ATOM    163  CA  LEU A 165     -32.193 -23.634  63.277  1.00  0.06              
ATOM    164  CA  ALA A 166     -35.162 -25.923  62.478  1.00  0.06              
ATOM    165  CA  VAL A 167     -37.779 -24.629  64.917  1.00  0.07              
ATOM    166  CA  GLY A 168     -40.828 -26.541  63.690  1.00  0.08              
ATOM    167  CA  TYR A 169     -42.731 -27.563  60.576  1.00  0.09              
ATOM    168  CA  GLY A 170     -46.126 -27.317  59.022  1.00  0.19              
ATOM    169  CA  ILE A 171     -47.969 -26.548  55.796  1.00  0.17              
ATOM    170  CA  GLN A 172     -49.211 -23.336  54.197  1.00  0.31              
ATOM    171  CA  LYS A 173     -51.466 -23.364  51.130  1.00  0.65              
ATOM    172  CA  GLY A 174     -50.925 -26.897  50.456  1.00  0.51              
ATOM    173  CA  ASN A 175     -47.115 -26.581  50.710  1.00  0.25              
ATOM    174  CA  LYS A 176     -45.273 -28.373  53.539  1.00  0.13              
ATOM    175  CA  HIS A 177     -42.421 -26.370  55.036  1.00  0.07              
ATOM    176  CA  TRP A 178     -39.840 -26.166  57.813  1.00  0.07              
ATOM    177  CA  ILE A 179     -39.867 -23.193  60.173  1.00  0.07              
ATOM    178  CA  ILE A 180     -36.256 -21.943  60.058  1.00  0.08              
ATOM    179  CA  LYS A 181     -34.797 -19.385  62.474  1.00  0.08              
ATOM    180  CA  ASN A 182     -31.953 -17.391  60.906  1.00  0.10              
ATOM    181  CA  SER A 183     -29.292 -15.259  62.631  1.00  0.11              
ATOM    182  CA  TRP A 184     -29.446 -12.243  60.276  1.00  0.12              
ATOM    183  CA  GLY A 185     -31.635 -10.144  62.618  1.00  0.12              
ATOM    184  CA  GLU A 186     -35.311  -9.281  62.747  1.00  0.12              
ATOM    185  CA  ASN A 187     -35.155  -7.000  59.714  1.00  0.24              
ATOM    186  CA  TRP A 188     -34.389 -10.128  57.671  1.00  0.15              
ATOM    187  CA  GLY A 189     -37.028 -12.373  56.088  1.00  0.12              
ATOM    188  CA  ASN A 190     -40.216 -12.684  58.083  1.00  0.12              
ATOM    189  CA  LYS A 191     -39.066 -11.219  61.395  1.00  0.14              
ATOM    190  CA  GLY A 192     -35.907 -13.316  61.236  1.00  0.09              
ATOM    191  CA  TYR A 193     -37.548 -16.536  60.075  1.00  0.10              
ATOM    192  CA  ILE A 194     -38.020 -18.396  56.817  1.00  0.12              
ATOM    193  CA  LEU A 195     -40.466 -21.137  55.774  1.00  0.08              
ATOM    194  CA  MET A 196     -38.431 -23.588  53.710  1.00  0.08              
ATOM    195  CA  ALA A 197     -39.764 -26.348  51.418  1.00  0.09              
ATOM    196  CA  ARG A 198     -40.373 -29.668  53.222  1.00  0.10              
ATOM    197  CA  ASN A 199     -40.479 -32.967  51.249  1.00  0.16              
ATOM    198  CA  LYS A 200     -39.432 -31.335  47.997  1.00  0.15              
ATOM    199  CA  ASN A 201     -36.355 -33.531  47.450  1.00  0.19              
ATOM    200  CA  ASN A 202     -34.195 -32.311  50.392  1.00  0.12              
ATOM    201  CA  ALA A 203     -34.491 -28.626  49.393  1.00  0.11              
ATOM    202  CA  CYS A 204     -31.123 -26.871  49.860  1.00  0.07              
ATOM    203  CA  GLY A 205     -29.673 -29.891  51.677  1.00  0.07              
ATOM    204  CA  ILE A 206     -31.913 -29.118  54.692  1.00  0.07              
ATOM    205  CA  ALA A 207     -31.653 -32.682  56.045  1.00  0.08              
ATOM    206  CA  ASN A 208     -28.033 -33.420  55.101  1.00  0.09              
ATOM    207  CA  LEU A 209     -26.263 -32.040  58.168  1.00  0.10              
ATOM    208  CA  ALA A 210     -28.619 -31.940  61.138  1.00  0.09              
ATOM    209  CA  SER A 211     -27.837 -32.591  64.795  1.00  0.09              
ATOM    210  CA  PHE A 212     -28.923 -31.713  68.331  1.00  0.10              
ATOM    211  CA  PRO A 213     -27.356 -31.950  71.822  1.00  0.09              
ATOM    212  CA  LYS A 214     -28.348 -34.324  74.651  1.00  0.12              
ATOM    213  CA  MET A 215     -28.501 -33.278  78.290  1.00  0.16              
ENDMDL
MODEL        3
ATOM      1  CA  ASP A   3     -49.219 -32.216  61.468  1.00  0.45              
ATOM      2  CA  SER A   4     -47.714 -28.923  62.517  1.00  0.20              
ATOM      3  CA  VAL A   5     -45.577 -27.774  65.418  1.00  0.15              
ATOM      4  CA  ASP A   6     -44.078 -24.349  66.146  1.00  0.13              
ATOM      5  CA  TYR A   7     -41.798 -24.393  69.193  1.00  0.11              
ATOM      6  CA  ARG A   8     -41.892 -20.590  69.327  1.00  0.14              
ATOM      7  CA  LYS A   9     -45.514 -20.897  70.529  1.00  0.25              
ATOM      8  CA  LYS A  10     -44.169 -23.306  73.161  1.00  0.21              
ATOM      9  CA  GLY A  11     -41.593 -20.881  74.394  1.00  0.18              
ATOM     10  CA  TYR A  12     -38.543 -23.021  73.418  1.00  0.11              
ATOM     11  CA  VAL A  13     -37.095 -20.322  71.184  1.00  0.14              
ATOM     12  CA  THR A  14     -35.220 -17.184  72.218  1.00  0.18              
ATOM     13  CA  PRO A  15     -35.521 -13.973  70.135  1.00  0.25              
ATOM     14  CA  VAL A  16     -33.736 -13.715  66.773  1.00  0.16              
ATOM     15  CA  LYS A  17     -30.070 -12.693  66.986  1.00  0.16              
ATOM     16  CA  ASN A  18     -27.800 -11.006  64.471  1.00  0.11              
ATOM     17  CA  GLN A  19     -24.455 -12.675  63.780  1.00  0.15              
ATOM     18  CA  GLY A  20     -23.188  -9.474  62.203  1.00  0.25              
ATOM     19  CA  GLN A  21     -19.996  -9.591  60.026  1.00  0.32              
ATOM     20  CA  CYS A  22     -18.689 -12.711  61.735  1.00  0.14              
ATOM     21  CA  GLY A  23     -19.059 -16.192  60.334  1.00  0.11              
ATOM     22  CA  SER A  24     -20.515 -17.514  63.570  1.00  0.08              
ATOM     23  CA  CYS A  25     -23.627 -19.211  62.148  1.00  0.07              
ATOM     24  CA  TRP A  26     -22.429 -22.581  63.601  1.00  0.06              
ATOM     25  CA  ALA A  27     -22.331 -20.963  67.064  1.00  0.06              
ATOM     26  CA  PHE A  28     -25.786 -19.455  66.761  1.00  0.06              
ATOM     27  CA  SER A  29     -27.136 -22.675  65.326  1.00  0.06              
ATOM     28  CA  SER A  30     -25.591 -24.602  68.251  1.00  0.06              
ATOM     29  CA  VAL A  31     -26.760 -22.180  70.930  1.00  0.07              
ATOM     30  CA  GLY A  32     -30.352 -22.268  69.649  1.00  0.07              
ATOM     31  CA  ALA A  33     -30.505 -26.066  69.938  1.00  0.06              
ATOM     32  CA  LEU A  34     -29.061 -26.038  73.481  1.00  0.06              
ATOM     33  CA  GLU A  35     -31.464 -23.277  74.491  1.00  0.07              
ATOM     34  CA  GLY A  36     -34.295 -25.485  73.258  1.00  0.07              
ATOM     35  CA  GLN A  37     -33.127 -28.494  75.299  1.00  0.09              
ATOM     36  CA  LEU A  38     -32.419 -26.418  78.408  1.00  0.09              
ATOM     37  CA  LYS A  39     -36.081 -25.443  78.182  1.00  0.09              
ATOM     38  CA  LYS A  40     -37.226 -29.034  77.715  1.00  0.15              
ATOM     39  CA  LYS A  41     -35.117 -30.150  80.699  1.00  0.21              
ATOM     40  CA  THR A  42     -35.298 -27.347  83.340  1.00  0.28              
ATOM     41  CA  GLY A  43     -38.388 -25.394  82.175  1.00  0.23              
ATOM     42  CA  LYS A  44     -36.324 -22.288  81.873  1.00  0.25              
ATOM     43  CA  LEU A  45     -35.545 -20.449  78.604  1.00  0.14              
ATOM     44  CA  LEU A  46     -32.336 -18.378  78.757  1.00  0.20              
ATOM     45  CA  ASN A  47     -29.951 -16.903  76.146  1.00  0.14              
ATOM     46  CA  LEU A  48     -26.776 -18.988  75.828  1.00  0.08              
ATOM     47  CA  SER A  49     -23.436 -17.536  74.662  1.00  0.08              
ATOM     48  CA  PRO A  50     -22.427 -18.040  70.987  1.00  0.07              
ATOM     49  CA  GLN A  51     -19.355 -15.874  71.674  1.00  0.07              
ATOM     50  CA  ASN A  52     -18.164 -18.379  74.322  1.00  0.08              
ATOM     51  CA  LEU A  53     -18.185 -20.907  71.492  1.00  0.07              
ATOM     52  CA  VAL A  54     -16.533 -18.589  68.942  1.00  0.07              
ATOM     53  CA  ASP A  55     -13.630 -17.727  71.321  1.00  0.10              
ATOM     54  CA  CYS A  56     -13.271 -21.193  72.906  1.00  0.11              
ATOM     55  CA  VAL A  57     -13.827 -23.944  70.323  1.00  0.11              
ATOM     56  CA  SER A  58     -10.313 -24.552  68.962  1.00  0.19              
ATOM     57  CA  GLU A  59     -11.578 -27.304  66.684  1.00  0.19              
ATOM     58  CA  ASN A  60     -13.634 -24.585  64.956  1.00  0.14              
ATOM     59  CA  ASP A  61     -12.402 -21.361  63.438  1.00  0.12              
ATOM     60  CA  GLY A  62     -14.376 -18.612  65.180  1.00  0.11              
ATOM     61  CA  CYS A  63     -15.484 -16.107  62.578  1.00  0.11              
ATOM     62  CA  GLY A  64     -13.877 -18.264  59.919  1.00  0.14              
ATOM     63  CA  GLY A  65     -16.476 -21.033  60.197  1.00  0.13              
ATOM     64  CA  GLY A  66     -17.102 -24.287  62.025  1.00  0.14              
ATOM     65  CA  TYR A  67     -19.410 -27.169  62.911  1.00  0.10              
ATOM     66  CA  MET A  68     -22.211 -27.509  65.459  1.00  0.08              
ATOM     67  CA  THR A  69     -20.942 -30.996  66.376  1.00  0.09              
ATOM     68  CA  ASN A  70     -17.565 -29.594  67.465  1.00  0.10              
ATOM     69  CA  ALA A  71     -19.464 -26.949  69.449  1.00  0.08              
ATOM     70  CA  PHE A  72     -21.497 -29.545  71.390  1.00  0.08              
ATOM     71  CA  GLN A  73     -18.334 -31.516  72.238  1.00  0.10              
ATOM     72  CA  TYR A  74     -16.655 -28.368  73.556  1.00  0.09              
ATOM     73  CA  VAL A  75     -19.693 -27.750  75.771  1.00  0.08              
ATOM     74  CA  GLN A  76     -19.642 -31.371  76.910  1.00  0.09              
ATOM     75  CA  LYS A  77     -15.932 -31.426  77.787  1.00  0.14              
ATOM     76  CA  ASN A  78     -15.934 -27.902  79.153  1.00  0.15              
ATOM     77  CA  ARG A  79     -18.912 -29.126  81.207  1.00  0.12              
ATOM     78  CA  GLY A  80     -20.880 -25.976  80.609  1.00  0.10              
ATOM     79  CA  ILE A  81     -21.474 -22.933  78.450  1.00  0.10              
ATOM     80  CA  ASP A  82     -21.982 -19.428  79.776  1.00  0.08              
ATOM     81  CA  SER A  83     -25.112 -17.356  79.352  1.00  0.08              
ATOM     82  CA  GLU A  84     -25.326 -14.394  76.968  1.00  0.09              
ATOM     83  CA  ASP A  85     -25.052 -11.994  79.969  1.00  0.17              
ATOM     84  CA  ALA A  86     -21.936 -13.704  81.403  1.00  0.14              
ATOM     85  CA  TYR A  87     -20.420 -13.671  77.922  1.00  0.12              
ATOM     86  CA  PRO A  88     -21.748 -10.988  75.515  1.00  0.17              
ATOM     87  CA  TYR A  89     -21.448 -11.406  71.734  1.00  0.16              
ATOM     88  CA  VAL A  90     -18.982  -8.904  70.240  1.00  0.26              
ATOM     89  CA  GLY A  91     -18.782 -10.473  66.806  1.00  0.19              
ATOM     90  CA  GLN A  92     -14.995 -10.756  66.723  1.00  0.22              
ATOM     91  CA  GLU A  93     -12.705 -13.628  67.690  1.00  0.18              
ATOM     92  CA  GLU A  94     -11.032 -13.091  71.066  1.00  0.32              
ATOM     93  CA  SER A  95      -9.155 -15.229  73.584  1.00  0.32              
ATOM     94  CA  CYS A  96     -11.289 -17.752  75.449  1.00  0.17              
ATOM     95  CA  MET A  97     -12.689 -16.013  78.571  1.00  0.30              
ATOM     96  CA  TYR A  98     -15.021 -18.677  79.943  1.00  0.22              
ATOM     97  CA  ASN A  99     -16.286 -17.841  83.403  1.00  0.24              
ATOM     98  CA  PRO A 100     -17.661 -20.854  85.298  1.00  0.24              
ATOM     99  CA  THR A 101     -19.829 -18.633  87.534  1.00  0.29              
ATOM    100  CA  GLY A 102     -21.737 -17.694  84.422  1.00  0.15              
ATOM    101  CA  LYS A 103     -22.487 -21.291  83.424  1.00  0.11              
ATOM    102  CA  ALA A 104     -26.090 -21.600  82.335  1.00  0.12              
ATOM    103  CA  ALA A 105     -26.096 -24.974  80.603  1.00  0.15              
ATOM    104  CA  LYS A 106     -24.229 -28.231  80.017  1.00  0.12              
ATOM    105  CA  CYS A 107     -24.154 -30.906  77.333  1.00  0.10              
ATOM    106  CA  ARG A 108     -23.703 -34.669  77.303  1.00  0.11              
ATOM    107  CA  GLY A 109     -23.369 -35.262  73.628  1.00  0.11              
ATOM    108  CA  TYR A 110     -25.170 -34.931  70.323  1.00  0.10              
ATOM    109  CA  ARG A 111     -27.254 -37.078  67.969  1.00  0.17              
ATOM    110  CA  GLU A 112     -27.217 -36.803  64.190  1.00  0.14              
ATOM    111  CA  ILE A 113     -30.190 -37.241  61.858  1.00  0.14              
ATOM    112  CA  PRO A 114     -29.678 -39.623  58.896  1.00  0.18              
ATOM    113  CA  GLU A 115     -28.367 -37.798  55.853  1.00  0.15              
ATOM    114  CA  GLY A 116     -31.021 -36.514  53.518  1.00  0.11              
ATOM    115  CA  ASN A 117     -33.797 -38.078  55.660  1.00  0.13              
ATOM    116  CA  GLU A 118     -36.491 -35.381  56.106  1.00  0.11              
ATOM    117  CA  LYS A 119     -38.863 -37.853  57.764  1.00  0.14              
ATOM    118  CA  ALA A 120     -36.189 -38.388  60.448  1.00  0.13              
ATOM    119  CA  LEU A 121     -35.782 -34.622  60.767  1.00  0.10              
ATOM    120  CA  LYS A 122     -39.565 -34.327  61.266  1.00  0.11              
ATOM    121  CA  ARG A 123     -39.805 -37.101  63.841  1.00  0.13              
ATOM    122  CA  ALA A 124     -36.835 -35.466  65.722  1.00  0.11              
ATOM    123  CA  VAL A 125     -38.387 -31.955  65.744  1.00  0.09              
ATOM    124  CA  ALA A 126     -41.735 -33.205  67.054  1.00  0.13              
ATOM    125  CA  ARG A 127     -40.129 -35.108  69.841  1.00  0.17              
ATOM    126  CA  VAL A 128     -36.864 -33.379  70.905  1.00  0.15              
ATOM    127  CA  GLY A 129     -37.503 -29.836  69.743  1.00  0.10              
ATOM    128  CA  PRO A 130     -35.393 -27.362  67.692  1.00  0.06              
ATOM    129  CA  VAL A 131     -32.642 -29.105  65.702  1.00  0.07              
ATOM    130  CA  SER A 132     -29.505 -27.550  64.201  1.00  0.05              
ATOM    131  CA  VAL A 133     -29.330 -27.767  60.418  1.00  0.07              
ATOM    132  CA  ALA A 134     -27.058 -26.675  57.587  1.00  0.08              
ATOM    133  CA  ILE A 135     -28.437 -25.453  54.284  1.00  0.08              
ATOM    134  CA  ASP A 136     -27.308 -23.645  51.143  1.00  0.08              
ATOM    135  CA  ALA A 137     -28.233 -20.001  51.703  1.00  0.16              
ATOM    136  CA  SER A 138     -26.205 -18.530  48.782  1.00  0.25              
ATOM    137  CA  LEU A 139     -29.108 -17.857  46.444  1.00  0.20              
ATOM    138  CA  THR A 140     -30.230 -14.274  46.153  1.00  0.25              
ATOM    139  CA  SER A 141     -33.826 -15.500  46.473  1.00  0.21              
ATOM    140  CA  PHE A 142     -32.971 -16.671  49.996  1.00  0.16              
ATOM    141  CA  GLN A 143     -31.351 -13.307  50.642  1.00  0.23              
ATOM    142  CA  PHE A 144     -34.485 -11.344  49.723  1.00  0.24              
ATOM    143  CA  TYR A 145     -37.101 -13.759  51.082  1.00  0.18              
ATOM    144  CA  SER A 146     -39.935 -12.018  52.868  1.00  0.15              
ATOM    145  CA  LYS A 147     -42.946 -14.422  52.914  1.00  0.26              
ATOM    146  CA  GLY A 148     -44.409 -17.724  51.693  1.00  0.29              
ATOM    147  CA  VAL A 149     -42.785 -21.147  51.451  1.00  0.12              
ATOM    148  CA  TYR A 150     -39.338 -20.573  50.004  1.00  0.13              
ATOM    149  CA  TYR A 151     -38.122 -22.885  47.253  1.00  0.20              
ATOM    150  CA  ASP A 152     -35.679 -22.267  44.398  1.00  0.22              
ATOM    151  CA  GLU A 153     -34.587 -25.060  42.057  1.00  0.31              
ATOM    152  CA  SER A 154     -31.085 -23.493  41.955  1.00  0.28              
ATOM    153  CA  CYS A 155     -30.479 -24.310  45.639  1.00  0.16              
ATOM    154  CA  ASN A 156     -27.612 -26.745  46.156  1.00  0.14              
ATOM    155  CA  SER A 157     -27.987 -29.742  48.461  1.00  0.12              
ATOM    156  CA  ASP A 158     -24.264 -30.285  48.003  1.00  0.22              
ATOM    157  CA  ASN A 159     -23.201 -26.733  48.792  1.00  0.18              
ATOM    158  CA  LEU A 160     -24.105 -26.303  52.452  1.00  0.12              
ATOM    159  CA  ASN A 161     -22.745 -22.930  53.601  1.00  0.16              
ATOM    160  CA  HIS A 162     -24.997 -21.664  56.382  1.00  0.12              
ATOM    161  CA  ALA A 163     -25.808 -23.099  59.810  1.00  0.07              
ATOM    162  CA  VAL A 164     -29.327 -22.357  60.977  1.00  0.07              
ATOM    163  CA  LEU A 165     -32.171 -23.646  63.269  1.00  0.06              
ATOM    164  CA  ALA A 166     -35.156 -25.920  62.474  1.00  0.06              
ATOM    165  CA  VAL A 167     -37.766 -24.611  64.912  1.00  0.07              
ATOM    166  CA  GLY A 168     -40.839 -26.497  63.690  1.00  0.08              
ATOM    167  CA  TYR A 169     -42.795 -27.446  60.585  1.00  0.09              
ATOM    168  CA  GLY A 170     -46.157 -27.219  59.013  1.00  0.19              
ATOM    169  CA  ILE A 171     -47.978 -26.546  55.724  1.00  0.17              
ATOM    170  CA  GLN A 172     -49.311 -23.451  53.917  1.00  0.31              
ATOM    171  CA  LYS A 173     -51.481 -23.704  50.750  1.00  0.65              
ATOM    172  CA  GLY A 174     -50.859 -27.150  50.348  1.00  0.51              
ATOM    173  CA  ASN A 175     -47.036 -26.782  50.620  1.00  0.25              
ATOM    174  CA  LYS A 176     -45.241 -28.453  53.573  1.00  0.13              
ATOM    175  CA  HIS A 177     -42.422 -26.370  55.030  1.00  0.07              
ATOM    176  CA  TRP A 178     -39.858 -26.135  57.819  1.00  0.07              
ATOM    177  CA  ILE A 179     -39.851 -23.161  60.168  1.00  0.07              
ATOM    178  CA  ILE A 180     -36.230 -21.940  60.043  1.00  0.08              
ATOM    179  CA  LYS A 181     -34.763 -19.392  62.465  1.00  0.08              
ATOM    180  CA  ASN A 182     -31.923 -17.406  60.884  1.00  0.10              
ATOM    181  CA  SER A 183     -29.255 -15.277  62.602  1.00  0.11              
ATOM    182  CA  TRP A 184     -29.408 -12.271  60.234  1.00  0.12              
ATOM    183  CA  GLY A 185     -31.602 -10.157  62.604  1.00  0.12              
ATOM    184  CA  GLU A 186     -35.257  -9.293  62.764  1.00  0.12              
ATOM    185  CA  ASN A 187     -35.127  -7.006  59.733  1.00  0.24              
ATOM    186  CA  TRP A 188     -34.388 -10.135  57.679  1.00  0.15              
ATOM    187  CA  GLY A 189     -37.047 -12.363  56.106  1.00  0.12              
ATOM    188  CA  ASN A 190     -40.221 -12.681  58.143  1.00  0.12              
ATOM    189  CA  LYS A 191     -39.028 -11.225  61.447  1.00  0.14              
ATOM    190  CA  GLY A 192     -35.884 -13.321  61.244  1.00  0.09              
ATOM    191  CA  TYR A 193     -37.520 -16.538  60.086  1.00  0.10              
ATOM    192  CA  ILE A 194     -38.030 -18.388  56.825  1.00  0.12              
ATOM    193  CA  LEU A 195     -40.481 -21.121  55.772  1.00  0.08              
ATOM    194  CA  MET A 196     -38.446 -23.569  53.706  1.00  0.08              
ATOM    195  CA  ALA A 197     -39.763 -26.342  51.418  1.00  0.09              
ATOM    196  CA  ARG A 198     -40.336 -29.661  53.232  1.00  0.10              
ATOM    197  CA  ASN A 199     -40.479 -32.950  51.237  1.00  0.16              
ATOM    198  CA  LYS A 200     -39.435 -31.320  47.983  1.00  0.15              
ATOM    199  CA  ASN A 201     -36.360 -33.519  47.433  1.00  0.19              
ATOM    200  CA  ASN A 202     -34.205 -32.304  50.380  1.00  0.12              
ATOM    201  CA  ALA A 203     -34.498 -28.619  49.390  1.00  0.11              
ATOM    202  CA  CYS A 204     -31.134 -26.863  49.868  1.00  0.07              
ATOM    203  CA  GLY A 205     -29.682 -29.890  51.675  1.00  0.07              
ATOM    204  CA  ILE A 206     -31.923 -29.115  54.691  1.00  0.07              
ATOM    205  CA  ALA A 207     -31.678 -32.681  56.045  1.00  0.08              
ATOM    206  CA  ASN A 208     -28.072 -33.442  55.095  1.00  0.09              
ATOM    207  CA  LEU A 209     -26.286 -32.071  58.156  1.00  0.10              
ATOM    208  CA  ALA A 210     -28.629 -31.956  61.135  1.00  0.09              
ATOM    209  CA  SER A 211     -27.832 -32.607  64.788  1.00  0.09              
ATOM    210  CA  PHE A 212     -28.910 -31.741  68.326  1.00  0.10              
ATOM    211  CA  PRO A 213     -27.320 -31.972  71.808  1.00  0.09              
ATOM    212  CA  LYS A 214     -28.287 -34.356  74.637  1.00  0.12              
ATOM    213  CA  MET A 215     -28.429 -33.333  78.281  1.00  0.16              
ENDMDL
MODEL        4
ATOM      1  CA  ASP A   3     -49.393 -31.986  61.527  1.00  0.45              
ATOM      2  CA  SER A   4     -47.780 -28.742  62.530  1.00  0.20              
ATOM      3  CA  VAL A   5     -45.614 -27.626  65.427  1.00  0.15              
ATOM      4  CA  ASP A   6     -44.054 -24.214  66.148  1.00  0.13              
ATOM      5  CA  TYR A   7     -41.769 -24.301  69.196  1.00  0.11              
ATOM      6  CA  ARG A   8     -41.809 -20.498  69.367  1.00  0.14              
ATOM      7  CA  LYS A   9     -45.441 -20.770  70.568  1.00  0.25              
ATOM      8  CA  LYS A  10     -44.129 -23.230  73.174  1.00  0.21              
ATOM      9  CA  GLY A  11     -41.541 -20.865  74.419  1.00  0.18              
ATOM     10  CA  TYR A  12     -38.488 -23.032  73.438  1.00  0.11              
ATOM     11  CA  VAL A  13     -37.030 -20.334  71.209  1.00  0.14              
ATOM     12  CA  THR A  14     -35.169 -17.186  72.241  1.00  0.18              
ATOM     13  CA  PRO A  15     -35.441 -13.982  70.142  1.00  0.25              
ATOM     14  CA  VAL A  16     -33.672 -13.735  66.771  1.00  0.16              
ATOM     15  CA  LYS A  17     -29.995 -12.714  66.956  1.00  0.16              
ATOM     16  CA  ASN A  18     -27.743 -11.029  64.428  1.00  0.11              
ATOM     17  CA  GLN A  19     -24.405 -12.709  63.719  1.00  0.15              
ATOM     18  CA  GLY A  20     -23.154  -9.504  62.146  1.00  0.25              
ATOM     19  CA  GLN A  21     -19.935  -9.650  59.964  1.00  0.32              
ATOM     20  CA  CYS A  22     -18.640 -12.752  61.713  1.00  0.14              
ATOM     21  CA  GLY A  23     -19.018 -16.228  60.331  1.00  0.11              
ATOM     22  CA  SER A  24     -20.477 -17.546  63.566  1.00  0.08              
ATOM     23  CA  CYS A  25     -23.585 -19.245  62.142  1.00  0.07              
ATOM     24  CA  TRP A  26     -22.381 -22.624  63.604  1.00  0.06              
ATOM     25  CA  ALA A  27     -22.306 -20.983  67.063  1.00  0.06              
ATOM     26  CA  PHE A  28     -25.751 -19.487  66.749  1.00  0.06              
ATOM     27  CA  SER A  29     -27.109 -22.700  65.321  1.00  0.06              
ATOM     28  CA  SER A  30     -25.565 -24.627  68.246  1.00  0.06              
ATOM     29  CA  VAL A  31     -26.733 -22.208  70.924  1.00  0.07              
ATOM     30  CA  GLY A  32     -30.332 -22.286  69.648  1.00  0.07              
ATOM     31  CA  ALA A  33     -30.485 -26.087  69.930  1.00  0.06              
ATOM     32  CA  LEU A  34     -29.026 -26.077  73.467  1.00  0.06              
ATOM     33  CA  GLU A  35     -31.430 -23.327  74.494  1.00  0.07              
ATOM     34  CA  GLY A  36     -34.274 -25.513  73.254  1.00  0.07              
ATOM     35  CA  GLN A  37     -33.090 -28.555  75.261  1.00  0.09              
ATOM     36  CA  LEU A  38     -32.382 -26.505  78.389  1.00  0.09              
ATOM     37  CA  LYS A  39     -36.044 -25.543  78.176  1.00  0.09              
ATOM     38  CA  LYS A  40     -37.188 -29.130  77.670  1.00  0.15              
ATOM     39  CA  LYS A  41     -35.066 -30.288  80.632  1.00  0.21              
ATOM     40  CA  THR A  42     -35.251 -27.501  83.315  1.00  0.28              
ATOM     41  CA  GLY A  43     -38.352 -25.495  82.178  1.00  0.23              
ATOM     42  CA  LYS A  44     -36.264 -22.438  81.910  1.00  0.25              
ATOM     43  CA  LEU A  45     -35.520 -20.548  78.652  1.00  0.14              
ATOM     44  CA  LEU A  46     -32.329 -18.448  78.785  1.00  0.20              
ATOM     45  CA  ASN A  47     -29.970 -16.955  76.158  1.00  0.14              
ATOM     46  CA  LEU A  48     -26.780 -19.012  75.815  1.00  0.08              
ATOM     47  CA  SER A  49     -23.446 -17.539  74.652  1.00  0.08              
ATOM     48  CA  PRO A  50     -22.422 -18.051  70.982  1.00  0.07              
ATOM     49  CA  GLN A  51     -19.363 -15.868  71.673  1.00  0.07              
ATOM     50  CA  ASN A  52     -18.173 -18.356  74.337  1.00  0.08              
ATOM     51  CA  LEU A  53     -18.170 -20.896  71.517  1.00  0.07              
ATOM     52  CA  VAL A  54     -16.516 -18.582  68.964  1.00  0.07              
ATOM     53  CA  ASP A  55     -13.629 -17.692  71.357  1.00  0.10              
ATOM     54  CA  CYS A  56     -13.259 -21.149  72.959  1.00  0.11              
ATOM     55  CA  VAL A  57     -13.797 -23.915  70.385  1.00  0.11              
ATOM     56  CA  SER A  58     -10.279 -24.521  69.033  1.00  0.19              
ATOM     57  CA  GLU A  59     -11.518 -27.291  66.788  1.00  0.19              
ATOM     58  CA  ASN A  60     -13.587 -24.598  65.024  1.00  0.14              
ATOM     59  CA  ASP A  61     -12.352 -21.380  63.495  1.00  0.12              
ATOM     60  CA  GLY A  62     -14.348 -18.621  65.204  1.00  0.11              
ATOM     61  CA  CYS A  63     -15.438 -16.137  62.590  1.00  0.11              
ATOM     62  CA  GLY A  64     -13.831 -18.294  59.942  1.00  0.14              
ATOM     63  CA  GLY A  65     -16.429 -21.063  60.218  1.00  0.13              
ATOM     64  CA  GLY A  66     -17.059 -24.310  62.057  1.00  0.14              
ATOM     65  CA  TYR A  67     -19.356 -27.205  62.928  1.00  0.10              
ATOM     66  CA  MET A  68     -22.170 -27.540  65.466  1.00  0.08              
ATOM     67  CA  THR A  69     -20.897 -31.017  66.394  1.00  0.09              
ATOM     68  CA  ASN A  70     -17.522 -29.603  67.487  1.00  0.10              
ATOM     69  CA  ALA A  71     -19.434 -26.953  69.457  1.00  0.08              
ATOM     70  CA  PHE A  72     -21.447 -29.553  71.407  1.00  0.08              
ATOM     71  CA  GLN A  73     -18.281 -31.505  72.265  1.00  0.10              
ATOM     72  CA  TYR A  74     -16.612 -28.344  73.584  1.00  0.09              
ATOM     73  CA  VAL A  75     -19.666 -27.739  75.788  1.00  0.08              
ATOM     74  CA  GLN A  76     -19.591 -31.358  76.935  1.00  0.09              
ATOM     75  CA  LYS A  77     -15.880 -31.383  77.822  1.00  0.14              
ATOM     76  CA  ASN A  78     -15.909 -27.858  79.179  1.00  0.15              
ATOM     77  CA  ARG A  79     -18.878 -29.092  81.233  1.00  0.12              
ATOM     78  CA  GLY A  80     -20.870 -25.964  80.620  1.00  0.10              
ATOM     79  CA  ILE A  81     -21.465 -22.918  78.463  1.00  0.10              
ATOM     80  CA  ASP A  82     -21.998 -19.412  79.776  1.00  0.08              
ATOM     81  CA  SER A  83     -25.134 -17.356  79.339  1.00  0.08              
ATOM     82  CA  GLU A  84     -25.370 -14.404  76.938  1.00  0.09              
ATOM     83  CA  ASP A  85     -25.125 -11.986  79.930  1.00  0.17              
ATOM     84  CA  ALA A  86     -21.989 -13.678  81.388  1.00  0.14              
ATOM     85  CA  TYR A  87     -20.486 -13.630  77.905  1.00  0.12              
ATOM     86  CA  PRO A  88     -21.808 -10.979  75.481  1.00  0.17              
ATOM     87  CA  TYR A  89     -21.480 -11.409  71.694  1.00  0.16              
ATOM     88  CA  VAL A  90     -19.008  -8.907  70.206  1.00  0.26              
ATOM     89  CA  GLY A  91     -18.780 -10.484  66.785  1.00  0.19              
ATOM     90  CA  GLN A  92     -14.991 -10.756  66.712  1.00  0.22              
ATOM     91  CA  GLU A  93     -12.695 -13.614  67.708  1.00  0.18              
ATOM     92  CA  GLU A  94     -11.061 -13.034  71.099  1.00  0.32              
ATOM     93  CA  SER A  95      -9.186 -15.156  73.639  1.00  0.32              
ATOM     94  CA  CYS A  96     -11.324 -17.675  75.505  1.00  0.17              
ATOM     95  CA  MET A  97     -12.757 -15.901  78.610  1.00  0.30              
ATOM     96  CA  TYR A  98     -15.072 -18.567  80.000  1.00  0.22              
ATOM     97  CA  ASN A  99     -16.349 -17.747  83.442  1.00  0.24              
ATOM     98  CA  PRO A 100     -17.701 -20.775  85.335  1.00  0.24              
ATOM     99  CA  THR A 101     -19.910 -18.566  87.550  1.00  0.29              
ATOM    100  CA  GLY A 102     -21.788 -17.667  84.420  1.00  0.15              
ATOM    101  CA  LYS A 103     -22.509 -21.265  83.428  1.00  0.11              
ATOM    102  CA  ALA A 104     -26.101 -21.608  82.324  1.00  0.12              
ATOM    103  CA  ALA A 105     -26.084 -24.988  80.602  1.00  0.15              
ATOM    104  CA  LYS A 106     -24.196 -28.239  80.012  1.00  0.12              
ATOM    105  CA  CYS A 107     -24.111 -30.920  77.336  1.00  0.10              
ATOM    106  CA  ARG A 108     -23.621 -34.684  77.277  1.00  0.11              
ATOM    107  CA  GLY A 109     -23.328 -35.262  73.610  1.00  0.11              
ATOM    108  CA  TYR A 110     -25.117 -34.953  70.298  1.00  0.10              
ATOM    109  CA  ARG A 111     -27.229 -37.097  67.964  1.00  0.17              
ATOM    110  CA  GLU A 112     -27.274 -36.833  64.181  1.00  0.14              
ATOM    111  CA  ILE A 113     -30.270 -37.240  61.875  1.00  0.14              
ATOM    112  CA  PRO A 114     -29.771 -39.628  58.913  1.00  0.18              
ATOM    113  CA  GLU A 115     -28.448 -37.819  55.872  1.00  0.15              
ATOM    114  CA  GLY A 116     -31.065 -36.519  53.523  1.00  0.11              
ATOM    115  CA  ASN A 117     -33.873 -38.065  55.665  1.00  0.13              
ATOM    116  CA  GLU A 118     -36.549 -35.343  56.104  1.00  0.11              
ATOM    117  CA  LYS A 119     -38.954 -37.791  57.754  1.00  0.14              
ATOM    118  CA  ALA A 120     -36.267 -38.358  60.447  1.00  0.13              
ATOM    119  CA  LEU A 121     -35.848 -34.587  60.763  1.00  0.10              
ATOM    120  CA  LYS A 122     -39.636 -34.248  61.244  1.00  0.11              
ATOM    121  CA  ARG A 123     -39.940 -37.013  63.816  1.00  0.13              
ATOM    122  CA  ALA A 124     -36.907 -35.442  65.711  1.00  0.11              
ATOM    123  CA  VAL A 125     -38.433 -31.907  65.729  1.00  0.09              
ATOM    124  CA  ALA A 126     -41.790 -33.128  67.037  1.00  0.13              
ATOM    125  CA  ARG A 127     -40.244 -35.019  69.818  1.00  0.17              
ATOM    126  CA  VAL A 128     -36.916 -33.368  70.881  1.00  0.15              
ATOM    127  CA  GLY A 129     -37.512 -29.819  69.734  1.00  0.10              
ATOM    128  CA  PRO A 130     -35.384 -27.355  67.681  1.00  0.06              
ATOM    129  CA  VAL A 131     -32.638 -29.116  65.697  1.00  0.07              
ATOM    130  CA  SER A 132     -29.497 -27.567  64.198  1.00  0.05              
ATOM    131  CA  VAL A 133     -29.320 -27.783  60.415  1.00  0.07              
ATOM    132  CA  ALA A 134     -27.048 -26.692  57.582  1.00  0.08              
ATOM    133  CA  ILE A 135     -28.436 -25.460  54.288  1.00  0.08              
ATOM    134  CA  ASP A 136     -27.320 -23.638  51.149  1.00  0.08              
ATOM    135  CA  ALA A 137     -28.258 -20.000  51.718  1.00  0.16              
ATOM    136  CA  SER A 138     -26.246 -18.509  48.800  1.00  0.25              
ATOM    137  CA  LEU A 139     -29.162 -17.837  46.472  1.00  0.20              
ATOM    138  CA  THR A 140     -30.295 -14.259  46.172  1.00  0.25              
ATOM    139  CA  SER A 141     -33.883 -15.497  46.496  1.00  0.21              
ATOM    140  CA  PHE A 142     -33.033 -16.658  50.026  1.00  0.16              
ATOM    141  CA  GLN A 143     -31.422 -13.287  50.658  1.00  0.23              
ATOM    142  CA  PHE A 144     -34.576 -11.337  49.742  1.00  0.24              
ATOM    143  CA  TYR A 145     -37.186 -13.757  51.114  1.00  0.18              
ATOM    144  CA  SER A 146     -39.994 -12.033  52.915  1.00  0.15              
ATOM    145  CA  LYS A 147     -43.011 -14.450  53.000  1.00  0.26              
ATOM    146  CA  GLY A 148     -44.446 -17.736  51.721  1.00  0.29              
ATOM    147  CA  VAL A 149     -42.826 -21.158  51.460  1.00  0.12              
ATOM    148  CA  TYR A 150     -39.402 -20.563  50.000  1.00  0.13              
ATOM    149  CA  TYR A 151     -38.164 -22.867  47.251  1.00  0.20              
ATOM    150  CA  ASP A 152     -35.708 -22.249  44.403  1.00  0.22              
ATOM    151  CA  GLU A 153     -34.610 -25.034  42.058  1.00  0.31              
ATOM    152  CA  SER A 154     -31.106 -23.466  41.965  1.00  0.28              
ATOM    153  CA  CYS A 155     -30.504 -24.293  45.647  1.00  0.16              
ATOM    154  CA  ASN A 156     -27.640 -26.731  46.154  1.00  0.14              
ATOM    155  CA  SER A 157     -28.004 -29.734  48.456  1.00  0.12              
ATOM    156  CA  ASP A 158     -24.285 -30.275  47.985  1.00  0.22              
ATOM    157  CA  ASN A 159     -23.221 -26.723  48.774  1.00  0.18              
ATOM    158  CA  LEU A 160     -24.113 -26.303  52.439  1.00  0.12              
ATOM    159  CA  ASN A 161     -22.745 -22.933  53.586  1.00  0.16              
ATOM    160  CA  HIS A 162     -24.983 -21.683  56.383  1.00  0.12              
ATOM    161  CA  ALA A 163     -25.785 -23.123  59.810  1.00  0.07              
ATOM    162  CA  VAL A 164     -29.300 -22.374  60.975  1.00  0.07              
ATOM    163  CA  LEU A 165     -32.150 -23.657  63.261  1.00  0.06              
ATOM    164  CA  ALA A 166     -35.150 -25.916  62.471  1.00  0.06              
ATOM    165  CA  VAL A 167     -37.753 -24.592  64.907  1.00  0.07              
ATOM    166  CA  GLY A 168     -40.850 -26.454  63.690  1.00  0.08              
ATOM    167  CA  TYR A 169     -42.859 -27.330  60.595  1.00  0.09              
ATOM    168  CA  GLY A 170     -46.187 -27.122  59.004  1.00  0.19              
ATOM    169  CA  ILE A 171     -47.988 -26.543  55.652  1.00  0.17              
ATOM    170  CA  GLN A 172     -49.410 -23.567  53.638  1.00  0.31              
ATOM    171  CA  LYS A 173     -51.497 -24.043  50.371  1.00  0.65              
ATOM    172  CA  GLY A 174     -50.793 -27.404  50.239  1.00  0.51              
ATOM    173  CA  ASN A 175     -46.957 -26.983  50.530  1.00  0.25              
ATOM    174  CA  LYS A 176     -45.209 -28.534  53.606  1.00  0.13              
ATOM    175  CA  HIS A 177     -42.424 -26.369  55.023  1.00  0.07              
ATOM    176  CA  TRP A 178     -39.877 -26.105  57.826  1.00  0.07              
ATOM    177  CA  ILE A 179     -39.835 -23.128  60.164  1.00  0.07              
ATOM    178  CA  ILE A 180     -36.204 -21.937  60.028  1.00  0.08              
ATOM    179  CA  LYS A 181     -34.728 -19.399  62.456  1.00  0.08              
ATOM    180  CA  ASN A 182     -31.893 -17.420  60.862  1.00  0.10              
ATOM    181  CA  SER A 183     -29.218 -15.296  62.574  1.00  0.11              
ATOM    182  CA  TRP A 184     -29.371 -12.300  60.192  1.00  0.12              
ATOM    183  CA  GLY A 185     -31.568 -10.170  62.591  1.00  0.12              
ATOM    184  CA  GLU A 186     -35.204  -9.305  62.782  1.00  0.12              
ATOM    185  CA  ASN A 187     -35.098  -7.013  59.752  1.00  0.24              
ATOM    186  CA  TRP A 188     -34.386 -10.142  57.687  1.00  0.15              
ATOM    187  CA  GLY A 189     -37.067 -12.353  56.124  1.00  0.12              
ATOM    188  CA  ASN A 190     -40.227 -12.679  58.202  1.00  0.12              
ATOM    189  CA  LYS A 191     -38.991 -11.230  61.500  1.00  0.14              
ATOM    190  CA  GLY A 192     -35.862 -13.327  61.253  1.00  0.09              
ATOM    191  CA  TYR A 193     -37.491 -16.540  60.097  1.00  0.10              
ATOM    192  CA  ILE A 194     -38.039 -18.380  56.833  1.00  0.12              
ATOM    193  CA  LEU A 195     -40.495 -21.106  55.770  1.00  0.08              
ATOM    194  CA  MET A 196     -38.461 -23.550  53.703  1.00  0.08              
ATOM    195  CA  ALA A 197     -39.761 -26.335  51.418  1.00  0.09              
ATOM    196  CA  ARG A 198     -40.298 -29.653  53.241  1.00  0.10              
ATOM    197  CA  ASN A 199     -40.479 -32.932  51.226  1.00  0.16              
ATOM    198  CA  LYS A 200     -39.439 -31.304  47.968  1.00  0.15              
ATOM    199  CA  ASN A 201     -36.366 -33.506  47.415  1.00  0.19              
ATOM    200  CA  ASN A 202     -34.214 -32.297  50.368  1.00  0.12              
ATOM    201  CA  ALA A 203     -34.506 -28.611  49.386  1.00  0.11              
ATOM    202  CA  CYS A 204     -31.146 -26.854  49.875  1.00  0.07              
ATOM    203  CA  GLY A 205     -29.691 -29.890  51.674  1.00  0.07              
ATOM    204  CA  ILE A 206     -31.934 -29.112  54.691  1.00  0.07              
ATOM    205  CA  ALA A 207     -31.704 -32.679  56.046  1.00  0.08              
ATOM    206  CA  ASN A 208     -28.111 -33.465  55.089  1.00  0.09              
ATOM    207  CA  LEU A 209     -26.308 -32.101  58.145  1.00  0.10              
ATOM    208  CA  ALA A 210     -28.639 -31.971  61.132  1.00  0.09              
ATOM    209  CA  SER A 211     -27.827 -32.624  64.782  1.00  0.09              
ATOM    210  CA  PHE A 212     -28.896 -31.768  68.322  1.00  0.10              
ATOM    211  CA  PRO A 213     -27.284 -31.994  71.794  1.00  0.09              
ATOM    212  CA  LYS A 214     -28.225 -34.389  74.622  1.00  0.12              
ATOM    213  CA  MET A 215     -28.356 -33.389  78.271  1.00  0.16              
ENDMDL
MODEL        5
ATOM      1  CA  ASP A   3     -49.566 -31.755  61.586  1.00  0.45              
ATOM      2  CA  SER A   4     -47.846 -28.561  62.543  1.00  0.20              
ATOM      3  CA  VAL A   5     -45.651 -27.479  65.436  1.00  0.15              
ATOM      4  CA  ASP A   6     -44.029 -24.080  66.150  1.00  0.13              
ATOM      5  CA  TYR A   7     -41.740 -24.210  69.200  1.00  0.11              
ATOM      6  CA  ARG A   8     -41.726 -20.406  69.407  1.00  0.14              
ATOM      7  CA  LYS A   9     -45.368 -20.642  70.608  1.00  0.25              
ATOM      8  CA  LYS A  10     -44.089 -23.154  73.187  1.00  0.21              
ATOM      9  CA  GLY A  11     -41.489 -20.848  74.444  1.00  0.18              
ATOM     10  CA  TYR A  12     -38.433 -23.043  73.457  1.00  0.11              
ATOM     11  CA  VAL A  13     -36.965 -20.345  71.235  1.00  0.14              
ATOM     12  CA  THR A  14     -35.118 -17.188  72.264  1.00  0.18              
ATOM     13  CA  PRO A  15     -35.361 -13.990  70.150  1.00  0.25              
ATOM     14  CA  VAL A  16     -33.608 -13.754  66.768  1.00  0.16              
ATOM     15  CA  LYS A  17     -29.920 -12.735  66.926  1.00  0.16              
ATOM     16  CA  ASN A  18     -27.686 -11.052  64.386  1.00  0.11              
ATOM     17  CA  GLN A  19     -24.356 -12.743  63.659  1.00  0.15              
ATOM     18  CA  GLY A  20     -23.120  -9.535  62.089  1.00  0.25              
ATOM     19  CA  GLN A  21     -19.873  -9.709  59.901  1.00  0.32              
ATOM     20  CA  CYS A  22     -18.591 -12.792  61.690  1.00  0.14              
ATOM     21  CA  GLY A  23     -18.976 -16.264  60.328  1.00  0.11              
ATOM     22  CA  SER A  24     -20.438 -17.578  63.562  1.00  0.08              
ATOM     23  CA  CYS A  25     -23.544 -19.278  62.136  1.00  0.07              
ATOM     24  CA  TRP A  26     -22.334 -22.667  63.606  1.00  0.06              
ATOM     25  CA  ALA A  27     -22.282 -21.003  67.062  1.00  0.06              
ATOM     26  CA  PHE A  28     -25.716 -19.519  66.738  1.00  0.06              
ATOM     27  CA  SER A  29     -27.083 -22.726  65.316  1.00  0.06              
ATOM     28  CA  SER A  30     -25.539 -24.652  68.241  1.00  0.06              
ATOM     29  CA  VAL A  31     -26.706 -22.235  70.918  1.00  0.07              
ATOM     30  CA  GLY A  32     -30.312 -22.305  69.646  1.00  0.07              
ATOM     31  CA  ALA A  33     -30.465 -26.109  69.921  1.00  0.06              
ATOM     32  CA  LEU A  34     -28.992 -26.115  73.454  1.00  0.06              
ATOM     33  CA  GLU A  35     -31.396 -23.378  74.497  1.00  0.07              
ATOM     34  CA  GLY A  36     -34.252 -25.541  73.250  1.00  0.07              
ATOM     35  CA  GLN A  37     -33.053 -28.615  75.222  1.00  0.09              
ATOM     36  CA  LEU A  38     -32.345 -26.593  78.370  1.00  0.09              
ATOM     37  CA  LYS A  39     -36.007 -25.644  78.170  1.00  0.09              
ATOM     38  CA  LYS A  40     -37.149 -29.227  77.625  1.00  0.15              
ATOM     39  CA  LYS A  41     -35.016 -30.427  80.565  1.00  0.21              
ATOM     40  CA  THR A  42     -35.203 -27.656  83.291  1.00  0.28              
ATOM     41  CA  GLY A  43     -38.315 -25.596  82.181  1.00  0.23              
ATOM     42  CA  LYS A  44     -36.204 -22.589  81.946  1.00  0.25              
ATOM     43  CA  LEU A  45     -35.494 -20.647  78.700  1.00  0.14              
ATOM     44  CA  LEU A  46     -32.321 -18.519  78.813  1.00  0.20              
ATOM     45  CA  ASN A  47     -29.990 -17.006  76.171  1.00  0.14              
ATOM     46  CA  LEU A  48     -26.783 -19.037  75.801  1.00  0.08              
ATOM     47  CA  SER A  49     -23.457 -17.543  74.642  1.00  0.08              
ATOM     48  CA  PRO A  50     -22.416 -18.062  70.976  1.00  0.07              
ATOM     49  CA  GLN A  51     -19.371 -15.861  71.671  1.00  0.07              
ATOM     50  CA  ASN A  52     -18.182 -18.333  74.351  1.00  0.08              
ATOM     51  CA  LEU A  53     -18.154 -20.885  71.541  1.00  0.07              
ATOM     52  CA  VAL A  54     -16.499 -18.575  68.986  1.00  0.07              
ATOM     53  CA  ASP A  55     -13.628 -17.657  71.393  1.00  0.10              
ATOM     54  CA  CYS A  56     -13.247 -21.106  73.012  1.00  0.11              
ATOM     55  CA  VAL A  57     -13.767 -23.887  70.446  1.00  0.11              
ATOM     56  CA  SER A  58     -10.245 -24.491  69.104  1.00  0.19              
ATOM     57  CA  GLU A  59     -11.458 -27.277  66.892  1.00  0.19              
ATOM     58  CA  ASN A  60     -13.541 -24.610  65.092  1.00  0.14              
ATOM     59  CA  ASP A  61     -12.301 -21.399  63.552  1.00  0.12              
ATOM     60  CA  GLY A  62     -14.320 -18.629  65.229  1.00  0.11              
ATOM     61  CA  CYS A  63     -15.391 -16.167  62.603  1.00  0.11              
ATOM     62  CA  GLY A  64     -13.784 -18.324  59.965  1.00  0.14              
ATOM     63  CA  GLY A  65     -16.382 -21.093  60.239  1.00  0.13              
ATOM     64  CA  GLY A  66     -17.017 -24.333  62.089  1.00  0.14              
ATOM     65  CA  TYR A  67     -19.302 -27.240  62.945  1.00  0.10              
ATOM     66  CA  MET A  68     -22.129 -27.572  65.473  1.00  0.08              
ATOM     67  CA  THR A  69     -20.852 -31.038  66.413  1.00  0.09              
ATOM     68  CA  ASN A  70     -17.480 -29.613  67.510  1.00  0.10              
ATOM     69  CA  ALA A  71     -19.405 -26.957  69.466  1.00  0.08              
ATOM     70  CA  PHE A  72     -21.397 -29.561  71.425  1.00  0.08              
ATOM     71  CA  GLN A  73     -18.229 -31.495  72.292  1.00  0.10              
ATOM     72  CA  TYR A  74     -16.570 -28.320  73.612  1.00  0.09              
ATOM     73  CA  VAL A  75     -19.639 -27.728  75.804  1.00  0.08              
ATOM     74  CA  GLN A  76     -19.540 -31.344  76.959  1.00  0.09              
ATOM     75  CA  LYS A  77     -15.828 -31.339  77.858  1.00  0.14              
ATOM     76  CA  ASN A  78     -15.883 -27.813  79.204  1.00  0.15              
ATOM     77  CA  ARG A  79     -18.843 -29.059  81.259  1.00  0.12              
ATOM     78  CA  GLY A  80     -20.861 -25.951  80.632  1.00  0.10              
ATOM     79  CA  ILE A  81     -21.456 -22.904  78.476  1.00  0.10              
ATOM     80  CA  ASP A  82     -22.015 -19.395  79.777  1.00  0.08              
ATOM     81  CA  SER A  83     -25.157 -17.356  79.326  1.00  0.08              
ATOM     82  CA  GLU A  84     -25.415 -14.415  76.909  1.00  0.09              
ATOM     83  CA  ASP A  85     -25.197 -11.979  79.892  1.00  0.17              
ATOM     84  CA  ALA A  86     -22.043 -13.653  81.373  1.00  0.14              
ATOM     85  CA  TYR A  87     -20.553 -13.589  77.889  1.00  0.12              
ATOM     86  CA  PRO A  88     -21.867 -10.970  75.446  1.00  0.17              
ATOM     87  CA  TYR A  89     -21.512 -11.411  71.653  1.00  0.16              
ATOM     88  CA  VAL A  90     -19.033  -8.910  70.172  1.00  0.26              
ATOM     89  CA  GLY A  91     -18.778 -10.496  66.764  1.00  0.19              
ATOM     90  CA  GLN A  92     -14.987 -10.755  66.702  1.00  0.22              
ATOM     91  CA  GLU A  93     -12.685 -13.599  67.726  1.00  0.18              
ATOM     92  CA  GLU A  94     -11.091 -12.977  71.133  1.00  0.32              
ATOM     93  CA  SER A  95      -9.218 -15.083  73.695  1.00  0.32              
ATOM     94  CA  CYS A  96     -11.359 -17.598  75.561  1.00  0.17              
ATOM     95  CA  MET A  97     -12.825 -15.789  78.648  1.00  0.30              
ATOM     96  CA  TYR A  98     -15.123 -18.457  80.056  1.00  0.22              
ATOM     97  CA  ASN A  99     -16.411 -17.653  83.482  1.00  0.24              
ATOM     98  CA  PRO A 100     -17.742 -20.696  85.372  1.00  0.24              
ATOM     99  CA  THR A 101     -19.991 -18.499  87.565  1.00  0.29              
ATOM    100  CA  GLY A 102     -21.839 -17.641  84.417  1.00  0.15              
ATOM    101  CA  LYS A 103     -22.532 -21.239  83.432  1.00  0.11              
ATOM    102  CA  ALA A 104     -26.112 -21.615  82.313  1.00  0.12              
ATOM    103  CA  ALA A 105     -26.073 -25.001  80.602  1.00  0.15              
ATOM    104  CA  LYS A 106     -24.163 -28.247  80.008  1.00  0.12              
ATOM    105  CA  CYS A 107     -24.068 -30.934  77.339  1.00  0.10              
ATOM    106  CA  ARG A 108     -23.540 -34.699  77.251  1.00  0.11              
ATOM    107  CA  GLY A 109     -23.287 -35.263  73.592  1.00  0.11              
ATOM    108  CA  TYR A 110     -25.065 -34.974  70.273  1.00  0.10              
ATOM    109  CA  ARG A 111     -27.204 -37.117  67.960  1.00  0.17              
ATOM    110  CA  GLU A 112     -27.332 -36.863  64.172  1.00  0.14              
ATOM    111  CA  ILE A 113     -30.351 -37.239  61.891  1.00  0.14              
ATOM    112  CA  PRO A 114     -29.863 -39.633  58.929  1.00  0.18              
ATOM    113  CA  GLU A 115     -28.530 -37.840  55.892  1.00  0.15              
ATOM    114  CA  GLY A 116     -31.108 -36.524  53.529  1.00  0.11              
ATOM    115  CA  ASN A 117     -33.950 -38.052  55.670  1.00  0.13              
ATOM    116  CA  GLU A 118     -36.608 -35.306  56.102  1.00  0.11              
ATOM    117  CA  LYS A 119     -39.046 -37.729  57.744  1.00  0.14              
ATOM    118  CA  ALA A 120     -36.345 -38.328  60.447  1.00  0.13              
ATOM    119  CA  LEU A 121     -35.914 -34.551  60.760  1.00  0.10              
ATOM    120  CA  LYS A 122     -39.708 -34.169  61.223  1.00  0.11              
ATOM    121  CA  ARG A 123     -40.075 -36.924  63.790  1.00  0.13              
ATOM    122  CA  ALA A 124     -36.980 -35.417  65.700  1.00  0.11              
ATOM    123  CA  VAL A 125     -38.478 -31.860  65.714  1.00  0.09              
ATOM    124  CA  ALA A 126     -41.845 -33.050  67.020  1.00  0.13              
ATOM    125  CA  ARG A 127     -40.359 -34.929  69.795  1.00  0.17              
ATOM    126  CA  VAL A 128     -36.969 -33.357  70.858  1.00  0.15              
ATOM    127  CA  GLY A 129     -37.520 -29.801  69.724  1.00  0.10              
ATOM    128  CA  PRO A 130     -35.374 -27.349  67.670  1.00  0.06              
ATOM    129  CA  VAL A 131     -32.635 -29.127  65.691  1.00  0.07              
ATOM    130  CA  SER A 132     -29.489 -27.584  64.194  1.00  0.05              
ATOM    131  CA  VAL A 133     -29.310 -27.798  60.411  1.00  0.07              
ATOM    132  CA  ALA A 134     -27.039 -26.710  57.578  1.00  0.08              
ATOM    133  CA  ILE A 135     -28.435 -25.468  54.291  1.00  0.08              
ATOM    134  CA  ASP A 136     -27.332 -23.631  51.156  1.00  0.08              
ATOM    135  CA  ALA A 137     -28.283 -20.000  51.734  1.00  0.16              
ATOM    136  CA  SER A 138     -26.288 -18.488  48.818  1.00  0.25              
ATOM    137  CA  LEU A 139     -29.216 -17.817  46.500  1.00  0.20              
ATOM    138  CA  THR A 140     -30.360 -14.245  46.190  1.00  0.25              
ATOM    139  CA  SER A 141     -33.939 -15.494  46.519  1.00  0.21              
ATOM    140  CA  PHE A 142     -33.095 -16.646  50.056  1.00  0.16              
ATOM    141  CA  GLN A 143     -31.493 -13.266  50.675  1.00  0.23              
ATOM    142  CA  PHE A 144     -34.667 -11.330  49.761  1.00  0.24              
ATOM    143  CA  TYR A 145     -37.270 -13.755  51.145  1.00  0.18              
ATOM    144  CA  SER A 146     -40.052 -12.049  52.962  1.00  0.15              
ATOM    145  CA  LYS A 147     -43.075 -14.478  53.086  1.00  0.26              
ATOM    146  CA  GLY A 148     -44.484 -17.748  51.749  1.00  0.29              
ATOM    147  CA  VAL A 149     -42.868 -21.169  51.468  1.00  0.12              
ATOM    148  CA  TYR A 150     -39.466 -20.552  49.995  1.00  0.13              
ATOM    149  CA  TYR A 151     -38.206 -22.850  47.250  1.00  0.20              
ATOM    150  CA  ASP A 152     -35.737 -22.232  44.408  1.00  0.22              
ATOM    151  CA  GLU A 153     -34.633 -25.007  42.058  1.00  0.31              
ATOM    152  CA  SER A 154     -31.127 -23.439  41.975  1.00  0.28              
ATOM    153  CA  CYS A 155     -30.530 -24.277  45.656  1.00  0.16              
ATOM    154  CA  ASN A 156     -27.668 -26.717  46.153  1.00  0.14              
ATOM    155  CA  SER A 157     -28.021 -29.726  48.451  1.00  0.12              
ATOM    156  CA  ASP A 158     -24.306 -30.266  47.967  1.00  0.22              
ATOM    157  CA  ASN A 159     -23.242 -26.714  48.756  1.00  0.18              
ATOM    158  CA  LEU A 160     -24.121 -26.304  52.425  1.00  0.12              
ATOM    159  CA  ASN A 161     -22.745 -22.936  53.570  1.00  0.16              
ATOM    160  CA  HIS A 162     -24.969 -21.702  56.385  1.00  0.12              
ATOM    161  CA  ALA A 163     -25.762 -23.147  59.810  1.00  0.07              
ATOM    162  CA  VAL A 164     -29.272 -22.391  60.974  1.00  0.07              
ATOM    163  CA  LEU A 165     -32.129 -23.669  63.253  1.00  0.06              
ATOM    164  CA  ALA A 166     -35.144 -25.912  62.467  1.00  0.06              
ATOM    165  CA  VAL A 167     -37.740 -24.574  64.901  1.00  0.07              
ATOM    166  CA  GLY A 168     -40.861 -26.411  63.690  1.00  0.08              
ATOM    167  CA  TYR A 169     -42.924 -27.214  60.604  1.00  0.09              
ATOM    168  CA  GLY A 170     -46.218 -27.024  58.995  1.00  0.19              
ATOM    169  CA  ILE A 171     -47.997 -26.541  55.581  1.00  0.17              
ATOM    170  CA  GLN A 172     -49.510 -23.683  53.359  1.00  0.31              
ATOM    171  CA  LYS A 173     -51.512 -24.383  49.992  1.00  0.65              
ATOM    172  CA  GLY A 174     -50.727 -27.657  50.131  1.00  0.51              
ATOM    173  CA  ASN A 175     -46.879 -27.184  50.441  1.00  0.25              
ATOM    174  CA  LYS A 176     -45.177 -28.614  53.639  1.00  0.13              
ATOM    175  CA  HIS A 177     -42.425 -26.369  55.017  1.00  0.07              
ATOM    176  CA  TRP A 178     -39.896 -26.074  57.832  1.00  0.07              
ATOM    177  CA  ILE A 179     -39.818 -23.096  60.159  1.00  0.07              
ATOM    178  CA  ILE A 180     -36.178 -21.935  60.013  1.00  0.08              
ATOM    179  CA  LYS A 181     -34.693 -19.406  62.447  1.00  0.08              
ATOM    180  CA  ASN A 182     -31.862 -17.434  60.840  1.00  0.10              
ATOM    181  CA  SER A 183     -29.181 -15.315  62.545  1.00  0.11              
ATOM    182  CA  TRP A 184     -29.334 -12.328  60.150  1.00  0.12              
ATOM    183  CA  GLY A 185     -31.534 -10.183  62.578  1.00  0.12              
ATOM    184  CA  GLU A 186     -35.150  -9.317  62.800  1.00  0.12              
ATOM    185  CA  ASN A 187     -35.069  -7.019  59.771  1.00  0.24              
ATOM    186  CA  TRP A 188     -34.385 -10.148  57.695  1.00  0.15              
ATOM    187  CA  GLY A 189     -37.086 -12.343  56.142  1.00  0.12              
ATOM    188  CA  ASN A 190     -40.233 -12.677  58.262  1.00  0.12              
ATOM    189  CA  LYS A 191     -38.954 -11.236  61.552  1.00  0.14              
ATOM    190  CA  GLY A 192     -35.839 -13.332  61.262  1.00  0.09              
ATOM    191  CA  TYR A 193     -37.462 -16.542  60.108  1.00  0.10              
ATOM    192  CA  ILE A 194     -38.049 -18.371  56.840  1.00  0.12              
ATOM    193  CA  LEU A 195     -40.510 -21.090  55.769  1.00  0.08              
ATOM    194  CA  MET A 196     -38.476 -23.531  53.700  1.00  0.08              
ATOM    195  CA  ALA A 197     -39.760 -26.329  51.417  1.00  0.09              
ATOM    196  CA  ARG A 198     -40.260 -29.645  53.251  1.00  0.10              
ATOM    197  CA  ASN A 199     -40.479 -32.915  51.214  1.00  0.16              
ATOM    198  CA  LYS A 200     -39.443 -31.288  47.954  1.00  0.15              
ATOM    199  CA  ASN A 201     -36.371 -33.493  47.398  1.00  0.19              
ATOM    200  CA  ASN A 202     -34.224 -32.289  50.357  1.00  0.12              
ATOM    201  CA  ALA A 203     -34.514 -28.604  49.382  1.00  0.11              
ATOM    202  CA  CYS A 204     -31.157 -26.846  49.883  1.00  0.07              
ATOM    203  CA  GLY A 205     -29.700 -29.889  51.673  1.00  0.07              
ATOM    204  CA  ILE A 206     -31.944 -29.109  54.690  1.00  0.07              
ATOM    205  CA  ALA A 207     -31.730 -32.678  56.046  1.00  0.08              
ATOM    206  CA  ASN A 208     -28.150 -33.487  55.083  1.00  0.09              
ATOM    207  CA  LEU A 209     -26.330 -32.132  58.133  1.00  0.10              
ATOM    208  CA  ALA A 210     -28.649 -31.987  61.129  1.00  0.09              
ATOM    209  CA  SER A 211     -27.822 -32.640  64.776  1.00  0.09              
ATOM    210  CA  PHE A 212     -28.883 -31.796  68.318  1.00  0.10              
ATOM    211  CA  PRO A 213     -27.248 -32.016  71.780  1.00  0.09              
ATOM    212  CA  LYS A 214     -28.163 -34.422  74.607  1.00  0.12              
ATOM    213  CA  MET A 215     -28.283 -33.444  78.261  1.00  0.16              
ENDMDL
MODEL        6
ATOM      1  CA  ASP A   3     -49.740 -31.525  61.644  1.00  0.45              
ATOM      2  CA  SER A   4     -47.913 -28.380  62.557  1.00  0.20              
ATOM      3  CA  VAL A   5     -45.688 -27.331  65.445  1.00  0.15              
ATOM      4  CA  ASP A   6     -44.004 -23.946  66.151  1.00  0.13              
ATOM      5  CA  TYR A   7     -41.710 -24.118  69.203  1.00  0.11              
ATOM      6  CA  ARG A   8     -41.643 -20.314  69.447  1.00  0.14              
ATOM      7  CA  LYS A   9     -45.296 -20.515  70.648  1.00  0.25              
ATOM      8  CA  LYS A  10     -44.049 -23.077  73.200  1.00  0.21              
ATOM      9  CA  GLY A  11     -41.437 -20.832  74.470  1.00  0.18              
ATOM     10  CA  TYR A  12     -38.378 -23.054  73.476  1.00  0.11              
ATOM     11  CA  VAL A  13     -36.900 -20.356  71.260  1.00  0.14              
ATOM     12  CA  THR A  14     -35.067 -17.190  72.287  1.00  0.18              
ATOM     13  CA  PRO A  15     -35.281 -13.998  70.158  1.00  0.25              
ATOM     14  CA  VAL A  16     -33.544 -13.774  66.766  1.00  0.16              
ATOM     15  CA  LYS A  17     -29.845 -12.757  66.896  1.00  0.16              
ATOM     16  CA  ASN A  18     -27.629 -11.076  64.343  1.00  0.11              
ATOM     17  CA  GLN A  19     -24.307 -12.777  63.599  1.00  0.15              
ATOM     18  CA  GLY A  20     -23.086  -9.566  62.033  1.00  0.25              
ATOM     19  CA  GLN A  21     -19.811  -9.768  59.839  1.00  0.32              
ATOM     20  CA  CYS A  22     -18.542 -12.832  61.668  1.00  0.14              
ATOM     21  CA  GLY A  23     -18.934 -16.300  60.325  1.00  0.11              
ATOM     22  CA  SER A  24     -20.399 -17.609  63.558  1.00  0.08              
ATOM     23  CA  CYS A  25     -23.502 -19.311  62.131  1.00  0.07              
ATOM     24  CA  TRP A  26     -22.286 -22.710  63.608  1.00  0.06              
ATOM     25  CA  ALA A  27     -22.257 -21.024  67.062  1.00  0.06              
ATOM     26  CA  PHE A  28     -25.681 -19.551  66.726  1.00  0.06              
ATOM     27  CA  SER A  29     -27.056 -22.752  65.310  1.00  0.06              
ATOM     28  CA  SER A  30     -25.513 -24.677  68.236  1.00  0.06              
ATOM     29  CA  VAL A  31     -26.679 -22.262  70.913  1.00  0.07              
ATOM     30  CA  GLY A  32     -30.293 -22.324  69.644  1.00  0.07              
ATOM     31  CA  ALA A  33     -30.444 -26.130  69.913  1.00  0.06              
ATOM     32  CA  LEU A  34     -28.958 -26.154  73.440  1.00  0.06              
ATOM     33  CA  GLU A  35     -31.362 -23.428  74.501  1.00  0.07              
ATOM     34  CA  GLY A  36     -34.231 -25.569  73.245  1.00  0.07              
ATOM     35  CA  GLN A  37     -33.016 -28.676  75.184  1.00  0.09              
ATOM     36  CA  LEU A  38     -32.308 -26.680  78.351  1.00  0.09              
ATOM     37  CA  LYS A  39     -35.970 -25.745  78.163  1.00  0.09              
ATOM     38  CA  LYS A  40     -37.110 -29.324  77.580  1.00  0.15              
ATOM     39  CA  LYS A  41     -34.966 -30.566  80.497  1.00  0.21              
ATOM     40  CA  THR A  42     -35.155 -27.810  83.266  1.00  0.28              
ATOM     41  CA  GLY A  43     -38.279 -25.696  82.183  1.00  0.23              
ATOM     42  CA  LYS A  44     -36.145 -22.740  81.983  1.00  0.25              
ATOM     43  CA  LEU A  45     -35.469 -20.746  78.748  1.00  0.14              
ATOM     44  CA  LEU A  46     -32.313 -18.589  78.842  1.00  0.20              
ATOM     45  CA  ASN A  47     -30.010 -17.058  76.184  1.00  0.14              
ATOM     46  CA  LEU A  48     -26.787 -19.062  75.788  1.00  0.08              
ATOM     47  CA  SER A  49     -23.467 -17.547  74.632  1.00  0.08              
ATOM     48  CA  PRO A  50     -22.411 -18.073  70.971  1.00  0.07              
ATOM     49  CA  GLN A  51     -19.379 -15.854  71.669  1.00  0.07              
ATOM     50  CA  ASN A  52     -18.191 -18.310  74.366  1.00  0.08              
ATOM     51  CA  LEU A  53     -18.139 -20.874  71.566  1.00  0.07              
ATOM     52  CA  VAL A  54     -16.482 -18.568  69.008  1.00  0.07              
ATOM     53  CA  ASP A  55     -13.626 -17.621  71.428  1.00  0.10              
ATOM     54  CA  CYS A  56     -13.235 -21.063  73.065  1.00  0.11              
ATOM     55  CA  VAL A  57     -13.737 -23.858  70.507  1.00  0.11              
ATOM     56  CA  SER A  58     -10.210 -24.460  69.175  1.00  0.19              
ATOM     57  CA  GLU A  59     -11.398 -27.264  66.996  1.00  0.19              
ATOM     58  CA  ASN A  60     -13.494 -24.623  65.160  1.00  0.14              
ATOM     59  CA  ASP A  61     -12.251 -21.418  63.609  1.00  0.12              
ATOM     60  CA  GLY A  62     -14.292 -18.638  65.254  1.00  0.11              
ATOM     61  CA  CYS A  63     -15.345 -16.196  62.615  1.00  0.11              
ATOM     62  CA  GLY A  64     -13.737 -18.354  59.987  1.00  0.14              
ATOM     63  CA  GLY A  65     -16.336 -21.123  60.260  1.00  0.13              
ATOM     64  CA  GLY A  66     -16.974 -24.355  62.121  1.00  0.14              
ATOM     65  CA  TYR A  67     -19.248 -27.275  62.962  1.00  0.10              
ATOM     66  CA  MET A  68     -22.088 -27.603  65.481  1.00  0.08              
ATOM     67  CA  THR A  69     -20.807 -31.059  66.431  1.00  0.09              
ATOM     68  CA  ASN A  70     -17.437 -29.622  67.532  1.00  0.10              
ATOM     69  CA  ALA A  71     -19.376 -26.961  69.475  1.00  0.08              
ATOM     70  CA  PHE A  72     -21.348 -29.569  71.442  1.00  0.08              
ATOM     71  CA  GLN A  73     -18.176 -31.485  72.319  1.00  0.10              
ATOM     72  CA  TYR A  74     -16.528 -28.295  73.641  1.00  0.09              
ATOM     73  CA  VAL A  75     -19.611 -27.717  75.821  1.00  0.08              
ATOM     74  CA  GLN A  76     -19.489 -31.331  76.983  1.00  0.09              
ATOM     75  CA  LYS A  77     -15.776 -31.295  77.894  1.00  0.14              
ATOM     76  CA  ASN A  78     -15.858 -27.768  79.230  1.00  0.15              
ATOM     77  CA  ARG A  79     -18.808 -29.025  81.285  1.00  0.12              
ATOM     78  CA  GLY A  80     -20.851 -25.939  80.643  1.00  0.10              
ATOM     79  CA  ILE A  81     -21.447 -22.889  78.489  1.00  0.10              
ATOM     80  CA  ASP A  82     -22.032 -19.379  79.777  1.00  0.08              
ATOM     81  CA  SER A  83     -25.179 -17.355  79.312  1.00  0.08              
ATOM     82  CA  GLU A  84     -25.459 -14.426  76.879  1.00  0.09              
ATOM     83  CA  ASP A  85     -25.270 -11.971  79.853  1.00  0.17              
ATOM     84  CA  ALA A  86     -22.096 -13.628  81.358  1.00  0.14              
ATOM     85  CA  TYR A  87     -20.619 -13.548  77.872  1.00  0.12              
ATOM     86  CA  PRO A  88     -21.927 -10.962  75.412  1.00  0.17              
ATOM     87  CA  TYR A  89     -21.545 -11.414  71.613  1.00  0.16              
ATOM     88  CA  VAL A  90     -19.059  -8.913  70.138  1.00  0.26              
ATOM     89  CA  GLY A  91     -18.777 -10.507  66.743  1.00  0.19              
ATOM     90  CA  GLN A  92     -14.983 -10.755  66.691  1.00  0.22              
ATOM     91  CA  GLU A  93     -12.675 -13.585  67.745  1.00  0.18              
ATOM     92  CA  GLU A  94     -11.121 -12.920  71.167  1.00  0.32              
ATOM     93  CA  SER A  95      -9.249 -15.009  73.751  1.00  0.32              
ATOM     94  CA  CYS A  96     -11.394 -17.522  75.617  1.00  0.17              
ATOM     95  CA  MET A  97     -12.894 -15.677  78.686  1.00  0.30              
ATOM     96  CA  TYR A  98     -15.174 -18.348  80.113  1.00  0.22              
ATOM     97  CA  ASN A  99     -16.473 -17.559  83.522  1.00  0.24              
ATOM     98  CA  PRO A 100     -17.783 -20.617  85.410  1.00  0.24              
ATOM     99  CA  THR A 101     -20.071 -18.431  87.581  1.00  0.29              
ATOM    100  CA  GLY A 102     -21.890 -17.614  84.415  1.00  0.15              
ATOM    101  CA  LYS A 103     -22.555 -21.214  83.435  1.00  0.11              
ATOM    102  CA  ALA A 104     -26.123 -21.623  82.302  1.00  0.12              
ATOM    103  CA  ALA A 105     -26.061 -25.014  80.601  1.00  0.15              
ATOM    104  CA  LYS A 106     -24.130 -28.255  80.004  1.00  0.12              
ATOM    105  CA  CYS A 107     -24.025 -30.949  77.342  1.00  0.10              
ATOM    106  CA  ARG A 108     -23.459 -34.714  77.225  1.00  0.11              
ATOM    107  CA  GLY A 109     -23.246 -35.264  73.574  1.00  0.11              
ATOM    108  CA  TYR A 110     -25.013 -34.995  70.249  1.00  0.10              
ATOM    109  CA  ARG A 111     -27.178 -37.136  67.955  1.00  0.17              
ATOM    110  CA  GLU A 112     -27.389 -36.893  64.163  1.00  0.14              
ATOM    111  CA  ILE A 113     -30.431 -37.238  61.908  1.00  0.14              
ATOM    112  CA  PRO A 114     -29.956 -39.637  58.945  1.00  0.18              
ATOM    113  CA  GLU A 115     -28.611 -37.860  55.911  1.00  0.15              
ATOM    114  CA  GLY A 116     -31.152 -36.529  53.534  1.00  0.11              
ATOM    115  CA  ASN A 117     -34.026 -38.038  55.675  1.00  0.13              
ATOM    116  CA  GLU A 118     -36.666 -35.268  56.100  1.00  0.11              
ATOM    117  CA  LYS A 119     -39.137 -37.666  57.734  1.00  0.14              
ATOM    118  CA  ALA A 120     -36.422 -38.297  60.447  1.00  0.13              
ATOM    119  CA  LEU A 121     -35.980 -34.516  60.757  1.00  0.10              
ATOM    120  CA  LYS A 122     -39.779 -34.090  61.201  1.00  0.11              
ATOM    121  CA  ARG A 123     -40.210 -36.836  63.764  1.00  0.13              
ATOM    122  CA  ALA A 124     -37.053 -35.393  65.688  1.00  0.11              
ATOM    123  CA  VAL A 125     -38.524 -31.812  65.699  1.00  0.09              
ATOM    124  CA  ALA A 126     -41.900 -32.973  67.003  1.00  0.13              
ATOM    125  CA  ARG A 127     -40.473 -34.840  69.772  1.00  0.17              
ATOM    126  CA  VAL A 128     -37.021 -33.346  70.834  1.00  0.15              
ATOM    127  CA  GLY A 129     -37.529 -29.783  69.715  1.00  0.10              
ATOM    128  CA  PRO A 130     -35.365 -27.342  67.659  1.00  0.06              
ATOM    129  CA  VAL A 131     -32.632 -29.137  65.686  1.00  0.07              
ATOM    130  CA  SER A 132     -29.481 -27.601  64.191  1.00  0.05              
ATOM    131  CA  VAL A 133     -29.300 -27.813  60.408  1.00  0.07              
ATOM    132  CA  ALA A 134     -27.030 -26.727  57.574  1.00  0.08              
ATOM    133  CA  ILE A 135     -28.433 -25.475  54.295  1.00  0.08              
ATOM    134  CA  ASP A 136     -27.345 -23.624  51.162  1.00  0.08              
ATOM    135  CA  ALA A 137     -28.308 -19.999  51.749  1.00  0.16              
ATOM    136  CA  SER A 138     -26.329 -18.467  48.836  1.00  0.25              
ATOM    137  CA  LEU A 139     -29.270 -17.796  46.528  1.00  0.20              
ATOM    138  CA  THR A 140     -30.425 -14.231  46.208  1.00  0.25              
ATOM    139  CA  SER A 141     -33.995 -15.490  46.542  1.00  0.21              
ATOM    140  CA  PHE A 142     -33.157 -16.633  50.087  1.00  0.16              
ATOM    141  CA  GLN A 143     -31.564 -13.245  50.691  1.00  0.23              
ATOM    142  CA  PHE A 144     -34.758 -11.323  49.780  1.00  0.24              
ATOM    143  CA  TYR A 145     -37.355 -13.753  51.177  1.00  0.18              
ATOM    144  CA  SER A 146     -40.110 -12.064  53.008  1.00  0.15              
ATOM    145  CA  LYS A 147     -43.140 -14.506  53.172  1.00  0.26              
ATOM    146  CA  GLY A 148     -44.522 -17.760  51.777  1.00  0.29              
ATOM    147  CA  VAL A 149     -42.910 -21.180  51.477  1.00  0.12              
ATOM    148  CA  TYR A 150     -39.529 -20.542  49.991  1.00  0.13              
ATOM    149  CA  TYR A 151     -38.248 -22.833  47.249  1.00  0.20              
ATOM    150  CA  ASP A 152     -35.766 -22.214  44.414  1.00  0.22              
ATOM    151  CA  GLU A 153     -34.656 -24.981  42.058  1.00  0.31              
ATOM    152  CA  SER A 154     -31.147 -23.412  41.985  1.00  0.28              
ATOM    153  CA  CYS A 155     -30.555 -24.260  45.665  1.00  0.16              
ATOM    154  CA  ASN A 156     -27.696 -26.704  46.151  1.00  0.14              
ATOM    155  CA  SER A 157     -28.038 -29.718  48.447  1.00  0.12              
ATOM    156  CA  ASP A 158     -24.327 -30.256  47.950  1.00  0.22              
ATOM    157  CA  ASN A 159     -23.262 -26.704  48.738  1.00  0.18              
ATOM    158  CA  LEU A 160     -24.128 -26.304  52.411  1.00  0.12              
ATOM    159  CA  ASN A 161     -22.745 -22.939  53.555  1.00  0.16              
ATOM    160  CA  HIS A 162     -24.955 -21.721  56.387  1.00  0.12              
ATOM    161  CA  ALA A 163     -25.740 -23.171  59.811  1.00  0.07              
ATOM    162  CA  VAL A 164     -29.244 -22.409  60.972  1.00  0.07              
ATOM    163  CA  LEU A 165     -32.107 -23.680  63.245  1.00  0.06              
ATOM    164  CA  ALA A 166     -35.138 -25.909  62.463  1.00  0.06              
ATOM    165  CA  VAL A 167     -37.727 -24.556  64.896  1.00  0.07              
ATOM    166  CA  GLY A 168     -40.872 -26.368  63.690  1.00  0.08              
ATOM    167  CA  TYR A 169     -42.988 -27.098  60.614  1.00  0.09              
ATOM    168  CA  GLY A 170     -46.248 -26.927  58.986  1.00  0.19              
ATOM    169  CA  ILE A 171     -48.006 -26.539  55.509  1.00  0.17              
ATOM    170  CA  GLN A 172     -49.609 -23.799  53.079  1.00  0.31              
ATOM    171  CA  LYS A 173     -51.528 -24.722  49.612  1.00  0.65              
ATOM    172  CA  GLY A 174     -50.661 -27.911  50.023  1.00  0.51              
ATOM    173  CA  ASN A 175     -46.800 -27.385  50.351  1.00  0.25              
ATOM    174  CA  LYS A 176     -45.145 -28.695  53.672  1.00  0.13              
ATOM    175  CA  HIS A 177     -42.426 -26.369  55.011  1.00  0.07              
ATOM    176  CA  TRP A 178     -39.915 -26.044  57.839  1.00  0.07              
ATOM    177  CA  ILE A 179     -39.802 -23.064  60.154  1.00  0.07              
ATOM    178  CA  ILE A 180     -36.152 -21.932  59.998  1.00  0.08              
ATOM    179  CA  LYS A 181     -34.658 -19.413  62.438  1.00  0.08              
ATOM    180  CA  ASN A 182     -31.832 -17.449  60.818  1.00  0.10              
ATOM    181  CA  SER A 183     -29.144 -15.334  62.517  1.00  0.11              
ATOM    182  CA  TRP A 184     -29.296 -12.356  60.108  1.00  0.12              
ATOM    183  CA  GLY A 185     -31.501 -10.196  62.565  1.00  0.12              
ATOM    184  CA  GLU A 186     -35.097  -9.329  62.817  1.00  0.12              
ATOM    185  CA  ASN A 187     -35.040  -7.026  59.790  1.00  0.24              
ATOM    186  CA  TRP A 188     -34.383 -10.155  57.704  1.00  0.15              
ATOM    187  CA  GLY A 189     -37.106 -12.332  56.160  1.00  0.12              
ATOM    188  CA  ASN A 190     -40.238 -12.674  58.321  1.00  0.12              
ATOM    189  CA  LYS A 191     -38.916 -11.241  61.605  1.00  0.14              
ATOM    190  CA  GLY A 192     -35.816 -13.337  61.270  1.00  0.09              
ATOM    191  CA  TYR A 193     -37.434 -16.544  60.119  1.00  0.10              
ATOM    192  CA  ILE A 194     -38.059 -18.363  56.848  1.00  0.12              
ATOM    193  CA  LEU A 195     -40.525 -21.075  55.767  1.00  0.08              
ATOM    194  CA  MET A 196     -38.491 -23.512  53.696  1.00  0.08              
ATOM    195  CA  ALA A 197     -39.758 -26.323  51.417  1.00  0.09              
ATOM    196  CA  ARG A 198     -40.223 -29.638  53.260  1.00  0.10              
ATOM    197  CA  ASN A 199     -40.480 -32.897  51.203  1.00  0.16              
ATOM    198  CA  LYS A 200     -39.446 -31.273  47.939  1.00  0.15              
ATOM    199  CA  ASN A 201     -36.377 -33.481  47.381  1.00  0.19              
ATOM    200  CA  ASN A 202     -34.233 -32.282  50.345  1.00  0.12              
ATOM    201  CA  ALA A 203     -34.522 -28.597  49.378  1.00  0.11              
ATOM    202  CA  CYS A 204     -31.168 -26.838  49.891  1.00  0.07              
ATOM    203  CA  GLY A 205     -29.709 -29.888  51.672  1.00  0.07              
ATOM    204  CA  ILE A 206     -31.954 -29.105  54.690  1.00  0.07              
ATOM    205  CA  ALA A 207     -31.755 -32.676  56.046  1.00  0.08              
ATOM    206  CA  ASN A 208     -28.189 -33.510  55.078  1.00  0.09              
ATOM    207  CA  LEU A 209     -26.353 -32.162  58.122  1.00  0.10              
ATOM    208  CA  ALA A 210     -28.659 -32.003  61.126  1.00  0.09              
ATOM    209  CA  SER A 211     -27.816 -32.656  64.770  1.00  0.09              
ATOM    210  CA  PHE A 212     -28.869 -31.823  68.313  1.00  0.10              
ATOM    211  CA  PRO A 213     -27.212 -32.038  71.767  1.00  0.09              
ATOM    212  CA  LYS A 214     -28.101 -34.454  74.593  1.00  0.12              
ATOM    213  CA  MET A 215     -28.211 -33.500  78.251  1.00  0.16              
ENDMDL
MODEL        7
ATOM      1  CA  ASP A   3     -49.913 -31.294  61.703  1.00  0.45              
ATOM      2  CA  SER A   4     -47.979 -28.199  62.570  1.00  0.20              
ATOM      3  CA  VAL A   5     -45.725 -27.184  65.454  1.00  0.15              
ATOM      4  CA  ASP A   6     -43.979 -23.812  66.153  1.00  0.13              
ATOM      5  CA  TYR A   7     -41.681 -24.027  69.206  1.00  0.11              
ATOM      6  CA  ARG A   8     -41.559 -20.223  69.486  1.00  0.14              
ATOM      7  CA  LYS A   9     -45.223 -20.387  70.688  1.00  0.25              
ATOM      8  CA  LYS A  10     -44.009 -23.001  73.213  1.00  0.21              
ATOM      9  CA  GLY A  11     -41.384 -20.816  74.495  1.00  0.18              
ATOM     10  CA  TYR A  12     -38.324 -23.064  73.495  1.00  0.11              
ATOM     11  CA  VAL A  13     -36.835 -20.367  71.285  1.00  0.14              
ATOM     12  CA  THR A  14     -35.016 -17.193  72.309  1.00  0.18              
ATOM     13  CA  PRO A  15     -35.201 -14.006  70.166  1.00  0.25              
ATOM     14  CA  VAL A  16     -33.479 -13.794  66.764  1.00  0.16              
ATOM     15  CA  LYS A  17     -29.771 -12.778  66.866  1.00  0.16              
ATOM     16  CA  ASN A  18     -27.571 -11.099  64.301  1.00  0.11              
ATOM     17  CA  GLN A  19     -24.258 -12.811  63.539  1.00  0.15              
ATOM     18  CA  GLY A  20     -23.052  -9.597  61.976  1.00  0.25              
ATOM     19  CA  GLN A  21     -19.749  -9.826  59.777  1.00  0.32              
ATOM     20  CA  CYS A  22     -18.492 -12.872  61.646  1.00  0.14              
ATOM     21  CA  GLY A  23     -18.892 -16.336  60.322  1.00  0.11              
ATOM     22  CA  SER A  24     -20.360 -17.641  63.553  1.00  0.08              
ATOM     23  CA  CYS A  25     -23.460 -19.344  62.125  1.00  0.07              
ATOM     24  CA  TRP A  26     -22.239 -22.753  63.610  1.00  0.06              
ATOM     25  CA  ALA A  27     -22.233 -21.044  67.061  1.00  0.06              
ATOM     26  CA  PHE A  28     -25.646 -19.582  66.714  1.00  0.06              
ATOM     27  CA  SER A  29     -27.029 -22.778  65.305  1.00  0.06              
ATOM     28  CA  SER A  30     -25.487 -24.703  68.231  1.00  0.06              
ATOM     29  CA  VAL A  31     -26.652 -22.289  70.907  1.00  0.07              
ATOM     30  CA  GLY A  32     -30.273 -22.343  69.642  1.00  0.07              
ATOM     31  CA  ALA A  33     -30.424 -26.151  69.904  1.00  0.06              
ATOM     32  CA  LEU A  34     -28.924 -26.192  73.426  1.00  0.06              
ATOM     33  CA  GLU A  35     -31.329 -23.478  74.504  1.00  0.07              
ATOM     34  CA  GLY A  36     -34.210 -25.596  73.241  1.00  0.07              
ATOM     35  CA  GLN A  37     -32.980 -28.737  75.146  1.00  0.09              
ATOM     36  CA  LEU A  38     -32.271 -26.767  78.332  1.00  0.09              
ATOM     37  CA  LYS A  39     -35.934 -25.846  78.157  1.00  0.09              
ATOM     38  CA  LYS A  40     -37.071 -29.421  77.535  1.00  0.15              
ATOM     39  CA  LYS A  41     -34.916 -30.705  80.430  1.00  0.21              
ATOM     40  CA  THR A  42     -35.107 -27.964  83.241  1.00  0.28              
ATOM     41  CA  GLY A  43     -38.242 -25.797  82.186  1.00  0.23              
ATOM     42  CA  LYS A  44     -36.085 -22.891  82.019  1.00  0.25              
ATOM     43  CA  LEU A  45     -35.444 -20.845  78.796  1.00  0.14              
ATOM     44  CA  LEU A  46     -32.305 -18.659  78.870  1.00  0.20              
ATOM     45  CA  ASN A  47     -30.030 -17.109  76.197  1.00  0.14              
ATOM     46  CA  LEU A  48     -26.791 -19.087  75.775  1.00  0.08              
ATOM     47  CA  SER A  49     -23.478 -17.551  74.622  1.00  0.08              
ATOM     48  CA  PRO A  50     -22.406 -18.085  70.965  1.00  0.07              
ATOM     49  CA  GLN A  51     -19.388 -15.847  71.667  1.00  0.07              
ATOM     50  CA  ASN A  52     -18.201 -18.286  74.381  1.00  0.08              
ATOM     51  CA  LEU A  53     -18.124 -20.863  71.591  1.00  0.07              
ATOM     52  CA  VAL A  54     -16.464 -18.561  69.029  1.00  0.07              
ATOM     53  CA  ASP A  55     -13.625 -17.586  71.464  1.00  0.10              
ATOM     54  CA  CYS A  56     -13.223 -21.020  73.118  1.00  0.11              
ATOM     55  CA  VAL A  57     -13.706 -23.830  70.568  1.00  0.11              
ATOM     56  CA  SER A  58     -10.176 -24.430  69.247  1.00  0.19              
ATOM     57  CA  GLU A  59     -11.339 -27.251  67.100  1.00  0.19              
ATOM     58  CA  ASN A  60     -13.448 -24.635  65.228  1.00  0.14              
ATOM     59  CA  ASP A  61     -12.200 -21.438  63.666  1.00  0.12              
ATOM     60  CA  GLY A  62     -14.264 -18.647  65.279  1.00  0.11              
ATOM     61  CA  CYS A  63     -15.299 -16.226  62.627  1.00  0.11              
ATOM     62  CA  GLY A  64     -13.690 -18.383  60.010  1.00  0.14              
ATOM     63  CA  GLY A  65     -16.289 -21.153  60.281  1.00  0.13              
ATOM     64  CA  GLY A  66     -16.931 -24.378  62.153  1.00  0.14              
ATOM     65  CA  TYR A  67     -19.194 -27.310  62.979  1.00  0.10              
ATOM     66  CA  MET A  68     -22.048 -27.635  65.488  1.00  0.08              
ATOM     67  CA  THR A  69     -20.762 -31.080  66.449  1.00  0.09              
ATOM     68  CA  ASN A  70     -17.394 -29.632  67.554  1.00  0.10              
ATOM     69  CA  ALA A  71     -19.347 -26.965  69.484  1.00  0.08              
ATOM     70  CA  PHE A  72     -21.298 -29.577  71.459  1.00  0.08              
ATOM     71  CA  GLN A  73     -18.123 -31.475  72.346  1.00  0.10              
ATOM     72  CA  TYR A  74     -16.486 -28.271  73.669  1.00  0.09              
ATOM     73  CA  VAL A  75     -19.584 -27.707  75.838  1.00  0.08              
ATOM     74  CA  GLN A  76     -19.438 -31.317  77.007  1.00  0.09              
ATOM     75  CA  LYS A  77     -15.723 -31.251  77.930  1.00  0.14              
ATOM     76  CA  ASN A  78     -15.832 -27.723  79.255  1.00  0.15              
ATOM     77  CA  ARG A  79     -18.773 -28.992  81.311  1.00  0.12              
ATOM     78  CA  GLY A  80     -20.842 -25.926  80.654  1.00  0.10              
ATOM     79  CA  ILE A  81     -21.438 -22.874  78.502  1.00  0.10              
ATOM     80  CA  ASP A  82     -22.049 -19.363  79.778  1.00  0.08              
ATOM     81  CA  SER A  83     -25.201 -17.355  79.299  1.00  0.08              
ATOM     82  CA  GLU A  84     -25.504 -14.437  76.850  1.00  0.09              
ATOM     83  CA  ASP A  85     -25.343 -11.964  79.815  1.00  0.17              
ATOM     84  CA  ALA A  86     -22.149 -13.603  81.343  1.00  0.14              
ATOM     85  CA  TYR A  87     -20.685 -13.508  77.856  1.00  0.12              
ATOM     86  CA  PRO A  88     -21.987 -10.953  75.377  1.00  0.17              
ATOM     87  CA  TYR A  89     -21.577 -11.416  71.572  1.00  0.16              
ATOM     88  CA  VAL A  90     -19.084  -8.916  70.104  1.00  0.26              
ATOM     89  CA  GLY A  91     -18.775 -10.519  66.723  1.00  0.19              
ATOM     90  CA  GLN A  92     -14.979 -10.754  66.680  1.00  0.22              
ATOM     91  CA  GLU A  93     -12.665 -13.571  67.763  1.00  0.18              
ATOM     92  CA  GLU A  94     -11.151 -12.863  71.201  1.00  0.32              
ATOM     93  CA  SER A  95      -9.280 -14.936  73.807  1.00  0.32              
ATOM     94  CA  CYS A  96     -11.429 -17.445  75.673  1.00  0.17              
ATOM     95  CA  MET A  97     -12.962 -15.565  78.724  1.00  0.30              
ATOM     96  CA  TYR A  98     -15.226 -18.238  80.169  1.00  0.22              
ATOM     97  CA  ASN A  99     -16.535 -17.465  83.562  1.00  0.24              
ATOM     98  CA  PRO A 100     -17.824 -20.538  85.447  1.00  0.24              
ATOM     99  CA  THR A 101     -20.152 -18.364  87.597  1.00  0.29              
ATOM    100  CA  GLY A 102     -21.940 -17.587  84.412  1.00  0.15              
ATOM    101  CA  LYS A 103     -22.578 -21.188  83.439  1.00  0.11              
ATOM    102  CA  ALA A 104     -26.133 -21.631  82.292  1.00  0.12              
ATOM    103  CA  ALA A 105     -26.050 -25.027  80.601  1.00  0.15              
ATOM    104  CA  LYS A 106     -24.097 -28.262  80.000  1.00  0.12              
ATOM    105  CA  CYS A 107     -23.981 -30.963  77.345  1.00  0.10              
ATOM    106  CA  ARG A 108     -23.378 -34.730  77.199  1.00  0.11              
ATOM    107  CA  GLY A 109     -23.205 -35.265  73.556  1.00  0.11              
ATOM    108  CA  TYR A 110     -24.961 -35.016  70.224  1.00  0.10              
ATOM    109  CA  ARG A 111     -27.153 -37.155  67.950  1.00  0.17              
ATOM    110  CA  GLU A 112     -27.446 -36.924  64.153  1.00  0.14              
ATOM    111  CA  ILE A 113     -30.511 -37.237  61.925  1.00  0.14              
ATOM    112  CA  PRO A 114     -30.048 -39.642  58.961  1.00  0.18              
ATOM    113  CA  GLU A 115     -28.692 -37.881  55.931  1.00  0.15              
ATOM    114  CA  GLY A 116     -31.196 -36.535  53.539  1.00  0.11              
ATOM    115  CA  ASN A 117     -34.103 -38.025  55.681  1.00  0.13              
ATOM    116  CA  GLU A 118     -36.725 -35.231  56.098  1.00  0.11              
ATOM    117  CA  LYS A 119     -39.229 -37.604  57.724  1.00  0.14              
ATOM    118  CA  ALA A 120     -36.500 -38.267  60.447  1.00  0.13              
ATOM    119  CA  LEU A 121     -36.046 -34.481  60.754  1.00  0.10              
ATOM    120  CA  LYS A 122     -39.851 -34.011  61.179  1.00  0.11              
ATOM    121  CA  ARG A 123     -40.346 -36.747  63.738  1.00  0.13              
ATOM    122  CA  ALA A 124     -37.126 -35.369  65.677  1.00  0.11              
ATOM    123  CA  VAL A 125     -38.569 -31.764  65.684  1.00  0.09              
ATOM    124  CA  ALA A 126     -41.954 -32.895  66.986  1.00  0.13              
ATOM    125  CA  ARG A 127     -40.588 -34.750  69.750  1.00  0.17              
ATOM    126  CA  VAL A 128     -37.074 -33.335  70.811  1.00  0.15              
ATOM    127  CA  GLY A 129     -37.538 -29.765  69.706  1.00  0.10              
ATOM    128  CA  PRO A 130     -35.356 -27.335  67.648  1.00  0.06              
ATOM    129  CA  VAL A 131     -32.629 -29.148  65.680  1.00  0.07              
ATOM    130  CA  SER A 132     -29.473 -27.617  64.188  1.00  0.05              
ATOM    131  CA  VAL A 133     -29.291 -27.828  60.404  1.00  0.07              
ATOM    132  CA  ALA A 134     -27.021 -26.745  57.570  1.00  0.08              
ATOM    133  CA  ILE A 135     -28.432 -25.482  54.299  1.00  0.08              
ATOM    134  CA  ASP A 136     -27.357 -23.617  51.169  1.00  0.08              
ATOM    135  CA  ALA A 137     -28.332 -19.999  51.765  1.00  0.16              
ATOM    136  CA  SER A 138     -26.370 -18.446  48.853  1.00  0.25              
ATOM    137  CA  LEU A 139     -29.325 -17.776  46.557  1.00  0.20              
ATOM    138  CA  THR A 140     -30.489 -14.217  46.226  1.00  0.25              
ATOM    139  CA  SER A 141     -34.051 -15.487  46.565  1.00  0.21              
ATOM    140  CA  PHE A 142     -33.220 -16.620  50.117  1.00  0.16              
ATOM    141  CA  GLN A 143     -31.635 -13.224  50.708  1.00  0.23              
ATOM    142  CA  PHE A 144     -34.849 -11.317  49.799  1.00  0.24              
ATOM    143  CA  TYR A 145     -37.440 -13.752  51.208  1.00  0.18              
ATOM    144  CA  SER A 146     -40.168 -12.079  53.055  1.00  0.15              
ATOM    145  CA  LYS A 147     -43.204 -14.534  53.257  1.00  0.26              
ATOM    146  CA  GLY A 148     -44.560 -17.772  51.805  1.00  0.29              
ATOM    147  CA  VAL A 149     -42.952 -21.191  51.486  1.00  0.12              
ATOM    148  CA  TYR A 150     -39.593 -20.532  49.986  1.00  0.13              
ATOM    149  CA  TYR A 151     -38.290 -22.816  47.248  1.00  0.20              
ATOM    150  CA  ASP A 152     -35.795 -22.197  44.419  1.00  0.22              
ATOM    151  CA  GLU A 153     -34.679 -24.955  42.058  1.00  0.31              
ATOM    152  CA  SER A 154     -31.168 -23.386  41.995  1.00  0.28              
ATOM    153  CA  CYS A 155     -30.581 -24.243  45.674  1.00  0.16              
ATOM    154  CA  ASN A 156     -27.723 -26.690  46.150  1.00  0.14              
ATOM    155  CA  SER A 157     -28.055 -29.710  48.442  1.00  0.12              
ATOM    156  CA  ASP A 158     -24.349 -30.247  47.932  1.00  0.22              
ATOM    157  CA  ASN A 159     -23.283 -26.695  48.719  1.00  0.18              
ATOM    158  CA  LEU A 160     -24.136 -26.304  52.397  1.00  0.12              
ATOM    159  CA  ASN A 161     -22.744 -22.942  53.540  1.00  0.16              
ATOM    160  CA  HIS A 162     -24.941 -21.740  56.389  1.00  0.12              
ATOM    161  CA  ALA A 163     -25.717 -23.195  59.811  1.00  0.07              
ATOM    162  CA  VAL A 164     -29.216 -22.426  60.970  1.00  0.07              
ATOM    163  CA  LEU A 165     -32.086 -23.692  63.237  1.00  0.06              
ATOM    164  CA  ALA A 166     -35.133 -25.905  62.459  1.00  0.06              
ATOM    165  CA  VAL A 167     -37.714 -24.538  64.891  1.00  0.07              
ATOM    166  CA  GLY A 168     -40.883 -26.324  63.690  1.00  0.08              
ATOM    167  CA  TYR A 169     -43.052 -26.981  60.623  1.00  0.09              
ATOM    168  CA  GLY A 170     -46.279 -26.829  58.977  1.00  0.19              
ATOM    169  CA  ILE A 171     -48.015 -26.537  55.437  1.00  0.17              
ATOM    170  CA  GLN A 172     -49.709 -23.914  52.800  1.00  0.31              
ATOM    171  CA  LYS A 173     -51.543 -25.062  49.233  1.00  0.65              
ATOM    172  CA  GLY A 174     -50.594 -28.164  49.915  1.00  0.51              
ATOM    173  CA  ASN A 175     -46.721 -27.586  50.261  1.00  0.25              
ATOM    174  CA  LYS A 176     -45.113 -28.775  53.706  1.00  0.13              
ATOM    175  CA  HIS A 177     -42.427 -26.369  55.005  1.00  0.07              
ATOM    176  CA  TRP A 178     -39.933 -26.013  57.845  1.00  0.07              
ATOM    177  CA  ILE A 179     -39.786 -23.032  60.149  1.00  0.07              
ATOM    178  CA  ILE A 180     -36.126 -21.929  59.983  1.00  0.08              
ATOM    179  CA  LYS A 181     -34.624 -19.420  62.429  1.00  0.08              
ATOM    180  CA  ASN A 182     -31.802 -17.463  60.796  1.00  0.10              
ATOM    181  CA  SER A 183     -29.107 -15.352  62.489  1.00  0.11              
ATOM    182  CA  TRP A 184     -29.259 -12.384  60.066  1.00  0.12              
ATOM    183  CA  GLY A 185     -31.467 -10.209  62.551  1.00  0.12              
ATOM    184  CA  GLU A 186     -35.044  -9.341  62.835  1.00  0.12              
ATOM    185  CA  ASN A 187     -35.012  -7.033  59.809  1.00  0.24              
ATOM    186  CA  TRP A 188     -34.381 -10.162  57.712  1.00  0.15              
ATOM    187  CA  GLY A 189     -37.125 -12.322  56.177  1.00  0.12              
ATOM    188  CA  ASN A 190     -40.244 -12.672  58.381  1.00  0.12              
ATOM    189  CA  LYS A 191     -38.879 -11.247  61.657  1.00  0.14              
ATOM    190  CA  GLY A 192     -35.793 -13.342  61.279  1.00  0.09              
ATOM    191  CA  TYR A 193     -37.405 -16.545  60.129  1.00  0.10              
ATOM    192  CA  ILE A 194     -38.069 -18.355  56.856  1.00  0.12              
ATOM    193  CA  LEU A 195     -40.540 -21.059  55.765  1.00  0.08              
ATOM    194  CA  MET A 196     -38.506 -23.493  53.693  1.00  0.08              
ATOM    195  CA  ALA A 197     -39.757 -26.317  51.417  1.00  0.09              
ATOM    196  CA  ARG A 198     -40.185 -29.630  53.269  1.00  0.10              
ATOM    197  CA  ASN A 199     -40.480 -32.880  51.192  1.00  0.16              
ATOM    198  CA  LYS A 200     -39.450 -31.257  47.925  1.00  0.15              
ATOM    199  CA  ASN A 201     -36.382 -33.468  47.364  1.00  0.19              
ATOM    200  CA  ASN A 202     -34.243 -32.275  50.333  1.00  0.12              
ATOM    201  CA  ALA A 203     -34.529 -28.590  49.375  1.00  0.11              
ATOM    202  CA  CYS A 204     -31.179 -26.830  49.899  1.00  0.07              
ATOM    203  CA  GLY A 205     -29.718 -29.887  51.670  1.00  0.07              
ATOM    204  CA  ILE A 206     -31.964 -29.102  54.690  1.00  0.07              
ATOM    205  CA  ALA A 207     -31.781 -32.675  56.046  1.00  0.08              
ATOM    206  CA  ASN A 208     -28.228 -33.532  55.072  1.00  0.09              
ATOM    207  CA  LEU A 209     -26.375 -32.192  58.111  1.00  0.10              
ATOM    208  CA  ALA A 210     -28.669 -32.019  61.123  1.00  0.09              
ATOM    209  CA  SER A 211     -27.811 -32.672  64.763  1.00  0.09              
ATOM    210  CA  PHE A 212     -28.856 -31.851  68.309  1.00  0.10              
ATOM    211  CA  PRO A 213     -27.176 -32.060  71.753  1.00  0.09              
ATOM    212  CA  LYS A 214     -28.040 -34.487  74.578  1.00  0.12              
ATOM    213  CA  MET A 215     -28.138 -33.555  78.242  1.00  0.16              
ENDMDL
MODEL        8
ATOM      1  CA  ASP A   3     -50.087 -31.064  61.761  1.00  0.45              
ATOM      2  CA  SER A   4     -48.045 -28.017  62.583  1.00  0.20              
ATOM      3  CA  VAL A   5     -45.762 -27.036  65.463  1.00  0.15              
ATOM      4  CA  ASP A   6     -43.954 -23.677  66.155  1.00  0.13              
ATOM      5  CA  TYR A   7     -41.652 -23.935  69.210  1.00  0.11              
ATOM      6  CA  ARG A   8     -41.476 -20.131  69.526  1.00  0.14              
ATOM      7  CA  LYS A   9     -45.150 -20.260  70.727  1.00  0.25              
ATOM      8  CA  LYS A  10     -43.969 -22.925  73.226  1.00  0.21              
ATOM      9  CA  GLY A  11     -41.332 -20.799  74.520  1.00  0.18              
ATOM     10  CA  TYR A  12     -38.269 -23.075  73.515  1.00  0.11              
ATOM     11  CA  VAL A  13     -36.770 -20.378  71.311  1.00  0.14              
ATOM     12  CA  THR A  14     -34.965 -17.195  72.332  1.00  0.18              
ATOM     13  CA  PRO A  15     -35.121 -14.014  70.174  1.00  0.25              
ATOM     14  CA  VAL A  16     -33.415 -13.813  66.762  1.00  0.16              
ATOM     15  CA  LYS A  17     -29.696 -12.799  66.836  1.00  0.16              
ATOM     16  CA  ASN A  18     -27.514 -11.122  64.258  1.00  0.11              
ATOM     17  CA  GLN A  19     -24.208 -12.845  63.478  1.00  0.15              
ATOM     18  CA  GLY A  20     -23.018  -9.627  61.919  1.00  0.25              
ATOM     19  CA  GLN A  21     -19.687  -9.885  59.715  1.00  0.32              
ATOM     20  CA  CYS A  22     -18.443 -12.912  61.624  1.00  0.14              
ATOM     21  CA  GLY A  23     -18.850 -16.372  60.319  1.00  0.11              
ATOM     22  CA  SER A  24     -20.322 -17.673  63.549  1.00  0.08              
ATOM     23  CA  CYS A  25     -23.418 -19.377  62.119  1.00  0.07              
ATOM     24  CA  TRP A  26     -22.191 -22.796  63.613  1.00  0.06              
ATOM     25  CA  ALA A  27     -22.208 -21.064  67.060  1.00  0.06              
ATOM     26  CA  PHE A  28     -25.611 -19.614  66.702  1.00  0.06              
ATOM     27  CA  SER A  29     -27.002 -22.803  65.300  1.00  0.06              
ATOM     28  CA  SER A  30     -25.460 -24.728  68.226  1.00  0.06              
ATOM     29  CA  VAL A  31     -26.625 -22.317  70.901  1.00  0.07              
ATOM     30  CA  GLY A  32     -30.253 -22.361  69.641  1.00  0.07              
ATOM     31  CA  ALA A  33     -30.404 -26.172  69.896  1.00  0.06              
ATOM     32  CA  LEU A  34     -28.890 -26.231  73.412  1.00  0.06              
ATOM     33  CA  GLU A  35     -31.295 -23.529  74.507  1.00  0.07              
ATOM     34  CA  GLY A  36     -34.189 -25.624  73.237  1.00  0.07              
ATOM     35  CA  GLN A  37     -32.943 -28.797  75.107  1.00  0.09              
ATOM     36  CA  LEU A  38     -32.233 -26.855  78.313  1.00  0.09              
ATOM     37  CA  LYS A  39     -35.897 -25.947  78.150  1.00  0.09              
ATOM     38  CA  LYS A  40     -37.032 -29.518  77.491  1.00  0.15              
ATOM     39  CA  LYS A  41     -34.865 -30.843  80.363  1.00  0.21              
ATOM     40  CA  THR A  42     -35.059 -28.118  83.216  1.00  0.28              
ATOM     41  CA  GLY A  43     -38.206 -25.898  82.189  1.00  0.23              
ATOM     42  CA  LYS A  44     -36.025 -23.041  82.056  1.00  0.25              
ATOM     43  CA  LEU A  45     -35.419 -20.944  78.844  1.00  0.14              
ATOM     44  CA  LEU A  46     -32.298 -18.730  78.898  1.00  0.20              
ATOM     45  CA  ASN A  47     -30.050 -17.161  76.210  1.00  0.14              
ATOM     46  CA  LEU A  48     -26.795 -19.112  75.761  1.00  0.08              
ATOM     47  CA  SER A  49     -23.488 -17.555  74.612  1.00  0.08              
ATOM     48  CA  PRO A  50     -22.400 -18.096  70.960  1.00  0.07              
ATOM     49  CA  GLN A  51     -19.396 -15.841  71.665  1.00  0.07              
ATOM     50  CA  ASN A  52     -18.210 -18.263  74.396  1.00  0.08              
ATOM     51  CA  LEU A  53     -18.108 -20.852  71.615  1.00  0.07              
ATOM     52  CA  VAL A  54     -16.447 -18.554  69.051  1.00  0.07              
ATOM     53  CA  ASP A  55     -13.624 -17.551  71.500  1.00  0.10              
ATOM     54  CA  CYS A  56     -13.210 -20.977  73.171  1.00  0.11              
ATOM     55  CA  VAL A  57     -13.676 -23.801  70.629  1.00  0.11              
ATOM     56  CA  SER A  58     -10.141 -24.399  69.318  1.00  0.19              
ATOM     57  CA  GLU A  59     -11.279 -27.238  67.204  1.00  0.19              
ATOM     58  CA  ASN A  60     -13.401 -24.648  65.297  1.00  0.14              
ATOM     59  CA  ASP A  61     -12.150 -21.457  63.723  1.00  0.12              
ATOM     60  CA  GLY A  62     -14.236 -18.656  65.303  1.00  0.11              
ATOM     61  CA  CYS A  63     -15.252 -16.256  62.640  1.00  0.11              
ATOM     62  CA  GLY A  64     -13.643 -18.413  60.033  1.00  0.14              
ATOM     63  CA  GLY A  65     -16.242 -21.183  60.301  1.00  0.13              
ATOM     64  CA  GLY A  66     -16.889 -24.401  62.185  1.00  0.14              
ATOM     65  CA  TYR A  67     -19.140 -27.346  62.996  1.00  0.10              
ATOM     66  CA  MET A  68     -22.007 -27.666  65.495  1.00  0.08              
ATOM     67  CA  THR A  69     -20.717 -31.100  66.468  1.00  0.09              
ATOM     68  CA  ASN A  70     -17.352 -29.641  67.576  1.00  0.10              
ATOM     69  CA  ALA A  71     -19.318 -26.969  69.492  1.00  0.08              
ATOM     70  CA  PHE A  72     -21.248 -29.585  71.477  1.00  0.08              
ATOM     71  CA  GLN A  73     -18.071 -31.465  72.373  1.00  0.10              
ATOM     72  CA  TYR A  74     -16.444 -28.246  73.697  1.00  0.09              
ATOM     73  CA  VAL A  75     -19.557 -27.696  75.854  1.00  0.08              
ATOM     74  CA  GLN A  76     -19.387 -31.304  77.031  1.00  0.09              
ATOM     75  CA  LYS A  77     -15.671 -31.207  77.965  1.00  0.14              
ATOM     76  CA  ASN A  78     -15.807 -27.678  79.281  1.00  0.15              
ATOM     77  CA  ARG A  79     -18.739 -28.958  81.337  1.00  0.12              
ATOM     78  CA  GLY A  80     -20.832 -25.914  80.665  1.00  0.10              
ATOM     79  CA  ILE A  81     -21.429 -22.860  78.514  1.00  0.10              
ATOM     80  CA  ASP A  82     -22.066 -19.346  79.778  1.00  0.08              
ATOM     81  CA  SER A  83     -25.223 -17.355  79.286  1.00  0.08              
ATOM     82  CA  GLU A  84     -25.548 -14.448  76.820  1.00  0.09              
ATOM     83  CA  ASP A  85     -25.416 -11.956  79.776  1.00  0.17              
ATOM     84  CA  ALA A  86     -22.203 -13.577  81.328  1.00  0.14              
ATOM     85  CA  TYR A  87     -20.751 -13.467  77.839  1.00  0.12              
ATOM     86  CA  PRO A  88     -22.046 -10.944  75.343  1.00  0.17              
ATOM     87  CA  TYR A  89     -21.609 -11.419  71.532  1.00  0.16              
ATOM     88  CA  VAL A  90     -19.110  -8.918  70.070  1.00  0.26              
ATOM     89  CA  GLY A  91     -18.774 -10.530  66.702  1.00  0.19              
ATOM     90  CA  GLN A  92     -14.975 -10.754  66.670  1.00  0.22              
ATOM     91  CA  GLU A  93     -12.655 -13.557  67.782  1.00  0.18              
ATOM     92  CA  GLU A  94     -11.181 -12.806  71.234  1.00  0.32              
ATOM     93  CA  SER A  95      -9.312 -14.863  73.863  1.00  0.32              
ATOM     94  CA  CYS A  96     -11.464 -17.368  75.729  1.00  0.17              
ATOM     95  CA  MET A  97     -13.030 -15.453  78.762  1.00  0.30              
ATOM     96  CA  TYR A  98     -15.277 -18.129  80.226  1.00  0.22              
ATOM     97  CA  ASN A  99     -16.598 -17.371  83.601  1.00  0.24              
ATOM     98  CA  PRO A 100     -17.864 -20.459  85.484  1.00  0.24              
ATOM     99  CA  THR A 101     -20.233 -18.297  87.612  1.00  0.29              
ATOM    100  CA  GLY A 102     -21.991 -17.560  84.410  1.00  0.15              
ATOM    101  CA  LYS A 103     -22.601 -21.162  83.442  1.00  0.11              
ATOM    102  CA  ALA A 104     -26.144 -21.638  82.281  1.00  0.12              
ATOM    103  CA  ALA A 105     -26.038 -25.041  80.600  1.00  0.15              
ATOM    104  CA  LYS A 106     -24.064 -28.270  79.995  1.00  0.12              
ATOM    105  CA  CYS A 107     -23.938 -30.977  77.348  1.00  0.10              
ATOM    106  CA  ARG A 108     -23.297 -34.745  77.173  1.00  0.11              
ATOM    107  CA  GLY A 109     -23.164 -35.266  73.538  1.00  0.11              
ATOM    108  CA  TYR A 110     -24.909 -35.037  70.199  1.00  0.10              
ATOM    109  CA  ARG A 111     -27.128 -37.174  67.945  1.00  0.17              
ATOM    110  CA  GLU A 112     -27.504 -36.954  64.144  1.00  0.14              
ATOM    111  CA  ILE A 113     -30.591 -37.236  61.941  1.00  0.14              
ATOM    112  CA  PRO A 114     -30.141 -39.647  58.977  1.00  0.18              
ATOM    113  CA  GLU A 115     -28.774 -37.902  55.950  1.00  0.15              
ATOM    114  CA  GLY A 116     -31.240 -36.540  53.545  1.00  0.11              
ATOM    115  CA  ASN A 117     -34.179 -38.012  55.686  1.00  0.13              
ATOM    116  CA  GLU A 118     -36.783 -35.193  56.095  1.00  0.11              
ATOM    117  CA  LYS A 119     -39.320 -37.542  57.714  1.00  0.14              
ATOM    118  CA  ALA A 120     -36.578 -38.237  60.447  1.00  0.13              
ATOM    119  CA  LEU A 121     -36.112 -34.446  60.750  1.00  0.10              
ATOM    120  CA  LYS A 122     -39.922 -33.932  61.157  1.00  0.11              
ATOM    121  CA  ARG A 123     -40.481 -36.659  63.713  1.00  0.13              
ATOM    122  CA  ALA A 124     -37.199 -35.344  65.666  1.00  0.11              
ATOM    123  CA  VAL A 125     -38.615 -31.717  65.669  1.00  0.09              
ATOM    124  CA  ALA A 126     -42.009 -32.818  66.969  1.00  0.13              
ATOM    125  CA  ARG A 127     -40.703 -34.661  69.727  1.00  0.17              
ATOM    126  CA  VAL A 128     -37.126 -33.324  70.787  1.00  0.15              
ATOM    127  CA  GLY A 129     -37.547 -29.748  69.696  1.00  0.10              
ATOM    128  CA  PRO A 130     -35.346 -27.329  67.637  1.00  0.06              
ATOM    129  CA  VAL A 131     -32.625 -29.158  65.675  1.00  0.07              
ATOM    130  CA  SER A 132     -29.465 -27.634  64.185  1.00  0.05              
ATOM    131  CA  VAL A 133     -29.281 -27.843  60.401  1.00  0.07              
ATOM    132  CA  ALA A 134     -27.011 -26.762  57.565  1.00  0.08              
ATOM    133  CA  ILE A 135     -28.431 -25.489  54.303  1.00  0.08              
ATOM    134  CA  ASP A 136     -27.369 -23.611  51.175  1.00  0.08              
ATOM    135  CA  ALA A 137     -28.357 -19.998  51.780  1.00  0.16              
ATOM    136  CA  SER A 138     -26.411 -18.425  48.871  1.00  0.25              
ATOM    137  CA  LEU A 139     -29.379 -17.756  46.585  1.00  0.20              
ATOM    138  CA  THR A 140     -30.554 -14.203  46.245  1.00  0.25              
ATOM    139  CA  SER A 141     -34.108 -15.483  46.588  1.00  0.21              
ATOM    140  CA  PHE A 142     -33.282 -16.608  50.147  1.00  0.16              
ATOM    141  CA  GLN A 143     -31.706 -13.203  50.724  1.00  0.23              
ATOM    142  CA  PHE A 144     -34.939 -11.310  49.818  1.00  0.24              
ATOM    143  CA  TYR A 145     -37.525 -13.750  51.240  1.00  0.18              
ATOM    144  CA  SER A 146     -40.226 -12.095  53.102  1.00  0.15              
ATOM    145  CA  LYS A 147     -43.269 -14.562  53.343  1.00  0.26              
ATOM    146  CA  GLY A 148     -44.598 -17.784  51.833  1.00  0.29              
ATOM    147  CA  VAL A 149     -42.993 -21.202  51.494  1.00  0.12              
ATOM    148  CA  TYR A 150     -39.656 -20.522  49.982  1.00  0.13              
ATOM    149  CA  TYR A 151     -38.332 -22.799  47.246  1.00  0.20              
ATOM    150  CA  ASP A 152     -35.824 -22.179  44.424  1.00  0.22              
ATOM    151  CA  GLU A 153     -34.702 -24.929  42.059  1.00  0.31              
ATOM    152  CA  SER A 154     -31.189 -23.359  42.005  1.00  0.28              
ATOM    153  CA  CYS A 155     -30.606 -24.227  45.682  1.00  0.16              
ATOM    154  CA  ASN A 156     -27.751 -26.676  46.148  1.00  0.14              
ATOM    155  CA  SER A 157     -28.072 -29.702  48.437  1.00  0.12              
ATOM    156  CA  ASP A 158     -24.370 -30.237  47.914  1.00  0.22              
ATOM    157  CA  ASN A 159     -23.303 -26.685  48.701  1.00  0.18              
ATOM    158  CA  LEU A 160     -24.144 -26.305  52.383  1.00  0.12              
ATOM    159  CA  ASN A 161     -22.744 -22.945  53.525  1.00  0.16              
ATOM    160  CA  HIS A 162     -24.927 -21.759  56.391  1.00  0.12              
ATOM    161  CA  ALA A 163     -25.694 -23.219  59.812  1.00  0.07              
ATOM    162  CA  VAL A 164     -29.189 -22.443  60.968  1.00  0.07              
ATOM    163  CA  LEU A 165     -32.065 -23.703  63.229  1.00  0.06              
ATOM    164  CA  ALA A 166     -35.127 -25.901  62.455  1.00  0.06              
ATOM    165  CA  VAL A 167     -37.700 -24.520  64.886  1.00  0.07              
ATOM    166  CA  GLY A 168     -40.894 -26.281  63.690  1.00  0.08              
ATOM    167  CA  TYR A 169     -43.116 -26.865  60.633  1.00  0.09              
ATOM    168  CA  GLY A 170     -46.309 -26.732  58.968  1.00  0.19              
ATOM    169  CA  ILE A 171     -48.024 -26.534  55.365  1.00  0.17              
ATOM    170  CA  GLN A 172     -49.808 -24.030  52.521  1.00  0.31              
ATOM    171  CA  LYS A 173     -51.559 -25.401  48.854  1.00  0.65              
ATOM    172  CA  GLY A 174     -50.528 -28.418  49.807  1.00  0.51              
ATOM    173  CA  ASN A 175     -46.642 -27.787  50.171  1.00  0.25              
ATOM    174  CA  LYS A 176     -45.082 -28.856  53.739  1.00  0.13              
ATOM    175  CA  HIS A 177     -42.428 -26.369  54.998  1.00  0.07              
ATOM    176  CA  TRP A 178     -39.952 -25.983  57.852  1.00  0.07              
ATOM    177  CA  ILE A 179     -39.770 -23.000  60.145  1.00  0.07              
ATOM    178  CA  ILE A 180     -36.101 -21.926  59.968  1.00  0.08              
ATOM    179  CA  LYS A 181     -34.589 -19.427  62.420  1.00  0.08              
ATOM    180  CA  ASN A 182     -31.772 -17.477  60.774  1.00  0.10              
ATOM    181  CA  SER A 183     -29.070 -15.371  62.460  1.00  0.11              
ATOM    182  CA  TRP A 184     -29.221 -12.412  60.024  1.00  0.12              
ATOM    183  CA  GLY A 185     -31.433 -10.222  62.538  1.00  0.12              
ATOM    184  CA  GLU A 186     -34.990  -9.353  62.853  1.00  0.12              
ATOM    185  CA  ASN A 187     -34.983  -7.039  59.828  1.00  0.24              
ATOM    186  CA  TRP A 188     -34.380 -10.169  57.720  1.00  0.15              
ATOM    187  CA  GLY A 189     -37.145 -12.312  56.195  1.00  0.12              
ATOM    188  CA  ASN A 190     -40.249 -12.669  58.440  1.00  0.12              
ATOM    189  CA  LYS A 191     -38.841 -11.252  61.710  1.00  0.14              
ATOM    190  CA  GLY A 192     -35.770 -13.347  61.287  1.00  0.09              
ATOM    191  CA  TYR A 193     -37.376 -16.547  60.140  1.00  0.10              
ATOM    192  CA  ILE A 194     -38.078 -18.347  56.864  1.00  0.12              
ATOM    193  CA  LEU A 195     -40.554 -21.044  55.763  1.00  0.08              
ATOM    194  CA  MET A 196     -38.521 -23.474  53.690  1.00  0.08              
ATOM    195  CA  ALA A 197     -39.755 -26.311  51.417  1.00  0.09              
ATOM    196  CA  ARG A 198     -40.147 -29.622  53.279  1.00  0.10              
ATOM    197  CA  ASN A 199     -40.480 -32.862  51.180  1.00  0.16              
ATOM    198  CA  LYS A 200     -39.454 -31.242  47.910  1.00  0.15              
ATOM    199  CA  ASN A 201     -36.388 -33.455  47.347  1.00  0.19              
ATOM    200  CA  ASN A 202     -34.252 -32.268  50.321  1.00  0.12              
ATOM    201  CA  ALA A 203     -34.537 -28.583  49.371  1.00  0.11              
ATOM    202  CA  CYS A 204     -31.190 -26.822  49.906  1.00  0.07              
ATOM    203  CA  GLY A 205     -29.728 -29.887  51.669  1.00  0.07              
ATOM    204  CA  ILE A 206     -31.975 -29.099  54.689  1.00  0.07              
ATOM    205  CA  ALA A 207     -31.807 -32.673  56.047  1.00  0.08              
ATOM    206  CA  ASN A 208     -28.267 -33.555  55.066  1.00  0.09              
ATOM    207  CA  LEU A 209     -26.398 -32.223  58.099  1.00  0.10              
ATOM    208  CA  ALA A 210     -28.679 -32.035  61.120  1.00  0.09              
ATOM    209  CA  SER A 211     -27.806 -32.689  64.757  1.00  0.09              
ATOM    210  CA  PHE A 212     -28.842 -31.878  68.305  1.00  0.10              
ATOM    211  CA  PRO A 213     -27.140 -32.082  71.739  1.00  0.09              
ATOM    212  CA  LYS A 214     -27.978 -34.520  74.564  1.00  0.12              
ATOM    213  CA  MET A 215     -28.065 -33.611  78.232  1.00  0.16              
ENDMDL
MODEL        9
ATOM      1  CA  ASP A   3     -50.260 -30.834  61.820  1.00  0.45              
ATOM      2  CA  SER A   4     -48.111 -27.836  62.596  1.00  0.20              
ATOM      3  CA  VAL A   5     -45.799 -26.889  65.472  1.00  0.15              
ATOM      4  CA  ASP A   6     -43.929 -23.543  66.157  1.00  0.13              
ATOM      5  CA  TYR A   7     -41.622 -23.844  69.213  1.00  0.11              
ATOM      6  CA  ARG A   8     -41.393 -20.039  69.566  1.00  0.14              
ATOM      7  CA  LYS A   9     -45.078 -20.133  70.767  1.00  0.25              
ATOM      8  CA  LYS A  10     -43.929 -22.849  73.238  1.00  0.21              
ATOM      9  CA  GLY A  11     -41.280 -20.783  74.546  1.00  0.18              
ATOM     10  CA  TYR A  12     -38.214 -23.086  73.534  1.00  0.11              
ATOM     11  CA  VAL A  13     -36.705 -20.390  71.336  1.00  0.14              
ATOM     12  CA  THR A  14     -34.914 -17.197  72.355  1.00  0.18              
ATOM     13  CA  PRO A  15     -35.041 -14.022  70.181  1.00  0.25              
ATOM     14  CA  VAL A  16     -33.351 -13.833  66.760  1.00  0.16              
ATOM     15  CA  LYS A  17     -29.621 -12.821  66.806  1.00  0.16              
ATOM     16  CA  ASN A  18     -27.457 -11.145  64.216  1.00  0.11              
ATOM     17  CA  GLN A  19     -24.159 -12.879  63.418  1.00  0.15              
ATOM     18  CA  GLY A  20     -22.984  -9.658  61.863  1.00  0.25              
ATOM     19  CA  GLN A  21     -19.625  -9.944  59.653  1.00  0.32              
ATOM     20  CA  CYS A  22     -18.394 -12.952  61.602  1.00  0.14              
ATOM     21  CA  GLY A  23     -18.808 -16.408  60.316  1.00  0.11              
ATOM     22  CA  SER A  24     -20.283 -17.705  63.545  1.00  0.08              
ATOM     23  CA  CYS A  25     -23.376 -19.410  62.114  1.00  0.07              
ATOM     24  CA  TRP A  26     -22.143 -22.840  63.615  1.00  0.06              
ATOM     25  CA  ALA A  27     -22.184 -21.085  67.060  1.00  0.06              
ATOM     26  CA  PHE A  28     -25.576 -19.646  66.690  1.00  0.06              
ATOM     27  CA  SER A  29     -26.975 -22.829  65.294  1.00  0.06              
ATOM     28  CA  SER A  30     -25.434 -24.753  68.221  1.00  0.06              
ATOM     29  CA  VAL A  31     -26.598 -22.344  70.896  1.00  0.07              
ATOM     30  CA  GLY A  32     -30.233 -22.380  69.639  1.00  0.07              
ATOM     31  CA  ALA A  33     -30.383 -26.193  69.887  1.00  0.06              
ATOM     32  CA  LEU A  34     -28.856 -26.269  73.398  1.00  0.06              
ATOM     33  CA  GLU A  35     -31.261 -23.579  74.511  1.00  0.07              
ATOM     34  CA  GLY A  36     -34.168 -25.652  73.233  1.00  0.07              
ATOM     35  CA  GLN A  37     -32.906 -28.858  75.069  1.00  0.09              
ATOM     36  CA  LEU A  38     -32.196 -26.942  78.294  1.00  0.09              
ATOM     37  CA  LYS A  39     -35.860 -26.047  78.144  1.00  0.09              
ATOM     38  CA  LYS A  40     -36.993 -29.614  77.446  1.00  0.15              
ATOM     39  CA  LYS A  41     -34.815 -30.982  80.296  1.00  0.21              
ATOM     40  CA  THR A  42     -35.011 -28.272  83.191  1.00  0.28              
ATOM     41  CA  GLY A  43     -38.169 -25.999  82.191  1.00  0.23              
ATOM     42  CA  LYS A  44     -35.966 -23.192  82.092  1.00  0.25              
ATOM     43  CA  LEU A  45     -35.394 -21.043  78.892  1.00  0.14              
ATOM     44  CA  LEU A  46     -32.290 -18.800  78.927  1.00  0.20              
ATOM     45  CA  ASN A  47     -30.069 -17.212  76.222  1.00  0.14              
ATOM     46  CA  LEU A  48     -26.799 -19.136  75.748  1.00  0.08              
ATOM     47  CA  SER A  49     -23.498 -17.558  74.602  1.00  0.08              
ATOM     48  CA  PRO A  50     -22.395 -18.107  70.955  1.00  0.07              
ATOM     49  CA  GLN A  51     -19.404 -15.834  71.664  1.00  0.07              
ATOM     50  CA  ASN A  52     -18.219 -18.240  74.411  1.00  0.08              
ATOM     51  CA  LEU A  53     -18.093 -20.842  71.640  1.00  0.07              
ATOM     52  CA  VAL A  54     -16.430 -18.547  69.073  1.00  0.07              
ATOM     53  CA  ASP A  55     -13.622 -17.515  71.536  1.00  0.10              
ATOM     54  CA  CYS A  56     -13.198 -20.933  73.224  1.00  0.11              
ATOM     55  CA  VAL A  57     -13.646 -23.773  70.691  1.00  0.11              
ATOM     56  CA  SER A  58     -10.107 -24.369  69.389  1.00  0.19              
ATOM     57  CA  GLU A  59     -11.219 -27.225  67.308  1.00  0.19              
ATOM     58  CA  ASN A  60     -13.355 -24.661  65.365  1.00  0.14              
ATOM     59  CA  ASP A  61     -12.099 -21.476  63.780  1.00  0.12              
ATOM     60  CA  GLY A  62     -14.209 -18.665  65.328  1.00  0.11              
ATOM     61  CA  CYS A  63     -15.206 -16.285  62.652  1.00  0.11              
ATOM     62  CA  GLY A  64     -13.596 -18.443  60.056  1.00  0.14              
ATOM     63  CA  GLY A  65     -16.195 -21.213  60.322  1.00  0.13              
ATOM     64  CA  GLY A  66     -16.846 -24.423  62.217  1.00  0.14              
ATOM     65  CA  TYR A  67     -19.086 -27.381  63.013  1.00  0.10              
ATOM     66  CA  MET A  68     -21.966 -27.698  65.503  1.00  0.08              
ATOM     67  CA  THR A  69     -20.671 -31.121  66.486  1.00  0.09              
ATOM     68  CA  ASN A  70     -17.309 -29.651  67.598  1.00  0.10              
ATOM     69  CA  ALA A  71     -19.288 -26.973  69.501  1.00  0.08              
ATOM     70  CA  PHE A  72     -21.199 -29.593  71.494  1.00  0.08              
ATOM     71  CA  GLN A  73     -18.018 -31.454  72.400  1.00  0.10              
ATOM     72  CA  TYR A  74     -16.401 -28.222  73.726  1.00  0.09              
ATOM     73  CA  VAL A  75     -19.529 -27.685  75.871  1.00  0.08              
ATOM     74  CA  GLN A  76     -19.336 -31.290  77.056  1.00  0.09              
ATOM     75  CA  LYS A  77     -15.619 -31.164  78.001  1.00  0.14              
ATOM     76  CA  ASN A  78     -15.782 -27.633  79.306  1.00  0.15              
ATOM     77  CA  ARG A  79     -18.704 -28.924  81.363  1.00  0.12              
ATOM     78  CA  GLY A  80     -20.823 -25.901  80.676  1.00  0.10              
ATOM     79  CA  ILE A  81     -21.420 -22.845  78.527  1.00  0.10              
ATOM     80  CA  ASP A  82     -22.083 -19.330  79.779  1.00  0.08              
ATOM     81  CA  SER A  83     -25.245 -17.355  79.272  1.00  0.08              
ATOM     82  CA  GLU A  84     -25.593 -14.459  76.791  1.00  0.09              
ATOM     83  CA  ASP A  85     -25.489 -11.948  79.737  1.00  0.17              
ATOM     84  CA  ALA A  86     -22.256 -13.552  81.313  1.00  0.14              
ATOM     85  CA  TYR A  87     -20.817 -13.426  77.823  1.00  0.12              
ATOM     86  CA  PRO A  88     -22.106 -10.936  75.308  1.00  0.17              
ATOM     87  CA  TYR A  89     -21.641 -11.421  71.491  1.00  0.16              
ATOM     88  CA  VAL A  90     -19.135  -8.921  70.037  1.00  0.26              
ATOM     89  CA  GLY A  91     -18.772 -10.542  66.681  1.00  0.19              
ATOM     90  CA  GLN A  92     -14.971 -10.754  66.659  1.00  0.22              
ATOM     91  CA  GLU A  93     -12.645 -13.543  67.800  1.00  0.18              
ATOM     92  CA  GLU A  94     -11.211 -12.749  71.268  1.00  0.32              
ATOM     93  CA  SER A  95      -9.343 -14.790  73.919  1.00  0.32              
ATOM     94  CA  CYS A  96     -11.499 -17.292  75.785  1.00  0.17              
ATOM     95  CA  MET A  97     -13.099 -15.341  78.801  1.00  0.30              
ATOM     96  CA  TYR A  98     -15.328 -18.019  80.282  1.00  0.22              
ATOM     97  CA  ASN A  99     -16.660 -17.277  83.641  1.00  0.24              
ATOM     98  CA  PRO A 100     -17.905 -20.379  85.522  1.00  0.24              
ATOM     99  CA  THR A 101     -20.314 -18.229  87.628  1.00  0.29              
ATOM    100  CA  GLY A 102     -22.042 -17.533  84.407  1.00  0.15              
ATOM    101  CA  LYS A 103     -22.623 -21.136  83.446  1.00  0.11              
ATOM    102  CA  ALA A 104     -26.155 -21.646  82.270  1.00  0.12              
ATOM    103  CA  ALA A 105     -26.026 -25.054  80.599  1.00  0.15              
ATOM    104  CA  LYS A 106     -24.031 -28.278  79.991  1.00  0.12              
ATOM    105  CA  CYS A 107     -23.895 -30.992  77.351  1.00  0.10              
ATOM    106  CA  ARG A 108     -23.216 -34.760  77.147  1.00  0.11              
ATOM    107  CA  GLY A 109     -23.123 -35.267  73.520  1.00  0.11              
ATOM    108  CA  TYR A 110     -24.856 -35.058  70.175  1.00  0.10              
ATOM    109  CA  ARG A 111     -27.103 -37.193  67.940  1.00  0.17              
ATOM    110  CA  GLU A 112     -27.561 -36.984  64.135  1.00  0.14              
ATOM    111  CA  ILE A 113     -30.671 -37.235  61.958  1.00  0.14              
ATOM    112  CA  PRO A 114     -30.234 -39.651  58.993  1.00  0.18              
ATOM    113  CA  GLU A 115     -28.855 -37.922  55.970  1.00  0.15              
ATOM    114  CA  GLY A 116     -31.284 -36.545  53.550  1.00  0.11              
ATOM    115  CA  ASN A 117     -34.255 -37.999  55.691  1.00  0.13              
ATOM    116  CA  GLU A 118     -36.842 -35.156  56.093  1.00  0.11              
ATOM    117  CA  LYS A 119     -39.412 -37.479  57.704  1.00  0.14              
ATOM    118  CA  ALA A 120     -36.656 -38.206  60.447  1.00  0.13              
ATOM    119  CA  LEU A 121     -36.178 -34.411  60.747  1.00  0.10              
ATOM    120  CA  LYS A 122     -39.994 -33.853  61.135  1.00  0.11              
ATOM    121  CA  ARG A 123     -40.616 -36.570  63.687  1.00  0.13              
ATOM    122  CA  ALA A 124     -37.271 -35.320  65.654  1.00  0.11              
ATOM    123  CA  VAL A 125     -38.660 -31.669  65.654  1.00  0.09              
ATOM    124  CA  ALA A 126     -42.064 -32.740  66.952  1.00  0.13              
ATOM    125  CA  ARG A 127     -40.817 -34.572  69.704  1.00  0.17              
ATOM    126  CA  VAL A 128     -37.179 -33.313  70.764  1.00  0.15              
ATOM    127  CA  GLY A 129     -37.556 -29.730  69.687  1.00  0.10              
ATOM    128  CA  PRO A 130     -35.337 -27.322  67.626  1.00  0.06              
ATOM    129  CA  VAL A 131     -32.622 -29.169  65.669  1.00  0.07              
ATOM    130  CA  SER A 132     -29.457 -27.651  64.182  1.00  0.05              
ATOM    131  CA  VAL A 133     -29.271 -27.858  60.398  1.00  0.07              
ATOM    132  CA  ALA A 134     -27.002 -26.779  57.561  1.00  0.08              
ATOM    133  CA  ILE A 135     -28.429 -25.496  54.307  1.00  0.08              
ATOM    134  CA  ASP A 136     -27.382 -23.604  51.181  1.00  0.08              
ATOM    135  CA  ALA A 137     -28.382 -19.998  51.795  1.00  0.16              
ATOM    136  CA  SER A 138     -26.452 -18.404  48.889  1.00  0.25              
ATOM    137  CA  LEU A 139     -29.433 -17.736  46.613  1.00  0.20              
ATOM    138  CA  THR A 140     -30.619 -14.189  46.263  1.00  0.25              
ATOM    139  CA  SER A 141     -34.164 -15.480  46.611  1.00  0.21              
ATOM    140  CA  PHE A 142     -33.344 -16.595  50.178  1.00  0.16              
ATOM    141  CA  GLN A 143     -31.777 -13.183  50.741  1.00  0.23              
ATOM    142  CA  PHE A 144     -35.030 -11.303  49.837  1.00  0.24              
ATOM    143  CA  TYR A 145     -37.610 -13.748  51.272  1.00  0.18              
ATOM    144  CA  SER A 146     -40.284 -12.110  53.148  1.00  0.15              
ATOM    145  CA  LYS A 147     -43.333 -14.590  53.429  1.00  0.26              
ATOM    146  CA  GLY A 148     -44.635 -17.796  51.861  1.00  0.29              
ATOM    147  CA  VAL A 149     -43.035 -21.213  51.503  1.00  0.12              
ATOM    148  CA  TYR A 150     -39.720 -20.512  49.977  1.00  0.13              
ATOM    149  CA  TYR A 151     -38.374 -22.782  47.245  1.00  0.20              
ATOM    150  CA  ASP A 152     -35.853 -22.161  44.429  1.00  0.22              
ATOM    151  CA  GLU A 153     -34.724 -24.903  42.059  1.00  0.31              
ATOM    152  CA  SER A 154     -31.210 -23.332  42.015  1.00  0.28              
ATOM    153  CA  CYS A 155     -30.632 -24.210  45.691  1.00  0.16              
ATOM    154  CA  ASN A 156     -27.779 -26.663  46.147  1.00  0.14              
ATOM    155  CA  SER A 157     -28.089 -29.694  48.433  1.00  0.12              
ATOM    156  CA  ASP A 158     -24.391 -30.228  47.897  1.00  0.22              
ATOM    157  CA  ASN A 159     -23.323 -26.676  48.683  1.00  0.18              
ATOM    158  CA  LEU A 160     -24.151 -26.305  52.370  1.00  0.12              
ATOM    159  CA  ASN A 161     -22.744 -22.948  53.510  1.00  0.16              
ATOM    160  CA  HIS A 162     -24.913 -21.779  56.392  1.00  0.12              
ATOM    161  CA  ALA A 163     -25.671 -23.243  59.812  1.00  0.07              
ATOM    162  CA  VAL A 164     -29.161 -22.460  60.966  1.00  0.07              
ATOM    163  CA  LEU A 165     -32.044 -23.715  63.221  1.00  0.06              
ATOM    164  CA  ALA A 166     -35.121 -25.898  62.451  1.00  0.06              
ATOM    165  CA  VAL A 167     -37.687 -24.501  64.881  1.00  0.07              
ATOM    166  CA  GLY A 168     -40.905 -26.238  63.690  1.00  0.08              
ATOM    167  CA  TYR A 169     -43.180 -26.749  60.642  1.00  0.09              
ATOM    168  CA  GLY A 170     -46.340 -26.634  58.960  1.00  0.19              
ATOM    169  CA  ILE A 171     -48.034 -26.532  55.293  1.00  0.17              
ATOM    170  CA  GLN A 172     -49.908 -24.146  52.241  1.00  0.31              
ATOM    171  CA  LYS A 173     -51.574 -25.741  48.475  1.00  0.65              
ATOM    172  CA  GLY A 174     -50.462 -28.671  49.698  1.00  0.51              
ATOM    173  CA  ASN A 175     -46.563 -27.988  50.081  1.00  0.25              
ATOM    174  CA  LYS A 176     -45.050 -28.937  53.772  1.00  0.13              
ATOM    175  CA  HIS A 177     -42.429 -26.368  54.992  1.00  0.07              
ATOM    176  CA  TRP A 178     -39.971 -25.952  57.858  1.00  0.07              
ATOM    177  CA  ILE A 179     -39.754 -22.967  60.140  1.00  0.07              
ATOM    178  CA  ILE A 180     -36.075 -21.923  59.953  1.00  0.08              
ATOM    179  CA  LYS A 181     -34.554 -19.434  62.411  1.00  0.08              
ATOM    180  CA  ASN A 182     -31.742 -17.491  60.751  1.00  0.10              
ATOM    181  CA  SER A 183     -29.033 -15.390  62.432  1.00  0.11              
ATOM    182  CA  TRP A 184     -29.184 -12.440  59.982  1.00  0.12              
ATOM    183  CA  GLY A 185     -31.400 -10.235  62.525  1.00  0.12              
ATOM    184  CA  GLU A 186     -34.937  -9.365  62.870  1.00  0.12              
ATOM    185  CA  ASN A 187     -34.954  -7.046  59.847  1.00  0.24              
ATOM    186  CA  TRP A 188     -34.378 -10.176  57.728  1.00  0.15              
ATOM    187  CA  GLY A 189     -37.165 -12.302  56.213  1.00  0.12              
ATOM    188  CA  ASN A 190     -40.255 -12.667  58.500  1.00  0.12              
ATOM    189  CA  LYS A 191     -38.804 -11.257  61.762  1.00  0.14              
ATOM    190  CA  GLY A 192     -35.748 -13.352  61.296  1.00  0.09              
ATOM    191  CA  TYR A 193     -37.347 -16.549  60.151  1.00  0.10              
ATOM    192  CA  ILE A 194     -38.088 -18.339  56.872  1.00  0.12              
ATOM    193  CA  LEU A 195     -40.569 -21.028  55.761  1.00  0.08              
ATOM    194  CA  MET A 196     -38.536 -23.455  53.686  1.00  0.08              
ATOM    195  CA  ALA A 197     -39.753 -26.305  51.417  1.00  0.09              
ATOM    196  CA  ARG A 198     -40.110 -29.615  53.288  1.00  0.10              
ATOM    197  CA  ASN A 199     -40.480 -32.845  51.169  1.00  0.16              
ATOM    198  CA  LYS A 200     -39.457 -31.226  47.896  1.00  0.15              
ATOM    199  CA  ASN A 201     -36.393 -33.442  47.330  1.00  0.19              
ATOM    200  CA  ASN A 202     -34.261 -32.261  50.309  1.00  0.12              
ATOM    201  CA  ALA A 203     -34.545 -28.575  49.367  1.00  0.11              
ATOM    202  CA  CYS A 204     -31.202 -26.814  49.914  1.00  0.07              
ATOM    203  CA  GLY A 205     -29.737 -29.886  51.668  1.00  0.07              
ATOM    204  CA  ILE A 206     -31.985 -29.096  54.689  1.00  0.07              
ATOM    205  CA  ALA A 207     -31.833 -32.672  56.047  1.00  0.08              
ATOM    206  CA  ASN A 208     -28.306 -33.578  55.060  1.00  0.09              
ATOM    207  CA  LEU A 209     -26.420 -32.253  58.088  1.00  0.10              
ATOM    208  CA  ALA A 210     -28.689 -32.050  61.117  1.00  0.09              
ATOM    209  CA  SER A 211     -27.801 -32.705  64.751  1.00  0.09              
ATOM    210  CA  PHE A 212     -28.829 -31.906  68.300  1.00  0.10              
ATOM    211  CA  PRO A 213     -27.105 -32.104  71.725  1.00  0.09              
ATOM    212  CA  LYS A 214     -27.916 -34.552  74.549  1.00  0.12              
ATOM    213  CA  MET A 215     -27.993 -33.666  78.222  1.00  0.16              
ENDMDL
MODEL       10
ATOM      1  CA  ASP A   3     -50.260 -30.834  61.820  1.00  0.45              
ATOM      2  CA  SER A   4     -48.111 -27.836  62.596  1.00  0.20              
ATOM      3  CA  VAL A   5     -45.799 -26.889  65.472  1.00  0.15              
ATOM      4  CA  ASP A   6     -43.929 -23.543  66.157  1.00  0.13              
ATOM      5  CA  TYR A   7     -41.622 -23.844  69.213  1.00  0.11              
ATOM      6  CA  ARG A   8     -41.393 -20.039  69.566  1.00  0.14              
ATOM      7  CA  LYS A   9     -45.078 -20.133  70.767  1.00  0.25              
ATOM      8  CA  LYS A  10     -43.929 -22.849  73.238  1.00  0.21              
ATOM      9  CA  GLY A  11     -41.280 -20.783  74.546  1.00  0.18              
ATOM     10  CA  TYR A  12     -38.214 -23.086  73.534  1.00  0.11              
ATOM     11  CA  VAL A  13     -36.705 -20.390  71.336  1.00  0.14              
ATOM     12  CA  THR A  14     -34.914 -17.197  72.355  1.00  0.18              
ATOM     13  CA  PRO A  15     -35.041 -14.022  70.181  1.00  0.25              
ATOM     14  CA  VAL A  16     -33.351 -13.833  66.760  1.00  0.16              
ATOM     15  CA  LYS A  17     -29.621 -12.821  66.806  1.00  0.16              
ATOM     16  CA  ASN A  18     -27.457 -11.145  64.216  1.00  0.11              
ATOM     17  CA  GLN A  19     -24.159 -12.879  63.418  1.00  0.15              
ATOM     18  CA  GLY A  20     -22.984  -9.658  61.863  1.00  0.25              
ATOM     19  CA  GLN A  21     -19.625  -9.944  59.653  1.00  0.32              
ATOM     20  CA  CYS A  22     -18.394 -12.952  61.602  1.00  0.14              
ATOM     21  CA  GLY A  23     -18.808 -16.408  60.316  1.00  0.11              
ATOM     22  CA  SER A  24     -20.283 -17.705  63.545  1.00  0.08              
ATOM     23  CA  CYS A  25     -23.376 -19.410  62.114  1.00  0.07              
ATOM     24  CA  TRP A  26     -22.143 -22.840  63.615  1.00  0.06              
ATOM     25  CA  ALA A  27     -22.184 -21.085  67.060  1.00  0.06              
ATOM     26  CA  PHE A  28     -25.576 -19.646  66.690  1.00  0.06              
ATOM     27  CA  SER A  29     -26.975 -22.829  65.294  1.00  0.06              
ATOM     28  CA  SER A  30     -25.434 -24.753  68.221  1.00  0.06              
ATOM     29  CA  VAL A  31     -26.598 -22.344  70.896  1.00  0.07              
ATOM     30  CA  GLY A  32     -30.233 -22.380  69.639  1.00  0.07              
ATOM     31  CA  ALA A  33     -30.383 -26.193  69.887  1.00  0.06              
ATOM     32  CA  LEU A  34     -28.856 -26.269  73.398  1.00  0.06              
ATOM     33  CA  GLU A  35     -31.261 -23.579  74.511  1.00  0.07              
ATOM     34  CA  GLY A  36     -34.168 -25.652  73.233  1.00  0.07              
ATOM     35  CA  GLN A  37     -32.906 -28.858  75.069  1.00  0.09              
ATOM     36  CA  LEU A  38     -32.196 -26.942  78.294  1.00  0.09              
ATOM     37  CA  LYS A  39     -35.860 -26.047  78.144  1.00  0.09              
ATOM     38  CA  LYS A  40     -36.993 -29.614  77.446  1.00  0.15              
ATOM     39  CA  LYS A  41     -34.815 -30.982  80.296  1.00  0.21              
ATOM     40  CA  THR A  42     -35.011 -28.272  83.191  1.00  0.28              
ATOM     41  CA  GLY A  43     -38.169 -25.999  82.191  1.00  0.23              
ATOM     42  CA  LYS A  44     -35.966 -23.192  82.092  1.00  0.25              
ATOM     43  CA  LEU A  45     -35.394 -21.043  78.892  1.00  0.14              
ATOM     44  CA  LEU A  46     -32.290 -18.800  78.927  1.00  0.20              
ATOM     45  CA  ASN A  47     -30.069 -17.212  76.222  1.00  0.14              
ATOM     46  CA  LEU A  48     -26.799 -19.136  75.748  1.00  0.08              
ATOM     47  CA  SER A  49     -23.498 -17.558  74.602  1.00  0.08              
ATOM     48  CA  PRO A  50     -22.395 -18.107  70.955  1.00  0.07              
ATOM     49  CA  GLN A  51     -19.404 -15.834  71.664  1.00  0.07              
ATOM     50  CA  ASN A  52     -18.219 -18.240  74.411  1.00  0.08              
ATOM     51  CA  LEU A  53     -18.093 -20.842  71.640  1.00  0.07              
ATOM     52  CA  VAL A  54     -16.430 -18.547  69.073  1.00  0.07              
ATOM     53  CA  ASP A  55     -13.622 -17.515  71.536  1.00  0.10              
ATOM     54  CA  CYS A  56     -13.198 -20.933  73.224  1.00  0.11              
ATOM     55  CA  VAL A  57     -13.646 -23.773  70.691  1.00  0.11              
ATOM     56  CA  SER A  58     -10.107 -24.369  69.389  1.00  0.19              
ATOM     57  CA  GLU A  59     -11.219 -27.225  67.308  1.00  0.19              
ATOM     58  CA  ASN A  60     -13.355 -24.661  65.365  1.00  0.14              
ATOM     59  CA  ASP A  61     -12.099 -21.476  63.780  1.00  0.12              
ATOM     60  CA  GLY A  62     -14.209 -18.665  65.328  1.00  0.11              
ATOM     61  CA  CYS A  63     -15.206 -16.285  62.652  1.00  0.11              
ATOM     62  CA  GLY A  64     -13.596 -18.443  60.056  1.00  0.14              
ATOM     63  CA  GLY A  65     -16.195 -21.213  60.322  1.00  0.13              
ATOM     64  CA  GLY A  66     -16.846 -24.423  62.217  1.00  0.14              
ATOM     65  CA  TYR A  67     -19.086 -27.381  63.013  1.00  0.10              
ATOM     66  CA  MET A  68     -21.966 -27.698  65.503  1.00  0.08              
ATOM     67  CA  THR A  69     -20.671 -31.121  66.486  1.00  0.09              
ATOM     68  CA  ASN A  70     -17.309 -29.651  67.598  1.00  0.10              
ATOM     69  CA  ALA A  71     -19.288 -26.973  69.501  1.00  0.08              
ATOM     70  CA  PHE A  72     -21.199 -29.593  71.494  1.00  0.08              
ATOM     71  CA  GLN A  73     -18.018 -31.454  72.400  1.00  0.10              
ATOM     72  CA  TYR A  74     -16.401 -28.222  73.726  1.00  0.09              
ATOM     73  CA  VAL A  75     -19.529 -27.685  75.871  1.00  0.08              
ATOM     74  CA  GLN A  76     -19.336 -31.290  77.056  1.00  0.09              
ATOM     75  CA  LYS A  77     -15.619 -31.164  78.001  1.00  0.14              
ATOM     76  CA  ASN A  78     -15.782 -27.633  79.306  1.00  0.15              
ATOM     77  CA  ARG A  79     -18.704 -28.924  81.363  1.00  0.12              
ATOM     78  CA  GLY A  80     -20.823 -25.901  80.676  1.00  0.10              
ATOM     79  CA  ILE A  81     -21.420 -22.845  78.527  1.00  0.10              
ATOM     80  CA  ASP A  82     -22.083 -19.330  79.779  1.00  0.08              
ATOM     81  CA  SER A  83     -25.245 -17.355  79.272  1.00  0.08              
ATOM     82  CA  GLU A  84     -25.593 -14.459  76.791  1.00  0.09              
ATOM     83  CA  ASP A  85     -25.489 -11.948  79.737  1.00  0.17              
ATOM     84  CA  ALA A  86     -22.256 -13.552  81.313  1.00  0.14              
ATOM     85  CA  TYR A  87     -20.817 -13.426  77.823  1.00  0.12              
ATOM     86  CA  PRO A  88     -22.106 -10.936  75.308  1.00  0.17              
ATOM     87  CA  TYR A  89     -21.641 -11.421  71.491  1.00  0.16              
ATOM     88  CA  VAL A  90     -19.135  -8.921  70.037  1.00  0.26              
ATOM     89  CA  GLY A  91     -18.772 -10.542  66.681  1.00  0.19              
ATOM     90  CA  GLN A  92     -14.971 -10.754  66.659  1.00  0.22              
ATOM     91  CA  GLU A  93     -12.645 -13.543  67.800  1.00  0.18              
ATOM     92  CA  GLU A  94     -11.211 -12.749  71.268  1.00  0.32              
ATOM     93  CA  SER A  95      -9.343 -14.790  73.919  1.00  0.32              
ATOM     94  CA  CYS A  96     -11.499 -17.292  75.785  1.00  0.17              
ATOM     95  CA  MET A  97     -13.099 -15.341  78.801  1.00  0.30              
ATOM     96  CA  TYR A  98     -15.328 -18.019  80.282  1.00  0.22              
ATOM     97  CA  ASN A  99     -16.660 -17.277  83.641  1.00  0.24              
ATOM     98  CA  PRO A 100     -17.905 -20.379  85.522  1.00  0.24              
ATOM     99  CA  THR A 101     -20.314 -18.229  87.628  1.00  0.29              
ATOM    100  CA  GLY A 102     -22.042 -17.533  84.407  1.00  0.15              
ATOM    101  CA  LYS A 103     -22.623 -21.136  83.446  1.00  0.11              
ATOM    102  CA  ALA A 104     -26.155 -21.646  82.270  1.00  0.12              
ATOM    103  CA  ALA A 105     -26.026 -25.054  80.599  1.00  0.15              
ATOM    104  CA  LYS A 106     -24.031 -28.278  79.991  1.00  0.12              
ATOM    105  CA  CYS A 107     -23.895 -30.992  77.351  1.00  0.10              
ATOM    106  CA  ARG A 108     -23.216 -34.760  77.147  1.00  0.11              
ATOM    107  CA  GLY A 109     -23.123 -35.267  73.520  1.00  0.11              
ATOM    108  CA  TYR A 110     -24.856 -35.058  70.175  1.00  0.10              
ATOM    109  CA  ARG A 111     -27.103 -37.193  67.940  1.00  0.17              
ATOM    110  CA  GLU A 112     -27.561 -36.984  64.135  1.00  0.14              
ATOM    111  CA  ILE A 113     -30.671 -37.235  61.958  1.00  0.14              
ATOM    112  CA  PRO A 114     -30.234 -39.651  58.993  1.00  0.18              
ATOM    113  CA  GLU A 115     -28.855 -37.922  55.970  1.00  0.15              
ATOM    114  CA  GLY A 116     -31.284 -36.545  53.550  1.00  0.11              
ATOM    115  CA  ASN A 117     -34.255 -37.999  55.691  1.00  0.13              
ATOM    116  CA  GLU A 118     -36.842 -35.156  56.093  1.00  0.11              
ATOM    117  CA  LYS A 119     -39.412 -37.479  57.704  1.00  0.14              
ATOM    118  CA  ALA A 120     -36.656 -38.206  60.447  1.00  0.13              
ATOM    119  CA  LEU A 121     -36.178 -34.411  60.747  1.00  0.10              
ATOM    120  CA  LYS A 122     -39.994 -33.853  61.135  1.00  0.11              
ATOM    121  CA  ARG A 123     -40.616 -36.570  63.687  1.00  0.13              
ATOM    122  CA  ALA A 124     -37.271 -35.320  65.654  1.00  0.11              
ATOM    123  CA  VAL A 125     -38.660 -31.669  65.654  1.00  0.09              
ATOM    124  CA  ALA A 126     -42.064 -32.740  66.952  1.00  0.13              
ATOM    125  CA  ARG A 127     -40.817 -34.572  69.704  1.00  0.17              
ATOM    126  CA  VAL A 128     -37.179 -33.313  70.764  1.00  0.15              
ATOM    127  CA  GLY A 129     -37.556 -29.730  69.687  1.00  0.10              
ATOM    128  CA  PRO A 130     -35.337 -27.322  67.626  1.00  0.06              
ATOM    129  CA  VAL A 131     -32.622 -29.169  65.669  1.00  0.07              
ATOM    130  CA  SER A 132     -29.457 -27.651  64.182  1.00  0.05              
ATOM    131  CA  VAL A 133     -29.271 -27.858  60.398  1.00  0.07              
ATOM    132  CA  ALA A 134     -27.002 -26.779  57.561  1.00  0.08              
ATOM    133  CA  ILE A 135     -28.429 -25.496  54.307  1.00  0.08              
ATOM    134  CA  ASP A 136     -27.382 -23.604  51.181  1.00  0.08              
ATOM    135  CA  ALA A 137     -28.382 -19.998  51.795  1.00  0.16              
ATOM    136  CA  SER A 138     -26.452 -18.404  48.889  1.00  0.25              
ATOM    137  CA  LEU A 139     -29.433 -17.736  46.613  1.00  0.20              
ATOM    138  CA  THR A 140     -30.619 -14.189  46.263  1.00  0.25              
ATOM    139  CA  SER A 141     -34.164 -15.480  46.611  1.00  0.21              
ATOM    140  CA  PHE A 142     -33.344 -16.595  50.178  1.00  0.16              
ATOM    141  CA  GLN A 143     -31.777 -13.183  50.741  1.00  0.23              
ATOM    142  CA  PHE A 144     -35.030 -11.303  49.837  1.00  0.24              
ATOM    143  CA  TYR A 145     -37.610 -13.748  51.272  1.00  0.18              
ATOM    144  CA  SER A 146     -40.284 -12.110  53.148  1.00  0.15              
ATOM    145  CA  LYS A 147     -43.333 -14.590  53.429  1.00  0.26              
ATOM    146  CA  GLY A 148     -44.635 -17.796  51.861  1.00  0.29              
ATOM    147  CA  VAL A 149     -43.035 -21.213  51.503  1.00  0.12              
ATOM    148  CA  TYR A 150     -39.720 -20.512  49.977  1.00  0.13              
ATOM    149  CA  TYR A 151     -38.374 -22.782  47.245  1.00  0.20              
ATOM    150  CA  ASP A 152     -35.853 -22.161  44.429  1.00  0.22              
ATOM    151  CA  GLU A 153     -34.724 -24.903  42.059  1.00  0.31              
ATOM    152  CA  SER A 154     -31.210 -23.332  42.015  1.00  0.28              
ATOM    153  CA  CYS A 155     -30.632 -24.210  45.691  1.00  0.16              
ATOM    154  CA  ASN A 156     -27.779 -26.663  46.147  1.00  0.14              
ATOM    155  CA  SER A 157     -28.089 -29.694  48.433  1.00  0.12              
ATOM    156  CA  ASP A 158     -24.391 -30.228  47.897  1.00  0.22              
ATOM    157  CA  ASN A 159     -23.323 -26.676  48.683  1.00  0.18              
ATOM    158  CA  LEU A 160     -24.151 -26.305  52.370  1.00  0.12              
ATOM    159  CA  ASN A 161     -22.744 -22.948  53.510  1.00  0.16              
ATOM    160  CA  HIS A 162     -24.913 -21.779  56.392  1.00  0.12              
ATOM    161  CA  ALA A 163     -25.671 -23.243  59.812  1.00  0.07              
ATOM    162  CA  VAL A 164     -29.161 -22.460  60.966  1.00  0.07              
ATOM    163  CA  LEU A 165     -32.044 -23.715  63.221  1.00  0.06              
ATOM    164  CA  ALA A 166     -35.121 -25.898  62.451  1.00  0.06              
ATOM    165  CA  VAL A 167     -37.687 -24.501  64.881  1.00  0.07              
ATOM    166  CA  GLY A 168     -40.905 -26.238  63.690  1.00  0.08              
ATOM    167  CA  TYR A 169     -43.180 -26.749  60.642  1.00  0.09              
ATOM    168  CA  GLY A 170     -46.340 -26.634  58.960  1.00  0.19              
ATOM    169  CA  ILE A 171     -48.034 -26.532  55.293  1.00  0.17              
ATOM    170  CA  GLN A 172     -49.908 -24.146  52.241  1.00  0.31              
ATOM    171  CA  LYS A 173     -51.574 -25.741  48.475  1.00  0.65              
ATOM    172  CA  GLY A 174     -50.462 -28.671  49.698  1.00  0.51              
ATOM    173  CA  ASN A 175     -46.563 -27.988  50.081  1.00  0.25              
ATOM    174  CA  LYS A 176     -45.050 -28.937  53.772  1.00  0.13              
ATOM    175  CA  HIS A 177     -42.429 -26.368  54.992  1.00  0.07              
ATOM    176  CA  TRP A 178     -39.971 -25.952  57.858  1.00  0.07              
ATOM    177  CA  ILE A 179     -39.754 -22.967  60.140  1.00  0.07              
ATOM    178  CA  ILE A 180     -36.075 -21.923  59.953  1.00  0.08              
ATOM    179  CA  LYS A 181     -34.554 -19.434  62.411  1.00  0.08              
ATOM    180  CA  ASN A 182     -31.742 -17.491  60.751  1.00  0.10              
ATOM    181  CA  SER A 183     -29.033 -15.390  62.432  1.00  0.11              
ATOM    182  CA  TRP A 184     -29.184 -12.440  59.982  1.00  0.12              
ATOM    183  CA  GLY A 185     -31.400 -10.235  62.525  1.00  0.12              
ATOM    184  CA  GLU A 186     -34.937  -9.365  62.870  1.00  0.12              
ATOM    185  CA  ASN A 187     -34.954  -7.046  59.847  1.00  0.24              
ATOM    186  CA  TRP A 188     -34.378 -10.176  57.728  1.00  0.15              
ATOM    187  CA  GLY A 189     -37.165 -12.302  56.213  1.00  0.12              
ATOM    188  CA  ASN A 190     -40.255 -12.667  58.500  1.00  0.12              
ATOM    189  CA  LYS A 191     -38.804 -11.257  61.762  1.00  0.14              
ATOM    190  CA  GLY A 192     -35.748 -13.352  61.296  1.00  0.09              
ATOM    191  CA  TYR A 193     -37.347 -16.549  60.151  1.00  0.10              
ATOM    192  CA  ILE A 194     -38.088 -18.339  56.872  1.00  0.12              
ATOM    193  CA  LEU A 195     -40.569 -21.028  55.761  1.00  0.08              
ATOM    194  CA  MET A 196     -38.536 -23.455  53.686  1.00  0.08              
ATOM    195  CA  ALA A 197     -39.753 -26.305  51.417  1.00  0.09              
ATOM    196  CA  ARG A 198     -40.110 -29.615  53.288  1.00  0.10              
ATOM    197  CA  ASN A 199     -40.480 -32.845  51.169  1.00  0.16              
ATOM    198  CA  LYS A 200     -39.457 -31.226  47.896  1.00  0.15              
ATOM    199  CA  ASN A 201     -36.393 -33.442  47.330  1.00  0.19              
ATOM    200  CA  ASN A 202     -34.261 -32.261  50.309  1.00  0.12              
ATOM    201  CA  ALA A 203     -34.545 -28.575  49.367  1.00  0.11              
ATOM    202  CA  CYS A 204     -31.202 -26.814  49.914  1.00  0.07              
ATOM    203  CA  GLY A 205     -29.737 -29.886  51.668  1.00  0.07              
ATOM    204  CA  ILE A 206     -31.985 -29.096  54.689  1.00  0.07              
ATOM    205  CA  ALA A 207     -31.833 -32.672  56.047  1.00  0.08              
ATOM    206  CA  ASN A 208     -28.306 -33.578  55.060  1.00  0.09              
ATOM    207  CA  LEU A 209     -26.420 -32.253  58.088  1.00  0.10              
ATOM    208  CA  ALA A 210     -28.689 -32.050  61.117  1.00  0.09              
ATOM    209  CA  SER A 211     -27.801 -32.705  64.751  1.00  0.09              
ATOM    210  CA  PHE A 212     -28.829 -31.906  68.300  1.00  0.10              
ATOM    211  CA  PRO A 213     -27.105 -32.104  71.725  1.00  0.09              
ATOM    212  CA  LYS A 214     -27.916 -34.552  74.549  1.00  0.12              
ATOM    213  CA  MET A 215     -27.993 -33.666  78.222  1.00  0.16              
ENDMDL
MODEL       11
ATOM      1  CA  ASP A   3     -50.087 -31.064  61.761  1.00  0.45              
ATOM      2  CA  SER A   4     -48.045 -28.017  62.583  1.00  0.20              
ATOM      3  CA  VAL A   5     -45.762 -27.036  65.463  1.00  0.15              
ATOM      4  CA  ASP A   6     -43.954 -23.677  66.155  1.00  0.13              
ATOM      5  CA  TYR A   7     -41.652 -23.935  69.210  1.00  0.11              
ATOM      6  CA  ARG A   8     -41.476 -20.131  69.526  1.00  0.14              
ATOM      7  CA  LYS A   9     -45.150 -20.260  70.727  1.00  0.25              
ATOM      8  CA  LYS A  10     -43.969 -22.925  73.226  1.00  0.21              
ATOM      9  CA  GLY A  11     -41.332 -20.799  74.520  1.00  0.18              
ATOM     10  CA  TYR A  12     -38.269 -23.075  73.515  1.00  0.11              
ATOM     11  CA  VAL A  13     -36.770 -20.378  71.311  1.00  0.14              
ATOM     12  CA  THR A  14     -34.965 -17.195  72.332  1.00  0.18              
ATOM     13  CA  PRO A  15     -35.121 -14.014  70.174  1.00  0.25              
ATOM     14  CA  VAL A  16     -33.415 -13.813  66.762  1.00  0.16              
ATOM     15  CA  LYS A  17     -29.696 -12.799  66.836  1.00  0.16              
ATOM     16  CA  ASN A  18     -27.514 -11.122  64.258  1.00  0.11              
ATOM     17  CA  GLN A  19     -24.208 -12.845  63.478  1.00  0.15              
ATOM     18  CA  GLY A  20     -23.018  -9.627  61.919  1.00  0.25              
ATOM     19  CA  GLN A  21     -19.687  -9.885  59.715  1.00  0.32              
ATOM     20  CA  CYS A  22     -18.443 -12.912  61.624  1.00  0.14              
ATOM     21  CA  GLY A  23     -18.850 -16.372  60.319  1.00  0.11              
ATOM     22  CA  SER A  24     -20.322 -17.673  63.549  1.00  0.08              
ATOM     23  CA  CYS A  25     -23.418 -19.377  62.119  1.00  0.07              
ATOM     24  CA  TRP A  26     -22.191 -22.796  63.613  1.00  0.06              
ATOM     25  CA  ALA A  27     -22.208 -21.064  67.060  1.00  0.06              
ATOM     26  CA  PHE A  28     -25.611 -19.614  66.702  1.00  0.06              
ATOM     27  CA  SER A  29     -27.002 -22.803  65.300  1.00  0.06              
ATOM     28  CA  SER A  30     -25.460 -24.728  68.226  1.00  0.06              
ATOM     29  CA  VAL A  31     -26.625 -22.317  70.901  1.00  0.07              
ATOM     30  CA  GLY A  32     -30.253 -22.361  69.641  1.00  0.07              
ATOM     31  CA  ALA A  33     -30.404 -26.172  69.896  1.00  0.06              
ATOM     32  CA  LEU A  34     -28.890 -26.231  73.412  1.00  0.06              
ATOM     33  CA  GLU A  35     -31.295 -23.529  74.507  1.00  0.07              
ATOM     34  CA  GLY A  36     -34.189 -25.624  73.237  1.00  0.07              
ATOM     35  CA  GLN A  37     -32.943 -28.797  75.107  1.00  0.09              
ATOM     36  CA  LEU A  38     -32.233 -26.855  78.313  1.00  0.09              
ATOM     37  CA  LYS A  39     -35.897 -25.947  78.150  1.00  0.09              
ATOM     38  CA  LYS A  40     -37.032 -29.518  77.491  1.00  0.15              
ATOM     39  CA  LYS A  41     -34.865 -30.843  80.363  1.00  0.21              
ATOM     40  CA  THR A  42     -35.059 -28.118  83.216  1.00  0.28              
ATOM     41  CA  GLY A  43     -38.206 -25.898  82.189  1.00  0.23              
ATOM     42  CA  LYS A  44     -36.025 -23.041  82.056  1.00  0.25              
ATOM     43  CA  LEU A  45     -35.419 -20.944  78.844  1.00  0.14              
ATOM     44  CA  LEU A  46     -32.298 -18.730  78.898  1.00  0.20              
ATOM     45  CA  ASN A  47     -30.050 -17.161  76.210  1.00  0.14              
ATOM     46  CA  LEU A  48     -26.795 -19.112  75.761  1.00  0.08              
ATOM     47  CA  SER A  49     -23.488 -17.555  74.612  1.00  0.08              
ATOM     48  CA  PRO A  50     -22.400 -18.096  70.960  1.00  0.07              
ATOM     49  CA  GLN A  51     -19.396 -15.841  71.665  1.00  0.07              
ATOM     50  CA  ASN A  52     -18.210 -18.263  74.396  1.00  0.08              
ATOM     51  CA  LEU A  53     -18.108 -20.852  71.615  1.00  0.07              
ATOM     52  CA  VAL A  54     -16.447 -18.554  69.051  1.00  0.07              
ATOM     53  CA  ASP A  55     -13.624 -17.551  71.500  1.00  0.10              
ATOM     54  CA  CYS A  56     -13.210 -20.977  73.171  1.00  0.11              
ATOM     55  CA  VAL A  57     -13.676 -23.801  70.629  1.00  0.11              
ATOM     56  CA  SER A  58     -10.141 -24.399  69.318  1.00  0.19              
ATOM     57  CA  GLU A  59     -11.279 -27.238  67.204  1.00  0.19              
ATOM     58  CA  ASN A  60     -13.401 -24.648  65.297  1.00  0.14              
ATOM     59  CA  ASP A  61     -12.150 -21.457  63.723  1.00  0.12              
ATOM     60  CA  GLY A  62     -14.236 -18.656  65.303  1.00  0.11              
ATOM     61  CA  CYS A  63     -15.252 -16.256  62.640  1.00  0.11              
ATOM     62  CA  GLY A  64     -13.643 -18.413  60.033  1.00  0.14              
ATOM     63  CA  GLY A  65     -16.242 -21.183  60.301  1.00  0.13              
ATOM     64  CA  GLY A  66     -16.889 -24.401  62.185  1.00  0.14              
ATOM     65  CA  TYR A  67     -19.140 -27.346  62.996  1.00  0.10              
ATOM     66  CA  MET A  68     -22.007 -27.666  65.495  1.00  0.08              
ATOM     67  CA  THR A  69     -20.717 -31.100  66.468  1.00  0.09              
ATOM     68  CA  ASN A  70     -17.352 -29.641  67.576  1.00  0.10              
ATOM     69  CA  ALA A  71     -19.318 -26.969  69.492  1.00  0.08              
ATOM     70  CA  PHE A  72     -21.248 -29.585  71.477  1.00  0.08              
ATOM     71  CA  GLN A  73     -18.071 -31.465  72.373  1.00  0.10              
ATOM     72  CA  TYR A  74     -16.444 -28.246  73.697  1.00  0.09              
ATOM     73  CA  VAL A  75     -19.557 -27.696  75.854  1.00  0.08              
ATOM     74  CA  GLN A  76     -19.387 -31.304  77.031  1.00  0.09              
ATOM     75  CA  LYS A  77     -15.671 -31.207  77.965  1.00  0.14              
ATOM     76  CA  ASN A  78     -15.807 -27.678  79.281  1.00  0.15              
ATOM     77  CA  ARG A  79     -18.739 -28.958  81.337  1.00  0.12              
ATOM     78  CA  GLY A  80     -20.832 -25.914  80.665  1.00  0.10              
ATOM     79  CA  ILE A  81     -21.429 -22.860  78.514  1.00  0.10              
ATOM     80  CA  ASP A  82     -22.066 -19.346  79.778  1.00  0.08              
ATOM     81  CA  SER A  83     -25.223 -17.355  79.286  1.00  0.08              
ATOM     82  CA  GLU A  84     -25.548 -14.448  76.820  1.00  0.09              
ATOM     83  CA  ASP A  85     -25.416 -11.956  79.776  1.00  0.17              
ATOM     84  CA  ALA A  86     -22.203 -13.577  81.328  1.00  0.14              
ATOM     85  CA  TYR A  87     -20.751 -13.467  77.839  1.00  0.12              
ATOM     86  CA  PRO A  88     -22.046 -10.944  75.343  1.00  0.17              
ATOM     87  CA  TYR A  89     -21.609 -11.419  71.532  1.00  0.16              
ATOM     88  CA  VAL A  90     -19.110  -8.918  70.070  1.00  0.26              
ATOM     89  CA  GLY A  91     -18.774 -10.530  66.702  1.00  0.19              
ATOM     90  CA  GLN A  92     -14.975 -10.754  66.670  1.00  0.22              
ATOM     91  CA  GLU A  93     -12.655 -13.557  67.782  1.00  0.18              
ATOM     92  CA  GLU A  94     -11.181 -12.806  71.234  1.00  0.32              
ATOM     93  CA  SER A  95      -9.312 -14.863  73.863  1.00  0.32              
ATOM     94  CA  CYS A  96     -11.464 -17.368  75.729  1.00  0.17              
ATOM     95  CA  MET A  97     -13.030 -15.453  78.762  1.00  0.30              
ATOM     96  CA  TYR A  98     -15.277 -18.129  80.226  1.00  0.22              
ATOM     97  CA  ASN A  99     -16.598 -17.371  83.601  1.00  0.24              
ATOM     98  CA  PRO A 100     -17.864 -20.459  85.484  1.00  0.24              
ATOM     99  CA  THR A 101     -20.233 -18.297  87.612  1.00  0.29              
ATOM    100  CA  GLY A 102     -21.991 -17.560  84.410  1.00  0.15              
ATOM    101  CA  LYS A 103     -22.601 -21.162  83.442  1.00  0.11              
ATOM    102  CA  ALA A 104     -26.144 -21.638  82.281  1.00  0.12              
ATOM    103  CA  ALA A 105     -26.038 -25.041  80.600  1.00  0.15              
ATOM    104  CA  LYS A 106     -24.064 -28.270  79.995  1.00  0.12              
ATOM    105  CA  CYS A 107     -23.938 -30.977  77.348  1.00  0.10              
ATOM    106  CA  ARG A 108     -23.297 -34.745  77.173  1.00  0.11              
ATOM    107  CA  GLY A 109     -23.164 -35.266  73.538  1.00  0.11              
ATOM    108  CA  TYR A 110     -24.909 -35.037  70.199  1.00  0.10              
ATOM    109  CA  ARG A 111     -27.128 -37.174  67.945  1.00  0.17              
ATOM    110  CA  GLU A 112     -27.504 -36.954  64.144  1.00  0.14              
ATOM    111  CA  ILE A 113     -30.591 -37.236  61.941  1.00  0.14              
ATOM    112  CA  PRO A 114     -30.141 -39.647  58.977  1.00  0.18              
ATOM    113  CA  GLU A 115     -28.774 -37.902  55.950  1.00  0.15              
ATOM    114  CA  GLY A 116     -31.240 -36.540  53.545  1.00  0.11              
ATOM    115  CA  ASN A 117     -34.179 -38.012  55.686  1.00  0.13              
ATOM    116  CA  GLU A 118     -36.783 -35.193  56.095  1.00  0.11              
ATOM    117  CA  LYS A 119     -39.320 -37.542  57.714  1.00  0.14              
ATOM    118  CA  ALA A 120     -36.578 -38.237  60.447  1.00  0.13              
ATOM    119  CA  LEU A 121     -36.112 -34.446  60.750  1.00  0.10              
ATOM    120  CA  LYS A 122     -39.922 -33.932  61.157  1.00  0.11              
ATOM    121  CA  ARG A 123     -40.481 -36.659  63.713  1.00  0.13              
ATOM    122  CA  ALA A 124     -37.199 -35.344  65.666  1.00  0.11              
ATOM    123  CA  VAL A 125     -38.615 -31.717  65.669  1.00  0.09              
ATOM    124  CA  ALA A 126     -42.009 -32.818  66.969  1.00  0.13              
ATOM    125  CA  ARG A 127     -40.703 -34.661  69.727  1.00  0.17              
ATOM    126  CA  VAL A 128     -37.126 -33.324  70.787  1.00  0.15              
ATOM    127  CA  GLY A 129     -37.547 -29.748  69.696  1.00  0.10              
ATOM    128  CA  PRO A 130     -35.346 -27.329  67.637  1.00  0.06              
ATOM    129  CA  VAL A 131     -32.625 -29.158  65.675  1.00  0.07              
ATOM    130  CA  SER A 132     -29.465 -27.634  64.185  1.00  0.05              
ATOM    131  CA  VAL A 133     -29.281 -27.843  60.401  1.00  0.07              
ATOM    132  CA  ALA A 134     -27.011 -26.762  57.565  1.00  0.08              
ATOM    133  CA  ILE A 135     -28.431 -25.489  54.303  1.00  0.08              
ATOM    134  CA  ASP A 136     -27.369 -23.611  51.175  1.00  0.08              
ATOM    135  CA  ALA A 137     -28.357 -19.998  51.780  1.00  0.16              
ATOM    136  CA  SER A 138     -26.411 -18.425  48.871  1.00  0.25              
ATOM    137  CA  LEU A 139     -29.379 -17.756  46.585  1.00  0.20              
ATOM    138  CA  THR A 140     -30.554 -14.203  46.245  1.00  0.25              
ATOM    139  CA  SER A 141     -34.108 -15.483  46.588  1.00  0.21              
ATOM    140  CA  PHE A 142     -33.282 -16.608  50.147  1.00  0.16              
ATOM    141  CA  GLN A 143     -31.706 -13.203  50.724  1.00  0.23              
ATOM    142  CA  PHE A 144     -34.939 -11.310  49.818  1.00  0.24              
ATOM    143  CA  TYR A 145     -37.525 -13.750  51.240  1.00  0.18              
ATOM    144  CA  SER A 146     -40.226 -12.095  53.102  1.00  0.15              
ATOM    145  CA  LYS A 147     -43.269 -14.562  53.343  1.00  0.26              
ATOM    146  CA  GLY A 148     -44.598 -17.784  51.833  1.00  0.29              
ATOM    147  CA  VAL A 149     -42.993 -21.202  51.494  1.00  0.12              
ATOM    148  CA  TYR A 150     -39.656 -20.522  49.982  1.00  0.13              
ATOM    149  CA  TYR A 151     -38.332 -22.799  47.246  1.00  0.20              
ATOM    150  CA  ASP A 152     -35.824 -22.179  44.424  1.00  0.22              
ATOM    151  CA  GLU A 153     -34.702 -24.929  42.059  1.00  0.31              
ATOM    152  CA  SER A 154     -31.189 -23.359  42.005  1.00  0.28              
ATOM    153  CA  CYS A 155     -30.606 -24.227  45.682  1.00  0.16              
ATOM    154  CA  ASN A 156     -27.751 -26.676  46.148  1.00  0.14              
ATOM    155  CA  SER A 157     -28.072 -29.702  48.437  1.00  0.12              
ATOM    156  CA  ASP A 158     -24.370 -30.237  47.914  1.00  0.22              
ATOM    157  CA  ASN A 159     -23.303 -26.685  48.701  1.00  0.18              
ATOM    158  CA  LEU A 160     -24.144 -26.305  52.383  1.00  0.12              
ATOM    159  CA  ASN A 161     -22.744 -22.945  53.525  1.00  0.16              
ATOM    160  CA  HIS A 162     -24.927 -21.759  56.391  1.00  0.12              
ATOM    161  CA  ALA A 163     -25.694 -23.219  59.812  1.00  0.07              
ATOM    162  CA  VAL A 164     -29.189 -22.443  60.968  1.00  0.07              
ATOM    163  CA  LEU A 165     -32.065 -23.703  63.229  1.00  0.06              
ATOM    164  CA  ALA A 166     -35.127 -25.901  62.455  1.00  0.06              
ATOM    165  CA  VAL A 167     -37.700 -24.520  64.886  1.00  0.07              
ATOM    166  CA  GLY A 168     -40.894 -26.281  63.690  1.00  0.08              
ATOM    167  CA  TYR A 169     -43.116 -26.865  60.633  1.00  0.09              
ATOM    168  CA  GLY A 170     -46.309 -26.732  58.968  1.00  0.19              
ATOM    169  CA  ILE A 171     -48.024 -26.534  55.365  1.00  0.17              
ATOM    170  CA  GLN A 172     -49.808 -24.030  52.521  1.00  0.31              
ATOM    171  CA  LYS A 173     -51.559 -25.401  48.854  1.00  0.65              
ATOM    172  CA  GLY A 174     -50.528 -28.418  49.807  1.00  0.51              
ATOM    173  CA  ASN A 175     -46.642 -27.787  50.171  1.00  0.25              
ATOM    174  CA  LYS A 176     -45.082 -28.856  53.739  1.00  0.13              
ATOM    175  CA  HIS A 177     -42.428 -26.369  54.998  1.00  0.07              
ATOM    176  CA  TRP A 178     -39.952 -25.983  57.852  1.00  0.07              
ATOM    177  CA  ILE A 179     -39.770 -23.000  60.145  1.00  0.07              
ATOM    178  CA  ILE A 180     -36.101 -21.926  59.968  1.00  0.08              
ATOM    179  CA  LYS A 181     -34.589 -19.427  62.420  1.00  0.08              
ATOM    180  CA  ASN A 182     -31.772 -17.477  60.774  1.00  0.10              
ATOM    181  CA  SER A 183     -29.070 -15.371  62.460  1.00  0.11              
ATOM    182  CA  TRP A 184     -29.221 -12.412  60.024  1.00  0.12              
ATOM    183  CA  GLY A 185     -31.433 -10.222  62.538  1.00  0.12              
ATOM    184  CA  GLU A 186     -34.990  -9.353  62.853  1.00  0.12              
ATOM    185  CA  ASN A 187     -34.983  -7.039  59.828  1.00  0.24              
ATOM    186  CA  TRP A 188     -34.380 -10.169  57.720  1.00  0.15              
ATOM    187  CA  GLY A 189     -37.145 -12.312  56.195  1.00  0.12              
ATOM    188  CA  ASN A 190     -40.249 -12.669  58.440  1.00  0.12              
ATOM    189  CA  LYS A 191     -38.841 -11.252  61.710  1.00  0.14              
ATOM    190  CA  GLY A 192     -35.770 -13.347  61.287  1.00  0.09              
ATOM    191  CA  TYR A 193     -37.376 -16.547  60.140  1.00  0.10              
ATOM    192  CA  ILE A 194     -38.078 -18.347  56.864  1.00  0.12              
ATOM    193  CA  LEU A 195     -40.554 -21.044  55.763  1.00  0.08              
ATOM    194  CA  MET A 196     -38.521 -23.474  53.690  1.00  0.08              
ATOM    195  CA  ALA A 197     -39.755 -26.311  51.417  1.00  0.09              
ATOM    196  CA  ARG A 198     -40.147 -29.622  53.279  1.00  0.10              
ATOM    197  CA  ASN A 199     -40.480 -32.862  51.180  1.00  0.16              
ATOM    198  CA  LYS A 200     -39.454 -31.242  47.910  1.00  0.15              
ATOM    199  CA  ASN A 201     -36.388 -33.455  47.347  1.00  0.19              
ATOM    200  CA  ASN A 202     -34.252 -32.268  50.321  1.00  0.12              
ATOM    201  CA  ALA A 203     -34.537 -28.583  49.371  1.00  0.11              
ATOM    202  CA  CYS A 204     -31.190 -26.822  49.906  1.00  0.07              
ATOM    203  CA  GLY A 205     -29.728 -29.887  51.669  1.00  0.07              
ATOM    204  CA  ILE A 206     -31.975 -29.099  54.689  1.00  0.07              
ATOM    205  CA  ALA A 207     -31.807 -32.673  56.047  1.00  0.08              
ATOM    206  CA  ASN A 208     -28.267 -33.555  55.066  1.00  0.09              
ATOM    207  CA  LEU A 209     -26.398 -32.223  58.099  1.00  0.10              
ATOM    208  CA  ALA A 210     -28.679 -32.035  61.120  1.00  0.09              
ATOM    209  CA  SER A 211     -27.806 -32.689  64.757  1.00  0.09              
ATOM    210  CA  PHE A 212     -28.842 -31.878  68.305  1.00  0.10              
ATOM    211  CA  PRO A 213     -27.140 -32.082  71.739  1.00  0.09              
ATOM    212  CA  LYS A 214     -27.978 -34.520  74.564  1.00  0.12              
ATOM    213  CA  MET A 215     -28.065 -33.611  78.232  1.00  0.16              
ENDMDL
MODEL       12
ATOM      1  CA  ASP A   3     -49.913 -31.294  61.703  1.00  0.45              
ATOM      2  CA  SER A   4     -47.979 -28.199  62.570  1.00  0.20              
ATOM      3  CA  VAL A   5     -45.725 -27.184  65.454  1.00  0.15              
ATOM      4  CA  ASP A   6     -43.979 -23.812  66.153  1.00  0.13              
ATOM      5  CA  TYR A   7     -41.681 -24.027  69.206  1.00  0.11              
ATOM      6  CA  ARG A   8     -41.559 -20.223  69.486  1.00  0.14              
ATOM      7  CA  LYS A   9     -45.223 -20.387  70.688  1.00  0.25              
ATOM      8  CA  LYS A  10     -44.009 -23.001  73.213  1.00  0.21              
ATOM      9  CA  GLY A  11     -41.384 -20.816  74.495  1.00  0.18              
ATOM     10  CA  TYR A  12     -38.324 -23.064  73.495  1.00  0.11              
ATOM     11  CA  VAL A  13     -36.835 -20.367  71.285  1.00  0.14              
ATOM     12  CA  THR A  14     -35.016 -17.193  72.309  1.00  0.18              
ATOM     13  CA  PRO A  15     -35.201 -14.006  70.166  1.00  0.25              
ATOM     14  CA  VAL A  16     -33.479 -13.794  66.764  1.00  0.16              
ATOM     15  CA  LYS A  17     -29.771 -12.778  66.866  1.00  0.16              
ATOM     16  CA  ASN A  18     -27.571 -11.099  64.301  1.00  0.11              
ATOM     17  CA  GLN A  19     -24.258 -12.811  63.539  1.00  0.15              
ATOM     18  CA  GLY A  20     -23.052  -9.597  61.976  1.00  0.25              
ATOM     19  CA  GLN A  21     -19.749  -9.826  59.777  1.00  0.32              
ATOM     20  CA  CYS A  22     -18.492 -12.872  61.646  1.00  0.14              
ATOM     21  CA  GLY A  23     -18.892 -16.336  60.322  1.00  0.11              
ATOM     22  CA  SER A  24     -20.360 -17.641  63.553  1.00  0.08              
ATOM     23  CA  CYS A  25     -23.460 -19.344  62.125  1.00  0.07              
ATOM     24  CA  TRP A  26     -22.239 -22.753  63.610  1.00  0.06              
ATOM     25  CA  ALA A  27     -22.233 -21.044  67.061  1.00  0.06              
ATOM     26  CA  PHE A  28     -25.646 -19.582  66.714  1.00  0.06              
ATOM     27  CA  SER A  29     -27.029 -22.778  65.305  1.00  0.06              
ATOM     28  CA  SER A  30     -25.487 -24.703  68.231  1.00  0.06              
ATOM     29  CA  VAL A  31     -26.652 -22.289  70.907  1.00  0.07              
ATOM     30  CA  GLY A  32     -30.273 -22.343  69.642  1.00  0.07              
ATOM     31  CA  ALA A  33     -30.424 -26.151  69.904  1.00  0.06              
ATOM     32  CA  LEU A  34     -28.924 -26.192  73.426  1.00  0.06              
ATOM     33  CA  GLU A  35     -31.329 -23.478  74.504  1.00  0.07              
ATOM     34  CA  GLY A  36     -34.210 -25.596  73.241  1.00  0.07              
ATOM     35  CA  GLN A  37     -32.980 -28.737  75.146  1.00  0.09              
ATOM     36  CA  LEU A  38     -32.271 -26.767  78.332  1.00  0.09              
ATOM     37  CA  LYS A  39     -35.934 -25.846  78.157  1.00  0.09              
ATOM     38  CA  LYS A  40     -37.071 -29.421  77.535  1.00  0.15              
ATOM     39  CA  LYS A  41     -34.916 -30.705  80.430  1.00  0.21              
ATOM     40  CA  THR A  42     -35.107 -27.964  83.241  1.00  0.28              
ATOM     41  CA  GLY A  43     -38.242 -25.797  82.186  1.00  0.23              
ATOM     42  CA  LYS A  44     -36.085 -22.891  82.019  1.00  0.25              
ATOM     43  CA  LEU A  45     -35.444 -20.845  78.796  1.00  0.14              
ATOM     44  CA  LEU A  46     -32.305 -18.659  78.870  1.00  0.20              
ATOM     45  CA  ASN A  47     -30.030 -17.109  76.197  1.00  0.14              
ATOM     46  CA  LEU A  48     -26.791 -19.087  75.775  1.00  0.08              
ATOM     47  CA  SER A  49     -23.478 -17.551  74.622  1.00  0.08              
ATOM     48  CA  PRO A  50     -22.406 -18.085  70.965  1.00  0.07              
ATOM     49  CA  GLN A  51     -19.388 -15.847  71.667  1.00  0.07              
ATOM     50  CA  ASN A  52     -18.201 -18.286  74.381  1.00  0.08              
ATOM     51  CA  LEU A  53     -18.124 -20.863  71.591  1.00  0.07              
ATOM     52  CA  VAL A  54     -16.464 -18.561  69.029  1.00  0.07              
ATOM     53  CA  ASP A  55     -13.625 -17.586  71.464  1.00  0.10              
ATOM     54  CA  CYS A  56     -13.223 -21.020  73.118  1.00  0.11              
ATOM     55  CA  VAL A  57     -13.706 -23.830  70.568  1.00  0.11              
ATOM     56  CA  SER A  58     -10.176 -24.430  69.247  1.00  0.19              
ATOM     57  CA  GLU A  59     -11.339 -27.251  67.100  1.00  0.19              
ATOM     58  CA  ASN A  60     -13.448 -24.635  65.228  1.00  0.14              
ATOM     59  CA  ASP A  61     -12.200 -21.438  63.666  1.00  0.12              
ATOM     60  CA  GLY A  62     -14.264 -18.647  65.279  1.00  0.11              
ATOM     61  CA  CYS A  63     -15.299 -16.226  62.627  1.00  0.11              
ATOM     62  CA  GLY A  64     -13.690 -18.383  60.010  1.00  0.14              
ATOM     63  CA  GLY A  65     -16.289 -21.153  60.281  1.00  0.13              
ATOM     64  CA  GLY A  66     -16.931 -24.378  62.153  1.00  0.14              
ATOM     65  CA  TYR A  67     -19.194 -27.310  62.979  1.00  0.10              
ATOM     66  CA  MET A  68     -22.048 -27.635  65.488  1.00  0.08              
ATOM     67  CA  THR A  69     -20.762 -31.080  66.449  1.00  0.09              
ATOM     68  CA  ASN A  70     -17.394 -29.632  67.554  1.00  0.10              
ATOM     69  CA  ALA A  71     -19.347 -26.965  69.484  1.00  0.08              
ATOM     70  CA  PHE A  72     -21.298 -29.577  71.459  1.00  0.08              
ATOM     71  CA  GLN A  73     -18.123 -31.475  72.346  1.00  0.10              
ATOM     72  CA  TYR A  74     -16.486 -28.271  73.669  1.00  0.09              
ATOM     73  CA  VAL A  75     -19.584 -27.707  75.838  1.00  0.08              
ATOM     74  CA  GLN A  76     -19.438 -31.317  77.007  1.00  0.09              
ATOM     75  CA  LYS A  77     -15.723 -31.251  77.930  1.00  0.14              
ATOM     76  CA  ASN A  78     -15.832 -27.723  79.255  1.00  0.15              
ATOM     77  CA  ARG A  79     -18.773 -28.992  81.311  1.00  0.12              
ATOM     78  CA  GLY A  80     -20.842 -25.926  80.654  1.00  0.10              
ATOM     79  CA  ILE A  81     -21.438 -22.874  78.502  1.00  0.10              
ATOM     80  CA  ASP A  82     -22.049 -19.363  79.778  1.00  0.08              
ATOM     81  CA  SER A  83     -25.201 -17.355  79.299  1.00  0.08              
ATOM     82  CA  GLU A  84     -25.504 -14.437  76.850  1.00  0.09              
ATOM     83  CA  ASP A  85     -25.343 -11.964  79.815  1.00  0.17              
ATOM     84  CA  ALA A  86     -22.149 -13.603  81.343  1.00  0.14              
ATOM     85  CA  TYR A  87     -20.685 -13.508  77.856  1.00  0.12              
ATOM     86  CA  PRO A  88     -21.987 -10.953  75.377  1.00  0.17              
ATOM     87  CA  TYR A  89     -21.577 -11.416  71.572  1.00  0.16              
ATOM     88  CA  VAL A  90     -19.084  -8.916  70.104  1.00  0.26              
ATOM     89  CA  GLY A  91     -18.775 -10.519  66.723  1.00  0.19              
ATOM     90  CA  GLN A  92     -14.979 -10.754  66.680  1.00  0.22              
ATOM     91  CA  GLU A  93     -12.665 -13.571  67.763  1.00  0.18              
ATOM     92  CA  GLU A  94     -11.151 -12.863  71.201  1.00  0.32              
ATOM     93  CA  SER A  95      -9.280 -14.936  73.807  1.00  0.32              
ATOM     94  CA  CYS A  96     -11.429 -17.445  75.673  1.00  0.17              
ATOM     95  CA  MET A  97     -12.962 -15.565  78.724  1.00  0.30              
ATOM     96  CA  TYR A  98     -15.226 -18.238  80.169  1.00  0.22              
ATOM     97  CA  ASN A  99     -16.535 -17.465  83.562  1.00  0.24              
ATOM     98  CA  PRO A 100     -17.824 -20.538  85.447  1.00  0.24              
ATOM     99  CA  THR A 101     -20.152 -18.364  87.597  1.00  0.29              
ATOM    100  CA  GLY A 102     -21.940 -17.587  84.412  1.00  0.15              
ATOM    101  CA  LYS A 103     -22.578 -21.188  83.439  1.00  0.11              
ATOM    102  CA  ALA A 104     -26.133 -21.631  82.292  1.00  0.12              
ATOM    103  CA  ALA A 105     -26.050 -25.027  80.601  1.00  0.15              
ATOM    104  CA  LYS A 106     -24.097 -28.262  80.000  1.00  0.12              
ATOM    105  CA  CYS A 107     -23.981 -30.963  77.345  1.00  0.10              
ATOM    106  CA  ARG A 108     -23.378 -34.730  77.199  1.00  0.11              
ATOM    107  CA  GLY A 109     -23.205 -35.265  73.556  1.00  0.11              
ATOM    108  CA  TYR A 110     -24.961 -35.016  70.224  1.00  0.10              
ATOM    109  CA  ARG A 111     -27.153 -37.155  67.950  1.00  0.17              
ATOM    110  CA  GLU A 112     -27.446 -36.924  64.153  1.00  0.14              
ATOM    111  CA  ILE A 113     -30.511 -37.237  61.925  1.00  0.14              
ATOM    112  CA  PRO A 114     -30.048 -39.642  58.961  1.00  0.18              
ATOM    113  CA  GLU A 115     -28.692 -37.881  55.931  1.00  0.15              
ATOM    114  CA  GLY A 116     -31.196 -36.535  53.539  1.00  0.11              
ATOM    115  CA  ASN A 117     -34.103 -38.025  55.681  1.00  0.13              
ATOM    116  CA  GLU A 118     -36.725 -35.231  56.098  1.00  0.11              
ATOM    117  CA  LYS A 119     -39.229 -37.604  57.724  1.00  0.14              
ATOM    118  CA  ALA A 120     -36.500 -38.267  60.447  1.00  0.13              
ATOM    119  CA  LEU A 121     -36.046 -34.481  60.754  1.00  0.10              
ATOM    120  CA  LYS A 122     -39.851 -34.011  61.179  1.00  0.11              
ATOM    121  CA  ARG A 123     -40.346 -36.747  63.738  1.00  0.13              
ATOM    122  CA  ALA A 124     -37.126 -35.369  65.677  1.00  0.11              
ATOM    123  CA  VAL A 125     -38.569 -31.764  65.684  1.00  0.09              
ATOM    124  CA  ALA A 126     -41.954 -32.895  66.986  1.00  0.13              
ATOM    125  CA  ARG A 127     -40.588 -34.750  69.750  1.00  0.17              
ATOM    126  CA  VAL A 128     -37.074 -33.335  70.811  1.00  0.15              
ATOM    127  CA  GLY A 129     -37.538 -29.765  69.706  1.00  0.10              
ATOM    128  CA  PRO A 130     -35.356 -27.335  67.648  1.00  0.06              
ATOM    129  CA  VAL A 131     -32.629 -29.148  65.680  1.00  0.07              
ATOM    130  CA  SER A 132     -29.473 -27.617  64.188  1.00  0.05              
ATOM    131  CA  VAL A 133     -29.291 -27.828  60.404  1.00  0.07              
ATOM    132  CA  ALA A 134     -27.021 -26.745  57.570  1.00  0.08              
ATOM    133  CA  ILE A 135     -28.432 -25.482  54.299  1.00  0.08              
ATOM    134  CA  ASP A 136     -27.357 -23.617  51.169  1.00  0.08              
ATOM    135  CA  ALA A 137     -28.332 -19.999  51.765  1.00  0.16              
ATOM    136  CA  SER A 138     -26.370 -18.446  48.853  1.00  0.25              
ATOM    137  CA  LEU A 139     -29.325 -17.776  46.557  1.00  0.20              
ATOM    138  CA  THR A 140     -30.489 -14.217  46.226  1.00  0.25              
ATOM    139  CA  SER A 141     -34.051 -15.487  46.565  1.00  0.21              
ATOM    140  CA  PHE A 142     -33.220 -16.620  50.117  1.00  0.16              
ATOM    141  CA  GLN A 143     -31.635 -13.224  50.708  1.00  0.23              
ATOM    142  CA  PHE A 144     -34.849 -11.317  49.799  1.00  0.24              
ATOM    143  CA  TYR A 145     -37.440 -13.752  51.208  1.00  0.18              
ATOM    144  CA  SER A 146     -40.168 -12.079  53.055  1.00  0.15              
ATOM    145  CA  LYS A 147     -43.204 -14.534  53.257  1.00  0.26              
ATOM    146  CA  GLY A 148     -44.560 -17.772  51.805  1.00  0.29              
ATOM    147  CA  VAL A 149     -42.952 -21.191  51.486  1.00  0.12              
ATOM    148  CA  TYR A 150     -39.593 -20.532  49.986  1.00  0.13              
ATOM    149  CA  TYR A 151     -38.290 -22.816  47.248  1.00  0.20              
ATOM    150  CA  ASP A 152     -35.795 -22.197  44.419  1.00  0.22              
ATOM    151  CA  GLU A 153     -34.679 -24.955  42.058  1.00  0.31              
ATOM    152  CA  SER A 154     -31.168 -23.386  41.995  1.00  0.28              
ATOM    153  CA  CYS A 155     -30.581 -24.243  45.674  1.00  0.16              
ATOM    154  CA  ASN A 156     -27.723 -26.690  46.150  1.00  0.14              
ATOM    155  CA  SER A 157     -28.055 -29.710  48.442  1.00  0.12              
ATOM    156  CA  ASP A 158     -24.349 -30.247  47.932  1.00  0.22              
ATOM    157  CA  ASN A 159     -23.283 -26.695  48.719  1.00  0.18              
ATOM    158  CA  LEU A 160     -24.136 -26.304  52.397  1.00  0.12              
ATOM    159  CA  ASN A 161     -22.744 -22.942  53.540  1.00  0.16              
ATOM    160  CA  HIS A 162     -24.941 -21.740  56.389  1.00  0.12              
ATOM    161  CA  ALA A 163     -25.717 -23.195  59.811  1.00  0.07              
ATOM    162  CA  VAL A 164     -29.216 -22.426  60.970  1.00  0.07              
ATOM    163  CA  LEU A 165     -32.086 -23.692  63.237  1.00  0.06              
ATOM    164  CA  ALA A 166     -35.133 -25.905  62.459  1.00  0.06              
ATOM    165  CA  VAL A 167     -37.714 -24.538  64.891  1.00  0.07              
ATOM    166  CA  GLY A 168     -40.883 -26.324  63.690  1.00  0.08              
ATOM    167  CA  TYR A 169     -43.052 -26.981  60.623  1.00  0.09              
ATOM    168  CA  GLY A 170     -46.279 -26.829  58.977  1.00  0.19              
ATOM    169  CA  ILE A 171     -48.015 -26.537  55.437  1.00  0.17              
ATOM    170  CA  GLN A 172     -49.709 -23.914  52.800  1.00  0.31              
ATOM    171  CA  LYS A 173     -51.543 -25.062  49.233  1.00  0.65              
ATOM    172  CA  GLY A 174     -50.594 -28.164  49.915  1.00  0.51              
ATOM    173  CA  ASN A 175     -46.721 -27.586  50.261  1.00  0.25              
ATOM    174  CA  LYS A 176     -45.113 -28.775  53.706  1.00  0.13              
ATOM    175  CA  HIS A 177     -42.427 -26.369  55.005  1.00  0.07              
ATOM    176  CA  TRP A 178     -39.933 -26.013  57.845  1.00  0.07              
ATOM    177  CA  ILE A 179     -39.786 -23.032  60.149  1.00  0.07              
ATOM    178  CA  ILE A 180     -36.126 -21.929  59.983  1.00  0.08              
ATOM    179  CA  LYS A 181     -34.624 -19.420  62.429  1.00  0.08              
ATOM    180  CA  ASN A 182     -31.802 -17.463  60.796  1.00  0.10              
ATOM    181  CA  SER A 183     -29.107 -15.352  62.489  1.00  0.11              
ATOM    182  CA  TRP A 184     -29.259 -12.384  60.066  1.00  0.12              
ATOM    183  CA  GLY A 185     -31.467 -10.209  62.551  1.00  0.12              
ATOM    184  CA  GLU A 186     -35.044  -9.341  62.835  1.00  0.12              
ATOM    185  CA  ASN A 187     -35.012  -7.033  59.809  1.00  0.24              
ATOM    186  CA  TRP A 188     -34.381 -10.162  57.712  1.00  0.15              
ATOM    187  CA  GLY A 189     -37.125 -12.322  56.177  1.00  0.12              
ATOM    188  CA  ASN A 190     -40.244 -12.672  58.381  1.00  0.12              
ATOM    189  CA  LYS A 191     -38.879 -11.247  61.657  1.00  0.14              
ATOM    190  CA  GLY A 192     -35.793 -13.342  61.279  1.00  0.09              
ATOM    191  CA  TYR A 193     -37.405 -16.545  60.129  1.00  0.10              
ATOM    192  CA  ILE A 194     -38.069 -18.355  56.856  1.00  0.12              
ATOM    193  CA  LEU A 195     -40.540 -21.059  55.765  1.00  0.08              
ATOM    194  CA  MET A 196     -38.506 -23.493  53.693  1.00  0.08              
ATOM    195  CA  ALA A 197     -39.757 -26.317  51.417  1.00  0.09              
ATOM    196  CA  ARG A 198     -40.185 -29.630  53.269  1.00  0.10              
ATOM    197  CA  ASN A 199     -40.480 -32.880  51.192  1.00  0.16              
ATOM    198  CA  LYS A 200     -39.450 -31.257  47.925  1.00  0.15              
ATOM    199  CA  ASN A 201     -36.382 -33.468  47.364  1.00  0.19              
ATOM    200  CA  ASN A 202     -34.243 -32.275  50.333  1.00  0.12              
ATOM    201  CA  ALA A 203     -34.529 -28.590  49.375  1.00  0.11              
ATOM    202  CA  CYS A 204     -31.179 -26.830  49.899  1.00  0.07              
ATOM    203  CA  GLY A 205     -29.718 -29.887  51.670  1.00  0.07              
ATOM    204  CA  ILE A 206     -31.964 -29.102  54.690  1.00  0.07              
ATOM    205  CA  ALA A 207     -31.781 -32.675  56.046  1.00  0.08              
ATOM    206  CA  ASN A 208     -28.228 -33.532  55.072  1.00  0.09              
ATOM    207  CA  LEU A 209     -26.375 -32.192  58.111  1.00  0.10              
ATOM    208  CA  ALA A 210     -28.669 -32.019  61.123  1.00  0.09              
ATOM    209  CA  SER A 211     -27.811 -32.672  64.763  1.00  0.09              
ATOM    210  CA  PHE A 212     -28.856 -31.851  68.309  1.00  0.10              
ATOM    211  CA  PRO A 213     -27.176 -32.060  71.753  1.00  0.09              
ATOM    212  CA  LYS A 214     -28.040 -34.487  74.578  1.00  0.12              
ATOM    213  CA  MET A 215     -28.138 -33.555  78.242  1.00  0.16              
ENDMDL
MODEL       13
ATOM      1  CA  ASP A   3     -49.740 -31.525  61.644  1.00  0.45              
ATOM      2  CA  SER A   4     -47.913 -28.380  62.557  1.00  0.20              
ATOM      3  CA  VAL A   5     -45.688 -27.331  65.445  1.00  0.15              
ATOM      4  CA  ASP A   6     -44.004 -23.946  66.151  1.00  0.13              
ATOM      5  CA  TYR A   7     -41.710 -24.118  69.203  1.00  0.11              
ATOM      6  CA  ARG A   8     -41.643 -20.314  69.447  1.00  0.14              
ATOM      7  CA  LYS A   9     -45.296 -20.515  70.648  1.00  0.25              
ATOM      8  CA  LYS A  10     -44.049 -23.077  73.200  1.00  0.21              
ATOM      9  CA  GLY A  11     -41.437 -20.832  74.470  1.00  0.18              
ATOM     10  CA  TYR A  12     -38.378 -23.054  73.476  1.00  0.11              
ATOM     11  CA  VAL A  13     -36.900 -20.356  71.260  1.00  0.14              
ATOM     12  CA  THR A  14     -35.067 -17.190  72.287  1.00  0.18              
ATOM     13  CA  PRO A  15     -35.281 -13.998  70.158  1.00  0.25              
ATOM     14  CA  VAL A  16     -33.544 -13.774  66.766  1.00  0.16              
ATOM     15  CA  LYS A  17     -29.845 -12.757  66.896  1.00  0.16              
ATOM     16  CA  ASN A  18     -27.629 -11.076  64.343  1.00  0.11              
ATOM     17  CA  GLN A  19     -24.307 -12.777  63.599  1.00  0.15              
ATOM     18  CA  GLY A  20     -23.086  -9.566  62.033  1.00  0.25              
ATOM     19  CA  GLN A  21     -19.811  -9.768  59.839  1.00  0.32              
ATOM     20  CA  CYS A  22     -18.542 -12.832  61.668  1.00  0.14              
ATOM     21  CA  GLY A  23     -18.934 -16.300  60.325  1.00  0.11              
ATOM     22  CA  SER A  24     -20.399 -17.609  63.558  1.00  0.08              
ATOM     23  CA  CYS A  25     -23.502 -19.311  62.131  1.00  0.07              
ATOM     24  CA  TRP A  26     -22.286 -22.710  63.608  1.00  0.06              
ATOM     25  CA  ALA A  27     -22.257 -21.024  67.062  1.00  0.06              
ATOM     26  CA  PHE A  28     -25.681 -19.551  66.726  1.00  0.06              
ATOM     27  CA  SER A  29     -27.056 -22.752  65.310  1.00  0.06              
ATOM     28  CA  SER A  30     -25.513 -24.677  68.236  1.00  0.06              
ATOM     29  CA  VAL A  31     -26.679 -22.262  70.913  1.00  0.07              
ATOM     30  CA  GLY A  32     -30.293 -22.324  69.644  1.00  0.07              
ATOM     31  CA  ALA A  33     -30.444 -26.130  69.913  1.00  0.06              
ATOM     32  CA  LEU A  34     -28.958 -26.154  73.440  1.00  0.06              
ATOM     33  CA  GLU A  35     -31.362 -23.428  74.501  1.00  0.07              
ATOM     34  CA  GLY A  36     -34.231 -25.569  73.245  1.00  0.07              
ATOM     35  CA  GLN A  37     -33.016 -28.676  75.184  1.00  0.09              
ATOM     36  CA  LEU A  38     -32.308 -26.680  78.351  1.00  0.09              
ATOM     37  CA  LYS A  39     -35.970 -25.745  78.163  1.00  0.09              
ATOM     38  CA  LYS A  40     -37.110 -29.324  77.580  1.00  0.15              
ATOM     39  CA  LYS A  41     -34.966 -30.566  80.497  1.00  0.21              
ATOM     40  CA  THR A  42     -35.155 -27.810  83.266  1.00  0.28              
ATOM     41  CA  GLY A  43     -38.279 -25.696  82.183  1.00  0.23              
ATOM     42  CA  LYS A  44     -36.145 -22.740  81.983  1.00  0.25              
ATOM     43  CA  LEU A  45     -35.469 -20.746  78.748  1.00  0.14              
ATOM     44  CA  LEU A  46     -32.313 -18.589  78.842  1.00  0.20              
ATOM     45  CA  ASN A  47     -30.010 -17.058  76.184  1.00  0.14              
ATOM     46  CA  LEU A  48     -26.787 -19.062  75.788  1.00  0.08              
ATOM     47  CA  SER A  49     -23.467 -17.547  74.632  1.00  0.08              
ATOM     48  CA  PRO A  50     -22.411 -18.073  70.971  1.00  0.07              
ATOM     49  CA  GLN A  51     -19.379 -15.854  71.669  1.00  0.07              
ATOM     50  CA  ASN A  52     -18.191 -18.310  74.366  1.00  0.08              
ATOM     51  CA  LEU A  53     -18.139 -20.874  71.566  1.00  0.07              
ATOM     52  CA  VAL A  54     -16.482 -18.568  69.008  1.00  0.07              
ATOM     53  CA  ASP A  55     -13.626 -17.621  71.428  1.00  0.10              
ATOM     54  CA  CYS A  56     -13.235 -21.063  73.065  1.00  0.11              
ATOM     55  CA  VAL A  57     -13.737 -23.858  70.507  1.00  0.11              
ATOM     56  CA  SER A  58     -10.210 -24.460  69.175  1.00  0.19              
ATOM     57  CA  GLU A  59     -11.398 -27.264  66.996  1.00  0.19              
ATOM     58  CA  ASN A  60     -13.494 -24.623  65.160  1.00  0.14              
ATOM     59  CA  ASP A  61     -12.251 -21.418  63.609  1.00  0.12              
ATOM     60  CA  GLY A  62     -14.292 -18.638  65.254  1.00  0.11              
ATOM     61  CA  CYS A  63     -15.345 -16.196  62.615  1.00  0.11              
ATOM     62  CA  GLY A  64     -13.737 -18.354  59.987  1.00  0.14              
ATOM     63  CA  GLY A  65     -16.336 -21.123  60.260  1.00  0.13              
ATOM     64  CA  GLY A  66     -16.974 -24.355  62.121  1.00  0.14              
ATOM     65  CA  TYR A  67     -19.248 -27.275  62.962  1.00  0.10              
ATOM     66  CA  MET A  68     -22.088 -27.603  65.481  1.00  0.08              
ATOM     67  CA  THR A  69     -20.807 -31.059  66.431  1.00  0.09              
ATOM     68  CA  ASN A  70     -17.437 -29.622  67.532  1.00  0.10              
ATOM     69  CA  ALA A  71     -19.376 -26.961  69.475  1.00  0.08              
ATOM     70  CA  PHE A  72     -21.348 -29.569  71.442  1.00  0.08              
ATOM     71  CA  GLN A  73     -18.176 -31.485  72.319  1.00  0.10              
ATOM     72  CA  TYR A  74     -16.528 -28.295  73.641  1.00  0.09              
ATOM     73  CA  VAL A  75     -19.611 -27.717  75.821  1.00  0.08              
ATOM     74  CA  GLN A  76     -19.489 -31.331  76.983  1.00  0.09              
ATOM     75  CA  LYS A  77     -15.776 -31.295  77.894  1.00  0.14              
ATOM     76  CA  ASN A  78     -15.858 -27.768  79.230  1.00  0.15              
ATOM     77  CA  ARG A  79     -18.808 -29.025  81.285  1.00  0.12              
ATOM     78  CA  GLY A  80     -20.851 -25.939  80.643  1.00  0.10              
ATOM     79  CA  ILE A  81     -21.447 -22.889  78.489  1.00  0.10              
ATOM     80  CA  ASP A  82     -22.032 -19.379  79.777  1.00  0.08              
ATOM     81  CA  SER A  83     -25.179 -17.355  79.312  1.00  0.08              
ATOM     82  CA  GLU A  84     -25.459 -14.426  76.879  1.00  0.09              
ATOM     83  CA  ASP A  85     -25.270 -11.971  79.853  1.00  0.17              
ATOM     84  CA  ALA A  86     -22.096 -13.628  81.358  1.00  0.14              
ATOM     85  CA  TYR A  87     -20.619 -13.548  77.872  1.00  0.12              
ATOM     86  CA  PRO A  88     -21.927 -10.962  75.412  1.00  0.17              
ATOM     87  CA  TYR A  89     -21.545 -11.414  71.613  1.00  0.16              
ATOM     88  CA  VAL A  90     -19.059  -8.913  70.138  1.00  0.26              
ATOM     89  CA  GLY A  91     -18.777 -10.507  66.743  1.00  0.19              
ATOM     90  CA  GLN A  92     -14.983 -10.755  66.691  1.00  0.22              
ATOM     91  CA  GLU A  93     -12.675 -13.585  67.745  1.00  0.18              
ATOM     92  CA  GLU A  94     -11.121 -12.920  71.167  1.00  0.32              
ATOM     93  CA  SER A  95      -9.249 -15.009  73.751  1.00  0.32              
ATOM     94  CA  CYS A  96     -11.394 -17.522  75.617  1.00  0.17              
ATOM     95  CA  MET A  97     -12.894 -15.677  78.686  1.00  0.30              
ATOM     96  CA  TYR A  98     -15.174 -18.348  80.113  1.00  0.22              
ATOM     97  CA  ASN A  99     -16.473 -17.559  83.522  1.00  0.24              
ATOM     98  CA  PRO A 100     -17.783 -20.617  85.410  1.00  0.24              
ATOM     99  CA  THR A 101     -20.071 -18.431  87.581  1.00  0.29              
ATOM    100  CA  GLY A 102     -21.890 -17.614  84.415  1.00  0.15              
ATOM    101  CA  LYS A 103     -22.555 -21.214  83.435  1.00  0.11              
ATOM    102  CA  ALA A 104     -26.123 -21.623  82.302  1.00  0.12              
ATOM    103  CA  ALA A 105     -26.061 -25.014  80.601  1.00  0.15              
ATOM    104  CA  LYS A 106     -24.130 -28.255  80.004  1.00  0.12              
ATOM    105  CA  CYS A 107     -24.025 -30.949  77.342  1.00  0.10              
ATOM    106  CA  ARG A 108     -23.459 -34.714  77.225  1.00  0.11              
ATOM    107  CA  GLY A 109     -23.246 -35.264  73.574  1.00  0.11              
ATOM    108  CA  TYR A 110     -25.013 -34.995  70.249  1.00  0.10              
ATOM    109  CA  ARG A 111     -27.178 -37.136  67.955  1.00  0.17              
ATOM    110  CA  GLU A 112     -27.389 -36.893  64.163  1.00  0.14              
ATOM    111  CA  ILE A 113     -30.431 -37.238  61.908  1.00  0.14              
ATOM    112  CA  PRO A 114     -29.956 -39.637  58.945  1.00  0.18              
ATOM    113  CA  GLU A 115     -28.611 -37.860  55.911  1.00  0.15              
ATOM    114  CA  GLY A 116     -31.152 -36.529  53.534  1.00  0.11              
ATOM    115  CA  ASN A 117     -34.026 -38.038  55.675  1.00  0.13              
ATOM    116  CA  GLU A 118     -36.666 -35.268  56.100  1.00  0.11              
ATOM    117  CA  LYS A 119     -39.137 -37.666  57.734  1.00  0.14              
ATOM    118  CA  ALA A 120     -36.422 -38.297  60.447  1.00  0.13              
ATOM    119  CA  LEU A 121     -35.980 -34.516  60.757  1.00  0.10              
ATOM    120  CA  LYS A 122     -39.779 -34.090  61.201  1.00  0.11              
ATOM    121  CA  ARG A 123     -40.210 -36.836  63.764  1.00  0.13              
ATOM    122  CA  ALA A 124     -37.053 -35.393  65.688  1.00  0.11              
ATOM    123  CA  VAL A 125     -38.524 -31.812  65.699  1.00  0.09              
ATOM    124  CA  ALA A 126     -41.900 -32.973  67.003  1.00  0.13              
ATOM    125  CA  ARG A 127     -40.473 -34.840  69.772  1.00  0.17              
ATOM    126  CA  VAL A 128     -37.021 -33.346  70.834  1.00  0.15              
ATOM    127  CA  GLY A 129     -37.529 -29.783  69.715  1.00  0.10              
ATOM    128  CA  PRO A 130     -35.365 -27.342  67.659  1.00  0.06              
ATOM    129  CA  VAL A 131     -32.632 -29.137  65.686  1.00  0.07              
ATOM    130  CA  SER A 132     -29.481 -27.601  64.191  1.00  0.05              
ATOM    131  CA  VAL A 133     -29.300 -27.813  60.408  1.00  0.07              
ATOM    132  CA  ALA A 134     -27.030 -26.727  57.574  1.00  0.08              
ATOM    133  CA  ILE A 135     -28.433 -25.475  54.295  1.00  0.08              
ATOM    134  CA  ASP A 136     -27.345 -23.624  51.162  1.00  0.08              
ATOM    135  CA  ALA A 137     -28.308 -19.999  51.749  1.00  0.16              
ATOM    136  CA  SER A 138     -26.329 -18.467  48.836  1.00  0.25              
ATOM    137  CA  LEU A 139     -29.270 -17.796  46.528  1.00  0.20              
ATOM    138  CA  THR A 140     -30.425 -14.231  46.208  1.00  0.25              
ATOM    139  CA  SER A 141     -33.995 -15.490  46.542  1.00  0.21              
ATOM    140  CA  PHE A 142     -33.157 -16.633  50.087  1.00  0.16              
ATOM    141  CA  GLN A 143     -31.564 -13.245  50.691  1.00  0.23              
ATOM    142  CA  PHE A 144     -34.758 -11.323  49.780  1.00  0.24              
ATOM    143  CA  TYR A 145     -37.355 -13.753  51.177  1.00  0.18              
ATOM    144  CA  SER A 146     -40.110 -12.064  53.008  1.00  0.15              
ATOM    145  CA  LYS A 147     -43.140 -14.506  53.172  1.00  0.26              
ATOM    146  CA  GLY A 148     -44.522 -17.760  51.777  1.00  0.29              
ATOM    147  CA  VAL A 149     -42.910 -21.180  51.477  1.00  0.12              
ATOM    148  CA  TYR A 150     -39.529 -20.542  49.991  1.00  0.13              
ATOM    149  CA  TYR A 151     -38.248 -22.833  47.249  1.00  0.20              
ATOM    150  CA  ASP A 152     -35.766 -22.214  44.414  1.00  0.22              
ATOM    151  CA  GLU A 153     -34.656 -24.981  42.058  1.00  0.31              
ATOM    152  CA  SER A 154     -31.147 -23.412  41.985  1.00  0.28              
ATOM    153  CA  CYS A 155     -30.555 -24.260  45.665  1.00  0.16              
ATOM    154  CA  ASN A 156     -27.696 -26.704  46.151  1.00  0.14              
ATOM    155  CA  SER A 157     -28.038 -29.718  48.447  1.00  0.12              
ATOM    156  CA  ASP A 158     -24.327 -30.256  47.950  1.00  0.22              
ATOM    157  CA  ASN A 159     -23.262 -26.704  48.738  1.00  0.18              
ATOM    158  CA  LEU A 160     -24.128 -26.304  52.411  1.00  0.12              
ATOM    159  CA  ASN A 161     -22.745 -22.939  53.555  1.00  0.16              
ATOM    160  CA  HIS A 162     -24.955 -21.721  56.387  1.00  0.12              
ATOM    161  CA  ALA A 163     -25.740 -23.171  59.811  1.00  0.07              
ATOM    162  CA  VAL A 164     -29.244 -22.409  60.972  1.00  0.07              
ATOM    163  CA  LEU A 165     -32.107 -23.680  63.245  1.00  0.06              
ATOM    164  CA  ALA A 166     -35.138 -25.909  62.463  1.00  0.06              
ATOM    165  CA  VAL A 167     -37.727 -24.556  64.896  1.00  0.07              
ATOM    166  CA  GLY A 168     -40.872 -26.368  63.690  1.00  0.08              
ATOM    167  CA  TYR A 169     -42.988 -27.098  60.614  1.00  0.09              
ATOM    168  CA  GLY A 170     -46.248 -26.927  58.986  1.00  0.19              
ATOM    169  CA  ILE A 171     -48.006 -26.539  55.509  1.00  0.17              
ATOM    170  CA  GLN A 172     -49.609 -23.799  53.079  1.00  0.31              
ATOM    171  CA  LYS A 173     -51.528 -24.722  49.612  1.00  0.65              
ATOM    172  CA  GLY A 174     -50.661 -27.911  50.023  1.00  0.51              
ATOM    173  CA  ASN A 175     -46.800 -27.385  50.351  1.00  0.25              
ATOM    174  CA  LYS A 176     -45.145 -28.695  53.672  1.00  0.13              
ATOM    175  CA  HIS A 177     -42.426 -26.369  55.011  1.00  0.07              
ATOM    176  CA  TRP A 178     -39.915 -26.044  57.839  1.00  0.07              
ATOM    177  CA  ILE A 179     -39.802 -23.064  60.154  1.00  0.07              
ATOM    178  CA  ILE A 180     -36.152 -21.932  59.998  1.00  0.08              
ATOM    179  CA  LYS A 181     -34.658 -19.413  62.438  1.00  0.08              
ATOM    180  CA  ASN A 182     -31.832 -17.449  60.818  1.00  0.10              
ATOM    181  CA  SER A 183     -29.144 -15.334  62.517  1.00  0.11              
ATOM    182  CA  TRP A 184     -29.296 -12.356  60.108  1.00  0.12              
ATOM    183  CA  GLY A 185     -31.501 -10.196  62.565  1.00  0.12              
ATOM    184  CA  GLU A 186     -35.097  -9.329  62.817  1.00  0.12              
ATOM    185  CA  ASN A 187     -35.040  -7.026  59.790  1.00  0.24              
ATOM    186  CA  TRP A 188     -34.383 -10.155  57.704  1.00  0.15              
ATOM    187  CA  GLY A 189     -37.106 -12.332  56.160  1.00  0.12              
ATOM    188  CA  ASN A 190     -40.238 -12.674  58.321  1.00  0.12              
ATOM    189  CA  LYS A 191     -38.916 -11.241  61.605  1.00  0.14              
ATOM    190  CA  GLY A 192     -35.816 -13.337  61.270  1.00  0.09              
ATOM    191  CA  TYR A 193     -37.434 -16.544  60.119  1.00  0.10              
ATOM    192  CA  ILE A 194     -38.059 -18.363  56.848  1.00  0.12              
ATOM    193  CA  LEU A 195     -40.525 -21.075  55.767  1.00  0.08              
ATOM    194  CA  MET A 196     -38.491 -23.512  53.696  1.00  0.08              
ATOM    195  CA  ALA A 197     -39.758 -26.323  51.417  1.00  0.09              
ATOM    196  CA  ARG A 198     -40.223 -29.638  53.260  1.00  0.10              
ATOM    197  CA  ASN A 199     -40.480 -32.897  51.203  1.00  0.16              
ATOM    198  CA  LYS A 200     -39.446 -31.273  47.939  1.00  0.15              
ATOM    199  CA  ASN A 201     -36.377 -33.481  47.381  1.00  0.19              
ATOM    200  CA  ASN A 202     -34.233 -32.282  50.345  1.00  0.12              
ATOM    201  CA  ALA A 203     -34.522 -28.597  49.378  1.00  0.11              
ATOM    202  CA  CYS A 204     -31.168 -26.838  49.891  1.00  0.07              
ATOM    203  CA  GLY A 205     -29.709 -29.888  51.672  1.00  0.07              
ATOM    204  CA  ILE A 206     -31.954 -29.105  54.690  1.00  0.07              
ATOM    205  CA  ALA A 207     -31.755 -32.676  56.046  1.00  0.08              
ATOM    206  CA  ASN A 208     -28.189 -33.510  55.078  1.00  0.09              
ATOM    207  CA  LEU A 209     -26.353 -32.162  58.122  1.00  0.10              
ATOM    208  CA  ALA A 210     -28.659 -32.003  61.126  1.00  0.09              
ATOM    209  CA  SER A 211     -27.816 -32.656  64.770  1.00  0.09              
ATOM    210  CA  PHE A 212     -28.869 -31.823  68.313  1.00  0.10              
ATOM    211  CA  PRO A 213     -27.212 -32.038  71.767  1.00  0.09              
ATOM    212  CA  LYS A 214     -28.101 -34.454  74.593  1.00  0.12              
ATOM    213  CA  MET A 215     -28.211 -33.500  78.251  1.00  0.16              
ENDMDL
MODEL       14
ATOM      1  CA  ASP A   3     -49.566 -31.755  61.586  1.00  0.45              
ATOM      2  CA  SER A   4     -47.846 -28.561  62.543  1.00  0.20              
ATOM      3  CA  VAL A   5     -45.651 -27.479  65.436  1.00  0.15              
ATOM      4  CA  ASP A   6     -44.029 -24.080  66.150  1.00  0.13              
ATOM      5  CA  TYR A   7     -41.740 -24.210  69.200  1.00  0.11              
ATOM      6  CA  ARG A   8     -41.726 -20.406  69.407  1.00  0.14              
ATOM      7  CA  LYS A   9     -45.368 -20.642  70.608  1.00  0.25              
ATOM      8  CA  LYS A  10     -44.089 -23.154  73.187  1.00  0.21              
ATOM      9  CA  GLY A  11     -41.489 -20.848  74.444  1.00  0.18              
ATOM     10  CA  TYR A  12     -38.433 -23.043  73.457  1.00  0.11              
ATOM     11  CA  VAL A  13     -36.965 -20.345  71.235  1.00  0.14              
ATOM     12  CA  THR A  14     -35.118 -17.188  72.264  1.00  0.18              
ATOM     13  CA  PRO A  15     -35.361 -13.990  70.150  1.00  0.25              
ATOM     14  CA  VAL A  16     -33.608 -13.754  66.768  1.00  0.16              
ATOM     15  CA  LYS A  17     -29.920 -12.735  66.926  1.00  0.16              
ATOM     16  CA  ASN A  18     -27.686 -11.052  64.386  1.00  0.11              
ATOM     17  CA  GLN A  19     -24.356 -12.743  63.659  1.00  0.15              
ATOM     18  CA  GLY A  20     -23.120  -9.535  62.089  1.00  0.25              
ATOM     19  CA  GLN A  21     -19.873  -9.709  59.901  1.00  0.32              
ATOM     20  CA  CYS A  22     -18.591 -12.792  61.690  1.00  0.14              
ATOM     21  CA  GLY A  23     -18.976 -16.264  60.328  1.00  0.11              
ATOM     22  CA  SER A  24     -20.438 -17.578  63.562  1.00  0.08              
ATOM     23  CA  CYS A  25     -23.544 -19.278  62.136  1.00  0.07              
ATOM     24  CA  TRP A  26     -22.334 -22.667  63.606  1.00  0.06              
ATOM     25  CA  ALA A  27     -22.282 -21.003  67.062  1.00  0.06              
ATOM     26  CA  PHE A  28     -25.716 -19.519  66.738  1.00  0.06              
ATOM     27  CA  SER A  29     -27.083 -22.726  65.316  1.00  0.06              
ATOM     28  CA  SER A  30     -25.539 -24.652  68.241  1.00  0.06              
ATOM     29  CA  VAL A  31     -26.706 -22.235  70.918  1.00  0.07              
ATOM     30  CA  GLY A  32     -30.312 -22.305  69.646  1.00  0.07              
ATOM     31  CA  ALA A  33     -30.465 -26.109  69.921  1.00  0.06              
ATOM     32  CA  LEU A  34     -28.992 -26.115  73.454  1.00  0.06              
ATOM     33  CA  GLU A  35     -31.396 -23.378  74.497  1.00  0.07              
ATOM     34  CA  GLY A  36     -34.252 -25.541  73.250  1.00  0.07              
ATOM     35  CA  GLN A  37     -33.053 -28.615  75.222  1.00  0.09              
ATOM     36  CA  LEU A  38     -32.345 -26.593  78.370  1.00  0.09              
ATOM     37  CA  LYS A  39     -36.007 -25.644  78.170  1.00  0.09              
ATOM     38  CA  LYS A  40     -37.149 -29.227  77.625  1.00  0.15              
ATOM     39  CA  LYS A  41     -35.016 -30.427  80.565  1.00  0.21              
ATOM     40  CA  THR A  42     -35.203 -27.656  83.291  1.00  0.28              
ATOM     41  CA  GLY A  43     -38.315 -25.596  82.181  1.00  0.23              
ATOM     42  CA  LYS A  44     -36.204 -22.589  81.946  1.00  0.25              
ATOM     43  CA  LEU A  45     -35.494 -20.647  78.700  1.00  0.14              
ATOM     44  CA  LEU A  46     -32.321 -18.519  78.813  1.00  0.20              
ATOM     45  CA  ASN A  47     -29.990 -17.006  76.171  1.00  0.14              
ATOM     46  CA  LEU A  48     -26.783 -19.037  75.801  1.00  0.08              
ATOM     47  CA  SER A  49     -23.457 -17.543  74.642  1.00  0.08              
ATOM     48  CA  PRO A  50     -22.416 -18.062  70.976  1.00  0.07              
ATOM     49  CA  GLN A  51     -19.371 -15.861  71.671  1.00  0.07              
ATOM     50  CA  ASN A  52     -18.182 -18.333  74.351  1.00  0.08              
ATOM     51  CA  LEU A  53     -18.154 -20.885  71.541  1.00  0.07              
ATOM     52  CA  VAL A  54     -16.499 -18.575  68.986  1.00  0.07              
ATOM     53  CA  ASP A  55     -13.628 -17.657  71.393  1.00  0.10              
ATOM     54  CA  CYS A  56     -13.247 -21.106  73.012  1.00  0.11              
ATOM     55  CA  VAL A  57     -13.767 -23.887  70.446  1.00  0.11              
ATOM     56  CA  SER A  58     -10.245 -24.491  69.104  1.00  0.19              
ATOM     57  CA  GLU A  59     -11.458 -27.277  66.892  1.00  0.19              
ATOM     58  CA  ASN A  60     -13.541 -24.610  65.092  1.00  0.14              
ATOM     59  CA  ASP A  61     -12.301 -21.399  63.552  1.00  0.12              
ATOM     60  CA  GLY A  62     -14.320 -18.629  65.229  1.00  0.11              
ATOM     61  CA  CYS A  63     -15.391 -16.167  62.603  1.00  0.11              
ATOM     62  CA  GLY A  64     -13.784 -18.324  59.965  1.00  0.14              
ATOM     63  CA  GLY A  65     -16.382 -21.093  60.239  1.00  0.13              
ATOM     64  CA  GLY A  66     -17.017 -24.333  62.089  1.00  0.14              
ATOM     65  CA  TYR A  67     -19.302 -27.240  62.945  1.00  0.10              
ATOM     66  CA  MET A  68     -22.129 -27.572  65.473  1.00  0.08              
ATOM     67  CA  THR A  69     -20.852 -31.038  66.413  1.00  0.09              
ATOM     68  CA  ASN A  70     -17.480 -29.613  67.510  1.00  0.10              
ATOM     69  CA  ALA A  71     -19.405 -26.957  69.466  1.00  0.08              
ATOM     70  CA  PHE A  72     -21.397 -29.561  71.425  1.00  0.08              
ATOM     71  CA  GLN A  73     -18.229 -31.495  72.292  1.00  0.10              
ATOM     72  CA  TYR A  74     -16.570 -28.320  73.612  1.00  0.09              
ATOM     73  CA  VAL A  75     -19.639 -27.728  75.804  1.00  0.08              
ATOM     74  CA  GLN A  76     -19.540 -31.344  76.959  1.00  0.09              
ATOM     75  CA  LYS A  77     -15.828 -31.339  77.858  1.00  0.14              
ATOM     76  CA  ASN A  78     -15.883 -27.813  79.204  1.00  0.15              
ATOM     77  CA  ARG A  79     -18.843 -29.059  81.259  1.00  0.12              
ATOM     78  CA  GLY A  80     -20.861 -25.951  80.632  1.00  0.10              
ATOM     79  CA  ILE A  81     -21.456 -22.904  78.476  1.00  0.10              
ATOM     80  CA  ASP A  82     -22.015 -19.395  79.777  1.00  0.08              
ATOM     81  CA  SER A  83     -25.157 -17.356  79.326  1.00  0.08              
ATOM     82  CA  GLU A  84     -25.415 -14.415  76.909  1.00  0.09              
ATOM     83  CA  ASP A  85     -25.197 -11.979  79.892  1.00  0.17              
ATOM     84  CA  ALA A  86     -22.043 -13.653  81.373  1.00  0.14              
ATOM     85  CA  TYR A  87     -20.553 -13.589  77.889  1.00  0.12              
ATOM     86  CA  PRO A  88     -21.867 -10.970  75.446  1.00  0.17              
ATOM     87  CA  TYR A  89     -21.512 -11.411  71.653  1.00  0.16              
ATOM     88  CA  VAL A  90     -19.033  -8.910  70.172  1.00  0.26              
ATOM     89  CA  GLY A  91     -18.778 -10.496  66.764  1.00  0.19              
ATOM     90  CA  GLN A  92     -14.987 -10.755  66.702  1.00  0.22              
ATOM     91  CA  GLU A  93     -12.685 -13.599  67.726  1.00  0.18              
ATOM     92  CA  GLU A  94     -11.091 -12.977  71.133  1.00  0.32              
ATOM     93  CA  SER A  95      -9.218 -15.083  73.695  1.00  0.32              
ATOM     94  CA  CYS A  96     -11.359 -17.598  75.561  1.00  0.17              
ATOM     95  CA  MET A  97     -12.825 -15.789  78.648  1.00  0.30              
ATOM     96  CA  TYR A  98     -15.123 -18.457  80.056  1.00  0.22              
ATOM     97  CA  ASN A  99     -16.411 -17.653  83.482  1.00  0.24              
ATOM     98  CA  PRO A 100     -17.742 -20.696  85.372  1.00  0.24              
ATOM     99  CA  THR A 101     -19.991 -18.499  87.565  1.00  0.29              
ATOM    100  CA  GLY A 102     -21.839 -17.641  84.417  1.00  0.15              
ATOM    101  CA  LYS A 103     -22.532 -21.239  83.432  1.00  0.11              
ATOM    102  CA  ALA A 104     -26.112 -21.615  82.313  1.00  0.12              
ATOM    103  CA  ALA A 105     -26.073 -25.001  80.602  1.00  0.15              
ATOM    104  CA  LYS A 106     -24.163 -28.247  80.008  1.00  0.12              
ATOM    105  CA  CYS A 107     -24.068 -30.934  77.339  1.00  0.10              
ATOM    106  CA  ARG A 108     -23.540 -34.699  77.251  1.00  0.11              
ATOM    107  CA  GLY A 109     -23.287 -35.263  73.592  1.00  0.11              
ATOM    108  CA  TYR A 110     -25.065 -34.974  70.273  1.00  0.10              
ATOM    109  CA  ARG A 111     -27.204 -37.117  67.960  1.00  0.17              
ATOM    110  CA  GLU A 112     -27.332 -36.863  64.172  1.00  0.14              
ATOM    111  CA  ILE A 113     -30.351 -37.239  61.891  1.00  0.14              
ATOM    112  CA  PRO A 114     -29.863 -39.633  58.929  1.00  0.18              
ATOM    113  CA  GLU A 115     -28.530 -37.840  55.892  1.00  0.15              
ATOM    114  CA  GLY A 116     -31.108 -36.524  53.529  1.00  0.11              
ATOM    115  CA  ASN A 117     -33.950 -38.052  55.670  1.00  0.13              
ATOM    116  CA  GLU A 118     -36.608 -35.306  56.102  1.00  0.11              
ATOM    117  CA  LYS A 119     -39.046 -37.729  57.744  1.00  0.14              
ATOM    118  CA  ALA A 120     -36.345 -38.328  60.447  1.00  0.13              
ATOM    119  CA  LEU A 121     -35.914 -34.551  60.760  1.00  0.10              
ATOM    120  CA  LYS A 122     -39.708 -34.169  61.223  1.00  0.11              
ATOM    121  CA  ARG A 123     -40.075 -36.924  63.790  1.00  0.13              
ATOM    122  CA  ALA A 124     -36.980 -35.417  65.700  1.00  0.11              
ATOM    123  CA  VAL A 125     -38.478 -31.860  65.714  1.00  0.09              
ATOM    124  CA  ALA A 126     -41.845 -33.050  67.020  1.00  0.13              
ATOM    125  CA  ARG A 127     -40.359 -34.929  69.795  1.00  0.17              
ATOM    126  CA  VAL A 128     -36.969 -33.357  70.858  1.00  0.15              
ATOM    127  CA  GLY A 129     -37.520 -29.801  69.724  1.00  0.10              
ATOM    128  CA  PRO A 130     -35.374 -27.349  67.670  1.00  0.06              
ATOM    129  CA  VAL A 131     -32.635 -29.127  65.691  1.00  0.07              
ATOM    130  CA  SER A 132     -29.489 -27.584  64.194  1.00  0.05              
ATOM    131  CA  VAL A 133     -29.310 -27.798  60.411  1.00  0.07              
ATOM    132  CA  ALA A 134     -27.039 -26.710  57.578  1.00  0.08              
ATOM    133  CA  ILE A 135     -28.435 -25.468  54.291  1.00  0.08              
ATOM    134  CA  ASP A 136     -27.332 -23.631  51.156  1.00  0.08              
ATOM    135  CA  ALA A 137     -28.283 -20.000  51.734  1.00  0.16              
ATOM    136  CA  SER A 138     -26.288 -18.488  48.818  1.00  0.25              
ATOM    137  CA  LEU A 139     -29.216 -17.817  46.500  1.00  0.20              
ATOM    138  CA  THR A 140     -30.360 -14.245  46.190  1.00  0.25              
ATOM    139  CA  SER A 141     -33.939 -15.494  46.519  1.00  0.21              
ATOM    140  CA  PHE A 142     -33.095 -16.646  50.056  1.00  0.16              
ATOM    141  CA  GLN A 143     -31.493 -13.266  50.675  1.00  0.23              
ATOM    142  CA  PHE A 144     -34.667 -11.330  49.761  1.00  0.24              
ATOM    143  CA  TYR A 145     -37.270 -13.755  51.145  1.00  0.18              
ATOM    144  CA  SER A 146     -40.052 -12.049  52.962  1.00  0.15              
ATOM    145  CA  LYS A 147     -43.075 -14.478  53.086  1.00  0.26              
ATOM    146  CA  GLY A 148     -44.484 -17.748  51.749  1.00  0.29              
ATOM    147  CA  VAL A 149     -42.868 -21.169  51.468  1.00  0.12              
ATOM    148  CA  TYR A 150     -39.466 -20.552  49.995  1.00  0.13              
ATOM    149  CA  TYR A 151     -38.206 -22.850  47.250  1.00  0.20              
ATOM    150  CA  ASP A 152     -35.737 -22.232  44.408  1.00  0.22              
ATOM    151  CA  GLU A 153     -34.633 -25.007  42.058  1.00  0.31              
ATOM    152  CA  SER A 154     -31.127 -23.439  41.975  1.00  0.28              
ATOM    153  CA  CYS A 155     -30.530 -24.277  45.656  1.00  0.16              
ATOM    154  CA  ASN A 156     -27.668 -26.717  46.153  1.00  0.14              
ATOM    155  CA  SER A 157     -28.021 -29.726  48.451  1.00  0.12              
ATOM    156  CA  ASP A 158     -24.306 -30.266  47.967  1.00  0.22              
ATOM    157  CA  ASN A 159     -23.242 -26.714  48.756  1.00  0.18              
ATOM    158  CA  LEU A 160     -24.121 -26.304  52.425  1.00  0.12              
ATOM    159  CA  ASN A 161     -22.745 -22.936  53.570  1.00  0.16              
ATOM    160  CA  HIS A 162     -24.969 -21.702  56.385  1.00  0.12              
ATOM    161  CA  ALA A 163     -25.762 -23.147  59.810  1.00  0.07              
ATOM    162  CA  VAL A 164     -29.272 -22.391  60.974  1.00  0.07              
ATOM    163  CA  LEU A 165     -32.129 -23.669  63.253  1.00  0.06              
ATOM    164  CA  ALA A 166     -35.144 -25.912  62.467  1.00  0.06              
ATOM    165  CA  VAL A 167     -37.740 -24.574  64.901  1.00  0.07              
ATOM    166  CA  GLY A 168     -40.861 -26.411  63.690  1.00  0.08              
ATOM    167  CA  TYR A 169     -42.924 -27.214  60.604  1.00  0.09              
ATOM    168  CA  GLY A 170     -46.218 -27.024  58.995  1.00  0.19              
ATOM    169  CA  ILE A 171     -47.997 -26.541  55.581  1.00  0.17              
ATOM    170  CA  GLN A 172     -49.510 -23.683  53.359  1.00  0.31              
ATOM    171  CA  LYS A 173     -51.512 -24.383  49.992  1.00  0.65              
ATOM    172  CA  GLY A 174     -50.727 -27.657  50.131  1.00  0.51              
ATOM    173  CA  ASN A 175     -46.879 -27.184  50.441  1.00  0.25              
ATOM    174  CA  LYS A 176     -45.177 -28.614  53.639  1.00  0.13              
ATOM    175  CA  HIS A 177     -42.425 -26.369  55.017  1.00  0.07              
ATOM    176  CA  TRP A 178     -39.896 -26.074  57.832  1.00  0.07              
ATOM    177  CA  ILE A 179     -39.818 -23.096  60.159  1.00  0.07              
ATOM    178  CA  ILE A 180     -36.178 -21.935  60.013  1.00  0.08              
ATOM    179  CA  LYS A 181     -34.693 -19.406  62.447  1.00  0.08              
ATOM    180  CA  ASN A 182     -31.862 -17.434  60.840  1.00  0.10              
ATOM    181  CA  SER A 183     -29.181 -15.315  62.545  1.00  0.11              
ATOM    182  CA  TRP A 184     -29.334 -12.328  60.150  1.00  0.12              
ATOM    183  CA  GLY A 185     -31.534 -10.183  62.578  1.00  0.12              
ATOM    184  CA  GLU A 186     -35.150  -9.317  62.800  1.00  0.12              
ATOM    185  CA  ASN A 187     -35.069  -7.019  59.771  1.00  0.24              
ATOM    186  CA  TRP A 188     -34.385 -10.148  57.695  1.00  0.15              
ATOM    187  CA  GLY A 189     -37.086 -12.343  56.142  1.00  0.12              
ATOM    188  CA  ASN A 190     -40.233 -12.677  58.262  1.00  0.12              
ATOM    189  CA  LYS A 191     -38.954 -11.236  61.552  1.00  0.14              
ATOM    190  CA  GLY A 192     -35.839 -13.332  61.262  1.00  0.09              
ATOM    191  CA  TYR A 193     -37.462 -16.542  60.108  1.00  0.10              
ATOM    192  CA  ILE A 194     -38.049 -18.371  56.840  1.00  0.12              
ATOM    193  CA  LEU A 195     -40.510 -21.090  55.769  1.00  0.08              
ATOM    194  CA  MET A 196     -38.476 -23.531  53.700  1.00  0.08              
ATOM    195  CA  ALA A 197     -39.760 -26.329  51.417  1.00  0.09              
ATOM    196  CA  ARG A 198     -40.260 -29.645  53.251  1.00  0.10              
ATOM    197  CA  ASN A 199     -40.479 -32.915  51.214  1.00  0.16              
ATOM    198  CA  LYS A 200     -39.443 -31.288  47.954  1.00  0.15              
ATOM    199  CA  ASN A 201     -36.371 -33.493  47.398  1.00  0.19              
ATOM    200  CA  ASN A 202     -34.224 -32.289  50.357  1.00  0.12              
ATOM    201  CA  ALA A 203     -34.514 -28.604  49.382  1.00  0.11              
ATOM    202  CA  CYS A 204     -31.157 -26.846  49.883  1.00  0.07              
ATOM    203  CA  GLY A 205     -29.700 -29.889  51.673  1.00  0.07              
ATOM    204  CA  ILE A 206     -31.944 -29.109  54.690  1.00  0.07              
ATOM    205  CA  ALA A 207     -31.730 -32.678  56.046  1.00  0.08              
ATOM    206  CA  ASN A 208     -28.150 -33.487  55.083  1.00  0.09              
ATOM    207  CA  LEU A 209     -26.330 -32.132  58.133  1.00  0.10              
ATOM    208  CA  ALA A 210     -28.649 -31.987  61.129  1.00  0.09              
ATOM    209  CA  SER A 211     -27.822 -32.640  64.776  1.00  0.09              
ATOM    210  CA  PHE A 212     -28.883 -31.796  68.318  1.00  0.10              
ATOM    211  CA  PRO A 213     -27.248 -32.016  71.780  1.00  0.09              
ATOM    212  CA  LYS A 214     -28.163 -34.422  74.607  1.00  0.12              
ATOM    213  CA  MET A 215     -28.283 -33.444  78.261  1.00  0.16              
ENDMDL
MODEL       15
ATOM      1  CA  ASP A   3     -49.393 -31.986  61.527  1.00  0.45              
ATOM      2  CA  SER A   4     -47.780 -28.742  62.530  1.00  0.20              
ATOM      3  CA  VAL A   5     -45.614 -27.626  65.427  1.00  0.15              
ATOM      4  CA  ASP A   6     -44.054 -24.214  66.148  1.00  0.13              
ATOM      5  CA  TYR A   7     -41.769 -24.301  69.196  1.00  0.11              
ATOM      6  CA  ARG A   8     -41.809 -20.498  69.367  1.00  0.14              
ATOM      7  CA  LYS A   9     -45.441 -20.770  70.568  1.00  0.25              
ATOM      8  CA  LYS A  10     -44.129 -23.230  73.174  1.00  0.21              
ATOM      9  CA  GLY A  11     -41.541 -20.865  74.419  1.00  0.18              
ATOM     10  CA  TYR A  12     -38.488 -23.032  73.438  1.00  0.11              
ATOM     11  CA  VAL A  13     -37.030 -20.334  71.209  1.00  0.14              
ATOM     12  CA  THR A  14     -35.169 -17.186  72.241  1.00  0.18              
ATOM     13  CA  PRO A  15     -35.441 -13.982  70.142  1.00  0.25              
ATOM     14  CA  VAL A  16     -33.672 -13.735  66.771  1.00  0.16              
ATOM     15  CA  LYS A  17     -29.995 -12.714  66.956  1.00  0.16              
ATOM     16  CA  ASN A  18     -27.743 -11.029  64.428  1.00  0.11              
ATOM     17  CA  GLN A  19     -24.405 -12.709  63.719  1.00  0.15              
ATOM     18  CA  GLY A  20     -23.154  -9.504  62.146  1.00  0.25              
ATOM     19  CA  GLN A  21     -19.935  -9.650  59.964  1.00  0.32              
ATOM     20  CA  CYS A  22     -18.640 -12.752  61.713  1.00  0.14              
ATOM     21  CA  GLY A  23     -19.018 -16.228  60.331  1.00  0.11              
ATOM     22  CA  SER A  24     -20.477 -17.546  63.566  1.00  0.08              
ATOM     23  CA  CYS A  25     -23.585 -19.245  62.142  1.00  0.07              
ATOM     24  CA  TRP A  26     -22.381 -22.624  63.604  1.00  0.06              
ATOM     25  CA  ALA A  27     -22.306 -20.983  67.063  1.00  0.06              
ATOM     26  CA  PHE A  28     -25.751 -19.487  66.749  1.00  0.06              
ATOM     27  CA  SER A  29     -27.109 -22.700  65.321  1.00  0.06              
ATOM     28  CA  SER A  30     -25.565 -24.627  68.246  1.00  0.06              
ATOM     29  CA  VAL A  31     -26.733 -22.208  70.924  1.00  0.07              
ATOM     30  CA  GLY A  32     -30.332 -22.286  69.648  1.00  0.07              
ATOM     31  CA  ALA A  33     -30.485 -26.087  69.930  1.00  0.06              
ATOM     32  CA  LEU A  34     -29.026 -26.077  73.467  1.00  0.06              
ATOM     33  CA  GLU A  35     -31.430 -23.327  74.494  1.00  0.07              
ATOM     34  CA  GLY A  36     -34.274 -25.513  73.254  1.00  0.07              
ATOM     35  CA  GLN A  37     -33.090 -28.555  75.261  1.00  0.09              
ATOM     36  CA  LEU A  38     -32.382 -26.505  78.389  1.00  0.09              
ATOM     37  CA  LYS A  39     -36.044 -25.543  78.176  1.00  0.09              
ATOM     38  CA  LYS A  40     -37.188 -29.130  77.670  1.00  0.15              
ATOM     39  CA  LYS A  41     -35.066 -30.288  80.632  1.00  0.21              
ATOM     40  CA  THR A  42     -35.251 -27.501  83.315  1.00  0.28              
ATOM     41  CA  GLY A  43     -38.352 -25.495  82.178  1.00  0.23              
ATOM     42  CA  LYS A  44     -36.264 -22.438  81.910  1.00  0.25              
ATOM     43  CA  LEU A  45     -35.520 -20.548  78.652  1.00  0.14              
ATOM     44  CA  LEU A  46     -32.329 -18.448  78.785  1.00  0.20              
ATOM     45  CA  ASN A  47     -29.970 -16.955  76.158  1.00  0.14              
ATOM     46  CA  LEU A  48     -26.780 -19.012  75.815  1.00  0.08              
ATOM     47  CA  SER A  49     -23.446 -17.539  74.652  1.00  0.08              
ATOM     48  CA  PRO A  50     -22.422 -18.051  70.982  1.00  0.07              
ATOM     49  CA  GLN A  51     -19.363 -15.868  71.673  1.00  0.07              
ATOM     50  CA  ASN A  52     -18.173 -18.356  74.337  1.00  0.08              
ATOM     51  CA  LEU A  53     -18.170 -20.896  71.517  1.00  0.07              
ATOM     52  CA  VAL A  54     -16.516 -18.582  68.964  1.00  0.07              
ATOM     53  CA  ASP A  55     -13.629 -17.692  71.357  1.00  0.10              
ATOM     54  CA  CYS A  56     -13.259 -21.149  72.959  1.00  0.11              
ATOM     55  CA  VAL A  57     -13.797 -23.915  70.385  1.00  0.11              
ATOM     56  CA  SER A  58     -10.279 -24.521  69.033  1.00  0.19              
ATOM     57  CA  GLU A  59     -11.518 -27.291  66.788  1.00  0.19              
ATOM     58  CA  ASN A  60     -13.587 -24.598  65.024  1.00  0.14              
ATOM     59  CA  ASP A  61     -12.352 -21.380  63.495  1.00  0.12              
ATOM     60  CA  GLY A  62     -14.348 -18.621  65.204  1.00  0.11              
ATOM     61  CA  CYS A  63     -15.438 -16.137  62.590  1.00  0.11              
ATOM     62  CA  GLY A  64     -13.831 -18.294  59.942  1.00  0.14              
ATOM     63  CA  GLY A  65     -16.429 -21.063  60.218  1.00  0.13              
ATOM     64  CA  GLY A  66     -17.059 -24.310  62.057  1.00  0.14              
ATOM     65  CA  TYR A  67     -19.356 -27.205  62.928  1.00  0.10              
ATOM     66  CA  MET A  68     -22.170 -27.540  65.466  1.00  0.08              
ATOM     67  CA  THR A  69     -20.897 -31.017  66.394  1.00  0.09              
ATOM     68  CA  ASN A  70     -17.522 -29.603  67.487  1.00  0.10              
ATOM     69  CA  ALA A  71     -19.434 -26.953  69.457  1.00  0.08              
ATOM     70  CA  PHE A  72     -21.447 -29.553  71.407  1.00  0.08              
ATOM     71  CA  GLN A  73     -18.281 -31.505  72.265  1.00  0.10              
ATOM     72  CA  TYR A  74     -16.612 -28.344  73.584  1.00  0.09              
ATOM     73  CA  VAL A  75     -19.666 -27.739  75.788  1.00  0.08              
ATOM     74  CA  GLN A  76     -19.591 -31.358  76.935  1.00  0.09              
ATOM     75  CA  LYS A  77     -15.880 -31.383  77.822  1.00  0.14              
ATOM     76  CA  ASN A  78     -15.909 -27.858  79.179  1.00  0.15              
ATOM     77  CA  ARG A  79     -18.878 -29.092  81.233  1.00  0.12              
ATOM     78  CA  GLY A  80     -20.870 -25.964  80.620  1.00  0.10              
ATOM     79  CA  ILE A  81     -21.465 -22.918  78.463  1.00  0.10              
ATOM     80  CA  ASP A  82     -21.998 -19.412  79.776  1.00  0.08              
ATOM     81  CA  SER A  83     -25.134 -17.356  79.339  1.00  0.08              
ATOM     82  CA  GLU A  84     -25.370 -14.404  76.938  1.00  0.09              
ATOM     83  CA  ASP A  85     -25.125 -11.986  79.930  1.00  0.17              
ATOM     84  CA  ALA A  86     -21.989 -13.678  81.388  1.00  0.14              
ATOM     85  CA  TYR A  87     -20.486 -13.630  77.905  1.00  0.12              
ATOM     86  CA  PRO A  88     -21.808 -10.979  75.481  1.00  0.17              
ATOM     87  CA  TYR A  89     -21.480 -11.409  71.694  1.00  0.16              
ATOM     88  CA  VAL A  90     -19.008  -8.907  70.206  1.00  0.26              
ATOM     89  CA  GLY A  91     -18.780 -10.484  66.785  1.00  0.19              
ATOM     90  CA  GLN A  92     -14.991 -10.756  66.712  1.00  0.22              
ATOM     91  CA  GLU A  93     -12.695 -13.614  67.708  1.00  0.18              
ATOM     92  CA  GLU A  94     -11.061 -13.034  71.099  1.00  0.32              
ATOM     93  CA  SER A  95      -9.186 -15.156  73.639  1.00  0.32              
ATOM     94  CA  CYS A  96     -11.324 -17.675  75.505  1.00  0.17              
ATOM     95  CA  MET A  97     -12.757 -15.901  78.610  1.00  0.30              
ATOM     96  CA  TYR A  98     -15.072 -18.567  80.000  1.00  0.22              
ATOM     97  CA  ASN A  99     -16.349 -17.747  83.442  1.00  0.24              
ATOM     98  CA  PRO A 100     -17.701 -20.775  85.335  1.00  0.24              
ATOM     99  CA  THR A 101     -19.910 -18.566  87.550  1.00  0.29              
ATOM    100  CA  GLY A 102     -21.788 -17.667  84.420  1.00  0.15              
ATOM    101  CA  LYS A 103     -22.509 -21.265  83.428  1.00  0.11              
ATOM    102  CA  ALA A 104     -26.101 -21.608  82.324  1.00  0.12              
ATOM    103  CA  ALA A 105     -26.084 -24.988  80.602  1.00  0.15              
ATOM    104  CA  LYS A 106     -24.196 -28.239  80.012  1.00  0.12              
ATOM    105  CA  CYS A 107     -24.111 -30.920  77.336  1.00  0.10              
ATOM    106  CA  ARG A 108     -23.621 -34.684  77.277  1.00  0.11              
ATOM    107  CA  GLY A 109     -23.328 -35.262  73.610  1.00  0.11              
ATOM    108  CA  TYR A 110     -25.117 -34.953  70.298  1.00  0.10              
ATOM    109  CA  ARG A 111     -27.229 -37.097  67.964  1.00  0.17              
ATOM    110  CA  GLU A 112     -27.274 -36.833  64.181  1.00  0.14              
ATOM    111  CA  ILE A 113     -30.270 -37.240  61.875  1.00  0.14              
ATOM    112  CA  PRO A 114     -29.771 -39.628  58.913  1.00  0.18              
ATOM    113  CA  GLU A 115     -28.448 -37.819  55.872  1.00  0.15              
ATOM    114  CA  GLY A 116     -31.065 -36.519  53.523  1.00  0.11              
ATOM    115  CA  ASN A 117     -33.873 -38.065  55.665  1.00  0.13              
ATOM    116  CA  GLU A 118     -36.549 -35.343  56.104  1.00  0.11              
ATOM    117  CA  LYS A 119     -38.954 -37.791  57.754  1.00  0.14              
ATOM    118  CA  ALA A 120     -36.267 -38.358  60.447  1.00  0.13              
ATOM    119  CA  LEU A 121     -35.848 -34.587  60.763  1.00  0.10              
ATOM    120  CA  LYS A 122     -39.636 -34.248  61.244  1.00  0.11              
ATOM    121  CA  ARG A 123     -39.940 -37.013  63.816  1.00  0.13              
ATOM    122  CA  ALA A 124     -36.907 -35.442  65.711  1.00  0.11              
ATOM    123  CA  VAL A 125     -38.433 -31.907  65.729  1.00  0.09              
ATOM    124  CA  ALA A 126     -41.790 -33.128  67.037  1.00  0.13              
ATOM    125  CA  ARG A 127     -40.244 -35.019  69.818  1.00  0.17              
ATOM    126  CA  VAL A 128     -36.916 -33.368  70.881  1.00  0.15              
ATOM    127  CA  GLY A 129     -37.512 -29.819  69.734  1.00  0.10              
ATOM    128  CA  PRO A 130     -35.384 -27.355  67.681  1.00  0.06              
ATOM    129  CA  VAL A 131     -32.638 -29.116  65.697  1.00  0.07              
ATOM    130  CA  SER A 132     -29.497 -27.567  64.198  1.00  0.05              
ATOM    131  CA  VAL A 133     -29.320 -27.783  60.415  1.00  0.07              
ATOM    132  CA  ALA A 134     -27.048 -26.692  57.582  1.00  0.08              
ATOM    133  CA  ILE A 135     -28.436 -25.460  54.288  1.00  0.08              
ATOM    134  CA  ASP A 136     -27.320 -23.638  51.149  1.00  0.08              
ATOM    135  CA  ALA A 137     -28.258 -20.000  51.718  1.00  0.16              
ATOM    136  CA  SER A 138     -26.246 -18.509  48.800  1.00  0.25              
ATOM    137  CA  LEU A 139     -29.162 -17.837  46.472  1.00  0.20              
ATOM    138  CA  THR A 140     -30.295 -14.259  46.172  1.00  0.25              
ATOM    139  CA  SER A 141     -33.883 -15.497  46.496  1.00  0.21              
ATOM    140  CA  PHE A 142     -33.033 -16.658  50.026  1.00  0.16              
ATOM    141  CA  GLN A 143     -31.422 -13.287  50.658  1.00  0.23              
ATOM    142  CA  PHE A 144     -34.576 -11.337  49.742  1.00  0.24              
ATOM    143  CA  TYR A 145     -37.186 -13.757  51.114  1.00  0.18              
ATOM    144  CA  SER A 146     -39.994 -12.033  52.915  1.00  0.15              
ATOM    145  CA  LYS A 147     -43.011 -14.450  53.000  1.00  0.26              
ATOM    146  CA  GLY A 148     -44.446 -17.736  51.721  1.00  0.29              
ATOM    147  CA  VAL A 149     -42.826 -21.158  51.460  1.00  0.12              
ATOM    148  CA  TYR A 150     -39.402 -20.563  50.000  1.00  0.13              
ATOM    149  CA  TYR A 151     -38.164 -22.867  47.251  1.00  0.20              
ATOM    150  CA  ASP A 152     -35.708 -22.249  44.403  1.00  0.22              
ATOM    151  CA  GLU A 153     -34.610 -25.034  42.058  1.00  0.31              
ATOM    152  CA  SER A 154     -31.106 -23.466  41.965  1.00  0.28              
ATOM    153  CA  CYS A 155     -30.504 -24.293  45.647  1.00  0.16              
ATOM    154  CA  ASN A 156     -27.640 -26.731  46.154  1.00  0.14              
ATOM    155  CA  SER A 157     -28.004 -29.734  48.456  1.00  0.12              
ATOM    156  CA  ASP A 158     -24.285 -30.275  47.985  1.00  0.22              
ATOM    157  CA  ASN A 159     -23.221 -26.723  48.774  1.00  0.18              
ATOM    158  CA  LEU A 160     -24.113 -26.303  52.439  1.00  0.12              
ATOM    159  CA  ASN A 161     -22.745 -22.933  53.586  1.00  0.16              
ATOM    160  CA  HIS A 162     -24.983 -21.683  56.383  1.00  0.12              
ATOM    161  CA  ALA A 163     -25.785 -23.123  59.810  1.00  0.07              
ATOM    162  CA  VAL A 164     -29.300 -22.374  60.975  1.00  0.07              
ATOM    163  CA  LEU A 165     -32.150 -23.657  63.261  1.00  0.06              
ATOM    164  CA  ALA A 166     -35.150 -25.916  62.471  1.00  0.06              
ATOM    165  CA  VAL A 167     -37.753 -24.592  64.907  1.00  0.07              
ATOM    166  CA  GLY A 168     -40.850 -26.454  63.690  1.00  0.08              
ATOM    167  CA  TYR A 169     -42.859 -27.330  60.595  1.00  0.09              
ATOM    168  CA  GLY A 170     -46.187 -27.122  59.004  1.00  0.19              
ATOM    169  CA  ILE A 171     -47.988 -26.543  55.652  1.00  0.17              
ATOM    170  CA  GLN A 172     -49.410 -23.567  53.638  1.00  0.31              
ATOM    171  CA  LYS A 173     -51.497 -24.043  50.371  1.00  0.65              
ATOM    172  CA  GLY A 174     -50.793 -27.404  50.239  1.00  0.51              
ATOM    173  CA  ASN A 175     -46.957 -26.983  50.530  1.00  0.25              
ATOM    174  CA  LYS A 176     -45.209 -28.534  53.606  1.00  0.13              
ATOM    175  CA  HIS A 177     -42.424 -26.369  55.023  1.00  0.07              
ATOM    176  CA  TRP A 178     -39.877 -26.105  57.826  1.00  0.07              
ATOM    177  CA  ILE A 179     -39.835 -23.128  60.164  1.00  0.07              
ATOM    178  CA  ILE A 180     -36.204 -21.937  60.028  1.00  0.08              
ATOM    179  CA  LYS A 181     -34.728 -19.399  62.456  1.00  0.08              
ATOM    180  CA  ASN A 182     -31.893 -17.420  60.862  1.00  0.10              
ATOM    181  CA  SER A 183     -29.218 -15.296  62.574  1.00  0.11              
ATOM    182  CA  TRP A 184     -29.371 -12.300  60.192  1.00  0.12              
ATOM    183  CA  GLY A 185     -31.568 -10.170  62.591  1.00  0.12              
ATOM    184  CA  GLU A 186     -35.204  -9.305  62.782  1.00  0.12              
ATOM    185  CA  ASN A 187     -35.098  -7.013  59.752  1.00  0.24              
ATOM    186  CA  TRP A 188     -34.386 -10.142  57.687  1.00  0.15              
ATOM    187  CA  GLY A 189     -37.067 -12.353  56.124  1.00  0.12              
ATOM    188  CA  ASN A 190     -40.227 -12.679  58.202  1.00  0.12              
ATOM    189  CA  LYS A 191     -38.991 -11.230  61.500  1.00  0.14              
ATOM    190  CA  GLY A 192     -35.862 -13.327  61.253  1.00  0.09              
ATOM    191  CA  TYR A 193     -37.491 -16.540  60.097  1.00  0.10              
ATOM    192  CA  ILE A 194     -38.039 -18.380  56.833  1.00  0.12              
ATOM    193  CA  LEU A 195     -40.495 -21.106  55.770  1.00  0.08              
ATOM    194  CA  MET A 196     -38.461 -23.550  53.703  1.00  0.08              
ATOM    195  CA  ALA A 197     -39.761 -26.335  51.418  1.00  0.09              
ATOM    196  CA  ARG A 198     -40.298 -29.653  53.241  1.00  0.10              
ATOM    197  CA  ASN A 199     -40.479 -32.932  51.226  1.00  0.16              
ATOM    198  CA  LYS A 200     -39.439 -31.304  47.968  1.00  0.15              
ATOM    199  CA  ASN A 201     -36.366 -33.506  47.415  1.00  0.19              
ATOM    200  CA  ASN A 202     -34.214 -32.297  50.368  1.00  0.12              
ATOM    201  CA  ALA A 203     -34.506 -28.611  49.386  1.00  0.11              
ATOM    202  CA  CYS A 204     -31.146 -26.854  49.875  1.00  0.07              
ATOM    203  CA  GLY A 205     -29.691 -29.890  51.674  1.00  0.07              
ATOM    204  CA  ILE A 206     -31.934 -29.112  54.691  1.00  0.07              
ATOM    205  CA  ALA A 207     -31.704 -32.679  56.046  1.00  0.08              
ATOM    206  CA  ASN A 208     -28.111 -33.465  55.089  1.00  0.09              
ATOM    207  CA  LEU A 209     -26.308 -32.101  58.145  1.00  0.10              
ATOM    208  CA  ALA A 210     -28.639 -31.971  61.132  1.00  0.09              
ATOM    209  CA  SER A 211     -27.827 -32.624  64.782  1.00  0.09              
ATOM    210  CA  PHE A 212     -28.896 -31.768  68.322  1.00  0.10              
ATOM    211  CA  PRO A 213     -27.284 -31.994  71.794  1.00  0.09              
ATOM    212  CA  LYS A 214     -28.225 -34.389  74.622  1.00  0.12              
ATOM    213  CA  MET A 215     -28.356 -33.389  78.271  1.00  0.16              
ENDMDL
MODEL       16
ATOM      1  CA  ASP A   3     -49.219 -32.216  61.468  1.00  0.45              
ATOM      2  CA  SER A   4     -47.714 -28.923  62.517  1.00  0.20              
ATOM      3  CA  VAL A   5     -45.577 -27.774  65.418  1.00  0.15              
ATOM      4  CA  ASP A   6     -44.078 -24.349  66.146  1.00  0.13              
ATOM      5  CA  TYR A   7     -41.798 -24.393  69.193  1.00  0.11              
ATOM      6  CA  ARG A   8     -41.892 -20.590  69.327  1.00  0.14              
ATOM      7  CA  LYS A   9     -45.514 -20.897  70.529  1.00  0.25              
ATOM      8  CA  LYS A  10     -44.169 -23.306  73.161  1.00  0.21              
ATOM      9  CA  GLY A  11     -41.593 -20.881  74.394  1.00  0.18              
ATOM     10  CA  TYR A  12     -38.543 -23.021  73.418  1.00  0.11              
ATOM     11  CA  VAL A  13     -37.095 -20.322  71.184  1.00  0.14              
ATOM     12  CA  THR A  14     -35.220 -17.184  72.218  1.00  0.18              
ATOM     13  CA  PRO A  15     -35.521 -13.973  70.135  1.00  0.25              
ATOM     14  CA  VAL A  16     -33.736 -13.715  66.773  1.00  0.16              
ATOM     15  CA  LYS A  17     -30.070 -12.693  66.986  1.00  0.16              
ATOM     16  CA  ASN A  18     -27.800 -11.006  64.471  1.00  0.11              
ATOM     17  CA  GLN A  19     -24.455 -12.675  63.780  1.00  0.15              
ATOM     18  CA  GLY A  20     -23.188  -9.474  62.203  1.00  0.25              
ATOM     19  CA  GLN A  21     -19.996  -9.591  60.026  1.00  0.32              
ATOM     20  CA  CYS A  22     -18.689 -12.711  61.735  1.00  0.14              
ATOM     21  CA  GLY A  23     -19.059 -16.192  60.334  1.00  0.11              
ATOM     22  CA  SER A  24     -20.515 -17.514  63.570  1.00  0.08              
ATOM     23  CA  CYS A  25     -23.627 -19.211  62.148  1.00  0.07              
ATOM     24  CA  TRP A  26     -22.429 -22.581  63.601  1.00  0.06              
ATOM     25  CA  ALA A  27     -22.331 -20.963  67.064  1.00  0.06              
ATOM     26  CA  PHE A  28     -25.786 -19.455  66.761  1.00  0.06              
ATOM     27  CA  SER A  29     -27.136 -22.675  65.326  1.00  0.06              
ATOM     28  CA  SER A  30     -25.591 -24.602  68.251  1.00  0.06              
ATOM     29  CA  VAL A  31     -26.760 -22.180  70.930  1.00  0.07              
ATOM     30  CA  GLY A  32     -30.352 -22.268  69.649  1.00  0.07              
ATOM     31  CA  ALA A  33     -30.505 -26.066  69.938  1.00  0.06              
ATOM     32  CA  LEU A  34     -29.061 -26.038  73.481  1.00  0.06              
ATOM     33  CA  GLU A  35     -31.464 -23.277  74.491  1.00  0.07              
ATOM     34  CA  GLY A  36     -34.295 -25.485  73.258  1.00  0.07              
ATOM     35  CA  GLN A  37     -33.127 -28.494  75.299  1.00  0.09              
ATOM     36  CA  LEU A  38     -32.419 -26.418  78.408  1.00  0.09              
ATOM     37  CA  LYS A  39     -36.081 -25.443  78.182  1.00  0.09              
ATOM     38  CA  LYS A  40     -37.226 -29.034  77.715  1.00  0.15              
ATOM     39  CA  LYS A  41     -35.117 -30.150  80.699  1.00  0.21              
ATOM     40  CA  THR A  42     -35.298 -27.347  83.340  1.00  0.28              
ATOM     41  CA  GLY A  43     -38.388 -25.394  82.175  1.00  0.23              
ATOM     42  CA  LYS A  44     -36.324 -22.288  81.873  1.00  0.25              
ATOM     43  CA  LEU A  45     -35.545 -20.449  78.604  1.00  0.14              
ATOM     44  CA  LEU A  46     -32.336 -18.378  78.757  1.00  0.20              
ATOM     45  CA  ASN A  47     -29.951 -16.903  76.146  1.00  0.14              
ATOM     46  CA  LEU A  48     -26.776 -18.988  75.828  1.00  0.08              
ATOM     47  CA  SER A  49     -23.436 -17.536  74.662  1.00  0.08              
ATOM     48  CA  PRO A  50     -22.427 -18.040  70.987  1.00  0.07              
ATOM     49  CA  GLN A  51     -19.355 -15.874  71.674  1.00  0.07              
ATOM     50  CA  ASN A  52     -18.164 -18.379  74.322  1.00  0.08              
ATOM     51  CA  LEU A  53     -18.185 -20.907  71.492  1.00  0.07              
ATOM     52  CA  VAL A  54     -16.533 -18.589  68.942  1.00  0.07              
ATOM     53  CA  ASP A  55     -13.630 -17.727  71.321  1.00  0.10              
ATOM     54  CA  CYS A  56     -13.271 -21.193  72.906  1.00  0.11              
ATOM     55  CA  VAL A  57     -13.827 -23.944  70.323  1.00  0.11              
ATOM     56  CA  SER A  58     -10.313 -24.552  68.962  1.00  0.19              
ATOM     57  CA  GLU A  59     -11.578 -27.304  66.684  1.00  0.19              
ATOM     58  CA  ASN A  60     -13.634 -24.585  64.956  1.00  0.14              
ATOM     59  CA  ASP A  61     -12.402 -21.361  63.438  1.00  0.12              
ATOM     60  CA  GLY A  62     -14.376 -18.612  65.180  1.00  0.11              
ATOM     61  CA  CYS A  63     -15.484 -16.107  62.578  1.00  0.11              
ATOM     62  CA  GLY A  64     -13.877 -18.264  59.919  1.00  0.14              
ATOM     63  CA  GLY A  65     -16.476 -21.033  60.197  1.00  0.13              
ATOM     64  CA  GLY A  66     -17.102 -24.287  62.025  1.00  0.14              
ATOM     65  CA  TYR A  67     -19.410 -27.169  62.911  1.00  0.10              
ATOM     66  CA  MET A  68     -22.211 -27.509  65.459  1.00  0.08              
ATOM     67  CA  THR A  69     -20.942 -30.996  66.376  1.00  0.09              
ATOM     68  CA  ASN A  70     -17.565 -29.594  67.465  1.00  0.10              
ATOM     69  CA  ALA A  71     -19.464 -26.949  69.449  1.00  0.08              
ATOM     70  CA  PHE A  72     -21.497 -29.545  71.390  1.00  0.08              
ATOM     71  CA  GLN A  73     -18.334 -31.516  72.238  1.00  0.10              
ATOM     72  CA  TYR A  74     -16.655 -28.368  73.556  1.00  0.09              
ATOM     73  CA  VAL A  75     -19.693 -27.750  75.771  1.00  0.08              
ATOM     74  CA  GLN A  76     -19.642 -31.371  76.910  1.00  0.09              
ATOM     75  CA  LYS A  77     -15.932 -31.426  77.787  1.00  0.14              
ATOM     76  CA  ASN A  78     -15.934 -27.902  79.153  1.00  0.15              
ATOM     77  CA  ARG A  79     -18.912 -29.126  81.207  1.00  0.12              
ATOM     78  CA  GLY A  80     -20.880 -25.976  80.609  1.00  0.10              
ATOM     79  CA  ILE A  81     -21.474 -22.933  78.450  1.00  0.10              
ATOM     80  CA  ASP A  82     -21.982 -19.428  79.776  1.00  0.08              
ATOM     81  CA  SER A  83     -25.112 -17.356  79.352  1.00  0.08              
ATOM     82  CA  GLU A  84     -25.326 -14.394  76.968  1.00  0.09              
ATOM     83  CA  ASP A  85     -25.052 -11.994  79.969  1.00  0.17              
ATOM     84  CA  ALA A  86     -21.936 -13.704  81.403  1.00  0.14              
ATOM     85  CA  TYR A  87     -20.420 -13.671  77.922  1.00  0.12              
ATOM     86  CA  PRO A  88     -21.748 -10.988  75.515  1.00  0.17              
ATOM     87  CA  TYR A  89     -21.448 -11.406  71.734  1.00  0.16              
ATOM     88  CA  VAL A  90     -18.982  -8.904  70.240  1.00  0.26              
ATOM     89  CA  GLY A  91     -18.782 -10.473  66.806  1.00  0.19              
ATOM     90  CA  GLN A  92     -14.995 -10.756  66.723  1.00  0.22              
ATOM     91  CA  GLU A  93     -12.705 -13.628  67.690  1.00  0.18              
ATOM     92  CA  GLU A  94     -11.032 -13.091  71.066  1.00  0.32              
ATOM     93  CA  SER A  95      -9.155 -15.229  73.584  1.00  0.32              
ATOM     94  CA  CYS A  96     -11.289 -17.752  75.449  1.00  0.17              
ATOM     95  CA  MET A  97     -12.689 -16.013  78.571  1.00  0.30              
ATOM     96  CA  TYR A  98     -15.021 -18.677  79.943  1.00  0.22              
ATOM     97  CA  ASN A  99     -16.286 -17.841  83.403  1.00  0.24              
ATOM     98  CA  PRO A 100     -17.661 -20.854  85.298  1.00  0.24              
ATOM     99  CA  THR A 101     -19.829 -18.633  87.534  1.00  0.29              
ATOM    100  CA  GLY A 102     -21.737 -17.694  84.422  1.00  0.15              
ATOM    101  CA  LYS A 103     -22.487 -21.291  83.424  1.00  0.11              
ATOM    102  CA  ALA A 104     -26.090 -21.600  82.335  1.00  0.12              
ATOM    103  CA  ALA A 105     -26.096 -24.974  80.603  1.00  0.15              
ATOM    104  CA  LYS A 106     -24.229 -28.231  80.017  1.00  0.12              
ATOM    105  CA  CYS A 107     -24.154 -30.906  77.333  1.00  0.10              
ATOM    106  CA  ARG A 108     -23.703 -34.669  77.303  1.00  0.11              
ATOM    107  CA  GLY A 109     -23.369 -35.262  73.628  1.00  0.11              
ATOM    108  CA  TYR A 110     -25.170 -34.931  70.323  1.00  0.10              
ATOM    109  CA  ARG A 111     -27.254 -37.078  67.969  1.00  0.17              
ATOM    110  CA  GLU A 112     -27.217 -36.803  64.190  1.00  0.14              
ATOM    111  CA  ILE A 113     -30.190 -37.241  61.858  1.00  0.14              
ATOM    112  CA  PRO A 114     -29.678 -39.623  58.896  1.00  0.18              
ATOM    113  CA  GLU A 115     -28.367 -37.798  55.853  1.00  0.15              
ATOM    114  CA  GLY A 116     -31.021 -36.514  53.518  1.00  0.11              
ATOM    115  CA  ASN A 117     -33.797 -38.078  55.660  1.00  0.13              
ATOM    116  CA  GLU A 118     -36.491 -35.381  56.106  1.00  0.11              
ATOM    117  CA  LYS A 119     -38.863 -37.853  57.764  1.00  0.14              
ATOM    118  CA  ALA A 120     -36.189 -38.388  60.448  1.00  0.13              
ATOM    119  CA  LEU A 121     -35.782 -34.622  60.767  1.00  0.10              
ATOM    120  CA  LYS A 122     -39.565 -34.327  61.266  1.00  0.11              
ATOM    121  CA  ARG A 123     -39.805 -37.101  63.841  1.00  0.13              
ATOM    122  CA  ALA A 124     -36.835 -35.466  65.722  1.00  0.11              
ATOM    123  CA  VAL A 125     -38.387 -31.955  65.744  1.00  0.09              
ATOM    124  CA  ALA A 126     -41.735 -33.205  67.054  1.00  0.13              
ATOM    125  CA  ARG A 127     -40.129 -35.108  69.841  1.00  0.17              
ATOM    126  CA  VAL A 128     -36.864 -33.379  70.905  1.00  0.15              
ATOM    127  CA  GLY A 129     -37.503 -29.836  69.743  1.00  0.10              
ATOM    128  CA  PRO A 130     -35.393 -27.362  67.692  1.00  0.06              
ATOM    129  CA  VAL A 131     -32.642 -29.105  65.702  1.00  0.07              
ATOM    130  CA  SER A 132     -29.505 -27.550  64.201  1.00  0.05              
ATOM    131  CA  VAL A 133     -29.330 -27.767  60.418  1.00  0.07              
ATOM    132  CA  ALA A 134     -27.058 -26.675  57.587  1.00  0.08              
ATOM    133  CA  ILE A 135     -28.437 -25.453  54.284  1.00  0.08              
ATOM    134  CA  ASP A 136     -27.308 -23.645  51.143  1.00  0.08              
ATOM    135  CA  ALA A 137     -28.233 -20.001  51.703  1.00  0.16              
ATOM    136  CA  SER A 138     -26.205 -18.530  48.782  1.00  0.25              
ATOM    137  CA  LEU A 139     -29.108 -17.857  46.444  1.00  0.20              
ATOM    138  CA  THR A 140     -30.230 -14.274  46.153  1.00  0.25              
ATOM    139  CA  SER A 141     -33.826 -15.500  46.473  1.00  0.21              
ATOM    140  CA  PHE A 142     -32.971 -16.671  49.996  1.00  0.16              
ATOM    141  CA  GLN A 143     -31.351 -13.307  50.642  1.00  0.23              
ATOM    142  CA  PHE A 144     -34.485 -11.344  49.723  1.00  0.24              
ATOM    143  CA  TYR A 145     -37.101 -13.759  51.082  1.00  0.18              
ATOM    144  CA  SER A 146     -39.935 -12.018  52.868  1.00  0.15              
ATOM    145  CA  LYS A 147     -42.946 -14.422  52.914  1.00  0.26              
ATOM    146  CA  GLY A 148     -44.409 -17.724  51.693  1.00  0.29              
ATOM    147  CA  VAL A 149     -42.785 -21.147  51.451  1.00  0.12              
ATOM    148  CA  TYR A 150     -39.338 -20.573  50.004  1.00  0.13              
ATOM    149  CA  TYR A 151     -38.122 -22.885  47.253  1.00  0.20              
ATOM    150  CA  ASP A 152     -35.679 -22.267  44.398  1.00  0.22              
ATOM    151  CA  GLU A 153     -34.587 -25.060  42.057  1.00  0.31              
ATOM    152  CA  SER A 154     -31.085 -23.493  41.955  1.00  0.28              
ATOM    153  CA  CYS A 155     -30.479 -24.310  45.639  1.00  0.16              
ATOM    154  CA  ASN A 156     -27.612 -26.745  46.156  1.00  0.14              
ATOM    155  CA  SER A 157     -27.987 -29.742  48.461  1.00  0.12              
ATOM    156  CA  ASP A 158     -24.264 -30.285  48.003  1.00  0.22              
ATOM    157  CA  ASN A 159     -23.201 -26.733  48.792  1.00  0.18              
ATOM    158  CA  LEU A 160     -24.105 -26.303  52.452  1.00  0.12              
ATOM    159  CA  ASN A 161     -22.745 -22.930  53.601  1.00  0.16              
ATOM    160  CA  HIS A 162     -24.997 -21.664  56.382  1.00  0.12              
ATOM    161  CA  ALA A 163     -25.808 -23.099  59.810  1.00  0.07              
ATOM    162  CA  VAL A 164     -29.327 -22.357  60.977  1.00  0.07              
ATOM    163  CA  LEU A 165     -32.171 -23.646  63.269  1.00  0.06              
ATOM    164  CA  ALA A 166     -35.156 -25.920  62.474  1.00  0.06              
ATOM    165  CA  VAL A 167     -37.766 -24.611  64.912  1.00  0.07              
ATOM    166  CA  GLY A 168     -40.839 -26.497  63.690  1.00  0.08              
ATOM    167  CA  TYR A 169     -42.795 -27.446  60.585  1.00  0.09              
ATOM    168  CA  GLY A 170     -46.157 -27.219  59.013  1.00  0.19              
ATOM    169  CA  ILE A 171     -47.978 -26.546  55.724  1.00  0.17              
ATOM    170  CA  GLN A 172     -49.311 -23.451  53.917  1.00  0.31              
ATOM    171  CA  LYS A 173     -51.481 -23.704  50.750  1.00  0.65              
ATOM    172  CA  GLY A 174     -50.859 -27.150  50.348  1.00  0.51              
ATOM    173  CA  ASN A 175     -47.036 -26.782  50.620  1.00  0.25              
ATOM    174  CA  LYS A 176     -45.241 -28.453  53.573  1.00  0.13              
ATOM    175  CA  HIS A 177     -42.422 -26.370  55.030  1.00  0.07              
ATOM    176  CA  TRP A 178     -39.858 -26.135  57.819  1.00  0.07              
ATOM    177  CA  ILE A 179     -39.851 -23.161  60.168  1.00  0.07              
ATOM    178  CA  ILE A 180     -36.230 -21.940  60.043  1.00  0.08              
ATOM    179  CA  LYS A 181     -34.763 -19.392  62.465  1.00  0.08              
ATOM    180  CA  ASN A 182     -31.923 -17.406  60.884  1.00  0.10              
ATOM    181  CA  SER A 183     -29.255 -15.277  62.602  1.00  0.11              
ATOM    182  CA  TRP A 184     -29.408 -12.271  60.234  1.00  0.12              
ATOM    183  CA  GLY A 185     -31.602 -10.157  62.604  1.00  0.12              
ATOM    184  CA  GLU A 186     -35.257  -9.293  62.764  1.00  0.12              
ATOM    185  CA  ASN A 187     -35.127  -7.006  59.733  1.00  0.24              
ATOM    186  CA  TRP A 188     -34.388 -10.135  57.679  1.00  0.15              
ATOM    187  CA  GLY A 189     -37.047 -12.363  56.106  1.00  0.12              
ATOM    188  CA  ASN A 190     -40.221 -12.681  58.143  1.00  0.12              
ATOM    189  CA  LYS A 191     -39.028 -11.225  61.447  1.00  0.14              
ATOM    190  CA  GLY A 192     -35.884 -13.321  61.244  1.00  0.09              
ATOM    191  CA  TYR A 193     -37.520 -16.538  60.086  1.00  0.10              
ATOM    192  CA  ILE A 194     -38.030 -18.388  56.825  1.00  0.12              
ATOM    193  CA  LEU A 195     -40.481 -21.121  55.772  1.00  0.08              
ATOM    194  CA  MET A 196     -38.446 -23.569  53.706  1.00  0.08              
ATOM    195  CA  ALA A 197     -39.763 -26.342  51.418  1.00  0.09              
ATOM    196  CA  ARG A 198     -40.336 -29.661  53.232  1.00  0.10              
ATOM    197  CA  ASN A 199     -40.479 -32.950  51.237  1.00  0.16              
ATOM    198  CA  LYS A 200     -39.435 -31.320  47.983  1.00  0.15              
ATOM    199  CA  ASN A 201     -36.360 -33.519  47.433  1.00  0.19              
ATOM    200  CA  ASN A 202     -34.205 -32.304  50.380  1.00  0.12              
ATOM    201  CA  ALA A 203     -34.498 -28.619  49.390  1.00  0.11              
ATOM    202  CA  CYS A 204     -31.134 -26.863  49.868  1.00  0.07              
ATOM    203  CA  GLY A 205     -29.682 -29.890  51.675  1.00  0.07              
ATOM    204  CA  ILE A 206     -31.923 -29.115  54.691  1.00  0.07              
ATOM    205  CA  ALA A 207     -31.678 -32.681  56.045  1.00  0.08              
ATOM    206  CA  ASN A 208     -28.072 -33.442  55.095  1.00  0.09              
ATOM    207  CA  LEU A 209     -26.286 -32.071  58.156  1.00  0.10              
ATOM    208  CA  ALA A 210     -28.629 -31.956  61.135  1.00  0.09              
ATOM    209  CA  SER A 211     -27.832 -32.607  64.788  1.00  0.09              
ATOM    210  CA  PHE A 212     -28.910 -31.741  68.326  1.00  0.10              
ATOM    211  CA  PRO A 213     -27.320 -31.972  71.808  1.00  0.09              
ATOM    212  CA  LYS A 214     -28.287 -34.356  74.637  1.00  0.12              
ATOM    213  CA  MET A 215     -28.429 -33.333  78.281  1.00  0.16              
ENDMDL
MODEL       17
ATOM      1  CA  ASP A   3     -49.046 -32.447  61.410  1.00  0.45              
ATOM      2  CA  SER A   4     -47.648 -29.104  62.504  1.00  0.20              
ATOM      3  CA  VAL A   5     -45.540 -27.921  65.409  1.00  0.15              
ATOM      4  CA  ASP A   6     -44.103 -24.483  66.145  1.00  0.13              
ATOM      5  CA  TYR A   7     -41.828 -24.484  69.189  1.00  0.11              
ATOM      6  CA  ARG A   8     -41.976 -20.682  69.288  1.00  0.14              
ATOM      7  CA  LYS A   9     -45.586 -21.025  70.489  1.00  0.25              
ATOM      8  CA  LYS A  10     -44.209 -23.382  73.148  1.00  0.21              
ATOM      9  CA  GLY A  11     -41.646 -20.898  74.368  1.00  0.18              
ATOM     10  CA  TYR A  12     -38.597 -23.010  73.399  1.00  0.11              
ATOM     11  CA  VAL A  13     -37.160 -20.311  71.158  1.00  0.14              
ATOM     12  CA  THR A  14     -35.271 -17.181  72.196  1.00  0.18              
ATOM     13  CA  PRO A  15     -35.601 -13.965  70.127  1.00  0.25              
ATOM     14  CA  VAL A  16     -33.800 -13.696  66.775  1.00  0.16              
ATOM     15  CA  LYS A  17     -30.144 -12.671  67.016  1.00  0.16              
ATOM     16  CA  ASN A  18     -27.858 -10.983  64.513  1.00  0.11              
ATOM     17  CA  GLN A  19     -24.504 -12.641  63.840  1.00  0.15              
ATOM     18  CA  GLY A  20     -23.222  -9.443  62.259  1.00  0.25              
ATOM     19  CA  GLN A  21     -20.058  -9.532  60.088  1.00  0.32              
ATOM     20  CA  CYS A  22     -18.739 -12.671  61.757  1.00  0.14              
ATOM     21  CA  GLY A  23     -19.101 -16.156  60.337  1.00  0.11              
ATOM     22  CA  SER A  24     -20.554 -17.483  63.575  1.00  0.08              
ATOM     23  CA  CYS A  25     -23.669 -19.178  62.153  1.00  0.07              
ATOM     24  CA  TRP A  26     -22.476 -22.538  63.599  1.00  0.06              
ATOM     25  CA  ALA A  27     -22.355 -20.942  67.064  1.00  0.06              
ATOM     26  CA  PHE A  28     -25.821 -19.423  66.773  1.00  0.06              
ATOM     27  CA  SER A  29     -27.163 -22.649  65.332  1.00  0.06              
ATOM     28  CA  SER A  30     -25.617 -24.576  68.256  1.00  0.06              
ATOM     29  CA  VAL A  31     -26.787 -22.153  70.935  1.00  0.07              
ATOM     30  CA  GLY A  32     -30.372 -22.249  69.651  1.00  0.07              
ATOM     31  CA  ALA A  33     -30.526 -26.045  69.947  1.00  0.06              
ATOM     32  CA  LEU A  34     -29.095 -26.000  73.495  1.00  0.06              
ATOM     33  CA  GLU A  35     -31.497 -23.226  74.487  1.00  0.07              
ATOM     34  CA  GLY A  36     -34.316 -25.458  73.263  1.00  0.07              
ATOM     35  CA  GLN A  37     -33.163 -28.434  75.338  1.00  0.09              
ATOM     36  CA  LEU A  38     -32.456 -26.330  78.427  1.00  0.09              
ATOM     37  CA  LYS A  39     -36.117 -25.342  78.189  1.00  0.09              
ATOM     38  CA  LYS A  40     -37.265 -28.937  77.760  1.00  0.15              
ATOM     39  CA  LYS A  41     -35.167 -30.011  80.767  1.00  0.21              
ATOM     40  CA  THR A  42     -35.346 -27.193  83.365  1.00  0.28              
ATOM     41  CA  GLY A  43     -38.425 -25.293  82.173  1.00  0.23              
ATOM     42  CA  LYS A  44     -36.383 -22.137  81.837  1.00  0.25              
ATOM     43  CA  LEU A  45     -35.570 -20.350  78.556  1.00  0.14              
ATOM     44  CA  LEU A  46     -32.344 -18.307  78.728  1.00  0.20              
ATOM     45  CA  ASN A  47     -29.931 -16.852  76.133  1.00  0.14              
ATOM     46  CA  LEU A  48     -26.772 -18.963  75.842  1.00  0.08              
ATOM     47  CA  SER A  49     -23.425 -17.532  74.672  1.00  0.08              
ATOM     48  CA  PRO A  50     -22.433 -18.028  70.993  1.00  0.07              
ATOM     49  CA  GLN A  51     -19.346 -15.881  71.676  1.00  0.07              
ATOM     50  CA  ASN A  52     -18.154 -18.403  74.307  1.00  0.08              
ATOM     51  CA  LEU A  53     -18.201 -20.918  71.468  1.00  0.07              
ATOM     52  CA  VAL A  54     -16.551 -18.596  68.920  1.00  0.07              
ATOM     53  CA  ASP A  55     -13.632 -17.763  71.286  1.00  0.10              
ATOM     54  CA  CYS A  56     -13.283 -21.236  72.853  1.00  0.11              
ATOM     55  CA  VAL A  57     -13.858 -23.972  70.262  1.00  0.11              
ATOM     56  CA  SER A  58     -10.348 -24.582  68.890  1.00  0.19              
ATOM     57  CA  GLU A  59     -11.637 -27.317  66.580  1.00  0.19              
ATOM     58  CA  ASN A  60     -13.680 -24.573  64.888  1.00  0.14              
ATOM     59  CA  ASP A  61     -12.453 -21.341  63.381  1.00  0.12              
ATOM     60  CA  GLY A  62     -14.404 -18.603  65.155  1.00  0.11              
ATOM     61  CA  CYS A  63     -15.531 -16.078  62.565  1.00  0.11              
ATOM     62  CA  GLY A  64     -13.924 -18.235  59.896  1.00  0.14              
ATOM     63  CA  GLY A  65     -16.523 -21.003  60.176  1.00  0.13              
ATOM     64  CA  GLY A  66     -17.144 -24.265  61.993  1.00  0.14              
ATOM     65  CA  TYR A  67     -19.464 -27.134  62.894  1.00  0.10              
ATOM     66  CA  MET A  68     -22.251 -27.477  65.451  1.00  0.08              
ATOM     67  CA  THR A  69     -20.987 -30.975  66.357  1.00  0.09              
ATOM     68  CA  ASN A  70     -17.607 -29.584  67.443  1.00  0.10              
ATOM     69  CA  ALA A  71     -19.493 -26.945  69.440  1.00  0.08              
ATOM     70  CA  PHE A  72     -21.546 -29.537  71.372  1.00  0.08              
ATOM     71  CA  GLN A  73     -18.386 -31.526  72.211  1.00  0.10              
ATOM     72  CA  TYR A  74     -16.697 -28.393  73.527  1.00  0.09              
ATOM     73  CA  VAL A  75     -19.721 -27.761  75.755  1.00  0.08              
ATOM     74  CA  GLN A  76     -19.693 -31.385  76.886  1.00  0.09              
ATOM     75  CA  LYS A  77     -15.985 -31.470  77.751  1.00  0.14              
ATOM     76  CA  ASN A  78     -15.960 -27.947  79.128  1.00  0.15              
ATOM     77  CA  ARG A  79     -18.947 -29.159  81.181  1.00  0.12              
ATOM     78  CA  GLY A  80     -20.889 -25.989  80.598  1.00  0.10              
ATOM     79  CA  ILE A  81     -21.483 -22.947  78.437  1.00  0.10              
ATOM     80  CA  ASP A  82     -21.965 -19.445  79.775  1.00  0.08              
ATOM     81  CA  SER A  83     -25.090 -17.356  79.366  1.00  0.08              
ATOM     82  CA  GLU A  84     -25.281 -14.383  76.997  1.00  0.09              
ATOM     83  CA  ASP A  85     -24.979 -12.001  80.007  1.00  0.17              
ATOM     84  CA  ALA A  86     -21.882 -13.729  81.418  1.00  0.14              
ATOM     85  CA  TYR A  87     -20.354 -13.711  77.938  1.00  0.12              
ATOM     86  CA  PRO A  88     -21.689 -10.996  75.550  1.00  0.17              
ATOM     87  CA  TYR A  89     -21.416 -11.404  71.775  1.00  0.16              
ATOM     88  CA  VAL A  90     -18.957  -8.901  70.274  1.00  0.26              
ATOM     89  CA  GLY A  91     -18.783 -10.461  66.826  1.00  0.19              
ATOM     90  CA  GLN A  92     -14.999 -10.757  66.733  1.00  0.22              
ATOM     91  CA  GLU A  93     -12.715 -13.642  67.671  1.00  0.18              
ATOM     92  CA  GLU A  94     -11.002 -13.148  71.032  1.00  0.32              
ATOM     93  CA  SER A  95      -9.123 -15.302  73.528  1.00  0.32              
ATOM     94  CA  CYS A  96     -11.254 -17.828  75.393  1.00  0.17              
ATOM     95  CA  MET A  97     -12.620 -16.125  78.533  1.00  0.30              
ATOM     96  CA  TYR A  98     -14.970 -18.786  79.887  1.00  0.22              
ATOM     97  CA  ASN A  99     -16.224 -17.935  83.363  1.00  0.24              
ATOM     98  CA  PRO A 100     -17.620 -20.933  85.260  1.00  0.24              
ATOM     99  CA  THR A 101     -19.748 -18.701  87.519  1.00  0.29              
ATOM    100  CA  GLY A 102     -21.687 -17.721  84.425  1.00  0.15              
ATOM    101  CA  LYS A 103     -22.464 -21.316  83.421  1.00  0.11              
ATOM    102  CA  ALA A 104     -26.079 -21.593  82.345  1.00  0.12              
ATOM    103  CA  ALA A 105     -26.107 -24.961  80.603  1.00  0.15              
ATOM    104  CA  LYS A 106     -24.262 -28.224  80.021  1.00  0.12              
ATOM    105  CA  CYS A 107     -24.197 -30.891  77.330  1.00  0.10              
ATOM    106  CA  ARG A 108     -23.784 -34.653  77.329  1.00  0.11              
ATOM    107  CA  GLY A 109     -23.410 -35.261  73.646  1.00  0.11              
ATOM    108  CA  TYR A 110     -25.222 -34.910  70.347  1.00  0.10              
ATOM    109  CA  ARG A 111     -27.280 -37.059  67.974  1.00  0.17              
ATOM    110  CA  GLU A 112     -27.159 -36.772  64.200  1.00  0.14              
ATOM    111  CA  ILE A 113     -30.110 -37.242  61.842  1.00  0.14              
ATOM    112  CA  PRO A 114     -29.586 -39.619  58.880  1.00  0.18              
ATOM    113  CA  GLU A 115     -28.285 -37.778  55.833  1.00  0.15              
ATOM    114  CA  GLY A 116     -30.977 -36.508  53.512  1.00  0.11              
ATOM    115  CA  ASN A 117     -33.720 -38.091  55.654  1.00  0.13              
ATOM    116  CA  GLU A 118     -36.432 -35.418  56.108  1.00  0.11              
ATOM    117  CA  LYS A 119     -38.771 -37.916  57.774  1.00  0.14              
ATOM    118  CA  ALA A 120     -36.111 -38.419  60.448  1.00  0.13              
ATOM    119  CA  LEU A 121     -35.716 -34.657  60.770  1.00  0.10              
ATOM    120  CA  LYS A 122     -39.493 -34.406  61.288  1.00  0.11              
ATOM    121  CA  ARG A 123     -39.669 -37.190  63.867  1.00  0.13              
ATOM    122  CA  ALA A 124     -36.762 -35.491  65.734  1.00  0.11              
ATOM    123  CA  VAL A 125     -38.342 -32.002  65.759  1.00  0.09              
ATOM    124  CA  ALA A 126     -41.680 -33.283  67.071  1.00  0.13              
ATOM    125  CA  ARG A 127     -40.015 -35.198  69.863  1.00  0.17              
ATOM    126  CA  VAL A 128     -36.811 -33.390  70.928  1.00  0.15              
ATOM    127  CA  GLY A 129     -37.494 -29.854  69.753  1.00  0.10              
ATOM    128  CA  PRO A 130     -35.403 -27.368  67.703  1.00  0.06              
ATOM    129  CA  VAL A 131     -32.645 -29.095  65.708  1.00  0.07              
ATOM    130  CA  SER A 132     -29.513 -27.533  64.204  1.00  0.05              
ATOM    131  CA  VAL A 133     -29.340 -27.752  60.422  1.00  0.07              
ATOM    132  CA  ALA A 134     -27.067 -26.657  57.591  1.00  0.08              
ATOM    133  CA  ILE A 135     -28.439 -25.446  54.280  1.00  0.08              
ATOM    134  CA  ASP A 136     -27.295 -23.652  51.136  1.00  0.08              
ATOM    135  CA  ALA A 137     -28.208 -20.001  51.687  1.00  0.16              
ATOM    136  CA  SER A 138     -26.164 -18.551  48.765  1.00  0.25              
ATOM    137  CA  LEU A 139     -29.053 -17.877  46.415  1.00  0.20              
ATOM    138  CA  THR A 140     -30.166 -14.288  46.135  1.00  0.25              
ATOM    139  CA  SER A 141     -33.770 -15.504  46.450  1.00  0.21              
ATOM    140  CA  PHE A 142     -32.908 -16.683  49.965  1.00  0.16              
ATOM    141  CA  GLN A 143     -31.280 -13.328  50.625  1.00  0.23              
ATOM    142  CA  PHE A 144     -34.394 -11.350  49.704  1.00  0.24              
ATOM    143  CA  TYR A 145     -37.016 -13.761  51.051  1.00  0.18              
ATOM    144  CA  SER A 146     -39.877 -12.002  52.822  1.00  0.15              
ATOM    145  CA  LYS A 147     -42.882 -14.394  52.828  1.00  0.26              
ATOM    146  CA  GLY A 148     -44.371 -17.712  51.665  1.00  0.29              
ATOM    147  CA  VAL A 149     -42.743 -21.136  51.443  1.00  0.12              
ATOM    148  CA  TYR A 150     -39.275 -20.583  50.009  1.00  0.13              
ATOM    149  CA  TYR A 151     -38.080 -22.902  47.254  1.00  0.20              
ATOM    150  CA  ASP A 152     -35.650 -22.284  44.393  1.00  0.22              
ATOM    151  CA  GLU A 153     -34.564 -25.086  42.057  1.00  0.31              
ATOM    152  CA  SER A 154     -31.064 -23.519  41.945  1.00  0.28              
ATOM    153  CA  CYS A 155     -30.453 -24.326  45.630  1.00  0.16              
ATOM    154  CA  ASN A 156     -27.585 -26.758  46.157  1.00  0.14              
ATOM    155  CA  SER A 157     -27.970 -29.750  48.465  1.00  0.12              
ATOM    156  CA  ASP A 158     -24.243 -30.294  48.020  1.00  0.22              
ATOM    157  CA  ASN A 159     -23.180 -26.742  48.811  1.00  0.18              
ATOM    158  CA  LEU A 160     -24.098 -26.302  52.466  1.00  0.12              
ATOM    159  CA  ASN A 161     -22.745 -22.927  53.616  1.00  0.16              
ATOM    160  CA  HIS A 162     -25.011 -21.645  56.380  1.00  0.12              
ATOM    161  CA  ALA A 163     -25.831 -23.075  59.809  1.00  0.07              
ATOM    162  CA  VAL A 164     -29.355 -22.339  60.979  1.00  0.07              
ATOM    163  CA  LEU A 165     -32.193 -23.634  63.277  1.00  0.06              
ATOM    164  CA  ALA A 166     -35.162 -25.923  62.478  1.00  0.06              
ATOM    165  CA  VAL A 167     -37.779 -24.629  64.917  1.00  0.07              
ATOM    166  CA  GLY A 168     -40.828 -26.541  63.690  1.00  0.08              
ATOM    167  CA  TYR A 169     -42.731 -27.563  60.576  1.00  0.09              
ATOM    168  CA  GLY A 170     -46.126 -27.317  59.022  1.00  0.19              
ATOM    169  CA  ILE A 171     -47.969 -26.548  55.796  1.00  0.17              
ATOM    170  CA  GLN A 172     -49.211 -23.336  54.197  1.00  0.31              
ATOM    171  CA  LYS A 173     -51.466 -23.364  51.130  1.00  0.65              
ATOM    172  CA  GLY A 174     -50.925 -26.897  50.456  1.00  0.51              
ATOM    173  CA  ASN A 175     -47.115 -26.581  50.710  1.00  0.25              
ATOM    174  CA  LYS A 176     -45.273 -28.373  53.539  1.00  0.13              
ATOM    175  CA  HIS A 177     -42.421 -26.370  55.036  1.00  0.07              
ATOM    176  CA  TRP A 178     -39.840 -26.166  57.813  1.00  0.07              
ATOM    177  CA  ILE A 179     -39.867 -23.193  60.173  1.00  0.07              
ATOM    178  CA  ILE A 180     -36.256 -21.943  60.058  1.00  0.08              
ATOM    179  CA  LYS A 181     -34.797 -19.385  62.474  1.00  0.08              
ATOM    180  CA  ASN A 182     -31.953 -17.391  60.906  1.00  0.10              
ATOM    181  CA  SER A 183     -29.292 -15.259  62.631  1.00  0.11              
ATOM    182  CA  TRP A 184     -29.446 -12.243  60.276  1.00  0.12              
ATOM    183  CA  GLY A 185     -31.635 -10.144  62.618  1.00  0.12              
ATOM    184  CA  GLU A 186     -35.311  -9.281  62.747  1.00  0.12              
ATOM    185  CA  ASN A 187     -35.155  -7.000  59.714  1.00  0.24              
ATOM    186  CA  TRP A 188     -34.389 -10.128  57.671  1.00  0.15              
ATOM    187  CA  GLY A 189     -37.028 -12.373  56.088  1.00  0.12              
ATOM    188  CA  ASN A 190     -40.216 -12.684  58.083  1.00  0.12              
ATOM    189  CA  LYS A 191     -39.066 -11.219  61.395  1.00  0.14              
ATOM    190  CA  GLY A 192     -35.907 -13.316  61.236  1.00  0.09              
ATOM    191  CA  TYR A 193     -37.548 -16.536  60.075  1.00  0.10              
ATOM    192  CA  ILE A 194     -38.020 -18.396  56.817  1.00  0.12              
ATOM    193  CA  LEU A 195     -40.466 -21.137  55.774  1.00  0.08              
ATOM    194  CA  MET A 196     -38.431 -23.588  53.710  1.00  0.08              
ATOM    195  CA  ALA A 197     -39.764 -26.348  51.418  1.00  0.09              
ATOM    196  CA  ARG A 198     -40.373 -29.668  53.222  1.00  0.10              
ATOM    197  CA  ASN A 199     -40.479 -32.967  51.249  1.00  0.16              
ATOM    198  CA  LYS A 200     -39.432 -31.335  47.997  1.00  0.15              
ATOM    199  CA  ASN A 201     -36.355 -33.531  47.450  1.00  0.19              
ATOM    200  CA  ASN A 202     -34.195 -32.311  50.392  1.00  0.12              
ATOM    201  CA  ALA A 203     -34.491 -28.626  49.393  1.00  0.11              
ATOM    202  CA  CYS A 204     -31.123 -26.871  49.860  1.00  0.07              
ATOM    203  CA  GLY A 205     -29.673 -29.891  51.677  1.00  0.07              
ATOM    204  CA  ILE A 206     -31.913 -29.118  54.692  1.00  0.07              
ATOM    205  CA  ALA A 207     -31.653 -32.682  56.045  1.00  0.08              
ATOM    206  CA  ASN A 208     -28.033 -33.420  55.101  1.00  0.09              
ATOM    207  CA  LEU A 209     -26.263 -32.040  58.168  1.00  0.10              
ATOM    208  CA  ALA A 210     -28.619 -31.940  61.138  1.00  0.09              
ATOM    209  CA  SER A 211     -27.837 -32.591  64.795  1.00  0.09              
ATOM    210  CA  PHE A 212     -28.923 -31.713  68.331  1.00  0.10              
ATOM    211  CA  PRO A 213     -27.356 -31.950  71.822  1.00  0.09              
ATOM    212  CA  LYS A 214     -28.348 -34.324  74.651  1.00  0.12              
ATOM    213  CA  MET A 215     -28.501 -33.278  78.290  1.00  0.16              
ENDMDL
MODEL       18
ATOM      1  CA  ASP A   3     -48.872 -32.677  61.351  1.00  0.45              
ATOM      2  CA  SER A   4     -47.582 -29.285  62.491  1.00  0.20              
ATOM      3  CA  VAL A   5     -45.503 -28.069  65.400  1.00  0.15              
ATOM      4  CA  ASP A   6     -44.128 -24.617  66.143  1.00  0.13              
ATOM      5  CA  TYR A   7     -41.857 -24.576  69.186  1.00  0.11              
ATOM      6  CA  ARG A   8     -42.059 -20.774  69.248  1.00  0.14              
ATOM      7  CA  LYS A   9     -45.659 -21.152  70.449  1.00  0.25              
ATOM      8  CA  LYS A  10     -44.249 -23.458  73.135  1.00  0.21              
ATOM      9  CA  GLY A  11     -41.698 -20.914  74.343  1.00  0.18              
ATOM     10  CA  TYR A  12     -38.652 -22.999  73.380  1.00  0.11              
ATOM     11  CA  VAL A  13     -37.225 -20.300  71.133  1.00  0.14              
ATOM     12  CA  THR A  14     -35.322 -17.179  72.173  1.00  0.18              
ATOM     13  CA  PRO A  15     -35.681 -13.957  70.119  1.00  0.25              
ATOM     14  CA  VAL A  16     -33.864 -13.676  66.777  1.00  0.16              
ATOM     15  CA  LYS A  17     -30.219 -12.650  67.046  1.00  0.16              
ATOM     16  CA  ASN A  18     -27.915 -10.960  64.556  1.00  0.11              
ATOM     17  CA  GLN A  19     -24.553 -12.607  63.900  1.00  0.15              
ATOM     18  CA  GLY A  20     -23.256  -9.412  62.316  1.00  0.25              
ATOM     19  CA  GLN A  21     -20.120  -9.473  60.150  1.00  0.32              
ATOM     20  CA  CYS A  22     -18.788 -12.631  61.779  1.00  0.14              
ATOM     21  CA  GLY A  23     -19.143 -16.120  60.340  1.00  0.11              
ATOM     22  CA  SER A  24     -20.593 -17.451  63.579  1.00  0.08              
ATOM     23  CA  CYS A  25     -23.711 -19.145  62.159  1.00  0.07              
ATOM     24  CA  TRP A  26     -22.524 -22.495  63.597  1.00  0.06              
ATOM     25  CA  ALA A  27     -22.380 -20.922  67.065  1.00  0.06              
ATOM     26  CA  PHE A  28     -25.856 -19.391  66.785  1.00  0.06              
ATOM     27  CA  SER A  29     -27.190 -22.623  65.337  1.00  0.06              
ATOM     28  CA  SER A  30     -25.643 -24.551  68.261  1.00  0.06              
ATOM     29  CA  VAL A  31     -26.814 -22.126  70.941  1.00  0.07              
ATOM     30  CA  GLY A  32     -30.392 -22.230  69.653  1.00  0.07              
ATOM     31  CA  ALA A  33     -30.546 -26.024  69.955  1.00  0.06              
ATOM     32  CA  LEU A  34     -29.129 -25.961  73.509  1.00  0.06              
ATOM     33  CA  GLU A  35     -31.531 -23.176  74.484  1.00  0.07              
ATOM     34  CA  GLY A  36     -34.337 -25.430  73.267  1.00  0.07              
ATOM     35  CA  GLN A  37     -33.200 -28.373  75.376  1.00  0.09              
ATOM     36  CA  LEU A  38     -32.493 -26.243  78.446  1.00  0.09              
ATOM     37  CA  LYS A  39     -36.154 -25.241  78.195  1.00  0.09              
ATOM     38  CA  LYS A  40     -37.304 -28.840  77.805  1.00  0.15              
ATOM     39  CA  LYS A  41     -35.217 -29.872  80.834  1.00  0.21              
ATOM     40  CA  THR A  42     -35.394 -27.039  83.390  1.00  0.28              
ATOM     41  CA  GLY A  43     -38.461 -25.192  82.170  1.00  0.23              
ATOM     42  CA  LYS A  44     -36.443 -21.986  81.800  1.00  0.25              
ATOM     43  CA  LEU A  45     -35.595 -20.251  78.508  1.00  0.14              
ATOM     44  CA  LEU A  46     -32.352 -18.237  78.700  1.00  0.20              
ATOM     45  CA  ASN A  47     -29.911 -16.800  76.120  1.00  0.14              
ATOM     46  CA  LEU A  48     -26.768 -18.938  75.855  1.00  0.08              
ATOM     47  CA  SER A  49     -23.415 -17.528  74.682  1.00  0.08              
ATOM     48  CA  PRO A  50     -22.438 -18.017  70.998  1.00  0.07              
ATOM     49  CA  GLN A  51     -19.338 -15.888  71.678  1.00  0.07              
ATOM     50  CA  ASN A  52     -18.145 -18.426  74.292  1.00  0.08              
ATOM     51  CA  LEU A  53     -18.216 -20.929  71.443  1.00  0.07              
ATOM     52  CA  VAL A  54     -16.568 -18.603  68.898  1.00  0.07              
ATOM     53  CA  ASP A  55     -13.633 -17.798  71.250  1.00  0.10              
ATOM     54  CA  CYS A  56     -13.295 -21.279  72.800  1.00  0.11              
ATOM     55  CA  VAL A  57     -13.888 -24.001  70.201  1.00  0.11              
ATOM     56  CA  SER A  58     -10.382 -24.613  68.819  1.00  0.19              
ATOM     57  CA  GLU A  59     -11.697 -27.330  66.476  1.00  0.19              
ATOM     58  CA  ASN A  60     -13.727 -24.560  64.820  1.00  0.14              
ATOM     59  CA  ASP A  61     -12.503 -21.322  63.324  1.00  0.12              
ATOM     60  CA  GLY A  62     -14.432 -18.594  65.130  1.00  0.11              
ATOM     61  CA  CYS A  63     -15.577 -16.048  62.553  1.00  0.11              
ATOM     62  CA  GLY A  64     -13.971 -18.205  59.873  1.00  0.14              
ATOM     63  CA  GLY A  65     -16.570 -20.973  60.155  1.00  0.13              
ATOM     64  CA  GLY A  66     -17.187 -24.242  61.961  1.00  0.14              
ATOM     65  CA  TYR A  67     -19.518 -27.099  62.877  1.00  0.10              
ATOM     66  CA  MET A  68     -22.292 -27.446  65.444  1.00  0.08              
ATOM     67  CA  THR A  69     -21.032 -30.954  66.339  1.00  0.09              
ATOM     68  CA  ASN A  70     -17.650 -29.575  67.421  1.00  0.10              
ATOM     69  CA  ALA A  71     -19.522 -26.941  69.431  1.00  0.08              
ATOM     70  CA  PHE A  72     -21.596 -29.529  71.355  1.00  0.08              
ATOM     71  CA  GLN A  73     -18.439 -31.536  72.184  1.00  0.10              
ATOM     72  CA  TYR A  74     -16.739 -28.417  73.499  1.00  0.09              
ATOM     73  CA  VAL A  75     -19.748 -27.772  75.738  1.00  0.08              
ATOM     74  CA  GLN A  76     -19.744 -31.398  76.862  1.00  0.09              
ATOM     75  CA  LYS A  77     -16.037 -31.514  77.715  1.00  0.14              
ATOM     76  CA  ASN A  78     -15.985 -27.992  79.102  1.00  0.15              
ATOM     77  CA  ARG A  79     -18.982 -29.193  81.155  1.00  0.12              
ATOM     78  CA  GLY A  80     -20.899 -26.001  80.587  1.00  0.10              
ATOM     79  CA  ILE A  81     -21.492 -22.962  78.424  1.00  0.10              
ATOM     80  CA  ASP A  82     -21.948 -19.461  79.775  1.00  0.08              
ATOM     81  CA  SER A  83     -25.068 -17.356  79.379  1.00  0.08              
ATOM     82  CA  GLU A  84     -25.237 -14.372  77.027  1.00  0.09              
ATOM     83  CA  ASP A  85     -24.906 -12.009  80.046  1.00  0.17              
ATOM     84  CA  ALA A  86     -21.829 -13.754  81.433  1.00  0.14              
ATOM     85  CA  TYR A  87     -20.288 -13.752  77.955  1.00  0.12              
ATOM     86  CA  PRO A  88     -21.629 -11.005  75.584  1.00  0.17              
ATOM     87  CA  TYR A  89     -21.384 -11.401  71.815  1.00  0.16              
ATOM     88  CA  VAL A  90     -18.931  -8.898  70.308  1.00  0.26              
ATOM     89  CA  GLY A  91     -18.785 -10.450  66.847  1.00  0.19              
ATOM     90  CA  GLN A  92     -15.003 -10.757  66.744  1.00  0.22              
ATOM     91  CA  GLU A  93     -12.725 -13.656  67.653  1.00  0.18              
ATOM     92  CA  GLU A  94     -10.972 -13.205  70.998  1.00  0.32              
ATOM     93  CA  SER A  95      -9.092 -15.375  73.472  1.00  0.32              
ATOM     94  CA  CYS A  96     -11.219 -17.905  75.337  1.00  0.17              
ATOM     95  CA  MET A  97     -12.552 -16.237  78.495  1.00  0.30              
ATOM     96  CA  TYR A  98     -14.919 -18.896  79.830  1.00  0.22              
ATOM     97  CA  ASN A  99     -16.162 -18.029  83.323  1.00  0.24              
ATOM     98  CA  PRO A 100     -17.579 -21.012  85.223  1.00  0.24              
ATOM     99  CA  THR A 101     -19.667 -18.768  87.503  1.00  0.29              
ATOM    100  CA  GLY A 102     -21.636 -17.748  84.427  1.00  0.15              
ATOM    101  CA  LYS A 103     -22.441 -21.342  83.417  1.00  0.11              
ATOM    102  CA  ALA A 104     -26.068 -21.585  82.356  1.00  0.12              
ATOM    103  CA  ALA A 105     -26.119 -24.948  80.604  1.00  0.15              
ATOM    104  CA  LYS A 106     -24.295 -28.216  80.025  1.00  0.12              
ATOM    105  CA  CYS A 107     -24.240 -30.877  77.327  1.00  0.10              
ATOM    106  CA  ARG A 108     -23.865 -34.638  77.355  1.00  0.11              
ATOM    107  CA  GLY A 109     -23.451 -35.260  73.664  1.00  0.11              
ATOM    108  CA  TYR A 110     -25.274 -34.889  70.372  1.00  0.10              
ATOM    109  CA  ARG A 111     -27.305 -37.040  67.979  1.00  0.17              
ATOM    110  CA  GLU A 112     -27.102 -36.742  64.209  1.00  0.14              
ATOM    111  CA  ILE A 113     -30.030 -37.243  61.825  1.00  0.14              
ATOM    112  CA  PRO A 114     -29.493 -39.614  58.864  1.00  0.18              
ATOM    113  CA  GLU A 115     -28.204 -37.757  55.814  1.00  0.15              
ATOM    114  CA  GLY A 116     -30.933 -36.503  53.507  1.00  0.11              
ATOM    115  CA  ASN A 117     -33.644 -38.104  55.649  1.00  0.13              
ATOM    116  CA  GLU A 118     -36.374 -35.456  56.110  1.00  0.11              
ATOM    117  CA  LYS A 119     -38.680 -37.978  57.784  1.00  0.14              
ATOM    118  CA  ALA A 120     -36.033 -38.449  60.448  1.00  0.13              
ATOM    119  CA  LEU A 121     -35.650 -34.692  60.773  1.00  0.10              
ATOM    120  CA  LYS A 122     -39.422 -34.485  61.310  1.00  0.11              
ATOM    121  CA  ARG A 123     -39.534 -37.278  63.893  1.00  0.13              
ATOM    122  CA  ALA A 124     -36.689 -35.515  65.745  1.00  0.11              
ATOM    123  CA  VAL A 125     -38.296 -32.050  65.774  1.00  0.09              
ATOM    124  CA  ALA A 126     -41.625 -33.360  67.088  1.00  0.13              
ATOM    125  CA  ARG A 127     -39.900 -35.287  69.886  1.00  0.17              
ATOM    126  CA  VAL A 128     -36.759 -33.401  70.952  1.00  0.15              
ATOM    127  CA  GLY A 129     -37.485 -29.872  69.762  1.00  0.10              
ATOM    128  CA  PRO A 130     -35.412 -27.375  67.714  1.00  0.06              
ATOM    129  CA  VAL A 131     -32.648 -29.084  65.713  1.00  0.07              
ATOM    130  CA  SER A 132     -29.521 -27.516  64.207  1.00  0.05              
ATOM    131  CA  VAL A 133     -29.350 -27.737  60.425  1.00  0.07              
ATOM    132  CA  ALA A 134     -27.076 -26.640  57.595  1.00  0.08              
ATOM    133  CA  ILE A 135     -28.440 -25.439  54.276  1.00  0.08              
ATOM    134  CA  ASP A 136     -27.283 -23.659  51.130  1.00  0.08              
ATOM    135  CA  ALA A 137     -28.183 -20.002  51.672  1.00  0.16              
ATOM    136  CA  SER A 138     -26.123 -18.572  48.747  1.00  0.25              
ATOM    137  CA  LEU A 139     -28.999 -17.897  46.387  1.00  0.20              
ATOM    138  CA  THR A 140     -30.101 -14.302  46.117  1.00  0.25              
ATOM    139  CA  SER A 141     -33.714 -15.507  46.427  1.00  0.21              
ATOM    140  CA  PHE A 142     -32.846 -16.696  49.935  1.00  0.16              
ATOM    141  CA  GLN A 143     -31.209 -13.349  50.609  1.00  0.23              
ATOM    142  CA  PHE A 144     -34.303 -11.357  49.685  1.00  0.24              
ATOM    143  CA  TYR A 145     -36.931 -13.763  51.019  1.00  0.18              
ATOM    144  CA  SER A 146     -39.819 -11.987  52.775  1.00  0.15              
ATOM    145  CA  LYS A 147     -42.817 -14.366  52.742  1.00  0.26              
ATOM    146  CA  GLY A 148     -44.333 -17.700  51.637  1.00  0.29              
ATOM    147  CA  VAL A 149     -42.701 -21.125  51.434  1.00  0.12              
ATOM    148  CA  TYR A 150     -39.211 -20.593  50.013  1.00  0.13              
ATOM    149  CA  TYR A 151     -38.038 -22.919  47.255  1.00  0.20              
ATOM    150  CA  ASP A 152     -35.621 -22.302  44.388  1.00  0.22              
ATOM    151  CA  GLU A 153     -34.541 -25.112  42.057  1.00  0.31              
ATOM    152  CA  SER A 154     -31.043 -23.546  41.935  1.00  0.28              
ATOM    153  CA  CYS A 155     -30.428 -24.343  45.621  1.00  0.16              
ATOM    154  CA  ASN A 156     -27.557 -26.772  46.159  1.00  0.14              
ATOM    155  CA  SER A 157     -27.953 -29.758  48.470  1.00  0.12              
ATOM    156  CA  ASP A 158     -24.222 -30.304  48.038  1.00  0.22              
ATOM    157  CA  ASN A 159     -23.160 -26.752  48.829  1.00  0.18              
ATOM    158  CA  LEU A 160     -24.090 -26.302  52.480  1.00  0.12              
ATOM    159  CA  ASN A 161     -22.745 -22.924  53.631  1.00  0.16              
ATOM    160  CA  HIS A 162     -25.025 -21.626  56.378  1.00  0.12              
ATOM    161  CA  ALA A 163     -25.854 -23.051  59.809  1.00  0.07              
ATOM    162  CA  VAL A 164     -29.383 -22.322  60.981  1.00  0.07              
ATOM    163  CA  LEU A 165     -32.214 -23.623  63.285  1.00  0.06              
ATOM    164  CA  ALA A 166     -35.168 -25.927  62.482  1.00  0.06              
ATOM    165  CA  VAL A 167     -37.792 -24.647  64.922  1.00  0.07              
ATOM    166  CA  GLY A 168     -40.817 -26.584  63.690  1.00  0.08              
ATOM    167  CA  TYR A 169     -42.667 -27.679  60.566  1.00  0.09              
ATOM    168  CA  GLY A 170     -46.096 -27.414  59.031  1.00  0.19              
ATOM    169  CA  ILE A 171     -47.960 -26.550  55.868  1.00  0.17              
ATOM    170  CA  GLN A 172     -49.112 -23.220  54.476  1.00  0.31              
ATOM    171  CA  LYS A 173     -51.450 -23.025  51.509  1.00  0.65              
ATOM    172  CA  GLY A 174     -50.991 -26.643  50.564  1.00  0.51              
ATOM    173  CA  ASN A 175     -47.194 -26.380  50.800  1.00  0.25              
ATOM    174  CA  LYS A 176     -45.305 -28.292  53.506  1.00  0.13              
ATOM    175  CA  HIS A 177     -42.420 -26.370  55.042  1.00  0.07              
ATOM    176  CA  TRP A 178     -39.821 -26.196  57.806  1.00  0.07              
ATOM    177  CA  ILE A 179     -39.883 -23.225  60.178  1.00  0.07              
ATOM    178  CA  ILE A 180     -36.282 -21.946  60.073  1.00  0.08              
ATOM    179  CA  LYS A 181     -34.832 -19.378  62.483  1.00  0.08              
ATOM    180  CA  ASN A 182     -31.983 -17.377  60.928  1.00  0.10              
ATOM    181  CA  SER A 183     -29.329 -15.240  62.659  1.00  0.11              
ATOM    182  CA  TRP A 184     -29.483 -12.215  60.318  1.00  0.12              
ATOM    183  CA  GLY A 185     -31.669 -10.131  62.631  1.00  0.12              
ATOM    184  CA  GLU A 186     -35.364  -9.269  62.729  1.00  0.12              
ATOM    185  CA  ASN A 187     -35.184  -6.993  59.695  1.00  0.24              
ATOM    186  CA  TRP A 188     -34.391 -10.121  57.663  1.00  0.15              
ATOM    187  CA  GLY A 189     -37.008 -12.383  56.070  1.00  0.12              
ATOM    188  CA  ASN A 190     -40.210 -12.686  58.024  1.00  0.12              
ATOM    189  CA  LYS A 191     -39.103 -11.214  61.342  1.00  0.14              
ATOM    190  CA  GLY A 192     -35.930 -13.311  61.227  1.00  0.09              
ATOM    191  CA  TYR A 193     -37.577 -16.534  60.064  1.00  0.10              
ATOM    192  CA  ILE A 194     -38.010 -18.404  56.809  1.00  0.12              
ATOM    193  CA  LEU A 195     -40.451 -21.152  55.776  1.00  0.08              
ATOM    194  CA  MET A 196     -38.416 -23.607  53.713  1.00  0.08              
ATOM    195  CA  ALA A 197     -39.766 -26.354  51.418  1.00  0.09              
ATOM    196  CA  ARG A 198     -40.411 -29.676  53.213  1.00  0.10              
ATOM    197  CA  ASN A 199     -40.479 -32.985  51.260  1.00  0.16              
ATOM    198  CA  LYS A 200     -39.428 -31.351  48.012  1.00  0.15              
ATOM    199  CA  ASN A 201     -36.349 -33.544  47.467  1.00  0.19              
ATOM    200  CA  ASN A 202     -34.186 -32.318  50.404  1.00  0.12              
ATOM    201  CA  ALA A 203     -34.483 -28.633  49.397  1.00  0.11              
ATOM    202  CA  CYS A 204     -31.112 -26.879  49.852  1.00  0.07              
ATOM    203  CA  GLY A 205     -29.664 -29.892  51.678  1.00  0.07              
ATOM    204  CA  ILE A 206     -31.903 -29.121  54.692  1.00  0.07              
ATOM    205  CA  ALA A 207     -31.627 -32.684  56.045  1.00  0.08              
ATOM    206  CA  ASN A 208     -27.994 -33.397  55.107  1.00  0.09              
ATOM    207  CA  LEU A 209     -26.241 -32.010  58.179  1.00  0.10              
ATOM    208  CA  ALA A 210     -28.609 -31.924  61.141  1.00  0.09              
ATOM    209  CA  SER A 211     -27.842 -32.575  64.801  1.00  0.09              
ATOM    210  CA  PHE A 212     -28.937 -31.686  68.335  1.00  0.10              
ATOM    211  CA  PRO A 213     -27.392 -31.928  71.836  1.00  0.09              
ATOM    212  CA  LYS A 214     -28.410 -34.291  74.666  1.00  0.12              
ATOM    213  CA  MET A 215     -28.574 -33.222  78.300  1.00  0.16              
ENDMDL
MODEL       19
ATOM      1  CA  ASP A   3     -48.698 -32.907  61.292  1.00  0.45              
ATOM      2  CA  SER A   4     -47.516 -29.466  62.478  1.00  0.20              
ATOM      3  CA  VAL A   5     -45.466 -28.217  65.391  1.00  0.15              
ATOM      4  CA  ASP A   6     -44.153 -24.751  66.141  1.00  0.13              
ATOM      5  CA  TYR A   7     -41.886 -24.668  69.183  1.00  0.11              
ATOM      6  CA  ARG A   8     -42.142 -20.866  69.208  1.00  0.14              
ATOM      7  CA  LYS A   9     -45.732 -21.279  70.409  1.00  0.25              
ATOM      8  CA  LYS A  10     -44.289 -23.534  73.122  1.00  0.21              
ATOM      9  CA  GLY A  11     -41.750 -20.930  74.318  1.00  0.18              
ATOM     10  CA  TYR A  12     -38.707 -22.988  73.361  1.00  0.11              
ATOM     11  CA  VAL A  13     -37.290 -20.289  71.108  1.00  0.14              
ATOM     12  CA  THR A  14     -35.373 -17.177  72.150  1.00  0.18              
ATOM     13  CA  PRO A  15     -35.761 -13.949  70.111  1.00  0.25              
ATOM     14  CA  VAL A  16     -33.928 -13.656  66.779  1.00  0.16              
ATOM     15  CA  LYS A  17     -30.294 -12.629  67.076  1.00  0.16              
ATOM     16  CA  ASN A  18     -27.972 -10.937  64.599  1.00  0.11              
ATOM     17  CA  GLN A  19     -24.602 -12.573  63.960  1.00  0.15              
ATOM     18  CA  GLY A  20     -23.290  -9.381  62.373  1.00  0.25              
ATOM     19  CA  GLN A  21     -20.182  -9.414  60.212  1.00  0.32              
ATOM     20  CA  CYS A  22     -18.837 -12.591  61.801  1.00  0.14              
ATOM     21  CA  GLY A  23     -19.185 -16.084  60.343  1.00  0.11              
ATOM     22  CA  SER A  24     -20.632 -17.419  63.583  1.00  0.08              
ATOM     23  CA  CYS A  25     -23.753 -19.112  62.165  1.00  0.07              
ATOM     24  CA  TRP A  26     -22.572 -22.452  63.595  1.00  0.06              
ATOM     25  CA  ALA A  27     -22.405 -20.902  67.066  1.00  0.06              
ATOM     26  CA  PHE A  28     -25.891 -19.359  66.797  1.00  0.06              
ATOM     27  CA  SER A  29     -27.217 -22.597  65.342  1.00  0.06              
ATOM     28  CA  SER A  30     -25.669 -24.526  68.266  1.00  0.06              
ATOM     29  CA  VAL A  31     -26.841 -22.099  70.947  1.00  0.07              
ATOM     30  CA  GLY A  32     -30.412 -22.211  69.655  1.00  0.07              
ATOM     31  CA  ALA A  33     -30.566 -26.003  69.963  1.00  0.06              
ATOM     32  CA  LEU A  34     -29.163 -25.922  73.523  1.00  0.06              
ATOM     33  CA  GLU A  35     -31.565 -23.126  74.481  1.00  0.07              
ATOM     34  CA  GLY A  36     -34.358 -25.402  73.271  1.00  0.07              
ATOM     35  CA  GLN A  37     -33.237 -28.312  75.414  1.00  0.09              
ATOM     36  CA  LEU A  38     -32.530 -26.156  78.465  1.00  0.09              
ATOM     37  CA  LYS A  39     -36.191 -25.140  78.201  1.00  0.09              
ATOM     38  CA  LYS A  40     -37.343 -28.743  77.850  1.00  0.15              
ATOM     39  CA  LYS A  41     -35.267 -29.733  80.901  1.00  0.21              
ATOM     40  CA  THR A  42     -35.442 -26.885  83.415  1.00  0.28              
ATOM     41  CA  GLY A  43     -38.497 -25.091  82.167  1.00  0.23              
ATOM     42  CA  LYS A  44     -36.503 -21.835  81.763  1.00  0.25              
ATOM     43  CA  LEU A  45     -35.620 -20.152  78.460  1.00  0.14              
ATOM     44  CA  LEU A  46     -32.360 -18.167  78.672  1.00  0.20              
ATOM     45  CA  ASN A  47     -29.891 -16.748  76.107  1.00  0.14              
ATOM     46  CA  LEU A  48     -26.764 -18.913  75.868  1.00  0.08              
ATOM     47  CA  SER A  49     -23.405 -17.524  74.692  1.00  0.08              
ATOM     48  CA  PRO A  50     -22.443 -18.006  71.003  1.00  0.07              
ATOM     49  CA  GLN A  51     -19.330 -15.895  71.680  1.00  0.07              
ATOM     50  CA  ASN A  52     -18.136 -18.449  74.277  1.00  0.08              
ATOM     51  CA  LEU A  53     -18.231 -20.940  71.418  1.00  0.07              
ATOM     52  CA  VAL A  54     -16.585 -18.610  68.876  1.00  0.07              
ATOM     53  CA  ASP A  55     -13.634 -17.833  71.214  1.00  0.10              
ATOM     54  CA  CYS A  56     -13.307 -21.322  72.747  1.00  0.11              
ATOM     55  CA  VAL A  57     -13.918 -24.030  70.140  1.00  0.11              
ATOM     56  CA  SER A  58     -10.416 -24.644  68.748  1.00  0.19              
ATOM     57  CA  GLU A  59     -11.757 -27.343  66.372  1.00  0.19              
ATOM     58  CA  ASN A  60     -13.774 -24.547  64.752  1.00  0.14              
ATOM     59  CA  ASP A  61     -12.553 -21.303  63.267  1.00  0.12              
ATOM     60  CA  GLY A  62     -14.460 -18.585  65.105  1.00  0.11              
ATOM     61  CA  CYS A  63     -15.623 -16.018  62.541  1.00  0.11              
ATOM     62  CA  GLY A  64     -14.018 -18.175  59.850  1.00  0.14              
ATOM     63  CA  GLY A  65     -16.617 -20.943  60.134  1.00  0.13              
ATOM     64  CA  GLY A  66     -17.230 -24.219  61.929  1.00  0.14              
ATOM     65  CA  TYR A  67     -19.572 -27.064  62.860  1.00  0.10              
ATOM     66  CA  MET A  68     -22.333 -27.415  65.437  1.00  0.08              
ATOM     67  CA  THR A  69     -21.077 -30.933  66.321  1.00  0.09              
ATOM     68  CA  ASN A  70     -17.693 -29.566  67.399  1.00  0.10              
ATOM     69  CA  ALA A  71     -19.551 -26.937  69.422  1.00  0.08              
ATOM     70  CA  PHE A  72     -21.646 -29.521  71.338  1.00  0.08              
ATOM     71  CA  GLN A  73     -18.492 -31.546  72.157  1.00  0.10              
ATOM     72  CA  TYR A  74     -16.781 -28.441  73.471  1.00  0.09              
ATOM     73  CA  VAL A  75     -19.775 -27.783  75.721  1.00  0.08              
ATOM     74  CA  GLN A  76     -19.795 -31.411  76.838  1.00  0.09              
ATOM     75  CA  LYS A  77     -16.089 -31.558  77.679  1.00  0.14              
ATOM     76  CA  ASN A  78     -16.010 -28.037  79.076  1.00  0.15              
ATOM     77  CA  ARG A  79     -19.017 -29.227  81.129  1.00  0.12              
ATOM     78  CA  GLY A  80     -20.909 -26.013  80.576  1.00  0.10              
ATOM     79  CA  ILE A  81     -21.501 -22.977  78.411  1.00  0.10              
ATOM     80  CA  ASP A  82     -21.931 -19.477  79.775  1.00  0.08              
ATOM     81  CA  SER A  83     -25.046 -17.356  79.392  1.00  0.08              
ATOM     82  CA  GLU A  84     -25.193 -14.361  77.057  1.00  0.09              
ATOM     83  CA  ASP A  85     -24.833 -12.017  80.085  1.00  0.17              
ATOM     84  CA  ALA A  86     -21.776 -13.779  81.448  1.00  0.14              
ATOM     85  CA  TYR A  87     -20.222 -13.793  77.972  1.00  0.12              
ATOM     86  CA  PRO A  88     -21.569 -11.014  75.618  1.00  0.17              
ATOM     87  CA  TYR A  89     -21.352 -11.398  71.855  1.00  0.16              
ATOM     88  CA  VAL A  90     -18.905  -8.895  70.342  1.00  0.26              
ATOM     89  CA  GLY A  91     -18.787 -10.439  66.868  1.00  0.19              
ATOM     90  CA  GLN A  92     -15.007 -10.757  66.755  1.00  0.22              
ATOM     91  CA  GLU A  93     -12.735 -13.670  67.635  1.00  0.18              
ATOM     92  CA  GLU A  94     -10.942 -13.262  70.964  1.00  0.32              
ATOM     93  CA  SER A  95      -9.061 -15.448  73.416  1.00  0.32              
ATOM     94  CA  CYS A  96     -11.184 -17.982  75.281  1.00  0.17              
ATOM     95  CA  MET A  97     -12.484 -16.349  78.457  1.00  0.30              
ATOM     96  CA  TYR A  98     -14.868 -19.006  79.773  1.00  0.22              
ATOM     97  CA  ASN A  99     -16.100 -18.123  83.283  1.00  0.24              
ATOM     98  CA  PRO A 100     -17.538 -21.091  85.186  1.00  0.24              
ATOM     99  CA  THR A 101     -19.586 -18.835  87.487  1.00  0.29              
ATOM    100  CA  GLY A 102     -21.585 -17.775  84.429  1.00  0.15              
ATOM    101  CA  LYS A 103     -22.418 -21.368  83.413  1.00  0.11              
ATOM    102  CA  ALA A 104     -26.057 -21.577  82.367  1.00  0.12              
ATOM    103  CA  ALA A 105     -26.131 -24.935  80.605  1.00  0.15              
ATOM    104  CA  LYS A 106     -24.328 -28.208  80.029  1.00  0.12              
ATOM    105  CA  CYS A 107     -24.283 -30.863  77.324  1.00  0.10              
ATOM    106  CA  ARG A 108     -23.946 -34.623  77.381  1.00  0.11              
ATOM    107  CA  GLY A 109     -23.492 -35.259  73.682  1.00  0.11              
ATOM    108  CA  TYR A 110     -25.326 -34.868  70.397  1.00  0.10              
ATOM    109  CA  ARG A 111     -27.330 -37.021  67.984  1.00  0.17              
ATOM    110  CA  GLU A 112     -27.045 -36.712  64.218  1.00  0.14              
ATOM    111  CA  ILE A 113     -29.950 -37.244  61.808  1.00  0.14              
ATOM    112  CA  PRO A 114     -29.400 -39.609  58.848  1.00  0.18              
ATOM    113  CA  GLU A 115     -28.123 -37.736  55.795  1.00  0.15              
ATOM    114  CA  GLY A 116     -30.889 -36.498  53.502  1.00  0.11              
ATOM    115  CA  ASN A 117     -33.568 -38.117  55.644  1.00  0.13              
ATOM    116  CA  GLU A 118     -36.316 -35.494  56.112  1.00  0.11              
ATOM    117  CA  LYS A 119     -38.589 -38.040  57.794  1.00  0.14              
ATOM    118  CA  ALA A 120     -35.955 -38.479  60.448  1.00  0.13              
ATOM    119  CA  LEU A 121     -35.584 -34.727  60.776  1.00  0.10              
ATOM    120  CA  LYS A 122     -39.351 -34.564  61.332  1.00  0.11              
ATOM    121  CA  ARG A 123     -39.399 -37.366  63.919  1.00  0.13              
ATOM    122  CA  ALA A 124     -36.616 -35.539  65.756  1.00  0.11              
ATOM    123  CA  VAL A 125     -38.250 -32.098  65.789  1.00  0.09              
ATOM    124  CA  ALA A 126     -41.570 -33.437  67.105  1.00  0.13              
ATOM    125  CA  ARG A 127     -39.785 -35.376  69.909  1.00  0.17              
ATOM    126  CA  VAL A 128     -36.707 -33.412  70.976  1.00  0.15              
ATOM    127  CA  GLY A 129     -37.476 -29.890  69.771  1.00  0.10              
ATOM    128  CA  PRO A 130     -35.421 -27.382  67.725  1.00  0.06              
ATOM    129  CA  VAL A 131     -32.651 -29.073  65.718  1.00  0.07              
ATOM    130  CA  SER A 132     -29.529 -27.499  64.210  1.00  0.05              
ATOM    131  CA  VAL A 133     -29.360 -27.722  60.428  1.00  0.07              
ATOM    132  CA  ALA A 134     -27.085 -26.623  57.599  1.00  0.08              
ATOM    133  CA  ILE A 135     -28.441 -25.432  54.272  1.00  0.08              
ATOM    134  CA  ASP A 136     -27.271 -23.666  51.124  1.00  0.08              
ATOM    135  CA  ALA A 137     -28.158 -20.003  51.657  1.00  0.16              
ATOM    136  CA  SER A 138     -26.082 -18.593  48.729  1.00  0.25              
ATOM    137  CA  LEU A 139     -28.945 -17.917  46.359  1.00  0.20              
ATOM    138  CA  THR A 140     -30.036 -14.316  46.099  1.00  0.25              
ATOM    139  CA  SER A 141     -33.658 -15.510  46.404  1.00  0.21              
ATOM    140  CA  PHE A 142     -32.784 -16.709  49.905  1.00  0.16              
ATOM    141  CA  GLN A 143     -31.138 -13.370  50.593  1.00  0.23              
ATOM    142  CA  PHE A 144     -34.212 -11.364  49.666  1.00  0.24              
ATOM    143  CA  TYR A 145     -36.846 -13.765  50.987  1.00  0.18              
ATOM    144  CA  SER A 146     -39.761 -11.972  52.728  1.00  0.15              
ATOM    145  CA  LYS A 147     -42.752 -14.338  52.656  1.00  0.26              
ATOM    146  CA  GLY A 148     -44.295 -17.688  51.609  1.00  0.29              
ATOM    147  CA  VAL A 149     -42.659 -21.114  51.425  1.00  0.12              
ATOM    148  CA  TYR A 150     -39.147 -20.603  50.017  1.00  0.13              
ATOM    149  CA  TYR A 151     -37.996 -22.936  47.256  1.00  0.20              
ATOM    150  CA  ASP A 152     -35.592 -22.320  44.383  1.00  0.22              
ATOM    151  CA  GLU A 153     -34.518 -25.138  42.057  1.00  0.31              
ATOM    152  CA  SER A 154     -31.022 -23.573  41.925  1.00  0.28              
ATOM    153  CA  CYS A 155     -30.403 -24.360  45.612  1.00  0.16              
ATOM    154  CA  ASN A 156     -27.529 -26.786  46.161  1.00  0.14              
ATOM    155  CA  SER A 157     -27.936 -29.766  48.475  1.00  0.12              
ATOM    156  CA  ASP A 158     -24.201 -30.314  48.056  1.00  0.22              
ATOM    157  CA  ASN A 159     -23.140 -26.762  48.847  1.00  0.18              
ATOM    158  CA  LEU A 160     -24.082 -26.302  52.494  1.00  0.12              
ATOM    159  CA  ASN A 161     -22.745 -22.921  53.646  1.00  0.16              
ATOM    160  CA  HIS A 162     -25.039 -21.607  56.376  1.00  0.12              
ATOM    161  CA  ALA A 163     -25.877 -23.027  59.809  1.00  0.07              
ATOM    162  CA  VAL A 164     -29.411 -22.305  60.983  1.00  0.07              
ATOM    163  CA  LEU A 165     -32.235 -23.612  63.293  1.00  0.06              
ATOM    164  CA  ALA A 166     -35.174 -25.931  62.486  1.00  0.06              
ATOM    165  CA  VAL A 167     -37.805 -24.665  64.927  1.00  0.07              
ATOM    166  CA  GLY A 168     -40.806 -26.627  63.690  1.00  0.08              
ATOM    167  CA  TYR A 169     -42.603 -27.795  60.556  1.00  0.09              
ATOM    168  CA  GLY A 170     -46.066 -27.511  59.040  1.00  0.19              
ATOM    169  CA  ILE A 171     -47.951 -26.552  55.940  1.00  0.17              
ATOM    170  CA  GLN A 172     -49.013 -23.104  54.755  1.00  0.31              
ATOM    171  CA  LYS A 173     -51.434 -22.686  51.888  1.00  0.65              
ATOM    172  CA  GLY A 174     -51.057 -26.389  50.672  1.00  0.51              
ATOM    173  CA  ASN A 175     -47.273 -26.179  50.890  1.00  0.25              
ATOM    174  CA  LYS A 176     -45.337 -28.211  53.473  1.00  0.13              
ATOM    175  CA  HIS A 177     -42.419 -26.370  55.048  1.00  0.07              
ATOM    176  CA  TRP A 178     -39.802 -26.226  57.799  1.00  0.07              
ATOM    177  CA  ILE A 179     -39.899 -23.257  60.183  1.00  0.07              
ATOM    178  CA  ILE A 180     -36.308 -21.949  60.088  1.00  0.08              
ATOM    179  CA  LYS A 181     -34.867 -19.371  62.492  1.00  0.08              
ATOM    180  CA  ASN A 182     -32.013 -17.363  60.950  1.00  0.10              
ATOM    181  CA  SER A 183     -29.366 -15.221  62.687  1.00  0.11              
ATOM    182  CA  TRP A 184     -29.520 -12.187  60.360  1.00  0.12              
ATOM    183  CA  GLY A 185     -31.703 -10.118  62.644  1.00  0.12              
ATOM    184  CA  GLU A 186     -35.417  -9.257  62.711  1.00  0.12              
ATOM    185  CA  ASN A 187     -35.213  -6.986  59.676  1.00  0.24              
ATOM    186  CA  TRP A 188     -34.393 -10.114  57.655  1.00  0.15              
ATOM    187  CA  GLY A 189     -36.988 -12.393  56.052  1.00  0.12              
ATOM    188  CA  ASN A 190     -40.204 -12.688  57.965  1.00  0.12              
ATOM    189  CA  LYS A 191     -39.140 -11.209  61.289  1.00  0.14              
ATOM    190  CA  GLY A 192     -35.953 -13.306  61.218  1.00  0.09              
ATOM    191  CA  TYR A 193     -37.606 -16.532  60.053  1.00  0.10              
ATOM    192  CA  ILE A 194     -38.000 -18.412  56.801  1.00  0.12              
ATOM    193  CA  LEU A 195     -40.436 -21.167  55.778  1.00  0.08              
ATOM    194  CA  MET A 196     -38.401 -23.626  53.716  1.00  0.08              
ATOM    195  CA  ALA A 197     -39.768 -26.360  51.418  1.00  0.09              
ATOM    196  CA  ARG A 198     -40.449 -29.684  53.204  1.00  0.10              
ATOM    197  CA  ASN A 199     -40.479 -33.003  51.271  1.00  0.16              
ATOM    198  CA  LYS A 200     -39.424 -31.367  48.027  1.00  0.15              
ATOM    199  CA  ASN A 201     -36.343 -33.557  47.484  1.00  0.19              
ATOM    200  CA  ASN A 202     -34.177 -32.325  50.416  1.00  0.12              
ATOM    201  CA  ALA A 203     -34.475 -28.640  49.401  1.00  0.11              
ATOM    202  CA  CYS A 204     -31.101 -26.887  49.844  1.00  0.07              
ATOM    203  CA  GLY A 205     -29.655 -29.893  51.679  1.00  0.07              
ATOM    204  CA  ILE A 206     -31.893 -29.124  54.692  1.00  0.07              
ATOM    205  CA  ALA A 207     -31.601 -32.686  56.045  1.00  0.08              
ATOM    206  CA  ASN A 208     -27.955 -33.374  55.113  1.00  0.09              
ATOM    207  CA  LEU A 209     -26.219 -31.980  58.190  1.00  0.10              
ATOM    208  CA  ALA A 210     -28.599 -31.908  61.144  1.00  0.09              
ATOM    209  CA  SER A 211     -27.847 -32.559  64.807  1.00  0.09              
ATOM    210  CA  PHE A 212     -28.951 -31.659  68.339  1.00  0.10              
ATOM    211  CA  PRO A 213     -27.428 -31.906  71.850  1.00  0.09              
ATOM    212  CA  LYS A 214     -28.472 -34.258  74.681  1.00  0.12              
ATOM    213  CA  MET A 215     -28.647 -33.166  78.310  1.00  0.16              
ENDMDL
MODEL       20
ATOM      1  CA  ASP A   3     -48.525 -33.138  61.234  1.00  0.45              
ATOM      2  CA  SER A   4     -47.450 -29.647  62.465  1.00  0.20              
ATOM      3  CA  VAL A   5     -45.429 -28.364  65.382  1.00  0.15              
ATOM      4  CA  ASP A   6     -44.178 -24.885  66.140  1.00  0.13              
ATOM      5  CA  TYR A   7     -41.916 -24.759  69.179  1.00  0.11              
ATOM      6  CA  ARG A   8     -42.226 -20.958  69.169  1.00  0.14              
ATOM      7  CA  LYS A   9     -45.804 -21.407  70.369  1.00  0.25              
ATOM      8  CA  LYS A  10     -44.329 -23.610  73.109  1.00  0.21              
ATOM      9  CA  GLY A  11     -41.803 -20.947  74.292  1.00  0.18              
ATOM     10  CA  TYR A  12     -38.761 -22.977  73.342  1.00  0.11              
ATOM     11  CA  VAL A  13     -37.355 -20.278  71.082  1.00  0.14              
ATOM     12  CA  THR A  14     -35.424 -17.174  72.128  1.00  0.18              
ATOM     13  CA  PRO A  15     -35.841 -13.941  70.103  1.00  0.25              
ATOM     14  CA  VAL A  16     -33.992 -13.637  66.781  1.00  0.16              
ATOM     15  CA  LYS A  17     -30.368 -12.607  67.106  1.00  0.16              
ATOM     16  CA  ASN A  18     -28.030 -10.914  64.641  1.00  0.11              
ATOM     17  CA  GLN A  19     -24.651 -12.539  64.020  1.00  0.15              
ATOM     18  CA  GLY A  20     -23.324  -9.350  62.429  1.00  0.25              
ATOM     19  CA  GLN A  21     -20.244  -9.355  60.274  1.00  0.32              
ATOM     20  CA  CYS A  22     -18.887 -12.551  61.823  1.00  0.14              
ATOM     21  CA  GLY A  23     -19.227 -16.048  60.346  1.00  0.11              
ATOM     22  CA  SER A  24     -20.671 -17.388  63.588  1.00  0.08              
ATOM     23  CA  CYS A  25     -23.795 -19.079  62.170  1.00  0.07              
ATOM     24  CA  TRP A  26     -22.619 -22.409  63.593  1.00  0.06              
ATOM     25  CA  ALA A  27     -22.429 -20.881  67.066  1.00  0.06              
ATOM     26  CA  PHE A  28     -25.926 -19.327  66.809  1.00  0.06              
ATOM     27  CA  SER A  29     -27.244 -22.571  65.348  1.00  0.06              
ATOM     28  CA  SER A  30     -25.695 -24.500  68.271  1.00  0.06              
ATOM     29  CA  VAL A  31     -26.868 -22.072  70.952  1.00  0.07              
ATOM     30  CA  GLY A  32     -30.432 -22.192  69.657  1.00  0.07              
ATOM     31  CA  ALA A  33     -30.587 -25.982  69.972  1.00  0.06              
ATOM     32  CA  LEU A  34     -29.197 -25.884  73.537  1.00  0.06              
ATOM     33  CA  GLU A  35     -31.598 -23.075  74.477  1.00  0.07              
ATOM     34  CA  GLY A  36     -34.379 -25.375  73.276  1.00  0.07              
ATOM     35  CA  GLN A  37     -33.273 -28.252  75.453  1.00  0.09              
ATOM     36  CA  LEU A  38     -32.567 -26.068  78.484  1.00  0.09              
ATOM     37  CA  LYS A  39     -36.227 -25.039  78.208  1.00  0.09              
ATOM     38  CA  LYS A  40     -37.382 -28.646  77.895  1.00  0.15              
ATOM     39  CA  LYS A  41     -35.317 -29.594  80.969  1.00  0.21              
ATOM     40  CA  THR A  42     -35.490 -26.731  83.440  1.00  0.28              
ATOM     41  CA  GLY A  43     -38.534 -24.990  82.165  1.00  0.23              
ATOM     42  CA  LYS A  44     -36.562 -21.684  81.727  1.00  0.25              
ATOM     43  CA  LEU A  45     -35.645 -20.053  78.412  1.00  0.14              
ATOM     44  CA  LEU A  46     -32.368 -18.096  78.643  1.00  0.20              
ATOM     45  CA  ASN A  47     -29.871 -16.697  76.094  1.00  0.14              
ATOM     46  CA  LEU A  48     -26.760 -18.888  75.882  1.00  0.08              
ATOM     47  CA  SER A  49     -23.394 -17.520  74.702  1.00  0.08              
ATOM     48  CA  PRO A  50     -22.449 -17.994  71.009  1.00  0.07              
ATOM     49  CA  GLN A  51     -19.321 -15.902  71.682  1.00  0.07              
ATOM     50  CA  ASN A  52     -18.126 -18.473  74.262  1.00  0.08              
ATOM     51  CA  LEU A  53     -18.247 -20.951  71.394  1.00  0.07              
ATOM     52  CA  VAL A  54     -16.603 -18.617  68.854  1.00  0.07              
ATOM     53  CA  ASP A  55     -13.636 -17.869  71.179  1.00  0.10              
ATOM     54  CA  CYS A  56     -13.319 -21.365  72.694  1.00  0.11              
ATOM     55  CA  VAL A  57     -13.949 -24.058  70.079  1.00  0.11              
ATOM     56  CA  SER A  58     -10.451 -24.674  68.676  1.00  0.19              
ATOM     57  CA  GLU A  59     -11.816 -27.356  66.268  1.00  0.19              
ATOM     58  CA  ASN A  60     -13.820 -24.535  64.684  1.00  0.14              
ATOM     59  CA  ASP A  61     -12.604 -21.283  63.210  1.00  0.12              
ATOM     60  CA  GLY A  62     -14.488 -18.576  65.080  1.00  0.11              
ATOM     61  CA  CYS A  63     -15.670 -15.989  62.528  1.00  0.11              
ATOM     62  CA  GLY A  64     -14.065 -18.146  59.827  1.00  0.14              
ATOM     63  CA  GLY A  65     -16.664 -20.913  60.113  1.00  0.13              
ATOM     64  CA  GLY A  66     -17.272 -24.197  61.897  1.00  0.14              
ATOM     65  CA  TYR A  67     -19.626 -27.029  62.843  1.00  0.10              
ATOM     66  CA  MET A  68     -22.373 -27.383  65.429  1.00  0.08              
ATOM     67  CA  THR A  69     -21.122 -30.912  66.302  1.00  0.09              
ATOM     68  CA  ASN A  70     -17.735 -29.556  67.377  1.00  0.10              
ATOM     69  CA  ALA A  71     -19.580 -26.933  69.413  1.00  0.08              
ATOM     70  CA  PHE A  72     -21.695 -29.513  71.320  1.00  0.08              
ATOM     71  CA  GLN A  73     -18.544 -31.556  72.130  1.00  0.10              
ATOM     72  CA  TYR A  74     -16.823 -28.466  73.442  1.00  0.09              
ATOM     73  CA  VAL A  75     -19.803 -27.794  75.705  1.00  0.08              
ATOM     74  CA  GLN A  76     -19.846 -31.425  76.814  1.00  0.09              
ATOM     75  CA  LYS A  77     -16.142 -31.602  77.643  1.00  0.14              
ATOM     76  CA  ASN A  78     -16.036 -28.082  79.051  1.00  0.15              
ATOM     77  CA  ARG A  79     -19.052 -29.260  81.103  1.00  0.12              
ATOM     78  CA  GLY A  80     -20.918 -26.026  80.565  1.00  0.10              
ATOM     79  CA  ILE A  81     -21.510 -22.991  78.398  1.00  0.10              
ATOM     80  CA  ASP A  82     -21.914 -19.494  79.774  1.00  0.08              
ATOM     81  CA  SER A  83     -25.024 -17.356  79.406  1.00  0.08              
ATOM     82  CA  GLU A  84     -25.148 -14.350  77.086  1.00  0.09              
ATOM     83  CA  ASP A  85     -24.760 -12.024  80.123  1.00  0.17              
ATOM     84  CA  ALA A  86     -21.722 -13.804  81.463  1.00  0.14              
ATOM     85  CA  TYR A  87     -20.156 -13.833  77.988  1.00  0.12              
ATOM     86  CA  PRO A  88     -21.510 -11.022  75.653  1.00  0.17              
ATOM     87  CA  TYR A  89     -21.320 -11.396  71.896  1.00  0.16              
ATOM     88  CA  VAL A  90     -18.880  -8.892  70.376  1.00  0.26              
ATOM     89  CA  GLY A  91     -18.788 -10.427  66.888  1.00  0.19              
ATOM     90  CA  GLN A  92     -15.011 -10.758  66.765  1.00  0.22              
ATOM     91  CA  GLU A  93     -12.745 -13.684  67.616  1.00  0.18              
ATOM     92  CA  GLU A  94     -10.912 -13.319  70.930  1.00  0.32              
ATOM     93  CA  SER A  95      -9.029 -15.521  73.360  1.00  0.32              
ATOM     94  CA  CYS A  96     -11.149 -18.058  75.225  1.00  0.17              
ATOM     95  CA  MET A  97     -12.415 -16.461  78.419  1.00  0.30              
ATOM     96  CA  TYR A  98     -14.817 -19.115  79.717  1.00  0.22              
ATOM     97  CA  ASN A  99     -16.038 -18.217  83.243  1.00  0.24              
ATOM     98  CA  PRO A 100     -17.497 -21.170  85.148  1.00  0.24              
ATOM     99  CA  THR A 101     -19.505 -18.903  87.472  1.00  0.29              
ATOM    100  CA  GLY A 102     -21.535 -17.802  84.432  1.00  0.15              
ATOM    101  CA  LYS A 103     -22.395 -21.393  83.410  1.00  0.11              
ATOM    102  CA  ALA A 104     -26.046 -21.570  82.377  1.00  0.12              
ATOM    103  CA  ALA A 105     -26.142 -24.922  80.605  1.00  0.15              
ATOM    104  CA  LYS A 106     -24.361 -28.201  80.033  1.00  0.12              
ATOM    105  CA  CYS A 107     -24.326 -30.848  77.321  1.00  0.10              
ATOM    106  CA  ARG A 108     -24.027 -34.607  77.407  1.00  0.11              
ATOM    107  CA  GLY A 109     -23.533 -35.258  73.700  1.00  0.11              
ATOM    108  CA  TYR A 110     -25.378 -34.847  70.421  1.00  0.10              
ATOM    109  CA  ARG A 111     -27.356 -37.002  67.989  1.00  0.17              
ATOM    110  CA  GLU A 112     -26.987 -36.681  64.228  1.00  0.14              
ATOM    111  CA  ILE A 113     -29.870 -37.245  61.792  1.00  0.14              
ATOM    112  CA  PRO A 114     -29.308 -39.605  58.832  1.00  0.18              
ATOM    113  CA  GLU A 115     -28.041 -37.716  55.775  1.00  0.15              
ATOM    114  CA  GLY A 116     -30.845 -36.492  53.496  1.00  0.11              
ATOM    115  CA  ASN A 117     -33.491 -38.130  55.638  1.00  0.13              
ATOM    116  CA  GLU A 118     -36.257 -35.531  56.114  1.00  0.11              
ATOM    117  CA  LYS A 119     -38.497 -38.103  57.804  1.00  0.14              
ATOM    118  CA  ALA A 120     -35.877 -38.510  60.448  1.00  0.13              
ATOM    119  CA  LEU A 121     -35.518 -34.762  60.779  1.00  0.10              
ATOM    120  CA  LYS A 122     -39.279 -34.643  61.354  1.00  0.11              
ATOM    121  CA  ARG A 123     -39.263 -37.455  63.945  1.00  0.13              
ATOM    122  CA  ALA A 124     -36.543 -35.564  65.768  1.00  0.11              
ATOM    123  CA  VAL A 125     -38.205 -32.145  65.804  1.00  0.09              
ATOM    124  CA  ALA A 126     -41.515 -33.515  67.122  1.00  0.13              
ATOM    125  CA  ARG A 127     -39.671 -35.466  69.931  1.00  0.17              
ATOM    126  CA  VAL A 128     -36.654 -33.423  70.999  1.00  0.15              
ATOM    127  CA  GLY A 129     -37.467 -29.908  69.781  1.00  0.10              
ATOM    128  CA  PRO A 130     -35.431 -27.388  67.736  1.00  0.06              
ATOM    129  CA  VAL A 131     -32.654 -29.063  65.724  1.00  0.07              
ATOM    130  CA  SER A 132     -29.537 -27.482  64.213  1.00  0.05              
ATOM    131  CA  VAL A 133     -29.370 -27.707  60.432  1.00  0.07              
ATOM    132  CA  ALA A 134     -27.094 -26.605  57.603  1.00  0.08              
ATOM    133  CA  ILE A 135     -28.443 -25.425  54.268  1.00  0.08              
ATOM    134  CA  ASP A 136     -27.258 -23.673  51.117  1.00  0.08              
ATOM    135  CA  ALA A 137     -28.133 -20.003  51.641  1.00  0.16              
ATOM    136  CA  SER A 138     -26.041 -18.614  48.712  1.00  0.25              
ATOM    137  CA  LEU A 139     -28.890 -17.937  46.330  1.00  0.20              
ATOM    138  CA  THR A 140     -29.972 -14.330  46.081  1.00  0.25              
ATOM    139  CA  SER A 141     -33.602 -15.514  46.381  1.00  0.21              
ATOM    140  CA  PHE A 142     -32.721 -16.721  49.874  1.00  0.16              
ATOM    141  CA  GLN A 143     -31.067 -13.391  50.576  1.00  0.23              
ATOM    142  CA  PHE A 144     -34.121 -11.370  49.647  1.00  0.24              
ATOM    143  CA  TYR A 145     -36.761 -13.767  50.956  1.00  0.18              
ATOM    144  CA  SER A 146     -39.703 -11.956  52.682  1.00  0.15              
ATOM    145  CA  LYS A 147     -42.688 -14.310  52.570  1.00  0.26              
ATOM    146  CA  GLY A 148     -44.257 -17.676  51.581  1.00  0.29              
ATOM    147  CA  VAL A 149     -42.617 -21.103  51.417  1.00  0.12              
ATOM    148  CA  TYR A 150     -39.084 -20.613  50.022  1.00  0.13              
ATOM    149  CA  TYR A 151     -37.954 -22.953  47.257  1.00  0.20              
ATOM    150  CA  ASP A 152     -35.563 -22.337  44.378  1.00  0.22              
ATOM    151  CA  GLU A 153     -34.495 -25.164  42.057  1.00  0.31              
ATOM    152  CA  SER A 154     -31.001 -23.599  41.915  1.00  0.28              
ATOM    153  CA  CYS A 155     -30.377 -24.376  45.603  1.00  0.16              
ATOM    154  CA  ASN A 156     -27.502 -26.799  46.162  1.00  0.14              
ATOM    155  CA  SER A 157     -27.919 -29.774  48.479  1.00  0.12              
ATOM    156  CA  ASP A 158     -24.180 -30.323  48.073  1.00  0.22              
ATOM    157  CA  ASN A 159     -23.119 -26.771  48.866  1.00  0.18              
ATOM    158  CA  LEU A 160     -24.075 -26.301  52.508  1.00  0.12              
ATOM    159  CA  ASN A 161     -22.745 -22.918  53.661  1.00  0.16              
ATOM    160  CA  HIS A 162     -25.053 -21.588  56.374  1.00  0.12              
ATOM    161  CA  ALA A 163     -25.900 -23.003  59.808  1.00  0.07              
ATOM    162  CA  VAL A 164     -29.439 -22.287  60.985  1.00  0.07              
ATOM    163  CA  LEU A 165     -32.257 -23.600  63.301  1.00  0.06              
ATOM    164  CA  ALA A 166     -35.180 -25.934  62.490  1.00  0.06              
ATOM    165  CA  VAL A 167     -37.818 -24.683  64.932  1.00  0.07              
ATOM    166  CA  GLY A 168     -40.795 -26.671  63.690  1.00  0.08              
ATOM    167  CA  TYR A 169     -42.539 -27.912  60.547  1.00  0.09              
ATOM    168  CA  GLY A 170     -46.035 -27.609  59.049  1.00  0.19              
ATOM    169  CA  ILE A 171     -47.942 -26.554  56.012  1.00  0.17              
ATOM    170  CA  GLN A 172     -48.913 -22.989  55.035  1.00  0.31              
ATOM    171  CA  LYS A 173     -51.419 -22.346  52.268  1.00  0.65              
ATOM    172  CA  GLY A 174     -51.123 -26.136  50.780  1.00  0.51              
ATOM    173  CA  ASN A 175     -47.352 -25.978  50.980  1.00  0.25              
ATOM    174  CA  LYS A 176     -45.369 -28.131  53.439  1.00  0.13              
ATOM    175  CA  HIS A 177     -42.418 -26.370  55.054  1.00  0.07              
ATOM    176  CA  TRP A 178     -39.784 -26.257  57.793  1.00  0.07              
ATOM    177  CA  ILE A 179     -39.915 -23.289  60.188  1.00  0.07              
ATOM    178  CA  ILE A 180     -36.334 -21.952  60.103  1.00  0.08              
ATOM    179  CA  LYS A 181     -34.901 -19.364  62.501  1.00  0.08              
ATOM    180  CA  ASN A 182     -32.043 -17.348  60.972  1.00  0.10              
ATOM    181  CA  SER A 183     -29.403 -15.203  62.716  1.00  0.11              
ATOM    182  CA  TRP A 184     -29.558 -12.159  60.402  1.00  0.12              
ATOM    183  CA  GLY A 185     -31.736 -10.105  62.658  1.00  0.12              
ATOM    184  CA  GLU A 186     -35.471  -9.245  62.694  1.00  0.12              
ATOM    185  CA  ASN A 187     -35.241  -6.980  59.657  1.00  0.24              
ATOM    186  CA  TRP A 188     -34.394 -10.107  57.647  1.00  0.15              
ATOM    187  CA  GLY A 189     -36.969 -12.403  56.034  1.00  0.12              
ATOM    188  CA  ASN A 190     -40.199 -12.691  57.905  1.00  0.12              
ATOM    189  CA  LYS A 191     -39.178 -11.203  61.237  1.00  0.14              
ATOM    190  CA  GLY A 192     -35.976 -13.301  61.210  1.00  0.09              
ATOM    191  CA  TYR A 193     -37.634 -16.530  60.042  1.00  0.10              
ATOM    192  CA  ILE A 194     -37.990 -18.420  56.793  1.00  0.12              
ATOM    193  CA  LEU A 195     -40.421 -21.183  55.780  1.00  0.08              
ATOM    194  CA  MET A 196     -38.386 -23.645  53.720  1.00  0.08              
ATOM    195  CA  ALA A 197     -39.769 -26.366  51.418  1.00  0.09              
ATOM    196  CA  ARG A 198     -40.486 -29.691  53.194  1.00  0.10              
ATOM    197  CA  ASN A 199     -40.479 -33.020  51.283  1.00  0.16              
ATOM    198  CA  LYS A 200     -39.421 -31.382  48.041  1.00  0.15              
ATOM    199  CA  ASN A 201     -36.338 -33.569  47.501  1.00  0.19              
ATOM    200  CA  ASN A 202     -34.167 -32.332  50.428  1.00  0.12              
ATOM    201  CA  ALA A 203     -34.468 -28.647  49.404  1.00  0.11              
ATOM    202  CA  CYS A 204     -31.090 -26.895  49.836  1.00  0.07              
ATOM    203  CA  GLY A 205     -29.646 -29.894  51.681  1.00  0.07              
ATOM    204  CA  ILE A 206     -31.883 -29.127  54.693  1.00  0.07              
ATOM    205  CA  ALA A 207     -31.576 -32.687  56.045  1.00  0.08              
ATOM    206  CA  ASN A 208     -27.916 -33.352  55.119  1.00  0.09              
ATOM    207  CA  LEU A 209     -26.196 -31.949  58.202  1.00  0.10              
ATOM    208  CA  ALA A 210     -28.589 -31.892  61.147  1.00  0.09              
ATOM    209  CA  SER A 211     -27.852 -32.543  64.814  1.00  0.09              
ATOM    210  CA  PHE A 212     -28.964 -31.631  68.344  1.00  0.10              
ATOM    211  CA  PRO A 213     -27.464 -31.884  71.864  1.00  0.09              
ATOM    212  CA  LYS A 214     -28.533 -34.226  74.695  1.00  0.12              
ATOM    213  CA  MET A 215     -28.719 -33.111  78.319  1.00  0.16              
ENDMDL
MODEL       21
ATOM      1  CA  ASP A   3     -48.351 -33.368  61.175  1.00  0.45              
ATOM      2  CA  SER A   4     -47.384 -29.828  62.452  1.00  0.20              
ATOM      3  CA  VAL A   5     -45.392 -28.512  65.373  1.00  0.15              
ATOM      4  CA  ASP A   6     -44.202 -25.020  66.138  1.00  0.13              
ATOM      5  CA  TYR A   7     -41.945 -24.851  69.176  1.00  0.11              
ATOM      6  CA  ARG A   8     -42.309 -21.050  69.129  1.00  0.14              
ATOM      7  CA  LYS A   9     -45.877 -21.534  70.330  1.00  0.25              
ATOM      8  CA  LYS A  10     -44.369 -23.686  73.096  1.00  0.21              
ATOM      9  CA  GLY A  11     -41.855 -20.963  74.267  1.00  0.18              
ATOM     10  CA  TYR A  12     -38.816 -22.966  73.322  1.00  0.11              
ATOM     11  CA  VAL A  13     -37.420 -20.266  71.057  1.00  0.14              
ATOM     12  CA  THR A  14     -35.475 -17.172  72.105  1.00  0.18              
ATOM     13  CA  PRO A  15     -35.921 -13.932  70.096  1.00  0.25              
ATOM     14  CA  VAL A  16     -34.056 -13.617  66.783  1.00  0.16              
ATOM     15  CA  LYS A  17     -30.443 -12.586  67.136  1.00  0.16              
ATOM     16  CA  ASN A  18     -28.087 -10.891  64.684  1.00  0.11              
ATOM     17  CA  GLN A  19     -24.701 -12.505  64.081  1.00  0.15              
ATOM     18  CA  GLY A  20     -23.358  -9.320  62.486  1.00  0.25              
ATOM     19  CA  GLN A  21     -20.305  -9.296  60.336  1.00  0.32              
ATOM     20  CA  CYS A  22     -18.936 -12.510  61.845  1.00  0.14              
ATOM     21  CA  GLY A  23     -19.268 -16.012  60.349  1.00  0.11              
ATOM     22  CA  SER A  24     -20.709 -17.356  63.592  1.00  0.08              
ATOM     23  CA  CYS A  25     -23.837 -19.045  62.176  1.00  0.07              
ATOM     24  CA  TRP A  26     -22.667 -22.366  63.590  1.00  0.06              
ATOM     25  CA  ALA A  27     -22.454 -20.861  67.067  1.00  0.06              
ATOM     26  CA  PHE A  28     -25.961 -19.295  66.821  1.00  0.06              
ATOM     27  CA  SER A  29     -27.271 -22.546  65.353  1.00  0.06              
ATOM     28  CA  SER A  30     -25.721 -24.475  68.276  1.00  0.06              
ATOM     29  CA  VAL A  31     -26.895 -22.044  70.958  1.00  0.07              
ATOM     30  CA  GLY A  32     -30.452 -22.174  69.658  1.00  0.07              
ATOM     31  CA  ALA A  33     -30.607 -25.961  69.980  1.00  0.06              
ATOM     32  CA  LEU A  34     -29.232 -25.845  73.551  1.00  0.06              
ATOM     33  CA  GLU A  35     -31.632 -23.025  74.474  1.00  0.07              
ATOM     34  CA  GLY A  36     -34.400 -25.347  73.280  1.00  0.07              
ATOM     35  CA  GLN A  37     -33.310 -28.191  75.491  1.00  0.09              
ATOM     36  CA  LEU A  38     -32.604 -25.981  78.503  1.00  0.09              
ATOM     37  CA  LYS A  39     -36.264 -24.939  78.214  1.00  0.09              
ATOM     38  CA  LYS A  40     -37.420 -28.550  77.940  1.00  0.15              
ATOM     39  CA  LYS A  41     -35.368 -29.456  81.036  1.00  0.21              
ATOM     40  CA  THR A  42     -35.537 -26.577  83.465  1.00  0.28              
ATOM     41  CA  GLY A  43     -38.570 -24.889  82.162  1.00  0.23              
ATOM     42  CA  LYS A  44     -36.622 -21.534  81.690  1.00  0.25              
ATOM     43  CA  LEU A  45     -35.670 -19.954  78.364  1.00  0.14              
ATOM     44  CA  LEU A  46     -32.375 -18.026  78.615  1.00  0.20              
ATOM     45  CA  ASN A  47     -29.852 -16.645  76.082  1.00  0.14              
ATOM     46  CA  LEU A  48     -26.756 -18.864  75.895  1.00  0.08              
ATOM     47  CA  SER A  49     -23.384 -17.517  74.712  1.00  0.08              
ATOM     48  CA  PRO A  50     -22.454 -17.983  71.014  1.00  0.07              
ATOM     49  CA  GLN A  51     -19.313 -15.908  71.683  1.00  0.07              
ATOM     50  CA  ASN A  52     -18.117 -18.496  74.247  1.00  0.08              
ATOM     51  CA  LEU A  53     -18.262 -20.962  71.369  1.00  0.07              
ATOM     52  CA  VAL A  54     -16.620 -18.624  68.832  1.00  0.07              
ATOM     53  CA  ASP A  55     -13.637 -17.904  71.143  1.00  0.10              
ATOM     54  CA  CYS A  56     -13.331 -21.409  72.641  1.00  0.11              
ATOM     55  CA  VAL A  57     -13.979 -24.087  70.017  1.00  0.11              
ATOM     56  CA  SER A  58     -10.485 -24.705  68.605  1.00  0.19              
ATOM     57  CA  GLU A  59     -11.876 -27.369  66.164  1.00  0.19              
ATOM     58  CA  ASN A  60     -13.867 -24.522  64.616  1.00  0.14              
ATOM     59  CA  ASP A  61     -12.654 -21.264  63.153  1.00  0.12              
ATOM     60  CA  GLY A  62     -14.516 -18.567  65.056  1.00  0.11              
ATOM     61  CA  CYS A  63     -15.716 -15.959  62.516  1.00  0.11              
ATOM     62  CA  GLY A  64     -14.111 -18.116  59.804  1.00  0.14              
ATOM     63  CA  GLY A  65     -16.711 -20.883  60.092  1.00  0.13              
ATOM     64  CA  GLY A  66     -17.315 -24.174  61.865  1.00  0.14              
ATOM     65  CA  TYR A  67     -19.680 -26.993  62.826  1.00  0.10              
ATOM     66  CA  MET A  68     -22.414 -27.352  65.422  1.00  0.08              
ATOM     67  CA  THR A  69     -21.167 -30.891  66.284  1.00  0.09              
ATOM     68  CA  ASN A  70     -17.778 -29.547  67.355  1.00  0.10              
ATOM     69  CA  ALA A  71     -19.610 -26.929  69.405  1.00  0.08              
ATOM     70  CA  PHE A  72     -21.745 -29.505  71.303  1.00  0.08              
ATOM     71  CA  GLN A  73     -18.597 -31.567  72.103  1.00  0.10              
ATOM     72  CA  TYR A  74     -16.866 -28.490  73.414  1.00  0.09              
ATOM     73  CA  VAL A  75     -19.830 -27.805  75.688  1.00  0.08              
ATOM     74  CA  GLN A  76     -19.897 -31.438  76.789  1.00  0.09              
ATOM     75  CA  LYS A  77     -16.194 -31.645  77.608  1.00  0.14              
ATOM     76  CA  ASN A  78     -16.061 -28.126  79.025  1.00  0.15              
ATOM     77  CA  ARG A  79     -19.086 -29.294  81.077  1.00  0.12              
ATOM     78  CA  GLY A  80     -20.928 -26.038  80.554  1.00  0.10              
ATOM     79  CA  ILE A  81     -21.519 -23.006  78.385  1.00  0.10              
ATOM     80  CA  ASP A  82     -21.898 -19.510  79.774  1.00  0.08              
ATOM     81  CA  SER A  83     -25.002 -17.356  79.419  1.00  0.08              
ATOM     82  CA  GLU A  84     -25.104 -14.340  77.116  1.00  0.09              
ATOM     83  CA  ASP A  85     -24.687 -12.032  80.162  1.00  0.17              
ATOM     84  CA  ALA A  86     -21.669 -13.830  81.478  1.00  0.14              
ATOM     85  CA  TYR A  87     -20.090 -13.874  78.005  1.00  0.12              
ATOM     86  CA  PRO A  88     -21.450 -11.031  75.687  1.00  0.17              
ATOM     87  CA  TYR A  89     -21.288 -11.393  71.936  1.00  0.16              
ATOM     88  CA  VAL A  90     -18.854  -8.889  70.410  1.00  0.26              
ATOM     89  CA  GLY A  91     -18.790 -10.416  66.909  1.00  0.19              
ATOM     90  CA  GLN A  92     -15.015 -10.758  66.776  1.00  0.22              
ATOM     91  CA  GLU A  93     -12.755 -13.698  67.598  1.00  0.18              
ATOM     92  CA  GLU A  94     -10.883 -13.376  70.897  1.00  0.32              
ATOM     93  CA  SER A  95      -8.998 -15.594  73.305  1.00  0.32              
ATOM     94  CA  CYS A  96     -11.114 -18.135  75.169  1.00  0.17              
ATOM     95  CA  MET A  97     -12.347 -16.573  78.380  1.00  0.30              
ATOM     96  CA  TYR A  98     -14.766 -19.225  79.660  1.00  0.22              
ATOM     97  CA  ASN A  99     -15.975 -18.311  83.204  1.00  0.24              
ATOM     98  CA  PRO A 100     -17.457 -21.249  85.111  1.00  0.24              
ATOM     99  CA  THR A 101     -19.424 -18.970  87.456  1.00  0.29              
ATOM    100  CA  GLY A 102     -21.484 -17.829  84.434  1.00  0.15              
ATOM    101  CA  LYS A 103     -22.373 -21.419  83.406  1.00  0.11              
ATOM    102  CA  ALA A 104     -26.035 -21.562  82.388  1.00  0.12              
ATOM    103  CA  ALA A 105     -26.154 -24.908  80.606  1.00  0.15              
ATOM    104  CA  LYS A 106     -24.394 -28.193  80.038  1.00  0.12              
ATOM    105  CA  CYS A 107     -24.369 -30.834  77.318  1.00  0.10              
ATOM    106  CA  ARG A 108     -24.109 -34.592  77.433  1.00  0.11              
ATOM    107  CA  GLY A 109     -23.574 -35.258  73.718  1.00  0.11              
ATOM    108  CA  TYR A 110     -25.431 -34.825  70.446  1.00  0.10              
ATOM    109  CA  ARG A 111     -27.381 -36.983  67.994  1.00  0.17              
ATOM    110  CA  GLU A 112     -26.930 -36.651  64.237  1.00  0.14              
ATOM    111  CA  ILE A 113     -29.790 -37.246  61.775  1.00  0.14              
ATOM    112  CA  PRO A 114     -29.215 -39.600  58.815  1.00  0.18              
ATOM    113  CA  GLU A 115     -27.960 -37.695  55.756  1.00  0.15              
ATOM    114  CA  GLY A 116     -30.801 -36.487  53.491  1.00  0.11              
ATOM    115  CA  ASN A 117     -33.415 -38.143  55.633  1.00  0.13              
ATOM    116  CA  GLU A 118     -36.199 -35.569  56.116  1.00  0.11              
ATOM    117  CA  LYS A 119     -38.406 -38.165  57.814  1.00  0.14              
ATOM    118  CA  ALA A 120     -35.799 -38.540  60.449  1.00  0.13              
ATOM    119  CA  LEU A 121     -35.452 -34.797  60.783  1.00  0.10              
ATOM    120  CA  LYS A 122     -39.208 -34.722  61.376  1.00  0.11              
ATOM    121  CA  ARG A 123     -39.128 -37.543  63.970  1.00  0.13              
ATOM    122  CA  ALA A 124     -36.471 -35.588  65.779  1.00  0.11              
ATOM    123  CA  VAL A 125     -38.159 -32.193  65.819  1.00  0.09              
ATOM    124  CA  ALA A 126     -41.460 -33.592  67.139  1.00  0.13              
ATOM    125  CA  ARG A 127     -39.556 -35.555  69.954  1.00  0.17              
ATOM    126  CA  VAL A 128     -36.602 -33.434  71.023  1.00  0.15              
ATOM    127  CA  GLY A 129     -37.458 -29.925  69.790  1.00  0.10              
ATOM    128  CA  PRO A 130     -35.440 -27.395  67.747  1.00  0.06              
ATOM    129  CA  VAL A 131     -32.658 -29.052  65.729  1.00  0.07              
ATOM    130  CA  SER A 132     -29.545 -27.465  64.216  1.00  0.05              
ATOM    131  CA  VAL A 133     -29.380 -27.691  60.435  1.00  0.07              
ATOM    132  CA  ALA A 134     -27.104 -26.588  57.608  1.00  0.08              
ATOM    133  CA  ILE A 135     -28.444 -25.418  54.264  1.00  0.08              
ATOM    134  CA  ASP A 136     -27.246 -23.680  51.111  1.00  0.08              
ATOM    135  CA  ALA A 137     -28.108 -20.004  51.626  1.00  0.16              
ATOM    136  CA  SER A 138     -26.000 -18.635  48.694  1.00  0.25              
ATOM    137  CA  LEU A 139     -28.836 -17.957  46.302  1.00  0.20              
ATOM    138  CA  THR A 140     -29.907 -14.345  46.062  1.00  0.25              
ATOM    139  CA  SER A 141     -33.545 -15.517  46.358  1.00  0.21              
ATOM    140  CA  PHE A 142     -32.659 -16.734  49.844  1.00  0.16              
ATOM    141  CA  GLN A 143     -30.996 -13.411  50.560  1.00  0.23              
ATOM    142  CA  PHE A 144     -34.030 -11.377  49.628  1.00  0.24              
ATOM    143  CA  TYR A 145     -36.676 -13.769  50.924  1.00  0.18              
ATOM    144  CA  SER A 146     -39.644 -11.941  52.635  1.00  0.15              
ATOM    145  CA  LYS A 147     -42.623 -14.282  52.484  1.00  0.26              
ATOM    146  CA  GLY A 148     -44.220 -17.664  51.553  1.00  0.29              
ATOM    147  CA  VAL A 149     -42.576 -21.092  51.408  1.00  0.12              
ATOM    148  CA  TYR A 150     -39.020 -20.623  50.026  1.00  0.13              
ATOM    149  CA  TYR A 151     -37.912 -22.971  47.259  1.00  0.20              
ATOM    150  CA  ASP A 152     -35.534 -22.355  44.373  1.00  0.22              
ATOM    151  CA  GLU A 153     -34.472 -25.190  42.056  1.00  0.31              
ATOM    152  CA  SER A 154     -30.980 -23.626  41.905  1.00  0.28              
ATOM    153  CA  CYS A 155     -30.352 -24.393  45.595  1.00  0.16              
ATOM    154  CA  ASN A 156     -27.474 -26.813  46.164  1.00  0.14              
ATOM    155  CA  SER A 157     -27.902 -29.782  48.484  1.00  0.12              
ATOM    156  CA  ASP A 158     -24.159 -30.333  48.091  1.00  0.22              
ATOM    157  CA  ASN A 159     -23.099 -26.781  48.884  1.00  0.18              
ATOM    158  CA  LEU A 160     -24.067 -26.301  52.521  1.00  0.12              
ATOM    159  CA  ASN A 161     -22.745 -22.915  53.676  1.00  0.16              
ATOM    160  CA  HIS A 162     -25.067 -21.569  56.373  1.00  0.12              
ATOM    161  CA  ALA A 163     -25.923 -22.979  59.808  1.00  0.07              
ATOM    162  CA  VAL A 164     -29.466 -22.270  60.987  1.00  0.07              
ATOM    163  CA  LEU A 165     -32.278 -23.589  63.309  1.00  0.06              
ATOM    164  CA  ALA A 166     -35.186 -25.938  62.493  1.00  0.06              
ATOM    165  CA  VAL A 167     -37.831 -24.702  64.937  1.00  0.07              
ATOM    166  CA  GLY A 168     -40.784 -26.714  63.690  1.00  0.08              
ATOM    167  CA  TYR A 169     -42.475 -28.028  60.537  1.00  0.09              
ATOM    168  CA  GLY A 170     -46.005 -27.706  59.058  1.00  0.19              
ATOM    169  CA  ILE A 171     -47.932 -26.557  56.084  1.00  0.17              
ATOM    170  CA  GLN A 172     -48.814 -22.873  55.314  1.00  0.31              
ATOM    171  CA  LYS A 173     -51.403 -22.007  52.647  1.00  0.65              
ATOM    172  CA  GLY A 174     -51.189 -25.882  50.889  1.00  0.51              
ATOM    173  CA  ASN A 175     -47.431 -25.777  51.070  1.00  0.25              
ATOM    174  CA  LYS A 176     -45.401 -28.050  53.406  1.00  0.13              
ATOM    175  CA  HIS A 177     -42.416 -26.371  55.061  1.00  0.07              
ATOM    176  CA  TRP A 178     -39.765 -26.287  57.786  1.00  0.07              
ATOM    177  CA  ILE A 179     -39.931 -23.322  60.192  1.00  0.07              
ATOM    178  CA  ILE A 180     -36.360 -21.955  60.118  1.00  0.08              
ATOM    179  CA  LYS A 181     -34.936 -19.357  62.510  1.00  0.08              
ATOM    180  CA  ASN A 182     -32.073 -17.334  60.994  1.00  0.10              
ATOM    181  CA  SER A 183     -29.440 -15.184  62.744  1.00  0.11              
ATOM    182  CA  TRP A 184     -29.595 -12.130  60.444  1.00  0.12              
ATOM    183  CA  GLY A 185     -31.770 -10.092  62.671  1.00  0.12              
ATOM    184  CA  GLU A 186     -35.524  -9.233  62.676  1.00  0.12              
ATOM    185  CA  ASN A 187     -35.270  -6.973  59.638  1.00  0.24              
ATOM    186  CA  TRP A 188     -34.396 -10.100  57.639  1.00  0.15              
ATOM    187  CA  GLY A 189     -36.949 -12.413  56.016  1.00  0.12              
ATOM    188  CA  ASN A 190     -40.193 -12.693  57.846  1.00  0.12              
ATOM    189  CA  LYS A 191     -39.215 -11.198  61.184  1.00  0.14              
ATOM    190  CA  GLY A 192     -35.998 -13.295  61.201  1.00  0.09              
ATOM    191  CA  TYR A 193     -37.663 -16.528  60.031  1.00  0.10              
ATOM    192  CA  ILE A 194     -37.981 -18.428  56.785  1.00  0.12              
ATOM    193  CA  LEU A 195     -40.407 -21.198  55.782  1.00  0.08              
ATOM    194  CA  MET A 196     -38.371 -23.664  53.723  1.00  0.08              
ATOM    195  CA  ALA A 197     -39.771 -26.373  51.418  1.00  0.09              
ATOM    196  CA  ARG A 198     -40.524 -29.699  53.185  1.00  0.10              
ATOM    197  CA  ASN A 199     -40.479 -33.038  51.294  1.00  0.16              
ATOM    198  CA  LYS A 200     -39.417 -31.398  48.056  1.00  0.15              
ATOM    199  CA  ASN A 201     -36.332 -33.582  47.519  1.00  0.19              
ATOM    200  CA  ASN A 202     -34.158 -32.339  50.440  1.00  0.12              
ATOM    201  CA  ALA A 203     -34.460 -28.655  49.408  1.00  0.11              
ATOM    202  CA  CYS A 204     -31.078 -26.904  49.829  1.00  0.07              
ATOM    203  CA  GLY A 205     -29.637 -29.894  51.682  1.00  0.07              
ATOM    204  CA  ILE A 206     -31.872 -29.130  54.693  1.00  0.07              
ATOM    205  CA  ALA A 207     -31.550 -32.689  56.044  1.00  0.08              
ATOM    206  CA  ASN A 208     -27.877 -33.329  55.125  1.00  0.09              
ATOM    207  CA  LEU A 209     -26.174 -31.919  58.213  1.00  0.10              
ATOM    208  CA  ALA A 210     -28.579 -31.877  61.150  1.00  0.09              
ATOM    209  CA  SER A 211     -27.857 -32.526  64.820  1.00  0.09              
ATOM    210  CA  PHE A 212     -28.978 -31.604  68.348  1.00  0.10              
ATOM    211  CA  PRO A 213     -27.500 -31.862  71.878  1.00  0.09              
ATOM    212  CA  LYS A 214     -28.595 -34.193  74.710  1.00  0.12              
ATOM    213  CA  MET A 215     -28.792 -33.055  78.329  1.00  0.16              
ENDMDL
MODEL       22
ATOM      1  CA  ASP A   3     -48.178 -33.599  61.116  1.00  0.45              
ATOM      2  CA  SER A   4     -47.318 -30.009  62.439  1.00  0.20              
ATOM      3  CA  VAL A   5     -45.355 -28.659  65.364  1.00  0.15              
ATOM      4  CA  ASP A   6     -44.227 -25.154  66.136  1.00  0.13              
ATOM      5  CA  TYR A   7     -41.974 -24.942  69.172  1.00  0.11              
ATOM      6  CA  ARG A   8     -42.392 -21.142  69.089  1.00  0.14              
ATOM      7  CA  LYS A   9     -45.950 -21.662  70.290  1.00  0.25              
ATOM      8  CA  LYS A  10     -44.409 -23.762  73.083  1.00  0.21              
ATOM      9  CA  GLY A  11     -41.907 -20.980  74.242  1.00  0.18              
ATOM     10  CA  TYR A  12     -38.871 -22.955  73.303  1.00  0.11              
ATOM     11  CA  VAL A  13     -37.485 -20.255  71.031  1.00  0.14              
ATOM     12  CA  THR A  14     -35.526 -17.170  72.082  1.00  0.18              
ATOM     13  CA  PRO A  15     -36.001 -13.924  70.088  1.00  0.25              
ATOM     14  CA  VAL A  16     -34.120 -13.598  66.786  1.00  0.16              
ATOM     15  CA  LYS A  17     -30.518 -12.565  67.166  1.00  0.16              
ATOM     16  CA  ASN A  18     -28.144 -10.868  64.726  1.00  0.11              
ATOM     17  CA  GLN A  19     -24.750 -12.471  64.141  1.00  0.15              
ATOM     18  CA  GLY A  20     -23.392  -9.289  62.543  1.00  0.25              
ATOM     19  CA  GLN A  21     -20.367  -9.237  60.399  1.00  0.32              
ATOM     20  CA  CYS A  22     -18.985 -12.470  61.868  1.00  0.14              
ATOM     21  CA  GLY A  23     -19.310 -15.976  60.352  1.00  0.11              
ATOM     22  CA  SER A  24     -20.748 -17.324  63.596  1.00  0.08              
ATOM     23  CA  CYS A  25     -23.878 -19.012  62.182  1.00  0.07              
ATOM     24  CA  TRP A  26     -22.714 -22.323  63.588  1.00  0.06              
ATOM     25  CA  ALA A  27     -22.478 -20.841  67.068  1.00  0.06              
ATOM     26  CA  PHE A  28     -25.996 -19.263  66.832  1.00  0.06              
ATOM     27  CA  SER A  29     -27.297 -22.520  65.358  1.00  0.06              
ATOM     28  CA  SER A  30     -25.747 -24.450  68.281  1.00  0.06              
ATOM     29  CA  VAL A  31     -26.922 -22.017  70.964  1.00  0.07              
ATOM     30  CA  GLY A  32     -30.472 -22.155  69.660  1.00  0.07              
ATOM     31  CA  ALA A  33     -30.627 -25.939  69.989  1.00  0.06              
ATOM     32  CA  LEU A  34     -29.266 -25.807  73.564  1.00  0.06              
ATOM     33  CA  GLU A  35     -31.666 -22.974  74.471  1.00  0.07              
ATOM     34  CA  GLY A  36     -34.422 -25.319  73.284  1.00  0.07              
ATOM     35  CA  GLN A  37     -33.347 -28.131  75.530  1.00  0.09              
ATOM     36  CA  LEU A  38     -32.641 -25.893  78.522  1.00  0.09              
ATOM     37  CA  LYS A  39     -36.301 -24.838  78.220  1.00  0.09              
ATOM     38  CA  LYS A  40     -37.459 -28.453  77.985  1.00  0.15              
ATOM     39  CA  LYS A  41     -35.418 -29.317  81.103  1.00  0.21              
ATOM     40  CA  THR A  42     -35.585 -26.422  83.489  1.00  0.28              
ATOM     41  CA  GLY A  43     -38.607 -24.788  82.159  1.00  0.23              
ATOM     42  CA  LYS A  44     -36.682 -21.383  81.654  1.00  0.25              
ATOM     43  CA  LEU A  45     -35.696 -19.855  78.316  1.00  0.14              
ATOM     44  CA  LEU A  46     -32.383 -17.955  78.587  1.00  0.20              
ATOM     45  CA  ASN A  47     -29.832 -16.594  76.069  1.00  0.14              
ATOM     46  CA  LEU A  48     -26.753 -18.839  75.909  1.00  0.08              
ATOM     47  CA  SER A  49     -23.373 -17.513  74.722  1.00  0.08              
ATOM     48  CA  PRO A  50     -22.460 -17.972  71.020  1.00  0.07              
ATOM     49  CA  GLN A  51     -19.305 -15.915  71.685  1.00  0.07              
ATOM     50  CA  ASN A  52     -18.108 -18.519  74.233  1.00  0.08              
ATOM     51  CA  LEU A  53     -18.278 -20.973  71.345  1.00  0.07              
ATOM     52  CA  VAL A  54     -16.637 -18.631  68.810  1.00  0.07              
ATOM     53  CA  ASP A  55     -13.638 -17.939  71.107  1.00  0.10              
ATOM     54  CA  CYS A  56     -13.343 -21.452  72.588  1.00  0.11              
ATOM     55  CA  VAL A  57     -14.009 -24.115  69.956  1.00  0.11              
ATOM     56  CA  SER A  58     -10.519 -24.735  68.534  1.00  0.19              
ATOM     57  CA  GLU A  59     -11.936 -27.383  66.060  1.00  0.19              
ATOM     58  CA  ASN A  60     -13.913 -24.510  64.548  1.00  0.14              
ATOM     59  CA  ASP A  61     -12.705 -21.245  63.096  1.00  0.12              
ATOM     60  CA  GLY A  62     -14.544 -18.559  65.031  1.00  0.11              
ATOM     61  CA  CYS A  63     -15.763 -15.929  62.503  1.00  0.11              
ATOM     62  CA  GLY A  64     -14.158 -18.086  59.781  1.00  0.14              
ATOM     63  CA  GLY A  65     -16.758 -20.853  60.071  1.00  0.13              
ATOM     64  CA  GLY A  66     -17.357 -24.151  61.833  1.00  0.14              
ATOM     65  CA  TYR A  67     -19.734 -26.958  62.809  1.00  0.10              
ATOM     66  CA  MET A  68     -22.455 -27.320  65.415  1.00  0.08              
ATOM     67  CA  THR A  69     -21.212 -30.870  66.265  1.00  0.09              
ATOM     68  CA  ASN A  70     -17.820 -29.537  67.332  1.00  0.10              
ATOM     69  CA  ALA A  71     -19.639 -26.925  69.396  1.00  0.08              
ATOM     70  CA  PHE A  72     -21.795 -29.497  71.285  1.00  0.08              
ATOM     71  CA  GLN A  73     -18.649 -31.577  72.076  1.00  0.10              
ATOM     72  CA  TYR A  74     -16.908 -28.514  73.386  1.00  0.09              
ATOM     73  CA  VAL A  75     -19.857 -27.816  75.672  1.00  0.08              
ATOM     74  CA  GLN A  76     -19.948 -31.452  76.765  1.00  0.09              
ATOM     75  CA  LYS A  77     -16.246 -31.689  77.572  1.00  0.14              
ATOM     76  CA  ASN A  78     -16.087 -28.171  79.000  1.00  0.15              
ATOM     77  CA  ARG A  79     -19.121 -29.327  81.051  1.00  0.12              
ATOM     78  CA  GLY A  80     -20.937 -26.051  80.542  1.00  0.10              
ATOM     79  CA  ILE A  81     -21.528 -23.020  78.372  1.00  0.10              
ATOM     80  CA  ASP A  82     -21.881 -19.527  79.773  1.00  0.08              
ATOM     81  CA  SER A  83     -24.979 -17.356  79.432  1.00  0.08              
ATOM     82  CA  GLU A  84     -25.059 -14.329  77.145  1.00  0.09              
ATOM     83  CA  ASP A  85     -24.615 -12.039  80.200  1.00  0.17              
ATOM     84  CA  ALA A  86     -21.615 -13.855  81.493  1.00  0.14              
ATOM     85  CA  TYR A  87     -20.023 -13.915  78.021  1.00  0.12              
ATOM     86  CA  PRO A  88     -21.391 -11.040  75.722  1.00  0.17              
ATOM     87  CA  TYR A  89     -21.256 -11.391  71.977  1.00  0.16              
ATOM     88  CA  VAL A  90     -18.829  -8.886  70.444  1.00  0.26              
ATOM     89  CA  GLY A  91     -18.792 -10.404  66.930  1.00  0.19              
ATOM     90  CA  GLN A  92     -15.019 -10.759  66.786  1.00  0.22              
ATOM     91  CA  GLU A  93     -12.765 -13.713  67.580  1.00  0.18              
ATOM     92  CA  GLU A  94     -10.853 -13.433  70.863  1.00  0.32              
ATOM     93  CA  SER A  95      -8.966 -15.667  73.249  1.00  0.32              
ATOM     94  CA  CYS A  96     -11.079 -18.212  75.113  1.00  0.17              
ATOM     95  CA  MET A  97     -12.279 -16.685  78.342  1.00  0.30              
ATOM     96  CA  TYR A  98     -14.715 -19.335  79.604  1.00  0.22              
ATOM     97  CA  ASN A  99     -15.913 -18.405  83.164  1.00  0.24              
ATOM     98  CA  PRO A 100     -17.416 -21.328  85.074  1.00  0.24              
ATOM     99  CA  THR A 101     -19.343 -19.037  87.441  1.00  0.29              
ATOM    100  CA  GLY A 102     -21.433 -17.855  84.437  1.00  0.15              
ATOM    101  CA  LYS A 103     -22.350 -21.445  83.402  1.00  0.11              
ATOM    102  CA  ALA A 104     -26.024 -21.555  82.399  1.00  0.12              
ATOM    103  CA  ALA A 105     -26.165 -24.895  80.606  1.00  0.15              
ATOM    104  CA  LYS A 106     -24.427 -28.185  80.042  1.00  0.12              
ATOM    105  CA  CYS A 107     -24.412 -30.820  77.315  1.00  0.10              
ATOM    106  CA  ARG A 108     -24.190 -34.577  77.459  1.00  0.11              
ATOM    107  CA  GLY A 109     -23.615 -35.257  73.736  1.00  0.11              
ATOM    108  CA  TYR A 110     -25.483 -34.804  70.471  1.00  0.10              
ATOM    109  CA  ARG A 111     -27.406 -36.963  67.998  1.00  0.17              
ATOM    110  CA  GLU A 112     -26.872 -36.621  64.246  1.00  0.14              
ATOM    111  CA  ILE A 113     -29.709 -37.247  61.759  1.00  0.14              
ATOM    112  CA  PRO A 114     -29.123 -39.595  58.799  1.00  0.18              
ATOM    113  CA  GLU A 115     -27.878 -37.674  55.736  1.00  0.15              
ATOM    114  CA  GLY A 116     -30.758 -36.482  53.485  1.00  0.11              
ATOM    115  CA  ASN A 117     -33.338 -38.156  55.628  1.00  0.13              
ATOM    116  CA  GLU A 118     -36.140 -35.606  56.118  1.00  0.11              
ATOM    117  CA  LYS A 119     -38.314 -38.227  57.824  1.00  0.14              
ATOM    118  CA  ALA A 120     -35.721 -38.570  60.449  1.00  0.13              
ATOM    119  CA  LEU A 121     -35.386 -34.833  60.786  1.00  0.10              
ATOM    120  CA  LYS A 122     -39.136 -34.801  61.397  1.00  0.11              
ATOM    121  CA  ARG A 123     -38.993 -37.632  63.996  1.00  0.13              
ATOM    122  CA  ALA A 124     -36.398 -35.613  65.790  1.00  0.11              
ATOM    123  CA  VAL A 125     -38.114 -32.240  65.834  1.00  0.09              
ATOM    124  CA  ALA A 126     -41.405 -33.670  67.156  1.00  0.13              
ATOM    125  CA  ARG A 127     -39.441 -35.645  69.977  1.00  0.17              
ATOM    126  CA  VAL A 128     -36.549 -33.445  71.046  1.00  0.15              
ATOM    127  CA  GLY A 129     -37.450 -29.943  69.800  1.00  0.10              
ATOM    128  CA  PRO A 130     -35.450 -27.401  67.758  1.00  0.06              
ATOM    129  CA  VAL A 131     -32.661 -29.041  65.735  1.00  0.07              
ATOM    130  CA  SER A 132     -29.553 -27.448  64.220  1.00  0.05              
ATOM    131  CA  VAL A 133     -29.390 -27.676  60.439  1.00  0.07              
ATOM    132  CA  ALA A 134     -27.113 -26.570  57.612  1.00  0.08              
ATOM    133  CA  ILE A 135     -28.445 -25.410  54.261  1.00  0.08              
ATOM    134  CA  ASP A 136     -27.234 -23.687  51.104  1.00  0.08              
ATOM    135  CA  ALA A 137     -28.083 -20.004  51.610  1.00  0.16              
ATOM    136  CA  SER A 138     -25.958 -18.656  48.676  1.00  0.25              
ATOM    137  CA  LEU A 139     -28.782 -17.977  46.274  1.00  0.20              
ATOM    138  CA  THR A 140     -29.842 -14.359  46.044  1.00  0.25              
ATOM    139  CA  SER A 141     -33.489 -15.520  46.335  1.00  0.21              
ATOM    140  CA  PHE A 142     -32.597 -16.746  49.814  1.00  0.16              
ATOM    141  CA  GLN A 143     -30.925 -13.432  50.543  1.00  0.23              
ATOM    142  CA  PHE A 144     -33.939 -11.384  49.609  1.00  0.24              
ATOM    143  CA  TYR A 145     -36.592 -13.771  50.893  1.00  0.18              
ATOM    144  CA  SER A 146     -39.586 -11.925  52.588  1.00  0.15              
ATOM    145  CA  LYS A 147     -42.559 -14.254  52.398  1.00  0.26              
ATOM    146  CA  GLY A 148     -44.182 -17.652  51.525  1.00  0.29              
ATOM    147  CA  VAL A 149     -42.534 -21.081  51.400  1.00  0.12              
ATOM    148  CA  TYR A 150     -38.956 -20.634  50.031  1.00  0.13              
ATOM    149  CA  TYR A 151     -37.870 -22.988  47.260  1.00  0.20              
ATOM    150  CA  ASP A 152     -35.505 -22.372  44.368  1.00  0.22              
ATOM    151  CA  GLU A 153     -34.449 -25.217  42.056  1.00  0.31              
ATOM    152  CA  SER A 154     -30.959 -23.653  41.895  1.00  0.28              
ATOM    153  CA  CYS A 155     -30.326 -24.409  45.586  1.00  0.16              
ATOM    154  CA  ASN A 156     -27.446 -26.827  46.165  1.00  0.14              
ATOM    155  CA  SER A 157     -27.885 -29.790  48.489  1.00  0.12              
ATOM    156  CA  ASP A 158     -24.138 -30.342  48.109  1.00  0.22              
ATOM    157  CA  ASN A 159     -23.078 -26.790  48.902  1.00  0.18              
ATOM    158  CA  LEU A 160     -24.059 -26.300  52.535  1.00  0.12              
ATOM    159  CA  ASN A 161     -22.745 -22.912  53.692  1.00  0.16              
ATOM    160  CA  HIS A 162     -25.081 -21.550  56.371  1.00  0.12              
ATOM    161  CA  ALA A 163     -25.946 -22.955  59.808  1.00  0.07              
ATOM    162  CA  VAL A 164     -29.494 -22.253  60.988  1.00  0.07              
ATOM    163  CA  LEU A 165     -32.299 -23.577  63.317  1.00  0.06              
ATOM    164  CA  ALA A 166     -35.192 -25.942  62.497  1.00  0.06              
ATOM    165  CA  VAL A 167     -37.844 -24.720  64.943  1.00  0.07              
ATOM    166  CA  GLY A 168     -40.773 -26.757  63.690  1.00  0.08              
ATOM    167  CA  TYR A 169     -42.410 -28.144  60.528  1.00  0.09              
ATOM    168  CA  GLY A 170     -45.974 -27.804  59.067  1.00  0.19              
ATOM    169  CA  ILE A 171     -47.923 -26.559  56.155  1.00  0.17              
ATOM    170  CA  GLN A 172     -48.714 -22.757  55.593  1.00  0.31              
ATOM    171  CA  LYS A 173     -51.388 -21.667  53.026  1.00  0.65              
ATOM    172  CA  GLY A 174     -51.255 -25.629  50.997  1.00  0.51              
ATOM    173  CA  ASN A 175     -47.509 -25.576  51.159  1.00  0.25              
ATOM    174  CA  LYS A 176     -45.433 -27.970  53.373  1.00  0.13              
ATOM    175  CA  HIS A 177     -42.415 -26.371  55.067  1.00  0.07              
ATOM    176  CA  TRP A 178     -39.746 -26.318  57.780  1.00  0.07              
ATOM    177  CA  ILE A 179     -39.948 -23.354  60.197  1.00  0.07              
ATOM    178  CA  ILE A 180     -36.386 -21.957  60.133  1.00  0.08              
ATOM    179  CA  LYS A 181     -34.971 -19.350  62.519  1.00  0.08              
ATOM    180  CA  ASN A 182     -32.104 -17.320  61.016  1.00  0.10              
ATOM    181  CA  SER A 183     -29.477 -15.165  62.773  1.00  0.11              
ATOM    182  CA  TRP A 184     -29.632 -12.102  60.486  1.00  0.12              
ATOM    183  CA  GLY A 185     -31.804 -10.079  62.684  1.00  0.12              
ATOM    184  CA  GLU A 186     -35.578  -9.221  62.658  1.00  0.12              
ATOM    185  CA  ASN A 187     -35.299  -6.967  59.619  1.00  0.24              
ATOM    186  CA  TRP A 188     -34.397 -10.094  57.631  1.00  0.15              
ATOM    187  CA  GLY A 189     -36.930 -12.423  55.998  1.00  0.12              
ATOM    188  CA  ASN A 190     -40.187 -12.695  57.786  1.00  0.12              
ATOM    189  CA  LYS A 191     -39.252 -11.192  61.132  1.00  0.14              
ATOM    190  CA  GLY A 192     -36.021 -13.290  61.192  1.00  0.09              
ATOM    191  CA  TYR A 193     -37.692 -16.526  60.020  1.00  0.10              
ATOM    192  CA  ILE A 194     -37.971 -18.437  56.778  1.00  0.12              
ATOM    193  CA  LEU A 195     -40.392 -21.214  55.783  1.00  0.08              
ATOM    194  CA  MET A 196     -38.356 -23.683  53.726  1.00  0.08              
ATOM    195  CA  ALA A 197     -39.772 -26.379  51.419  1.00  0.09              
ATOM    196  CA  ARG A 198     -40.562 -29.707  53.175  1.00  0.10              
ATOM    197  CA  ASN A 199     -40.479 -33.055  51.306  1.00  0.16              
ATOM    198  CA  LYS A 200     -39.413 -31.414  48.070  1.00  0.15              
ATOM    199  CA  ASN A 201     -36.327 -33.595  47.536  1.00  0.19              
ATOM    200  CA  ASN A 202     -34.148 -32.347  50.451  1.00  0.12              
ATOM    201  CA  ALA A 203     -34.452 -28.662  49.412  1.00  0.11              
ATOM    202  CA  CYS A 204     -31.067 -26.912  49.821  1.00  0.07              
ATOM    203  CA  GLY A 205     -29.628 -29.895  51.683  1.00  0.07              
ATOM    204  CA  ILE A 206     -31.862 -29.133  54.694  1.00  0.07              
ATOM    205  CA  ALA A 207     -31.524 -32.690  56.044  1.00  0.08              
ATOM    206  CA  ASN A 208     -27.838 -33.307  55.131  1.00  0.09              
ATOM    207  CA  LEU A 209     -26.152 -31.888  58.225  1.00  0.10              
ATOM    208  CA  ALA A 210     -28.569 -31.861  61.153  1.00  0.09              
ATOM    209  CA  SER A 211     -27.862 -32.510  64.826  1.00  0.09              
ATOM    210  CA  PHE A 212     -28.991 -31.576  68.352  1.00  0.10              
ATOM    211  CA  PRO A 213     -27.536 -31.840  71.892  1.00  0.09              
ATOM    212  CA  LYS A 214     -28.657 -34.160  74.725  1.00  0.12              
ATOM    213  CA  MET A 215     -28.865 -33.000  78.339  1.00  0.16              
ENDMDL
MODEL       23
ATOM      1  CA  ASP A   3     -48.004 -33.829  61.058  1.00  0.45              
ATOM      2  CA  SER A   4     -47.251 -30.190  62.425  1.00  0.20              
ATOM      3  CA  VAL A   5     -45.318 -28.807  65.355  1.00  0.15              
ATOM      4  CA  ASP A   6     -44.252 -25.288  66.135  1.00  0.13              
ATOM      5  CA  TYR A   7     -42.004 -25.034  69.169  1.00  0.11              
ATOM      6  CA  ARG A   8     -42.475 -21.234  69.049  1.00  0.14              
ATOM      7  CA  LYS A   9     -46.022 -21.789  70.250  1.00  0.25              
ATOM      8  CA  LYS A  10     -44.449 -23.839  73.070  1.00  0.21              
ATOM      9  CA  GLY A  11     -41.959 -20.996  74.216  1.00  0.18              
ATOM     10  CA  TYR A  12     -38.926 -22.944  73.284  1.00  0.11              
ATOM     11  CA  VAL A  13     -37.550 -20.244  71.006  1.00  0.14              
ATOM     12  CA  THR A  14     -35.577 -17.168  72.059  1.00  0.18              
ATOM     13  CA  PRO A  15     -36.081 -13.916  70.080  1.00  0.25              
ATOM     14  CA  VAL A  16     -34.184 -13.578  66.788  1.00  0.16              
ATOM     15  CA  LYS A  17     -30.593 -12.543  67.196  1.00  0.16              
ATOM     16  CA  ASN A  18     -28.201 -10.844  64.769  1.00  0.11              
ATOM     17  CA  GLN A  19     -24.799 -12.437  64.201  1.00  0.15              
ATOM     18  CA  GLY A  20     -23.426  -9.258  62.599  1.00  0.25              
ATOM     19  CA  GLN A  21     -20.429  -9.178  60.461  1.00  0.32              
ATOM     20  CA  CYS A  22     -19.034 -12.430  61.890  1.00  0.14              
ATOM     21  CA  GLY A  23     -19.352 -15.940  60.355  1.00  0.11              
ATOM     22  CA  SER A  24     -20.787 -17.293  63.600  1.00  0.08              
ATOM     23  CA  CYS A  25     -23.920 -18.979  62.187  1.00  0.07              
ATOM     24  CA  TRP A  26     -22.762 -22.280  63.586  1.00  0.06              
ATOM     25  CA  ALA A  27     -22.503 -20.820  67.068  1.00  0.06              
ATOM     26  CA  PHE A  28     -26.031 -19.231  66.844  1.00  0.06              
ATOM     27  CA  SER A  29     -27.324 -22.494  65.364  1.00  0.06              
ATOM     28  CA  SER A  30     -25.773 -24.425  68.286  1.00  0.06              
ATOM     29  CA  VAL A  31     -26.949 -21.990  70.969  1.00  0.07              
ATOM     30  CA  GLY A  32     -30.491 -22.136  69.662  1.00  0.07              
ATOM     31  CA  ALA A  33     -30.648 -25.918  69.997  1.00  0.06              
ATOM     32  CA  LEU A  34     -29.300 -25.768  73.578  1.00  0.06              
ATOM     33  CA  GLU A  35     -31.700 -22.924  74.467  1.00  0.07              
ATOM     34  CA  GLY A  36     -34.443 -25.291  73.289  1.00  0.07              
ATOM     35  CA  GLN A  37     -33.384 -28.070  75.568  1.00  0.09              
ATOM     36  CA  LEU A  38     -32.678 -25.806  78.541  1.00  0.09              
ATOM     37  CA  LYS A  39     -36.338 -24.737  78.227  1.00  0.09              
ATOM     38  CA  LYS A  40     -37.498 -28.356  78.030  1.00  0.15              
ATOM     39  CA  LYS A  41     -35.468 -29.178  81.171  1.00  0.21              
ATOM     40  CA  THR A  42     -35.633 -26.268  83.514  1.00  0.28              
ATOM     41  CA  GLY A  43     -38.643 -24.688  82.157  1.00  0.23              
ATOM     42  CA  LYS A  44     -36.741 -21.232  81.617  1.00  0.25              
ATOM     43  CA  LEU A  45     -35.721 -19.756  78.268  1.00  0.14              
ATOM     44  CA  LEU A  46     -32.391 -17.885  78.558  1.00  0.20              
ATOM     45  CA  ASN A  47     -29.812 -16.542  76.056  1.00  0.14              
ATOM     46  CA  LEU A  48     -26.749 -18.814  75.922  1.00  0.08              
ATOM     47  CA  SER A  49     -23.363 -17.509  74.732  1.00  0.08              
ATOM     48  CA  PRO A  50     -22.465 -17.961  71.025  1.00  0.07              
ATOM     49  CA  GLN A  51     -19.297 -15.922  71.687  1.00  0.07              
ATOM     50  CA  ASN A  52     -18.099 -18.542  74.218  1.00  0.08              
ATOM     51  CA  LEU A  53     -18.293 -20.984  71.320  1.00  0.07              
ATOM     52  CA  VAL A  54     -16.654 -18.638  68.788  1.00  0.07              
ATOM     53  CA  ASP A  55     -13.640 -17.975  71.072  1.00  0.10              
ATOM     54  CA  CYS A  56     -13.355 -21.495  72.535  1.00  0.11              
ATOM     55  CA  VAL A  57     -14.039 -24.144  69.895  1.00  0.11              
ATOM     56  CA  SER A  58     -10.554 -24.766  68.463  1.00  0.19              
ATOM     57  CA  GLU A  59     -11.996 -27.396  65.956  1.00  0.19              
ATOM     58  CA  ASN A  60     -13.960 -24.497  64.480  1.00  0.14              
ATOM     59  CA  ASP A  61     -12.755 -21.226  63.039  1.00  0.12              
ATOM     60  CA  GLY A  62     -14.572 -18.550  65.006  1.00  0.11              
ATOM     61  CA  CYS A  63     -15.809 -15.900  62.491  1.00  0.11              
ATOM     62  CA  GLY A  64     -14.205 -18.056  59.759  1.00  0.14              
ATOM     63  CA  GLY A  65     -16.804 -20.823  60.050  1.00  0.13              
ATOM     64  CA  GLY A  66     -17.400 -24.129  61.801  1.00  0.14              
ATOM     65  CA  TYR A  67     -19.788 -26.923  62.792  1.00  0.10              
ATOM     66  CA  MET A  68     -22.496 -27.289  65.407  1.00  0.08              
ATOM     67  CA  THR A  69     -21.257 -30.849  66.247  1.00  0.09              
ATOM     68  CA  ASN A  70     -17.863 -29.528  67.310  1.00  0.10              
ATOM     69  CA  ALA A  71     -19.668 -26.921  69.387  1.00  0.08              
ATOM     70  CA  PHE A  72     -21.844 -29.489  71.268  1.00  0.08              
ATOM     71  CA  GLN A  73     -18.702 -31.587  72.049  1.00  0.10              
ATOM     72  CA  TYR A  74     -16.950 -28.539  73.357  1.00  0.09              
ATOM     73  CA  VAL A  75     -19.885 -27.827  75.655  1.00  0.08              
ATOM     74  CA  GLN A  76     -19.999 -31.465  76.741  1.00  0.09              
ATOM     75  CA  LYS A  77     -16.298 -31.733  77.536  1.00  0.14              
ATOM     76  CA  ASN A  78     -16.112 -28.216  78.974  1.00  0.15              
ATOM     77  CA  ARG A  79     -19.156 -29.361  81.025  1.00  0.12              
ATOM     78  CA  GLY A  80     -20.947 -26.063  80.531  1.00  0.10              
ATOM     79  CA  ILE A  81     -21.537 -23.035  78.359  1.00  0.10              
ATOM     80  CA  ASP A  82     -21.864 -19.543  79.773  1.00  0.08              
ATOM     81  CA  SER A  83     -24.957 -17.357  79.446  1.00  0.08              
ATOM     82  CA  GLU A  84     -25.015 -14.318  77.175  1.00  0.09              
ATOM     83  CA  ASP A  85     -24.542 -12.047  80.239  1.00  0.17              
ATOM     84  CA  ALA A  86     -21.562 -13.880  81.508  1.00  0.14              
ATOM     85  CA  TYR A  87     -19.957 -13.956  78.038  1.00  0.12              
ATOM     86  CA  PRO A  88     -21.331 -11.048  75.756  1.00  0.17              
ATOM     87  CA  TYR A  89     -21.223 -11.388  72.017  1.00  0.16              
ATOM     88  CA  VAL A  90     -18.803  -8.883  70.478  1.00  0.26              
ATOM     89  CA  GLY A  91     -18.793 -10.393  66.951  1.00  0.19              
ATOM     90  CA  GLN A  92     -15.023 -10.759  66.797  1.00  0.22              
ATOM     91  CA  GLU A  93     -12.775 -13.727  67.561  1.00  0.18              
ATOM     92  CA  GLU A  94     -10.823 -13.490  70.829  1.00  0.32              
ATOM     93  CA  SER A  95      -8.935 -15.741  73.193  1.00  0.32              
ATOM     94  CA  CYS A  96     -11.044 -18.288  75.057  1.00  0.17              
ATOM     95  CA  MET A  97     -12.210 -16.797  78.304  1.00  0.30              
ATOM     96  CA  TYR A  98     -14.664 -19.444  79.547  1.00  0.22              
ATOM     97  CA  ASN A  99     -15.851 -18.499  83.124  1.00  0.24              
ATOM     98  CA  PRO A 100     -17.375 -21.407  85.036  1.00  0.24              
ATOM     99  CA  THR A 101     -19.263 -19.105  87.425  1.00  0.29              
ATOM    100  CA  GLY A 102     -21.382 -17.882  84.439  1.00  0.15              
ATOM    101  CA  LYS A 103     -22.327 -21.470  83.399  1.00  0.11              
ATOM    102  CA  ALA A 104     -26.013 -21.547  82.410  1.00  0.12              
ATOM    103  CA  ALA A 105     -26.177 -24.882  80.607  1.00  0.15              
ATOM    104  CA  LYS A 106     -24.460 -28.177  80.046  1.00  0.12              
ATOM    105  CA  CYS A 107     -24.455 -30.805  77.312  1.00  0.10              
ATOM    106  CA  ARG A 108     -24.271 -34.562  77.485  1.00  0.11              
ATOM    107  CA  GLY A 109     -23.656 -35.256  73.754  1.00  0.11              
ATOM    108  CA  TYR A 110     -25.535 -34.783  70.495  1.00  0.10              
ATOM    109  CA  ARG A 111     -27.432 -36.944  68.003  1.00  0.17              
ATOM    110  CA  GLU A 112     -26.815 -36.591  64.255  1.00  0.14              
ATOM    111  CA  ILE A 113     -29.629 -37.248  61.742  1.00  0.14              
ATOM    112  CA  PRO A 114     -29.030 -39.591  58.783  1.00  0.18              
ATOM    113  CA  GLU A 115     -27.797 -37.654  55.717  1.00  0.15              
ATOM    114  CA  GLY A 116     -30.714 -36.477  53.480  1.00  0.11              
ATOM    115  CA  ASN A 117     -33.262 -38.170  55.623  1.00  0.13              
ATOM    116  CA  GLU A 118     -36.082 -35.644  56.120  1.00  0.11              
ATOM    117  CA  LYS A 119     -38.223 -38.290  57.834  1.00  0.14              
ATOM    118  CA  ALA A 120     -35.644 -38.601  60.449  1.00  0.13              
ATOM    119  CA  LEU A 121     -35.320 -34.868  60.789  1.00  0.10              
ATOM    120  CA  LYS A 122     -39.065 -34.880  61.419  1.00  0.11              
ATOM    121  CA  ARG A 123     -38.858 -37.720  64.022  1.00  0.13              
ATOM    122  CA  ALA A 124     -36.325 -35.637  65.802  1.00  0.11              
ATOM    123  CA  VAL A 125     -38.068 -32.288  65.849  1.00  0.09              
ATOM    124  CA  ALA A 126     -41.350 -33.747  67.173  1.00  0.13              
ATOM    125  CA  ARG A 127     -39.327 -35.734  70.000  1.00  0.17              
ATOM    126  CA  VAL A 128     -36.497 -33.456  71.070  1.00  0.15              
ATOM    127  CA  GLY A 129     -37.441 -29.961  69.809  1.00  0.10              
ATOM    128  CA  PRO A 130     -35.459 -27.408  67.769  1.00  0.06              
ATOM    129  CA  VAL A 131     -32.664 -29.031  65.740  1.00  0.07              
ATOM    130  CA  SER A 132     -29.561 -27.431  64.223  1.00  0.05              
ATOM    131  CA  VAL A 133     -29.400 -27.661  60.442  1.00  0.07              
ATOM    132  CA  ALA A 134     -27.122 -26.553  57.616  1.00  0.08              
ATOM    133  CA  ILE A 135     -28.447 -25.403  54.257  1.00  0.08              
ATOM    134  CA  ASP A 136     -27.221 -23.694  51.098  1.00  0.08              
ATOM    135  CA  ALA A 137     -28.058 -20.005  51.595  1.00  0.16              
ATOM    136  CA  SER A 138     -25.917 -18.677  48.658  1.00  0.25              
ATOM    137  CA  LEU A 139     -28.728 -17.998  46.246  1.00  0.20              
ATOM    138  CA  THR A 140     -29.777 -14.373  46.026  1.00  0.25              
ATOM    139  CA  SER A 141     -33.433 -15.524  46.312  1.00  0.21              
ATOM    140  CA  PHE A 142     -32.535 -16.759  49.783  1.00  0.16              
ATOM    141  CA  GLN A 143     -30.854 -13.453  50.527  1.00  0.23              
ATOM    142  CA  PHE A 144     -33.848 -11.391  49.590  1.00  0.24              
ATOM    143  CA  TYR A 145     -36.507 -13.773  50.861  1.00  0.18              
ATOM    144  CA  SER A 146     -39.528 -11.910  52.542  1.00  0.15              
ATOM    145  CA  LYS A 147     -42.494 -14.226  52.312  1.00  0.26              
ATOM    146  CA  GLY A 148     -44.144 -17.640  51.497  1.00  0.29              
ATOM    147  CA  VAL A 149     -42.492 -21.070  51.391  1.00  0.12              
ATOM    148  CA  TYR A 150     -38.893 -20.644  50.035  1.00  0.13              
ATOM    149  CA  TYR A 151     -37.828 -23.005  47.261  1.00  0.20              
ATOM    150  CA  ASP A 152     -35.476 -22.390  44.362  1.00  0.22              
ATOM    151  CA  GLU A 153     -34.426 -25.243  42.056  1.00  0.31              
ATOM    152  CA  SER A 154     -30.939 -23.680  41.885  1.00  0.28              
ATOM    153  CA  CYS A 155     -30.301 -24.426  45.577  1.00  0.16              
ATOM    154  CA  ASN A 156     -27.418 -26.840  46.167  1.00  0.14              
ATOM    155  CA  SER A 157     -27.868 -29.798  48.493  1.00  0.12              
ATOM    156  CA  ASP A 158     -24.117 -30.352  48.126  1.00  0.22              
ATOM    157  CA  ASN A 159     -23.058 -26.800  48.920  1.00  0.18              
ATOM    158  CA  LEU A 160     -24.052 -26.300  52.549  1.00  0.12              
ATOM    159  CA  ASN A 161     -22.745 -22.909  53.707  1.00  0.16              
ATOM    160  CA  HIS A 162     -25.095 -21.531  56.369  1.00  0.12              
ATOM    161  CA  ALA A 163     -25.968 -22.931  59.807  1.00  0.07              
ATOM    162  CA  VAL A 164     -29.522 -22.235  60.990  1.00  0.07              
ATOM    163  CA  LEU A 165     -32.321 -23.566  63.325  1.00  0.06              
ATOM    164  CA  ALA A 166     -35.198 -25.945  62.501  1.00  0.06              
ATOM    165  CA  VAL A 167     -37.857 -24.738  64.948  1.00  0.07              
ATOM    166  CA  GLY A 168     -40.762 -26.800  63.690  1.00  0.08              
ATOM    167  CA  TYR A 169     -42.346 -28.260  60.518  1.00  0.09              
ATOM    168  CA  GLY A 170     -45.944 -27.901  59.076  1.00  0.19              
ATOM    169  CA  ILE A 171     -47.914 -26.561  56.227  1.00  0.17              
ATOM    170  CA  GLN A 172     -48.615 -22.641  55.873  1.00  0.31              
ATOM    171  CA  LYS A 173     -51.372 -21.328  53.406  1.00  0.65              
ATOM    172  CA  GLY A 174     -51.321 -25.375  51.105  1.00  0.51              
ATOM    173  CA  ASN A 175     -47.588 -25.375  51.249  1.00  0.25              
ATOM    174  CA  LYS A 176     -45.465 -27.889  53.340  1.00  0.13              
ATOM    175  CA  HIS A 177     -42.414 -26.371  55.073  1.00  0.07              
ATOM    176  CA  TRP A 178     -39.727 -26.348  57.773  1.00  0.07              
ATOM    177  CA  ILE A 179     -39.964 -23.386  60.202  1.00  0.07              
ATOM    178  CA  ILE A 180     -36.412 -21.960  60.148  1.00  0.08              
ATOM    179  CA  LYS A 181     -35.006 -19.343  62.528  1.00  0.08              
ATOM    180  CA  ASN A 182     -32.134 -17.305  61.038  1.00  0.10              
ATOM    181  CA  SER A 183     -29.514 -15.146  62.801  1.00  0.11              
ATOM    182  CA  TRP A 184     -29.670 -12.074  60.528  1.00  0.12              
ATOM    183  CA  GLY A 185     -31.837 -10.066  62.697  1.00  0.12              
ATOM    184  CA  GLU A 186     -35.631  -9.209  62.641  1.00  0.12              
ATOM    185  CA  ASN A 187     -35.328  -6.960  59.600  1.00  0.24              
ATOM    186  CA  TRP A 188     -34.399 -10.087  57.622  1.00  0.15              
ATOM    187  CA  GLY A 189     -36.910 -12.434  55.980  1.00  0.12              
ATOM    188  CA  ASN A 190     -40.182 -12.698  57.727  1.00  0.12              
ATOM    189  CA  LYS A 191     -39.290 -11.187  61.079  1.00  0.14              
ATOM    190  CA  GLY A 192     -36.044 -13.285  61.184  1.00  0.09              
ATOM    191  CA  TYR A 193     -37.720 -16.524  60.009  1.00  0.10              
ATOM    192  CA  ILE A 194     -37.961 -18.445  56.770  1.00  0.12              
ATOM    193  CA  LEU A 195     -40.377 -21.229  55.785  1.00  0.08              
ATOM    194  CA  MET A 196     -38.341 -23.702  53.730  1.00  0.08              
ATOM    195  CA  ALA A 197     -39.774 -26.385  51.419  1.00  0.09              
ATOM    196  CA  ARG A 198     -40.599 -29.714  53.166  1.00  0.10              
ATOM    197  CA  ASN A 199     -40.478 -33.073  51.317  1.00  0.16              
ATOM    198  CA  LYS A 200     -39.410 -31.429  48.085  1.00  0.15              
ATOM    199  CA  ASN A 201     -36.321 -33.607  47.553  1.00  0.19              
ATOM    200  CA  ASN A 202     -34.139 -32.354  50.463  1.00  0.12              
ATOM    201  CA  ALA A 203     -34.444 -28.669  49.416  1.00  0.11              
ATOM    202  CA  CYS A 204     -31.056 -26.920  49.813  1.00  0.07              
ATOM    203  CA  GLY A 205     -29.619 -29.896  51.684  1.00  0.07              
ATOM    204  CA  ILE A 206     -31.852 -29.137  54.694  1.00  0.07              
ATOM    205  CA  ALA A 207     -31.499 -32.692  56.044  1.00  0.08              
ATOM    206  CA  ASN A 208     -27.799 -33.284  55.136  1.00  0.09              
ATOM    207  CA  LEU A 209     -26.129 -31.858  58.236  1.00  0.10              
ATOM    208  CA  ALA A 210     -28.559 -31.845  61.156  1.00  0.09              
ATOM    209  CA  SER A 211     -27.868 -32.494  64.832  1.00  0.09              
ATOM    210  CA  PHE A 212     -29.005 -31.549  68.357  1.00  0.10              
ATOM    211  CA  PRO A 213     -27.572 -31.818  71.905  1.00  0.09              
ATOM    212  CA  LYS A 214     -28.719 -34.128  74.739  1.00  0.12              
ATOM    213  CA  MET A 215     -28.937 -32.944  78.349  1.00  0.16              
ENDMDL
MODEL       24
ATOM      1  CA  ASP A   3     -47.831 -34.060  60.999  1.00  0.45              
ATOM      2  CA  SER A   4     -47.185 -30.371  62.412  1.00  0.20              
ATOM      3  CA  VAL A   5     -45.281 -28.954  65.346  1.00  0.15              
ATOM      4  CA  ASP A   6     -44.277 -25.422  66.133  1.00  0.13              
ATOM      5  CA  TYR A   7     -42.033 -25.125  69.166  1.00  0.11              
ATOM      6  CA  ARG A   8     -42.559 -21.325  69.010  1.00  0.14              
ATOM      7  CA  LYS A   9     -46.095 -21.917  70.210  1.00  0.25              
ATOM      8  CA  LYS A  10     -44.489 -23.915  73.057  1.00  0.21              
ATOM      9  CA  GLY A  11     -42.012 -21.012  74.191  1.00  0.18              
ATOM     10  CA  TYR A  12     -38.980 -22.934  73.265  1.00  0.11              
ATOM     11  CA  VAL A  13     -37.615 -20.233  70.981  1.00  0.14              
ATOM     12  CA  THR A  14     -35.628 -17.165  72.037  1.00  0.18              
ATOM     13  CA  PRO A  15     -36.161 -13.908  70.072  1.00  0.25              
ATOM     14  CA  VAL A  16     -34.249 -13.558  66.790  1.00  0.16              
ATOM     15  CA  LYS A  17     -30.667 -12.522  67.226  1.00  0.16              
ATOM     16  CA  ASN A  18     -28.259 -10.821  64.811  1.00  0.11              
ATOM     17  CA  GLN A  19     -24.848 -12.403  64.261  1.00  0.15              
ATOM     18  CA  GLY A  20     -23.460  -9.227  62.656  1.00  0.25              
ATOM     19  CA  GLN A  21     -20.491  -9.120  60.523  1.00  0.32              
ATOM     20  CA  CYS A  22     -19.084 -12.390  61.912  1.00  0.14              
ATOM     21  CA  GLY A  23     -19.394 -15.904  60.358  1.00  0.11              
ATOM     22  CA  SER A  24     -20.826 -17.261  63.605  1.00  0.08              
ATOM     23  CA  CYS A  25     -23.962 -18.946  62.193  1.00  0.07              
ATOM     24  CA  TRP A  26     -22.809 -22.237  63.584  1.00  0.06              
ATOM     25  CA  ALA A  27     -22.527 -20.800  67.069  1.00  0.06              
ATOM     26  CA  PHE A  28     -26.066 -19.200  66.856  1.00  0.06              
ATOM     27  CA  SER A  29     -27.351 -22.468  65.369  1.00  0.06              
ATOM     28  CA  SER A  30     -25.799 -24.399  68.291  1.00  0.06              
ATOM     29  CA  VAL A  31     -26.976 -21.963  70.975  1.00  0.07              
ATOM     30  CA  GLY A  32     -30.511 -22.117  69.664  1.00  0.07              
ATOM     31  CA  ALA A  33     -30.668 -25.897  70.006  1.00  0.06              
ATOM     32  CA  LEU A  34     -29.334 -25.730  73.592  1.00  0.06
[truncated: 187,426 more chars]
