# Supplementary material for: Computational investigation of conformational variability and allostery in cathepsin K and other related peptidases
Source: PLoS One. 2017 Aug 3;12(8):e0182387. doi: 10.1371/journal.pone.0182387 (PMC5542433; doi:10.1371/journal.pone.0182387)
Supplement: S1 Dataset — (ZIP) [file pone.0182387.s005.zip › NM5.pdb]

MODEL        1
ATOM      1  CA  ASP A   3     -48.872 -32.677  61.351  1.00  0.45              
ATOM      2  CA  SER A   4     -47.582 -29.285  62.491  1.00  0.20              
ATOM      3  CA  VAL A   5     -45.503 -28.069  65.400  1.00  0.15              
ATOM      4  CA  ASP A   6     -44.128 -24.617  66.143  1.00  0.13              
ATOM      5  CA  TYR A   7     -41.857 -24.576  69.186  1.00  0.11              
ATOM      6  CA  ARG A   8     -42.059 -20.774  69.248  1.00  0.14              
ATOM      7  CA  LYS A   9     -45.659 -21.152  70.449  1.00  0.25              
ATOM      8  CA  LYS A  10     -44.249 -23.458  73.135  1.00  0.21              
ATOM      9  CA  GLY A  11     -41.698 -20.914  74.343  1.00  0.18              
ATOM     10  CA  TYR A  12     -38.652 -22.999  73.380  1.00  0.11              
ATOM     11  CA  VAL A  13     -37.225 -20.300  71.133  1.00  0.14              
ATOM     12  CA  THR A  14     -35.322 -17.179  72.173  1.00  0.18              
ATOM     13  CA  PRO A  15     -35.681 -13.957  70.119  1.00  0.25              
ATOM     14  CA  VAL A  16     -33.864 -13.676  66.777  1.00  0.16              
ATOM     15  CA  LYS A  17     -30.219 -12.650  67.046  1.00  0.16              
ATOM     16  CA  ASN A  18     -27.915 -10.960  64.556  1.00  0.11              
ATOM     17  CA  GLN A  19     -24.553 -12.607  63.900  1.00  0.15              
ATOM     18  CA  GLY A  20     -23.256  -9.412  62.316  1.00  0.25              
ATOM     19  CA  GLN A  21     -20.120  -9.473  60.150  1.00  0.32              
ATOM     20  CA  CYS A  22     -18.788 -12.631  61.779  1.00  0.14              
ATOM     21  CA  GLY A  23     -19.143 -16.120  60.340  1.00  0.11              
ATOM     22  CA  SER A  24     -20.593 -17.451  63.579  1.00  0.08              
ATOM     23  CA  CYS A  25     -23.711 -19.145  62.159  1.00  0.07              
ATOM     24  CA  TRP A  26     -22.524 -22.495  63.597  1.00  0.06              
ATOM     25  CA  ALA A  27     -22.380 -20.922  67.065  1.00  0.06              
ATOM     26  CA  PHE A  28     -25.856 -19.391  66.785  1.00  0.06              
ATOM     27  CA  SER A  29     -27.190 -22.623  65.337  1.00  0.06              
ATOM     28  CA  SER A  30     -25.643 -24.551  68.261  1.00  0.06              
ATOM     29  CA  VAL A  31     -26.814 -22.126  70.941  1.00  0.07              
ATOM     30  CA  GLY A  32     -30.392 -22.230  69.653  1.00  0.07              
ATOM     31  CA  ALA A  33     -30.546 -26.024  69.955  1.00  0.06              
ATOM     32  CA  LEU A  34     -29.129 -25.961  73.509  1.00  0.06              
ATOM     33  CA  GLU A  35     -31.531 -23.176  74.484  1.00  0.07              
ATOM     34  CA  GLY A  36     -34.337 -25.430  73.267  1.00  0.07              
ATOM     35  CA  GLN A  37     -33.200 -28.373  75.376  1.00  0.09              
ATOM     36  CA  LEU A  38     -32.493 -26.243  78.446  1.00  0.09              
ATOM     37  CA  LYS A  39     -36.154 -25.241  78.195  1.00  0.09              
ATOM     38  CA  LYS A  40     -37.304 -28.840  77.805  1.00  0.15              
ATOM     39  CA  LYS A  41     -35.217 -29.872  80.834  1.00  0.21              
ATOM     40  CA  THR A  42     -35.394 -27.039  83.390  1.00  0.28              
ATOM     41  CA  GLY A  43     -38.461 -25.192  82.170  1.00  0.23              
ATOM     42  CA  LYS A  44     -36.443 -21.986  81.800  1.00  0.25              
ATOM     43  CA  LEU A  45     -35.595 -20.251  78.508  1.00  0.14              
ATOM     44  CA  LEU A  46     -32.352 -18.237  78.700  1.00  0.20              
ATOM     45  CA  ASN A  47     -29.911 -16.800  76.120  1.00  0.14              
ATOM     46  CA  LEU A  48     -26.768 -18.938  75.855  1.00  0.08              
ATOM     47  CA  SER A  49     -23.415 -17.528  74.682  1.00  0.08              
ATOM     48  CA  PRO A  50     -22.438 -18.017  70.998  1.00  0.07              
ATOM     49  CA  GLN A  51     -19.338 -15.888  71.678  1.00  0.07              
ATOM     50  CA  ASN A  52     -18.145 -18.426  74.292  1.00  0.08              
ATOM     51  CA  LEU A  53     -18.216 -20.929  71.443  1.00  0.07              
ATOM     52  CA  VAL A  54     -16.568 -18.603  68.898  1.00  0.07              
ATOM     53  CA  ASP A  55     -13.633 -17.798  71.250  1.00  0.10              
ATOM     54  CA  CYS A  56     -13.295 -21.279  72.800  1.00  0.11              
ATOM     55  CA  VAL A  57     -13.888 -24.001  70.201  1.00  0.11              
ATOM     56  CA  SER A  58     -10.382 -24.613  68.819  1.00  0.19              
ATOM     57  CA  GLU A  59     -11.697 -27.330  66.476  1.00  0.19              
ATOM     58  CA  ASN A  60     -13.727 -24.560  64.820  1.00  0.14              
ATOM     59  CA  ASP A  61     -12.503 -21.322  63.324  1.00  0.12              
ATOM     60  CA  GLY A  62     -14.432 -18.594  65.130  1.00  0.11              
ATOM     61  CA  CYS A  63     -15.577 -16.048  62.553  1.00  0.11              
ATOM     62  CA  GLY A  64     -13.971 -18.205  59.873  1.00  0.14              
ATOM     63  CA  GLY A  65     -16.570 -20.973  60.155  1.00  0.13              
ATOM     64  CA  GLY A  66     -17.187 -24.242  61.961  1.00  0.14              
ATOM     65  CA  TYR A  67     -19.518 -27.099  62.877  1.00  0.10              
ATOM     66  CA  MET A  68     -22.292 -27.446  65.444  1.00  0.08              
ATOM     67  CA  THR A  69     -21.032 -30.954  66.339  1.00  0.09              
ATOM     68  CA  ASN A  70     -17.650 -29.575  67.421  1.00  0.10              
ATOM     69  CA  ALA A  71     -19.522 -26.941  69.431  1.00  0.08              
ATOM     70  CA  PHE A  72     -21.596 -29.529  71.355  1.00  0.08              
ATOM     71  CA  GLN A  73     -18.439 -31.536  72.184  1.00  0.10              
ATOM     72  CA  TYR A  74     -16.739 -28.417  73.499  1.00  0.09              
ATOM     73  CA  VAL A  75     -19.748 -27.772  75.738  1.00  0.08              
ATOM     74  CA  GLN A  76     -19.744 -31.398  76.862  1.00  0.09              
ATOM     75  CA  LYS A  77     -16.037 -31.514  77.715  1.00  0.14              
ATOM     76  CA  ASN A  78     -15.985 -27.992  79.102  1.00  0.15              
ATOM     77  CA  ARG A  79     -18.982 -29.193  81.155  1.00  0.12              
ATOM     78  CA  GLY A  80     -20.899 -26.001  80.587  1.00  0.10              
ATOM     79  CA  ILE A  81     -21.492 -22.962  78.424  1.00  0.10              
ATOM     80  CA  ASP A  82     -21.948 -19.461  79.775  1.00  0.08              
ATOM     81  CA  SER A  83     -25.068 -17.356  79.379  1.00  0.08              
ATOM     82  CA  GLU A  84     -25.237 -14.372  77.027  1.00  0.09              
ATOM     83  CA  ASP A  85     -24.906 -12.009  80.046  1.00  0.17              
ATOM     84  CA  ALA A  86     -21.829 -13.754  81.433  1.00  0.14              
ATOM     85  CA  TYR A  87     -20.288 -13.752  77.955  1.00  0.12              
ATOM     86  CA  PRO A  88     -21.629 -11.005  75.584  1.00  0.17              
ATOM     87  CA  TYR A  89     -21.384 -11.401  71.815  1.00  0.16              
ATOM     88  CA  VAL A  90     -18.931  -8.898  70.308  1.00  0.26              
ATOM     89  CA  GLY A  91     -18.785 -10.450  66.847  1.00  0.19              
ATOM     90  CA  GLN A  92     -15.003 -10.757  66.744  1.00  0.22              
ATOM     91  CA  GLU A  93     -12.725 -13.656  67.653  1.00  0.18              
ATOM     92  CA  GLU A  94     -10.972 -13.205  70.998  1.00  0.32              
ATOM     93  CA  SER A  95      -9.092 -15.375  73.472  1.00  0.32              
ATOM     94  CA  CYS A  96     -11.219 -17.905  75.337  1.00  0.17              
ATOM     95  CA  MET A  97     -12.552 -16.237  78.495  1.00  0.30              
ATOM     96  CA  TYR A  98     -14.919 -18.896  79.830  1.00  0.22              
ATOM     97  CA  ASN A  99     -16.162 -18.029  83.323  1.00  0.24              
ATOM     98  CA  PRO A 100     -17.579 -21.012  85.223  1.00  0.24              
ATOM     99  CA  THR A 101     -19.667 -18.768  87.503  1.00  0.29              
ATOM    100  CA  GLY A 102     -21.636 -17.748  84.427  1.00  0.15              
ATOM    101  CA  LYS A 103     -22.441 -21.342  83.417  1.00  0.11              
ATOM    102  CA  ALA A 104     -26.068 -21.585  82.356  1.00  0.12              
ATOM    103  CA  ALA A 105     -26.119 -24.948  80.604  1.00  0.15              
ATOM    104  CA  LYS A 106     -24.295 -28.216  80.025  1.00  0.12              
ATOM    105  CA  CYS A 107     -24.240 -30.877  77.327  1.00  0.10              
ATOM    106  CA  ARG A 108     -23.865 -34.638  77.355  1.00  0.11              
ATOM    107  CA  GLY A 109     -23.451 -35.260  73.664  1.00  0.11              
ATOM    108  CA  TYR A 110     -25.274 -34.889  70.372  1.00  0.10              
ATOM    109  CA  ARG A 111     -27.305 -37.040  67.979  1.00  0.17              
ATOM    110  CA  GLU A 112     -27.102 -36.742  64.209  1.00  0.14              
ATOM    111  CA  ILE A 113     -30.030 -37.243  61.825  1.00  0.14              
ATOM    112  CA  PRO A 114     -29.493 -39.614  58.864  1.00  0.18              
ATOM    113  CA  GLU A 115     -28.204 -37.757  55.814  1.00  0.15              
ATOM    114  CA  GLY A 116     -30.933 -36.503  53.507  1.00  0.11              
ATOM    115  CA  ASN A 117     -33.644 -38.104  55.649  1.00  0.13              
ATOM    116  CA  GLU A 118     -36.374 -35.456  56.110  1.00  0.11              
ATOM    117  CA  LYS A 119     -38.680 -37.978  57.784  1.00  0.14              
ATOM    118  CA  ALA A 120     -36.033 -38.449  60.448  1.00  0.13              
ATOM    119  CA  LEU A 121     -35.650 -34.692  60.773  1.00  0.10              
ATOM    120  CA  LYS A 122     -39.422 -34.485  61.310  1.00  0.11              
ATOM    121  CA  ARG A 123     -39.534 -37.278  63.893  1.00  0.13              
ATOM    122  CA  ALA A 124     -36.689 -35.515  65.745  1.00  0.11              
ATOM    123  CA  VAL A 125     -38.296 -32.050  65.774  1.00  0.09              
ATOM    124  CA  ALA A 126     -41.625 -33.360  67.088  1.00  0.13              
ATOM    125  CA  ARG A 127     -39.900 -35.287  69.886  1.00  0.17              
ATOM    126  CA  VAL A 128     -36.759 -33.401  70.952  1.00  0.15              
ATOM    127  CA  GLY A 129     -37.485 -29.872  69.762  1.00  0.10              
ATOM    128  CA  PRO A 130     -35.412 -27.375  67.714  1.00  0.06              
ATOM    129  CA  VAL A 131     -32.648 -29.084  65.713  1.00  0.07              
ATOM    130  CA  SER A 132     -29.521 -27.516  64.207  1.00  0.05              
ATOM    131  CA  VAL A 133     -29.350 -27.737  60.425  1.00  0.07              
ATOM    132  CA  ALA A 134     -27.076 -26.640  57.595  1.00  0.08              
ATOM    133  CA  ILE A 135     -28.440 -25.439  54.276  1.00  0.08              
ATOM    134  CA  ASP A 136     -27.283 -23.659  51.130  1.00  0.08              
ATOM    135  CA  ALA A 137     -28.183 -20.002  51.672  1.00  0.16              
ATOM    136  CA  SER A 138     -26.123 -18.572  48.747  1.00  0.25              
ATOM    137  CA  LEU A 139     -28.999 -17.897  46.387  1.00  0.20              
ATOM    138  CA  THR A 140     -30.101 -14.302  46.117  1.00  0.25              
ATOM    139  CA  SER A 141     -33.714 -15.507  46.427  1.00  0.21              
ATOM    140  CA  PHE A 142     -32.846 -16.696  49.935  1.00  0.16              
ATOM    141  CA  GLN A 143     -31.209 -13.349  50.609  1.00  0.23              
ATOM    142  CA  PHE A 144     -34.303 -11.357  49.685  1.00  0.24              
ATOM    143  CA  TYR A 145     -36.931 -13.763  51.019  1.00  0.18              
ATOM    144  CA  SER A 146     -39.819 -11.987  52.775  1.00  0.15              
ATOM    145  CA  LYS A 147     -42.817 -14.366  52.742  1.00  0.26              
ATOM    146  CA  GLY A 148     -44.333 -17.700  51.637  1.00  0.29              
ATOM    147  CA  VAL A 149     -42.701 -21.125  51.434  1.00  0.12              
ATOM    148  CA  TYR A 150     -39.211 -20.593  50.013  1.00  0.13              
ATOM    149  CA  TYR A 151     -38.038 -22.919  47.255  1.00  0.20              
ATOM    150  CA  ASP A 152     -35.621 -22.302  44.388  1.00  0.22              
ATOM    151  CA  GLU A 153     -34.541 -25.112  42.057  1.00  0.31              
ATOM    152  CA  SER A 154     -31.043 -23.546  41.935  1.00  0.28              
ATOM    153  CA  CYS A 155     -30.428 -24.343  45.621  1.00  0.16              
ATOM    154  CA  ASN A 156     -27.557 -26.772  46.159  1.00  0.14              
ATOM    155  CA  SER A 157     -27.953 -29.758  48.470  1.00  0.12              
ATOM    156  CA  ASP A 158     -24.222 -30.304  48.038  1.00  0.22              
ATOM    157  CA  ASN A 159     -23.160 -26.752  48.829  1.00  0.18              
ATOM    158  CA  LEU A 160     -24.090 -26.302  52.480  1.00  0.12              
ATOM    159  CA  ASN A 161     -22.745 -22.924  53.631  1.00  0.16              
ATOM    160  CA  HIS A 162     -25.025 -21.626  56.378  1.00  0.12              
ATOM    161  CA  ALA A 163     -25.854 -23.051  59.809  1.00  0.07              
ATOM    162  CA  VAL A 164     -29.383 -22.322  60.981  1.00  0.07              
ATOM    163  CA  LEU A 165     -32.214 -23.623  63.285  1.00  0.06              
ATOM    164  CA  ALA A 166     -35.168 -25.927  62.482  1.00  0.06              
ATOM    165  CA  VAL A 167     -37.792 -24.647  64.922  1.00  0.07              
ATOM    166  CA  GLY A 168     -40.817 -26.584  63.690  1.00  0.08              
ATOM    167  CA  TYR A 169     -42.667 -27.679  60.566  1.00  0.09              
ATOM    168  CA  GLY A 170     -46.096 -27.414  59.031  1.00  0.19              
ATOM    169  CA  ILE A 171     -47.960 -26.550  55.868  1.00  0.17              
ATOM    170  CA  GLN A 172     -49.112 -23.220  54.476  1.00  0.31              
ATOM    171  CA  LYS A 173     -51.450 -23.025  51.509  1.00  0.65              
ATOM    172  CA  GLY A 174     -50.991 -26.643  50.564  1.00  0.51              
ATOM    173  CA  ASN A 175     -47.194 -26.380  50.800  1.00  0.25              
ATOM    174  CA  LYS A 176     -45.305 -28.292  53.506  1.00  0.13              
ATOM    175  CA  HIS A 177     -42.420 -26.370  55.042  1.00  0.07              
ATOM    176  CA  TRP A 178     -39.821 -26.196  57.806  1.00  0.07              
ATOM    177  CA  ILE A 179     -39.883 -23.225  60.178  1.00  0.07              
ATOM    178  CA  ILE A 180     -36.282 -21.946  60.073  1.00  0.08              
ATOM    179  CA  LYS A 181     -34.832 -19.378  62.483  1.00  0.08              
ATOM    180  CA  ASN A 182     -31.983 -17.377  60.928  1.00  0.10              
ATOM    181  CA  SER A 183     -29.329 -15.240  62.659  1.00  0.11              
ATOM    182  CA  TRP A 184     -29.483 -12.215  60.318  1.00  0.12              
ATOM    183  CA  GLY A 185     -31.669 -10.131  62.631  1.00  0.12              
ATOM    184  CA  GLU A 186     -35.364  -9.269  62.729  1.00  0.12              
ATOM    185  CA  ASN A 187     -35.184  -6.993  59.695  1.00  0.24              
ATOM    186  CA  TRP A 188     -34.391 -10.121  57.663  1.00  0.15              
ATOM    187  CA  GLY A 189     -37.008 -12.383  56.070  1.00  0.12              
ATOM    188  CA  ASN A 190     -40.210 -12.686  58.024  1.00  0.12              
ATOM    189  CA  LYS A 191     -39.103 -11.214  61.342  1.00  0.14              
ATOM    190  CA  GLY A 192     -35.930 -13.311  61.227  1.00  0.09              
ATOM    191  CA  TYR A 193     -37.577 -16.534  60.064  1.00  0.10              
ATOM    192  CA  ILE A 194     -38.010 -18.404  56.809  1.00  0.12              
ATOM    193  CA  LEU A 195     -40.451 -21.152  55.776  1.00  0.08              
ATOM    194  CA  MET A 196     -38.416 -23.607  53.713  1.00  0.08              
ATOM    195  CA  ALA A 197     -39.766 -26.354  51.418  1.00  0.09              
ATOM    196  CA  ARG A 198     -40.411 -29.676  53.213  1.00  0.10              
ATOM    197  CA  ASN A 199     -40.479 -32.985  51.260  1.00  0.16              
ATOM    198  CA  LYS A 200     -39.428 -31.351  48.012  1.00  0.15              
ATOM    199  CA  ASN A 201     -36.349 -33.544  47.467  1.00  0.19              
ATOM    200  CA  ASN A 202     -34.186 -32.318  50.404  1.00  0.12              
ATOM    201  CA  ALA A 203     -34.483 -28.633  49.397  1.00  0.11              
ATOM    202  CA  CYS A 204     -31.112 -26.879  49.852  1.00  0.07              
ATOM    203  CA  GLY A 205     -29.664 -29.892  51.678  1.00  0.07              
ATOM    204  CA  ILE A 206     -31.903 -29.121  54.692  1.00  0.07              
ATOM    205  CA  ALA A 207     -31.627 -32.684  56.045  1.00  0.08              
ATOM    206  CA  ASN A 208     -27.994 -33.397  55.107  1.00  0.09              
ATOM    207  CA  LEU A 209     -26.241 -32.010  58.179  1.00  0.10              
ATOM    208  CA  ALA A 210     -28.609 -31.924  61.141  1.00  0.09              
ATOM    209  CA  SER A 211     -27.842 -32.575  64.801  1.00  0.09              
ATOM    210  CA  PHE A 212     -28.937 -31.686  68.335  1.00  0.10              
ATOM    211  CA  PRO A 213     -27.392 -31.928  71.836  1.00  0.09              
ATOM    212  CA  LYS A 214     -28.410 -34.291  74.666  1.00  0.12              
ATOM    213  CA  MET A 215     -28.574 -33.222  78.300  1.00  0.16              
ENDMDL
MODEL        2
ATOM      1  CA  ASP A   3     -48.848 -32.674  61.277  1.00  0.45              
ATOM      2  CA  SER A   4     -47.596 -29.281  62.463  1.00  0.20              
ATOM      3  CA  VAL A   5     -45.527 -28.095  65.390  1.00  0.15              
ATOM      4  CA  ASP A   6     -44.156 -24.662  66.210  1.00  0.13              
ATOM      5  CA  TYR A   7     -41.884 -24.683  69.264  1.00  0.11              
ATOM      6  CA  ARG A   8     -42.185 -20.886  69.436  1.00  0.14              
ATOM      7  CA  LYS A   9     -45.745 -21.396  70.663  1.00  0.25              
ATOM      8  CA  LYS A  10     -44.226 -23.713  73.282  1.00  0.21              
ATOM      9  CA  GLY A  11     -41.729 -21.038  74.445  1.00  0.18              
ATOM     10  CA  TYR A  12     -38.662 -23.109  73.476  1.00  0.11              
ATOM     11  CA  VAL A  13     -37.296 -20.345  71.217  1.00  0.14              
ATOM     12  CA  THR A  14     -35.378 -17.212  72.191  1.00  0.18              
ATOM     13  CA  PRO A  15     -35.727 -14.025  70.079  1.00  0.25              
ATOM     14  CA  VAL A  16     -33.907 -13.608  66.751  1.00  0.16              
ATOM     15  CA  LYS A  17     -30.260 -12.602  67.034  1.00  0.16              
ATOM     16  CA  ASN A  18     -27.906 -10.955  64.561  1.00  0.11              
ATOM     17  CA  GLN A  19     -24.539 -12.605  63.937  1.00  0.15              
ATOM     18  CA  GLY A  20     -23.231  -9.416  62.344  1.00  0.25              
ATOM     19  CA  GLN A  21     -20.094  -9.487  60.176  1.00  0.32              
ATOM     20  CA  CYS A  22     -18.770 -12.654  61.789  1.00  0.14              
ATOM     21  CA  GLY A  23     -19.149 -16.135  60.348  1.00  0.11              
ATOM     22  CA  SER A  24     -20.597 -17.460  63.595  1.00  0.08              
ATOM     23  CA  CYS A  25     -23.732 -19.132  62.188  1.00  0.07              
ATOM     24  CA  TRP A  26     -22.572 -22.492  63.619  1.00  0.06              
ATOM     25  CA  ALA A  27     -22.401 -20.922  67.079  1.00  0.06              
ATOM     26  CA  PHE A  28     -25.881 -19.375  66.819  1.00  0.06              
ATOM     27  CA  SER A  29     -27.220 -22.606  65.362  1.00  0.06              
ATOM     28  CA  SER A  30     -25.671 -24.540  68.281  1.00  0.06              
ATOM     29  CA  VAL A  31     -26.840 -22.115  70.964  1.00  0.07              
ATOM     30  CA  GLY A  32     -30.415 -22.226  69.680  1.00  0.07              
ATOM     31  CA  ALA A  33     -30.563 -26.021  69.975  1.00  0.06              
ATOM     32  CA  LEU A  34     -29.129 -25.970  73.526  1.00  0.06              
ATOM     33  CA  GLU A  35     -31.546 -23.207  74.526  1.00  0.07              
ATOM     34  CA  GLY A  36     -34.339 -25.464  73.299  1.00  0.07              
ATOM     35  CA  GLN A  37     -33.173 -28.428  75.396  1.00  0.09              
ATOM     36  CA  LEU A  38     -32.449 -26.313  78.472  1.00  0.09              
ATOM     37  CA  LYS A  39     -36.119 -25.348  78.266  1.00  0.09              
ATOM     38  CA  LYS A  40     -37.240 -28.956  77.871  1.00  0.15              
ATOM     39  CA  LYS A  41     -35.112 -29.991  80.870  1.00  0.21              
ATOM     40  CA  THR A  42     -35.280 -27.161  83.442  1.00  0.28              
ATOM     41  CA  GLY A  43     -38.391 -25.286  82.244  1.00  0.23              
ATOM     42  CA  LYS A  44     -36.357 -22.118  81.893  1.00  0.25              
ATOM     43  CA  LEU A  45     -35.591 -20.346  78.590  1.00  0.14              
ATOM     44  CA  LEU A  46     -32.375 -18.282  78.722  1.00  0.20              
ATOM     45  CA  ASN A  47     -29.941 -16.820  76.148  1.00  0.14              
ATOM     46  CA  LEU A  48     -26.781 -18.932  75.866  1.00  0.08              
ATOM     47  CA  SER A  49     -23.426 -17.525  74.687  1.00  0.08              
ATOM     48  CA  PRO A  50     -22.443 -18.016  71.006  1.00  0.07              
ATOM     49  CA  GLN A  51     -19.332 -15.901  71.676  1.00  0.07              
ATOM     50  CA  ASN A  52     -18.149 -18.438  74.295  1.00  0.08              
ATOM     51  CA  LEU A  53     -18.232 -20.945  71.450  1.00  0.07              
ATOM     52  CA  VAL A  54     -16.575 -18.632  68.897  1.00  0.07              
ATOM     53  CA  ASP A  55     -13.632 -17.848  71.245  1.00  0.10              
ATOM     54  CA  CYS A  56     -13.312 -21.327  72.797  1.00  0.11              
ATOM     55  CA  VAL A  57     -13.911 -24.035  70.186  1.00  0.11              
ATOM     56  CA  SER A  58     -10.410 -24.671  68.803  1.00  0.19              
ATOM     57  CA  GLU A  59     -11.748 -27.397  66.463  1.00  0.19              
ATOM     58  CA  ASN A  60     -13.768 -24.618  64.807  1.00  0.14              
ATOM     59  CA  ASP A  61     -12.534 -21.385  63.307  1.00  0.12              
ATOM     60  CA  GLY A  62     -14.443 -18.635  65.124  1.00  0.11              
ATOM     61  CA  CYS A  63     -15.577 -16.093  62.549  1.00  0.11              
ATOM     62  CA  GLY A  64     -13.986 -18.243  59.865  1.00  0.14              
ATOM     63  CA  GLY A  65     -16.598 -20.998  60.152  1.00  0.13              
ATOM     64  CA  GLY A  66     -17.222 -24.263  61.962  1.00  0.14              
ATOM     65  CA  TYR A  67     -19.590 -27.119  62.894  1.00  0.10              
ATOM     66  CA  MET A  68     -22.341 -27.442  65.478  1.00  0.08              
ATOM     67  CA  THR A  69     -21.082 -30.953  66.368  1.00  0.09              
ATOM     68  CA  ASN A  70     -17.695 -29.587  67.439  1.00  0.10              
ATOM     69  CA  ALA A  71     -19.547 -26.943  69.447  1.00  0.08              
ATOM     70  CA  PHE A  72     -21.624 -29.525  71.395  1.00  0.08              
ATOM     71  CA  GLN A  73     -18.461 -31.532  72.211  1.00  0.10              
ATOM     72  CA  TYR A  74     -16.758 -28.411  73.517  1.00  0.09              
ATOM     73  CA  VAL A  75     -19.754 -27.760  75.761  1.00  0.08              
ATOM     74  CA  GLN A  76     -19.736 -31.383  76.897  1.00  0.09              
ATOM     75  CA  LYS A  77     -16.026 -31.485  77.741  1.00  0.14              
ATOM     76  CA  ASN A  78     -15.979 -27.960  79.114  1.00  0.15              
ATOM     77  CA  ARG A  79     -18.963 -29.155  81.186  1.00  0.12              
ATOM     78  CA  GLY A  80     -20.893 -25.981  80.605  1.00  0.10              
ATOM     79  CA  ILE A  81     -21.489 -22.939  78.445  1.00  0.10              
ATOM     80  CA  ASP A  82     -21.954 -19.432  79.780  1.00  0.08              
ATOM     81  CA  SER A  83     -25.078 -17.337  79.381  1.00  0.08              
ATOM     82  CA  GLU A  84     -25.262 -14.362  77.013  1.00  0.09              
ATOM     83  CA  ASP A  85     -24.930 -11.981  80.018  1.00  0.17              
ATOM     84  CA  ALA A  86     -21.845 -13.721  81.416  1.00  0.14              
ATOM     85  CA  TYR A  87     -20.310 -13.729  77.931  1.00  0.12              
ATOM     86  CA  PRO A  88     -21.651 -10.997  75.557  1.00  0.17              
ATOM     87  CA  TYR A  89     -21.344 -11.403  71.787  1.00  0.16              
ATOM     88  CA  VAL A  90     -18.842  -8.936  70.319  1.00  0.26              
ATOM     89  CA  GLY A  91     -18.734 -10.466  66.849  1.00  0.19              
ATOM     90  CA  GLN A  92     -14.933 -10.822  66.741  1.00  0.22              
ATOM     91  CA  GLU A  93     -12.668 -13.745  67.622  1.00  0.18              
ATOM     92  CA  GLU A  94     -10.848 -13.336  70.937  1.00  0.32              
ATOM     93  CA  SER A  95      -9.026 -15.506  73.430  1.00  0.32              
ATOM     94  CA  CYS A  96     -11.209 -17.967  75.328  1.00  0.17              
ATOM     95  CA  MET A  97     -12.535 -16.225  78.444  1.00  0.30              
ATOM     96  CA  TYR A  98     -14.923 -18.838  79.820  1.00  0.22              
ATOM     97  CA  ASN A  99     -16.166 -17.944  83.306  1.00  0.24              
ATOM     98  CA  PRO A 100     -17.565 -20.932  85.223  1.00  0.24              
ATOM     99  CA  THR A 101     -19.656 -18.682  87.497  1.00  0.29              
ATOM    100  CA  GLY A 102     -21.640 -17.709  84.423  1.00  0.15              
ATOM    101  CA  LYS A 103     -22.429 -21.294  83.433  1.00  0.11              
ATOM    102  CA  ALA A 104     -26.059 -21.567  82.372  1.00  0.12              
ATOM    103  CA  ALA A 105     -26.107 -24.935  80.630  1.00  0.15              
ATOM    104  CA  LYS A 106     -24.280 -28.199  80.053  1.00  0.12              
ATOM    105  CA  CYS A 107     -24.233 -30.877  77.367  1.00  0.10              
ATOM    106  CA  ARG A 108     -23.834 -34.637  77.379  1.00  0.11              
ATOM    107  CA  GLY A 109     -23.451 -35.256  73.676  1.00  0.11              
ATOM    108  CA  TYR A 110     -25.295 -34.890  70.402  1.00  0.10              
ATOM    109  CA  ARG A 111     -27.332 -37.019  67.994  1.00  0.17              
ATOM    110  CA  GLU A 112     -27.098 -36.701  64.225  1.00  0.14              
ATOM    111  CA  ILE A 113     -30.013 -37.206  61.824  1.00  0.14              
ATOM    112  CA  PRO A 114     -29.446 -39.571  58.862  1.00  0.18              
ATOM    113  CA  GLU A 115     -28.145 -37.689  55.826  1.00  0.15              
ATOM    114  CA  GLY A 116     -30.895 -36.468  53.511  1.00  0.11              
ATOM    115  CA  ASN A 117     -33.591 -38.067  55.644  1.00  0.13              
ATOM    116  CA  GLU A 118     -36.331 -35.429  56.097  1.00  0.11              
ATOM    117  CA  LYS A 119     -38.638 -37.958  57.758  1.00  0.14              
ATOM    118  CA  ALA A 120     -36.007 -38.428  60.436  1.00  0.13              
ATOM    119  CA  LEU A 121     -35.634 -34.664  60.763  1.00  0.10              
ATOM    120  CA  LYS A 122     -39.408 -34.464  61.282  1.00  0.11              
ATOM    121  CA  ARG A 123     -39.524 -37.266  63.850  1.00  0.13              
ATOM    122  CA  ALA A 124     -36.690 -35.508  65.729  1.00  0.11              
ATOM    123  CA  VAL A 125     -38.306 -32.046  65.767  1.00  0.09              
ATOM    124  CA  ALA A 126     -41.633 -33.371  67.069  1.00  0.13              
ATOM    125  CA  ARG A 127     -39.914 -35.316  69.851  1.00  0.17              
ATOM    126  CA  VAL A 128     -36.772 -33.432  70.944  1.00  0.15              
ATOM    127  CA  GLY A 129     -37.488 -29.890  69.768  1.00  0.10              
ATOM    128  CA  PRO A 130     -35.441 -27.367  67.735  1.00  0.06              
ATOM    129  CA  VAL A 131     -32.673 -29.065  65.730  1.00  0.07              
ATOM    130  CA  SER A 132     -29.551 -27.488  64.223  1.00  0.05              
ATOM    131  CA  VAL A 133     -29.378 -27.696  60.442  1.00  0.07              
ATOM    132  CA  ALA A 134     -27.112 -26.591  57.604  1.00  0.08              
ATOM    133  CA  ILE A 135     -28.473 -25.369  54.284  1.00  0.08              
ATOM    134  CA  ASP A 136     -27.317 -23.593  51.135  1.00  0.08              
ATOM    135  CA  ALA A 137     -28.208 -19.945  51.641  1.00  0.16              
ATOM    136  CA  SER A 138     -26.160 -18.541  48.690  1.00  0.25              
ATOM    137  CA  LEU A 139     -29.026 -17.924  46.285  1.00  0.20              
ATOM    138  CA  THR A 140     -30.160 -14.345  45.934  1.00  0.25              
ATOM    139  CA  SER A 141     -33.761 -15.555  46.306  1.00  0.21              
ATOM    140  CA  PHE A 142     -32.868 -16.675  49.796  1.00  0.16              
ATOM    141  CA  GLN A 143     -31.240 -13.308  50.404  1.00  0.23              
ATOM    142  CA  PHE A 144     -34.365 -11.356  49.448  1.00  0.24              
ATOM    143  CA  TYR A 145     -36.941 -13.757  50.884  1.00  0.18              
ATOM    144  CA  SER A 146     -39.796 -11.962  52.704  1.00  0.15              
ATOM    145  CA  LYS A 147     -42.793 -14.332  52.666  1.00  0.26              
ATOM    146  CA  GLY A 148     -44.319 -17.685  51.610  1.00  0.29              
ATOM    147  CA  VAL A 149     -42.686 -21.108  51.426  1.00  0.12              
ATOM    148  CA  TYR A 150     -39.191 -20.595  49.995  1.00  0.13              
ATOM    149  CA  TYR A 151     -38.050 -22.935  47.235  1.00  0.20              
ATOM    150  CA  ASP A 152     -35.657 -22.382  44.335  1.00  0.22              
ATOM    151  CA  GLU A 153     -34.564 -25.235  42.054  1.00  0.31              
ATOM    152  CA  SER A 154     -31.072 -23.629  41.897  1.00  0.28              
ATOM    153  CA  CYS A 155     -30.440 -24.352  45.594  1.00  0.16              
ATOM    154  CA  ASN A 156     -27.533 -26.729  46.173  1.00  0.14              
ATOM    155  CA  SER A 157     -27.920 -29.712  48.495  1.00  0.12              
ATOM    156  CA  ASP A 158     -24.175 -30.214  48.092  1.00  0.22              
ATOM    157  CA  ASN A 159     -23.151 -26.648  48.867  1.00  0.18              
ATOM    158  CA  LEU A 160     -24.106 -26.199  52.512  1.00  0.12              
ATOM    159  CA  ASN A 161     -22.801 -22.802  53.658  1.00  0.16              
ATOM    160  CA  HIS A 162     -25.115 -21.529  56.402  1.00  0.12              
ATOM    161  CA  ALA A 163     -25.888 -23.011  59.822  1.00  0.07              
ATOM    162  CA  VAL A 164     -29.421 -22.290  61.013  1.00  0.07              
ATOM    163  CA  LEU A 165     -32.253 -23.585  63.323  1.00  0.06              
ATOM    164  CA  ALA A 166     -35.196 -25.898  62.507  1.00  0.06              
ATOM    165  CA  VAL A 167     -37.827 -24.623  64.955  1.00  0.07              
ATOM    166  CA  GLY A 168     -40.837 -26.567  63.701  1.00  0.08              
ATOM    167  CA  TYR A 169     -42.695 -27.628  60.573  1.00  0.09              
ATOM    168  CA  GLY A 170     -46.109 -27.373  59.027  1.00  0.19              
ATOM    169  CA  ILE A 171     -47.954 -26.501  55.844  1.00  0.17              
ATOM    170  CA  GLN A 172     -49.105 -23.188  54.408  1.00  0.31              
ATOM    171  CA  LYS A 173     -51.383 -22.993  51.390  1.00  0.65              
ATOM    172  CA  GLY A 174     -50.963 -26.634  50.524  1.00  0.51              
ATOM    173  CA  ASN A 175     -47.155 -26.381  50.774  1.00  0.25              
ATOM    174  CA  LYS A 176     -45.290 -28.271  53.512  1.00  0.13              
ATOM    175  CA  HIS A 177     -42.413 -26.337  55.049  1.00  0.07              
ATOM    176  CA  TRP A 178     -39.835 -26.136  57.833  1.00  0.07              
ATOM    177  CA  ILE A 179     -39.919 -23.179  60.201  1.00  0.07              
ATOM    178  CA  ILE A 180     -36.317 -21.904  60.107  1.00  0.08              
ATOM    179  CA  LYS A 181     -34.874 -19.325  62.512  1.00  0.08              
ATOM    180  CA  ASN A 182     -32.005 -17.352  60.954  1.00  0.10              
ATOM    181  CA  SER A 183     -29.333 -15.234  62.678  1.00  0.11              
ATOM    182  CA  TRP A 184     -29.406 -12.239  60.299  1.00  0.12              
ATOM    183  CA  GLY A 185     -31.635 -10.119  62.589  1.00  0.12              
ATOM    184  CA  GLU A 186     -35.298  -9.186  62.582  1.00  0.12              
ATOM    185  CA  ASN A 187     -35.032  -6.988  59.506  1.00  0.24              
ATOM    186  CA  TRP A 188     -34.252 -10.186  57.511  1.00  0.15              
ATOM    187  CA  GLY A 189     -36.969 -12.384  55.998  1.00  0.12              
ATOM    188  CA  ASN A 190     -40.158 -12.636  57.925  1.00  0.12              
ATOM    189  CA  LYS A 191     -39.046 -11.105  61.211  1.00  0.14              
ATOM    190  CA  GLY A 192     -35.913 -13.272  61.180  1.00  0.09              
ATOM    191  CA  TYR A 193     -37.577 -16.471  60.032  1.00  0.10              
ATOM    192  CA  ILE A 194     -37.998 -18.377  56.795  1.00  0.12              
ATOM    193  CA  LEU A 195     -40.450 -21.120  55.776  1.00  0.08              
ATOM    194  CA  MET A 196     -38.408 -23.577  53.726  1.00  0.08              
ATOM    195  CA  ALA A 197     -39.751 -26.339  51.431  1.00  0.09              
ATOM    196  CA  ARG A 198     -40.391 -29.647  53.244  1.00  0.10              
ATOM    197  CA  ASN A 199     -40.456 -32.963  51.290  1.00  0.16              
ATOM    198  CA  LYS A 200     -39.410 -31.338  48.037  1.00  0.15              
ATOM    199  CA  ASN A 201     -36.333 -33.532  47.488  1.00  0.19              
ATOM    200  CA  ASN A 202     -34.156 -32.295  50.410  1.00  0.12              
ATOM    201  CA  ALA A 203     -34.474 -28.617  49.402  1.00  0.11              
ATOM    202  CA  CYS A 204     -31.107 -26.847  49.850  1.00  0.07              
ATOM    203  CA  GLY A 205     -29.653 -29.856  51.689  1.00  0.07              
ATOM    204  CA  ILE A 206     -31.904 -29.080  54.698  1.00  0.07              
ATOM    205  CA  ALA A 207     -31.609 -32.649  56.051  1.00  0.08              
ATOM    206  CA  ASN A 208     -27.964 -33.331  55.126  1.00  0.09              
ATOM    207  CA  LEU A 209     -26.235 -31.939  58.208  1.00  0.10              
ATOM    208  CA  ALA A 210     -28.613 -31.887  61.157  1.00  0.09              
ATOM    209  CA  SER A 211     -27.868 -32.548  64.821  1.00  0.09              
ATOM    210  CA  PHE A 212     -28.960 -31.669  68.370  1.00  0.10              
ATOM    211  CA  PRO A 213     -27.410 -31.933  71.863  1.00  0.09              
ATOM    212  CA  LYS A 214     -28.400 -34.300  74.707  1.00  0.12              
ATOM    213  CA  MET A 215     -28.539 -33.262  78.353  1.00  0.16              
ENDMDL
MODEL        3
ATOM      1  CA  ASP A   3     -48.824 -32.671  61.203  1.00  0.45              
ATOM      2  CA  SER A   4     -47.610 -29.278  62.435  1.00  0.20              
ATOM      3  CA  VAL A   5     -45.550 -28.122  65.380  1.00  0.15              
ATOM      4  CA  ASP A   6     -44.183 -24.706  66.278  1.00  0.13              
ATOM      5  CA  TYR A   7     -41.911 -24.790  69.342  1.00  0.11              
ATOM      6  CA  ARG A   8     -42.311 -20.998  69.624  1.00  0.14              
ATOM      7  CA  LYS A   9     -45.831 -21.641  70.877  1.00  0.25              
ATOM      8  CA  LYS A  10     -44.203 -23.968  73.429  1.00  0.21              
ATOM      9  CA  GLY A  11     -41.760 -21.161  74.547  1.00  0.18              
ATOM     10  CA  TYR A  12     -38.672 -23.219  73.573  1.00  0.11              
ATOM     11  CA  VAL A  13     -37.368 -20.390  71.301  1.00  0.14              
ATOM     12  CA  THR A  14     -35.433 -17.246  72.210  1.00  0.18              
ATOM     13  CA  PRO A  15     -35.772 -14.093  70.040  1.00  0.25              
ATOM     14  CA  VAL A  16     -33.949 -13.540  66.724  1.00  0.16              
ATOM     15  CA  LYS A  17     -30.302 -12.554  67.021  1.00  0.16              
ATOM     16  CA  ASN A  18     -27.896 -10.950  64.566  1.00  0.11              
ATOM     17  CA  GLN A  19     -24.525 -12.603  63.974  1.00  0.15              
ATOM     18  CA  GLY A  20     -23.207  -9.420  62.371  1.00  0.25              
ATOM     19  CA  GLN A  21     -20.068  -9.501  60.202  1.00  0.32              
ATOM     20  CA  CYS A  22     -18.752 -12.677  61.799  1.00  0.14              
ATOM     21  CA  GLY A  23     -19.156 -16.150  60.355  1.00  0.11              
ATOM     22  CA  SER A  24     -20.600 -17.468  63.610  1.00  0.08              
ATOM     23  CA  CYS A  25     -23.753 -19.118  62.218  1.00  0.07              
ATOM     24  CA  TRP A  26     -22.620 -22.489  63.642  1.00  0.06              
ATOM     25  CA  ALA A  27     -22.422 -20.921  67.093  1.00  0.06              
ATOM     26  CA  PHE A  28     -25.906 -19.359  66.853  1.00  0.06              
ATOM     27  CA  SER A  29     -27.250 -22.588  65.387  1.00  0.06              
ATOM     28  CA  SER A  30     -25.698 -24.529  68.301  1.00  0.06              
ATOM     29  CA  VAL A  31     -26.867 -22.105  70.988  1.00  0.07              
ATOM     30  CA  GLY A  32     -30.438 -22.223  69.706  1.00  0.07              
ATOM     31  CA  ALA A  33     -30.581 -26.018  69.994  1.00  0.06              
ATOM     32  CA  LEU A  34     -29.129 -25.980  73.543  1.00  0.06              
ATOM     33  CA  GLU A  35     -31.561 -23.238  74.567  1.00  0.07              
ATOM     34  CA  GLY A  36     -34.340 -25.497  73.332  1.00  0.07              
ATOM     35  CA  GLN A  37     -33.147 -28.484  75.416  1.00  0.09              
ATOM     36  CA  LEU A  38     -32.406 -26.383  78.498  1.00  0.09              
ATOM     37  CA  LYS A  39     -36.084 -25.456  78.337  1.00  0.09              
ATOM     38  CA  LYS A  40     -37.176 -29.072  77.937  1.00  0.15              
ATOM     39  CA  LYS A  41     -35.007 -30.110  80.907  1.00  0.21              
ATOM     40  CA  THR A  42     -35.167 -27.282  83.493  1.00  0.28              
ATOM     41  CA  GLY A  43     -38.321 -25.381  82.317  1.00  0.23              
ATOM     42  CA  LYS A  44     -36.270 -22.249  81.987  1.00  0.25              
ATOM     43  CA  LEU A  45     -35.587 -20.441  78.671  1.00  0.14              
ATOM     44  CA  LEU A  46     -32.398 -18.327  78.744  1.00  0.20              
ATOM     45  CA  ASN A  47     -29.971 -16.841  76.177  1.00  0.14              
ATOM     46  CA  LEU A  48     -26.794 -18.926  75.878  1.00  0.08              
ATOM     47  CA  SER A  49     -23.438 -17.522  74.691  1.00  0.08              
ATOM     48  CA  PRO A  50     -22.448 -18.015  71.014  1.00  0.07              
ATOM     49  CA  GLN A  51     -19.326 -15.914  71.674  1.00  0.07              
ATOM     50  CA  ASN A  52     -18.153 -18.449  74.297  1.00  0.08              
ATOM     51  CA  LEU A  53     -18.247 -20.961  71.456  1.00  0.07              
ATOM     52  CA  VAL A  54     -16.581 -18.661  68.896  1.00  0.07              
ATOM     53  CA  ASP A  55     -13.632 -17.897  71.240  1.00  0.10              
ATOM     54  CA  CYS A  56     -13.329 -21.375  72.794  1.00  0.11              
ATOM     55  CA  VAL A  57     -13.935 -24.069  70.172  1.00  0.11              
ATOM     56  CA  SER A  58     -10.437 -24.728  68.787  1.00  0.19              
ATOM     57  CA  GLU A  59     -11.800 -27.464  66.450  1.00  0.19              
ATOM     58  CA  ASN A  60     -13.808 -24.675  64.794  1.00  0.14              
ATOM     59  CA  ASP A  61     -12.564 -21.449  63.289  1.00  0.12              
ATOM     60  CA  GLY A  62     -14.454 -18.677  65.118  1.00  0.11              
ATOM     61  CA  CYS A  63     -15.577 -16.138  62.545  1.00  0.11              
ATOM     62  CA  GLY A  64     -14.001 -18.281  59.857  1.00  0.14              
ATOM     63  CA  GLY A  65     -16.626 -21.024  60.149  1.00  0.13              
ATOM     64  CA  GLY A  66     -17.258 -24.285  61.963  1.00  0.14              
ATOM     65  CA  TYR A  67     -19.662 -27.140  62.910  1.00  0.10              
ATOM     66  CA  MET A  68     -22.390 -27.438  65.512  1.00  0.08              
ATOM     67  CA  THR A  69     -21.132 -30.953  66.397  1.00  0.09              
ATOM     68  CA  ASN A  70     -17.740 -29.598  67.457  1.00  0.10              
ATOM     69  CA  ALA A  71     -19.571 -26.946  69.462  1.00  0.08              
ATOM     70  CA  PHE A  72     -21.652 -29.521  71.435  1.00  0.08              
ATOM     71  CA  GLN A  73     -18.484 -31.529  72.238  1.00  0.10              
ATOM     72  CA  TYR A  74     -16.778 -28.406  73.535  1.00  0.09              
ATOM     73  CA  VAL A  75     -19.761 -27.749  75.785  1.00  0.08              
ATOM     74  CA  GLN A  76     -19.729 -31.367  76.932  1.00  0.09              
ATOM     75  CA  LYS A  77     -16.015 -31.455  77.766  1.00  0.14              
ATOM     76  CA  ASN A  78     -15.972 -27.928  79.127  1.00  0.15              
ATOM     77  CA  ARG A  79     -18.944 -29.118  81.217  1.00  0.12              
ATOM     78  CA  GLY A  80     -20.886 -25.962  80.623  1.00  0.10              
ATOM     79  CA  ILE A  81     -21.486 -22.915  78.466  1.00  0.10              
ATOM     80  CA  ASP A  82     -21.961 -19.403  79.785  1.00  0.08              
ATOM     81  CA  SER A  83     -25.088 -17.317  79.384  1.00  0.08              
ATOM     82  CA  GLU A  84     -25.286 -14.352  76.999  1.00  0.09              
ATOM     83  CA  ASP A  85     -24.954 -11.952  79.990  1.00  0.17              
ATOM     84  CA  ALA A  86     -21.860 -13.688  81.400  1.00  0.14              
ATOM     85  CA  TYR A  87     -20.332 -13.705  77.906  1.00  0.12              
ATOM     86  CA  PRO A  88     -21.674 -10.988  75.531  1.00  0.17              
ATOM     87  CA  TYR A  89     -21.304 -11.406  71.759  1.00  0.16              
ATOM     88  CA  VAL A  90     -18.753  -8.975  70.330  1.00  0.26              
ATOM     89  CA  GLY A  91     -18.682 -10.481  66.850  1.00  0.19              
ATOM     90  CA  GLN A  92     -14.863 -10.887  66.739  1.00  0.22              
ATOM     91  CA  GLU A  93     -12.611 -13.835  67.592  1.00  0.18              
ATOM     92  CA  GLU A  94     -10.723 -13.468  70.876  1.00  0.32              
ATOM     93  CA  SER A  95      -8.960 -15.636  73.387  1.00  0.32              
ATOM     94  CA  CYS A  96     -11.200 -18.029  75.319  1.00  0.17              
ATOM     95  CA  MET A  97     -12.517 -16.213  78.394  1.00  0.30              
ATOM     96  CA  TYR A  98     -14.927 -18.780  79.810  1.00  0.22              
ATOM     97  CA  ASN A  99     -16.169 -17.860  83.288  1.00  0.24              
ATOM     98  CA  PRO A 100     -17.552 -20.852  85.224  1.00  0.24              
ATOM     99  CA  THR A 101     -19.644 -18.597  87.492  1.00  0.29              
ATOM    100  CA  GLY A 102     -21.645 -17.670  84.419  1.00  0.15              
ATOM    101  CA  LYS A 103     -22.416 -21.247  83.449  1.00  0.11              
ATOM    102  CA  ALA A 104     -26.050 -21.548  82.388  1.00  0.12              
ATOM    103  CA  ALA A 105     -26.095 -24.923  80.657  1.00  0.15              
ATOM    104  CA  LYS A 106     -24.265 -28.181  80.081  1.00  0.12              
ATOM    105  CA  CYS A 107     -24.225 -30.877  77.406  1.00  0.10              
ATOM    106  CA  ARG A 108     -23.802 -34.635  77.403  1.00  0.11              
ATOM    107  CA  GLY A 109     -23.451 -35.252  73.688  1.00  0.11              
ATOM    108  CA  TYR A 110     -25.316 -34.892  70.432  1.00  0.10              
ATOM    109  CA  ARG A 111     -27.359 -36.997  68.008  1.00  0.17              
ATOM    110  CA  GLU A 112     -27.094 -36.659  64.242  1.00  0.14              
ATOM    111  CA  ILE A 113     -29.995 -37.169  61.824  1.00  0.14              
ATOM    112  CA  PRO A 114     -29.399 -39.528  58.861  1.00  0.18              
ATOM    113  CA  GLU A 115     -28.086 -37.620  55.838  1.00  0.15              
ATOM    114  CA  GLY A 116     -30.857 -36.433  53.515  1.00  0.11              
ATOM    115  CA  ASN A 117     -33.539 -38.030  55.640  1.00  0.13              
ATOM    116  CA  GLU A 118     -36.288 -35.402  56.084  1.00  0.11              
ATOM    117  CA  LYS A 119     -38.595 -37.939  57.732  1.00  0.14              
ATOM    118  CA  ALA A 120     -35.982 -38.407  60.423  1.00  0.13              
ATOM    119  CA  LEU A 121     -35.618 -34.636  60.752  1.00  0.10              
ATOM    120  CA  LYS A 122     -39.393 -34.442  61.255  1.00  0.11              
ATOM    121  CA  ARG A 123     -39.514 -37.254  63.806  1.00  0.13              
ATOM    122  CA  ALA A 124     -36.691 -35.501  65.713  1.00  0.11              
ATOM    123  CA  VAL A 125     -38.316 -32.042  65.759  1.00  0.09              
ATOM    124  CA  ALA A 126     -41.640 -33.381  67.051  1.00  0.13              
ATOM    125  CA  ARG A 127     -39.928 -35.346  69.816  1.00  0.17              
ATOM    126  CA  VAL A 128     -36.785 -33.463  70.935  1.00  0.15              
ATOM    127  CA  GLY A 129     -37.491 -29.908  69.773  1.00  0.10              
ATOM    128  CA  PRO A 130     -35.469 -27.358  67.756  1.00  0.06              
ATOM    129  CA  VAL A 131     -32.699 -29.046  65.747  1.00  0.07              
ATOM    130  CA  SER A 132     -29.580 -27.461  64.240  1.00  0.05              
ATOM    131  CA  VAL A 133     -29.406 -27.656  60.458  1.00  0.07              
ATOM    132  CA  ALA A 134     -27.149 -26.543  57.613  1.00  0.08              
ATOM    133  CA  ILE A 135     -28.506 -25.298  54.293  1.00  0.08              
ATOM    134  CA  ASP A 136     -27.351 -23.528  51.140  1.00  0.08              
ATOM    135  CA  ALA A 137     -28.232 -19.888  51.610  1.00  0.16              
ATOM    136  CA  SER A 138     -26.197 -18.511  48.632  1.00  0.25              
ATOM    137  CA  LEU A 139     -29.053 -17.951  46.183  1.00  0.20              
ATOM    138  CA  THR A 140     -30.218 -14.387  45.751  1.00  0.25              
ATOM    139  CA  SER A 141     -33.808 -15.604  46.185  1.00  0.21              
ATOM    140  CA  PHE A 142     -32.890 -16.654  49.657  1.00  0.16              
ATOM    141  CA  GLN A 143     -31.271 -13.267  50.198  1.00  0.23              
ATOM    142  CA  PHE A 144     -34.426 -11.355  49.211  1.00  0.24              
ATOM    143  CA  TYR A 145     -36.952 -13.752  50.750  1.00  0.18              
ATOM    144  CA  SER A 146     -39.774 -11.937  52.633  1.00  0.15              
ATOM    145  CA  LYS A 147     -42.769 -14.298  52.590  1.00  0.26              
ATOM    146  CA  GLY A 148     -44.304 -17.669  51.584  1.00  0.29              
ATOM    147  CA  VAL A 149     -42.670 -21.090  51.417  1.00  0.12              
ATOM    148  CA  TYR A 150     -39.171 -20.597  49.977  1.00  0.13              
ATOM    149  CA  TYR A 151     -38.062 -22.951  47.215  1.00  0.20              
ATOM    150  CA  ASP A 152     -35.692 -22.461  44.283  1.00  0.22              
ATOM    151  CA  GLU A 153     -34.587 -25.358  42.051  1.00  0.31              
ATOM    152  CA  SER A 154     -31.100 -23.711  41.859  1.00  0.28              
ATOM    153  CA  CYS A 155     -30.451 -24.362  45.567  1.00  0.16              
ATOM    154  CA  ASN A 156     -27.509 -26.686  46.187  1.00  0.14              
ATOM    155  CA  SER A 157     -27.886 -29.667  48.519  1.00  0.12              
ATOM    156  CA  ASP A 158     -24.128 -30.125  48.146  1.00  0.22              
ATOM    157  CA  ASN A 159     -23.142 -26.543  48.906  1.00  0.18              
ATOM    158  CA  LEU A 160     -24.121 -26.095  52.544  1.00  0.12              
ATOM    159  CA  ASN A 161     -22.858 -22.681  53.685  1.00  0.16              
ATOM    160  CA  HIS A 162     -25.205 -21.432  56.425  1.00  0.12              
ATOM    161  CA  ALA A 163     -25.922 -22.970  59.834  1.00  0.07              
ATOM    162  CA  VAL A 164     -29.459 -22.258  61.045  1.00  0.07              
ATOM    163  CA  LEU A 165     -32.292 -23.547  63.361  1.00  0.06              
ATOM    164  CA  ALA A 166     -35.224 -25.868  62.531  1.00  0.06              
ATOM    165  CA  VAL A 167     -37.862 -24.598  64.987  1.00  0.07              
ATOM    166  CA  GLY A 168     -40.857 -26.551  63.712  1.00  0.08              
ATOM    167  CA  TYR A 169     -42.724 -27.578  60.580  1.00  0.09              
ATOM    168  CA  GLY A 170     -46.122 -27.332  59.022  1.00  0.19              
ATOM    169  CA  ILE A 171     -47.948 -26.452  55.820  1.00  0.17              
ATOM    170  CA  GLN A 172     -49.097 -23.156  54.339  1.00  0.31              
ATOM    171  CA  LYS A 173     -51.317 -22.961  51.271  1.00  0.65              
ATOM    172  CA  GLY A 174     -50.935 -26.625  50.484  1.00  0.51              
ATOM    173  CA  ASN A 175     -47.117 -26.381  50.748  1.00  0.25              
ATOM    174  CA  LYS A 176     -45.276 -28.249  53.518  1.00  0.13              
ATOM    175  CA  HIS A 177     -42.406 -26.304  55.057  1.00  0.07              
ATOM    176  CA  TRP A 178     -39.850 -26.076  57.861  1.00  0.07              
ATOM    177  CA  ILE A 179     -39.954 -23.134  60.225  1.00  0.07              
ATOM    178  CA  ILE A 180     -36.351 -21.862  60.140  1.00  0.08              
ATOM    179  CA  LYS A 181     -34.916 -19.272  62.541  1.00  0.08              
ATOM    180  CA  ASN A 182     -32.027 -17.327  60.980  1.00  0.10              
ATOM    181  CA  SER A 183     -29.338 -15.227  62.698  1.00  0.11              
ATOM    182  CA  TRP A 184     -29.329 -12.262  60.280  1.00  0.12              
ATOM    183  CA  GLY A 185     -31.601 -10.107  62.547  1.00  0.12              
ATOM    184  CA  GLU A 186     -35.232  -9.104  62.435  1.00  0.12              
ATOM    185  CA  ASN A 187     -34.880  -6.983  59.317  1.00  0.24              
ATOM    186  CA  TRP A 188     -34.112 -10.251  57.358  1.00  0.15              
ATOM    187  CA  GLY A 189     -36.930 -12.385  55.926  1.00  0.12              
ATOM    188  CA  ASN A 190     -40.106 -12.586  57.827  1.00  0.12              
ATOM    189  CA  LYS A 191     -38.990 -10.997  61.079  1.00  0.14              
ATOM    190  CA  GLY A 192     -35.896 -13.233  61.132  1.00  0.09              
ATOM    191  CA  TYR A 193     -37.577 -16.408  59.999  1.00  0.10              
ATOM    192  CA  ILE A 194     -37.985 -18.350  56.781  1.00  0.12              
ATOM    193  CA  LEU A 195     -40.450 -21.087  55.777  1.00  0.08              
ATOM    194  CA  MET A 196     -38.400 -23.547  53.739  1.00  0.08              
ATOM    195  CA  ALA A 197     -39.737 -26.325  51.445  1.00  0.09              
ATOM    196  CA  ARG A 198     -40.370 -29.619  53.275  1.00  0.10              
ATOM    197  CA  ASN A 199     -40.433 -32.940  51.319  1.00  0.16              
ATOM    198  CA  LYS A 200     -39.391 -31.324  48.062  1.00  0.15              
ATOM    199  CA  ASN A 201     -36.316 -33.520  47.508  1.00  0.19              
ATOM    200  CA  ASN A 202     -34.126 -32.272  50.416  1.00  0.12              
ATOM    201  CA  ALA A 203     -34.465 -28.600  49.408  1.00  0.11              
ATOM    202  CA  CYS A 204     -31.102 -26.815  49.848  1.00  0.07              
ATOM    203  CA  GLY A 205     -29.642 -29.821  51.700  1.00  0.07              
ATOM    204  CA  ILE A 206     -31.905 -29.039  54.703  1.00  0.07              
ATOM    205  CA  ALA A 207     -31.592 -32.615  56.057  1.00  0.08              
ATOM    206  CA  ASN A 208     -27.935 -33.265  55.145  1.00  0.09              
ATOM    207  CA  LEU A 209     -26.228 -31.867  58.237  1.00  0.10              
ATOM    208  CA  ALA A 210     -28.618 -31.851  61.173  1.00  0.09              
ATOM    209  CA  SER A 211     -27.895 -32.520  64.842  1.00  0.09              
ATOM    210  CA  PHE A 212     -28.984 -31.653  68.404  1.00  0.10              
ATOM    211  CA  PRO A 213     -27.428 -31.938  71.891  1.00  0.09              
ATOM    212  CA  LYS A 214     -28.390 -34.309  74.747  1.00  0.12              
ATOM    213  CA  MET A 215     -28.503 -33.302  78.407  1.00  0.16              
ENDMDL
MODEL        4
ATOM      1  CA  ASP A   3     -48.800 -32.668  61.128  1.00  0.45              
ATOM      2  CA  SER A   4     -47.623 -29.274  62.408  1.00  0.20              
ATOM      3  CA  VAL A   5     -45.574 -28.148  65.370  1.00  0.15              
ATOM      4  CA  ASP A   6     -44.211 -24.751  66.345  1.00  0.13              
ATOM      5  CA  TYR A   7     -41.938 -24.896  69.420  1.00  0.11              
ATOM      6  CA  ARG A   8     -42.436 -21.110  69.812  1.00  0.14              
ATOM      7  CA  LYS A   9     -45.917 -21.885  71.090  1.00  0.25              
ATOM      8  CA  LYS A  10     -44.180 -24.223  73.577  1.00  0.21              
ATOM      9  CA  GLY A  11     -41.791 -21.285  74.648  1.00  0.18              
ATOM     10  CA  TYR A  12     -38.683 -23.329  73.669  1.00  0.11              
ATOM     11  CA  VAL A  13     -37.439 -20.436  71.385  1.00  0.14              
ATOM     12  CA  THR A  14     -35.489 -17.279  72.228  1.00  0.18              
ATOM     13  CA  PRO A  15     -35.818 -14.161  70.000  1.00  0.25              
ATOM     14  CA  VAL A  16     -33.992 -13.471  66.698  1.00  0.16              
ATOM     15  CA  LYS A  17     -30.343 -12.505  67.009  1.00  0.16              
ATOM     16  CA  ASN A  18     -27.887 -10.944  64.571  1.00  0.11              
ATOM     17  CA  GLN A  19     -24.511 -12.601  64.011  1.00  0.15              
ATOM     18  CA  GLY A  20     -23.182  -9.424  62.399  1.00  0.25              
ATOM     19  CA  GLN A  21     -20.043  -9.515  60.228  1.00  0.32              
ATOM     20  CA  CYS A  22     -18.733 -12.700  61.810  1.00  0.14              
ATOM     21  CA  GLY A  23     -19.162 -16.165  60.363  1.00  0.11              
ATOM     22  CA  SER A  24     -20.604 -17.477  63.626  1.00  0.08              
ATOM     23  CA  CYS A  25     -23.775 -19.105  62.247  1.00  0.07              
ATOM     24  CA  TRP A  26     -22.668 -22.485  63.664  1.00  0.06              
ATOM     25  CA  ALA A  27     -22.442 -20.921  67.107  1.00  0.06              
ATOM     26  CA  PHE A  28     -25.931 -19.343  66.886  1.00  0.06              
ATOM     27  CA  SER A  29     -27.279 -22.571  65.413  1.00  0.06              
ATOM     28  CA  SER A  30     -25.726 -24.518  68.321  1.00  0.06              
ATOM     29  CA  VAL A  31     -26.893 -22.094  71.011  1.00  0.07              
ATOM     30  CA  GLY A  32     -30.461 -22.219  69.733  1.00  0.07              
ATOM     31  CA  ALA A  33     -30.598 -26.015  70.014  1.00  0.06              
ATOM     32  CA  LEU A  34     -29.130 -25.989  73.560  1.00  0.06              
ATOM     33  CA  GLU A  35     -31.575 -23.269  74.609  1.00  0.07              
ATOM     34  CA  GLY A  36     -34.342 -25.531  73.364  1.00  0.07              
ATOM     35  CA  GLN A  37     -33.120 -28.539  75.436  1.00  0.09              
ATOM     36  CA  LEU A  38     -32.362 -26.452  78.525  1.00  0.09              
ATOM     37  CA  LYS A  39     -36.049 -25.563  78.408  1.00  0.09              
ATOM     38  CA  LYS A  40     -37.113 -29.188  78.003  1.00  0.15              
ATOM     39  CA  LYS A  41     -34.902 -30.228  80.943  1.00  0.21              
ATOM     40  CA  THR A  42     -35.053 -27.404  83.545  1.00  0.28              
ATOM     41  CA  GLY A  43     -38.251 -25.475  82.391  1.00  0.23              
ATOM     42  CA  LYS A  44     -36.184 -22.381  82.080  1.00  0.25              
ATOM     43  CA  LEU A  45     -35.583 -20.535  78.753  1.00  0.14              
ATOM     44  CA  LEU A  46     -32.421 -18.372  78.766  1.00  0.20              
ATOM     45  CA  ASN A  47     -30.002 -16.861  76.205  1.00  0.14              
ATOM     46  CA  LEU A  48     -26.808 -18.920  75.889  1.00  0.08              
ATOM     47  CA  SER A  49     -23.449 -17.519  74.696  1.00  0.08              
ATOM     48  CA  PRO A  50     -22.453 -18.014  71.022  1.00  0.07              
ATOM     49  CA  GLN A  51     -19.320 -15.926  71.673  1.00  0.07              
ATOM     50  CA  ASN A  52     -18.156 -18.461  74.300  1.00  0.08              
ATOM     51  CA  LEU A  53     -18.263 -20.977  71.463  1.00  0.07              
ATOM     52  CA  VAL A  54     -16.588 -18.690  68.894  1.00  0.07              
ATOM     53  CA  ASP A  55     -13.631 -17.947  71.235  1.00  0.10              
ATOM     54  CA  CYS A  56     -13.346 -21.423  72.791  1.00  0.11              
ATOM     55  CA  VAL A  57     -13.958 -24.103  70.157  1.00  0.11              
ATOM     56  CA  SER A  58     -10.465 -24.786  68.771  1.00  0.19              
ATOM     57  CA  GLU A  59     -11.851 -27.530  66.437  1.00  0.19              
ATOM     58  CA  ASN A  60     -13.849 -24.733  64.781  1.00  0.14              
ATOM     59  CA  ASP A  61     -12.595 -21.512  63.272  1.00  0.12              
ATOM     60  CA  GLY A  62     -14.465 -18.718  65.112  1.00  0.11              
ATOM     61  CA  CYS A  63     -15.577 -16.182  62.541  1.00  0.11              
ATOM     62  CA  GLY A  64     -14.017 -18.319  59.848  1.00  0.14              
ATOM     63  CA  GLY A  65     -16.654 -21.049  60.146  1.00  0.13              
ATOM     64  CA  GLY A  66     -17.293 -24.306  61.964  1.00  0.14              
ATOM     65  CA  TYR A  67     -19.734 -27.160  62.927  1.00  0.10              
ATOM     66  CA  MET A  68     -22.438 -27.434  65.545  1.00  0.08              
ATOM     67  CA  THR A  69     -21.182 -30.952  66.425  1.00  0.09              
ATOM     68  CA  ASN A  70     -17.785 -29.610  67.475  1.00  0.10              
ATOM     69  CA  ALA A  71     -19.596 -26.948  69.478  1.00  0.08              
ATOM     70  CA  PHE A  72     -21.679 -29.517  71.475  1.00  0.08              
ATOM     71  CA  GLN A  73     -18.506 -31.525  72.265  1.00  0.10              
ATOM     72  CA  TYR A  74     -16.797 -28.400  73.553  1.00  0.09              
ATOM     73  CA  VAL A  75     -19.767 -27.737  75.808  1.00  0.08              
ATOM     74  CA  GLN A  76     -19.721 -31.352  76.966  1.00  0.09              
ATOM     75  CA  LYS A  77     -16.005 -31.426  77.792  1.00  0.14              
ATOM     76  CA  ASN A  78     -15.966 -27.895  79.139  1.00  0.15              
ATOM     77  CA  ARG A  79     -18.925 -29.080  81.248  1.00  0.12              
ATOM     78  CA  GLY A  80     -20.880 -25.942  80.641  1.00  0.10              
ATOM     79  CA  ILE A  81     -21.483 -22.892  78.487  1.00  0.10              
ATOM     80  CA  ASP A  82     -21.967 -19.374  79.789  1.00  0.08              
ATOM     81  CA  SER A  83     -25.097 -17.298  79.386  1.00  0.08              
ATOM     82  CA  GLU A  84     -25.311 -14.341  76.985  1.00  0.09              
ATOM     83  CA  ASP A  85     -24.978 -11.924  79.962  1.00  0.17              
ATOM     84  CA  ALA A  86     -21.876 -13.655  81.383  1.00  0.14              
ATOM     85  CA  TYR A  87     -20.354 -13.682  77.882  1.00  0.12              
ATOM     86  CA  PRO A  88     -21.696 -10.980  75.504  1.00  0.17              
ATOM     87  CA  TYR A  89     -21.264 -11.408  71.731  1.00  0.16              
ATOM     88  CA  VAL A  90     -18.664  -9.013  70.341  1.00  0.26              
ATOM     89  CA  GLY A  91     -18.631 -10.497  66.852  1.00  0.19              
ATOM     90  CA  GLN A  92     -14.793 -10.952  66.736  1.00  0.22              
ATOM     91  CA  GLU A  93     -12.554 -13.924  67.561  1.00  0.18              
ATOM     92  CA  GLU A  94     -10.599 -13.599  70.815  1.00  0.32              
ATOM     93  CA  SER A  95      -8.893 -15.767  73.345  1.00  0.32              
ATOM     94  CA  CYS A  96     -11.190 -18.091  75.310  1.00  0.17              
ATOM     95  CA  MET A  97     -12.500 -16.200  78.343  1.00  0.30              
ATOM     96  CA  TYR A  98     -14.931 -18.722  79.800  1.00  0.22              
ATOM     97  CA  ASN A  99     -16.173 -17.775  83.271  1.00  0.24              
ATOM     98  CA  PRO A 100     -17.538 -20.771  85.224  1.00  0.24              
ATOM     99  CA  THR A 101     -19.633 -18.511  87.486  1.00  0.29              
ATOM    100  CA  GLY A 102     -21.649 -17.632  84.414  1.00  0.15              
ATOM    101  CA  LYS A 103     -22.404 -21.199  83.465  1.00  0.11              
ATOM    102  CA  ALA A 104     -26.041 -21.530  82.403  1.00  0.12              
ATOM    103  CA  ALA A 105     -26.084 -24.910  80.683  1.00  0.15              
ATOM    104  CA  LYS A 106     -24.249 -28.164  80.109  1.00  0.12              
ATOM    105  CA  CYS A 107     -24.218 -30.877  77.446  1.00  0.10              
ATOM    106  CA  ARG A 108     -23.771 -34.634  77.428  1.00  0.11              
ATOM    107  CA  GLY A 109     -23.451 -35.248  73.700  1.00  0.11              
ATOM    108  CA  TYR A 110     -25.337 -34.893  70.463  1.00  0.10              
ATOM    109  CA  ARG A 111     -27.386 -36.976  68.023  1.00  0.17              
ATOM    110  CA  GLU A 112     -27.090 -36.618  64.258  1.00  0.14              
ATOM    111  CA  ILE A 113     -29.978 -37.132  61.823  1.00  0.14              
ATOM    112  CA  PRO A 114     -29.352 -39.486  58.859  1.00  0.18              
ATOM    113  CA  GLU A 115     -28.027 -37.552  55.851  1.00  0.15              
ATOM    114  CA  GLY A 116     -30.819 -36.397  53.520  1.00  0.11              
ATOM    115  CA  ASN A 117     -33.486 -37.993  55.635  1.00  0.13              
ATOM    116  CA  GLU A 118     -36.246 -35.374  56.072  1.00  0.11              
ATOM    117  CA  LYS A 119     -38.553 -37.919  57.707  1.00  0.14              
ATOM    118  CA  ALA A 120     -35.956 -38.385  60.411  1.00  0.13              
ATOM    119  CA  LEU A 121     -35.602 -34.608  60.742  1.00  0.10              
ATOM    120  CA  LYS A 122     -39.379 -34.421  61.227  1.00  0.11              
ATOM    121  CA  ARG A 123     -39.505 -37.242  63.763  1.00  0.13              
ATOM    122  CA  ALA A 124     -36.693 -35.495  65.697  1.00  0.11              
ATOM    123  CA  VAL A 125     -38.326 -32.038  65.752  1.00  0.09              
ATOM    124  CA  ALA A 126     -41.648 -33.392  67.032  1.00  0.13              
ATOM    125  CA  ARG A 127     -39.942 -35.375  69.781  1.00  0.17              
ATOM    126  CA  VAL A 128     -36.798 -33.494  70.927  1.00  0.15              
ATOM    127  CA  GLY A 129     -37.494 -29.927  69.779  1.00  0.10              
ATOM    128  CA  PRO A 130     -35.498 -27.350  67.777  1.00  0.06              
ATOM    129  CA  VAL A 131     -32.724 -29.027  65.765  1.00  0.07              
ATOM    130  CA  SER A 132     -29.610 -27.433  64.256  1.00  0.05              
ATOM    131  CA  VAL A 133     -29.435 -27.615  60.475  1.00  0.07              
ATOM    132  CA  ALA A 134     -27.185 -26.494  57.621  1.00  0.08              
ATOM    133  CA  ILE A 135     -28.539 -25.228  54.301  1.00  0.08              
ATOM    134  CA  ASP A 136     -27.386 -23.462  51.145  1.00  0.08              
ATOM    135  CA  ALA A 137     -28.257 -19.831  51.579  1.00  0.16              
ATOM    136  CA  SER A 138     -26.233 -18.480  48.575  1.00  0.25              
ATOM    137  CA  LEU A 139     -29.079 -17.979  46.081  1.00  0.20              
ATOM    138  CA  THR A 140     -30.277 -14.430  45.568  1.00  0.25              
ATOM    139  CA  SER A 141     -33.855 -15.652  46.063  1.00  0.21              
ATOM    140  CA  PHE A 142     -32.912 -16.633  49.518  1.00  0.16              
ATOM    141  CA  GLN A 143     -31.302 -13.226  49.993  1.00  0.23              
ATOM    142  CA  PHE A 144     -34.488 -11.354  48.974  1.00  0.24              
ATOM    143  CA  TYR A 145     -36.962 -13.746  50.615  1.00  0.18              
ATOM    144  CA  SER A 146     -39.751 -11.913  52.562  1.00  0.15              
ATOM    145  CA  LYS A 147     -42.745 -14.264  52.513  1.00  0.26              
ATOM    146  CA  GLY A 148     -44.290 -17.654  51.557  1.00  0.29              
ATOM    147  CA  VAL A 149     -42.655 -21.073  51.409  1.00  0.12              
ATOM    148  CA  TYR A 150     -39.151 -20.599  49.959  1.00  0.13              
ATOM    149  CA  TYR A 151     -38.074 -22.968  47.195  1.00  0.20              
ATOM    150  CA  ASP A 152     -35.728 -22.541  44.230  1.00  0.22              
ATOM    151  CA  GLU A 153     -34.610 -25.481  42.048  1.00  0.31              
ATOM    152  CA  SER A 154     -31.129 -23.794  41.822  1.00  0.28              
ATOM    153  CA  CYS A 155     -30.463 -24.371  45.540  1.00  0.16              
ATOM    154  CA  ASN A 156     -27.485 -26.643  46.201  1.00  0.14              
ATOM    155  CA  SER A 157     -27.853 -29.621  48.544  1.00  0.12              
ATOM    156  CA  ASP A 158     -24.081 -30.035  48.199  1.00  0.22              
ATOM    157  CA  ASN A 159     -23.133 -26.439  48.944  1.00  0.18              
ATOM    158  CA  LEU A 160     -24.137 -25.992  52.576  1.00  0.12              
ATOM    159  CA  ASN A 161     -22.914 -22.559  53.712  1.00  0.16              
ATOM    160  CA  HIS A 162     -25.295 -21.334  56.449  1.00  0.12              
ATOM    161  CA  ALA A 163     -25.956 -22.930  59.847  1.00  0.07              
ATOM    162  CA  VAL A 164     -29.496 -22.226  61.076  1.00  0.07              
ATOM    163  CA  LEU A 165     -32.331 -23.508  63.399  1.00  0.06              
ATOM    164  CA  ALA A 166     -35.252 -25.839  62.556  1.00  0.06              
ATOM    165  CA  VAL A 167     -37.898 -24.574  65.020  1.00  0.07              
ATOM    166  CA  GLY A 168     -40.877 -26.534  63.723  1.00  0.08              
ATOM    167  CA  TYR A 169     -42.752 -27.527  60.587  1.00  0.09              
ATOM    168  CA  GLY A 170     -46.134 -27.291  59.018  1.00  0.19              
ATOM    169  CA  ILE A 171     -47.942 -26.403  55.796  1.00  0.17              
ATOM    170  CA  GLN A 172     -49.090 -23.125  54.271  1.00  0.31              
ATOM    171  CA  LYS A 173     -51.250 -22.929  51.152  1.00  0.65              
ATOM    172  CA  GLY A 174     -50.907 -26.617  50.445  1.00  0.51              
ATOM    173  CA  ASN A 175     -47.078 -26.382  50.723  1.00  0.25              
ATOM    174  CA  LYS A 176     -45.261 -28.228  53.524  1.00  0.13              
ATOM    175  CA  HIS A 177     -42.399 -26.271  55.064  1.00  0.07              
ATOM    176  CA  TRP A 178     -39.864 -26.016  57.888  1.00  0.07              
ATOM    177  CA  ILE A 179     -39.990 -23.088  60.248  1.00  0.07              
ATOM    178  CA  ILE A 180     -36.386 -21.820  60.174  1.00  0.08              
ATOM    179  CA  LYS A 181     -34.958 -19.219  62.571  1.00  0.08              
ATOM    180  CA  ASN A 182     -32.049 -17.302  61.006  1.00  0.10              
ATOM    181  CA  SER A 183     -29.342 -15.221  62.717  1.00  0.11              
ATOM    182  CA  TRP A 184     -29.253 -12.286  60.260  1.00  0.12              
ATOM    183  CA  GLY A 185     -31.567 -10.095  62.505  1.00  0.12              
ATOM    184  CA  GLU A 186     -35.166  -9.021  62.288  1.00  0.12              
ATOM    185  CA  ASN A 187     -34.728  -6.978  59.129  1.00  0.24              
ATOM    186  CA  TRP A 188     -33.973 -10.316  57.206  1.00  0.15              
ATOM    187  CA  GLY A 189     -36.891 -12.387  55.854  1.00  0.12              
ATOM    188  CA  ASN A 190     -40.053 -12.536  57.728  1.00  0.12              
ATOM    189  CA  LYS A 191     -38.933 -10.888  60.948  1.00  0.14              
ATOM    190  CA  GLY A 192     -35.879 -13.194  61.085  1.00  0.09              
ATOM    191  CA  TYR A 193     -37.577 -16.345  59.967  1.00  0.10              
ATOM    192  CA  ILE A 194     -37.973 -18.322  56.766  1.00  0.12              
ATOM    193  CA  LEU A 195     -40.449 -21.055  55.777  1.00  0.08              
ATOM    194  CA  MET A 196     -38.392 -23.517  53.753  1.00  0.08              
ATOM    195  CA  ALA A 197     -39.722 -26.310  51.458  1.00  0.09              
ATOM    196  CA  ARG A 198     -40.350 -29.590  53.306  1.00  0.10              
ATOM    197  CA  ASN A 199     -40.410 -32.918  51.349  1.00  0.16              
ATOM    198  CA  LYS A 200     -39.373 -31.311  48.086  1.00  0.15              
ATOM    199  CA  ASN A 201     -36.300 -33.507  47.529  1.00  0.19              
ATOM    200  CA  ASN A 202     -34.096 -32.250  50.422  1.00  0.12              
ATOM    201  CA  ALA A 203     -34.456 -28.584  49.413  1.00  0.11              
ATOM    202  CA  CYS A 204     -31.097 -26.783  49.846  1.00  0.07              
ATOM    203  CA  GLY A 205     -29.630 -29.785  51.711  1.00  0.07              
ATOM    204  CA  ILE A 206     -31.906 -28.997  54.709  1.00  0.07              
ATOM    205  CA  ALA A 207     -31.574 -32.580  56.063  1.00  0.08              
ATOM    206  CA  ASN A 208     -27.905 -33.199  55.164  1.00  0.09              
ATOM    207  CA  LEU A 209     -26.222 -31.796  58.266  1.00  0.10              
ATOM    208  CA  ALA A 210     -28.622 -31.814  61.189  1.00  0.09              
ATOM    209  CA  SER A 211     -27.921 -32.493  64.862  1.00  0.09              
ATOM    210  CA  PHE A 212     -29.007 -31.636  68.439  1.00  0.10              
ATOM    211  CA  PRO A 213     -27.447 -31.943  71.918  1.00  0.09              
ATOM    212  CA  LYS A 214     -28.380 -34.318  74.788  1.00  0.12              
ATOM    213  CA  MET A 215     -28.468 -33.342  78.460  1.00  0.16              
ENDMDL
MODEL        5
ATOM      1  CA  ASP A   3     -48.775 -32.665  61.054  1.00  0.45              
ATOM      2  CA  SER A   4     -47.637 -29.270  62.380  1.00  0.20              
ATOM      3  CA  VAL A   5     -45.598 -28.174  65.360  1.00  0.15              
ATOM      4  CA  ASP A   6     -44.238 -24.796  66.412  1.00  0.13              
ATOM      5  CA  TYR A   7     -41.965 -25.003  69.498  1.00  0.11              
ATOM      6  CA  ARG A   8     -42.562 -21.222  70.000  1.00  0.14              
ATOM      7  CA  LYS A   9     -46.004 -22.129  71.304  1.00  0.25              
ATOM      8  CA  LYS A  10     -44.158 -24.478  73.724  1.00  0.21              
ATOM      9  CA  GLY A  11     -41.822 -21.408  74.750  1.00  0.18              
ATOM     10  CA  TYR A  12     -38.693 -23.440  73.766  1.00  0.11              
ATOM     11  CA  VAL A  13     -37.510 -20.481  71.469  1.00  0.14              
ATOM     12  CA  THR A  14     -35.545 -17.313  72.246  1.00  0.18              
ATOM     13  CA  PRO A  15     -35.864 -14.229  69.961  1.00  0.25              
ATOM     14  CA  VAL A  16     -34.035 -13.403  66.671  1.00  0.16              
ATOM     15  CA  LYS A  17     -30.384 -12.457  66.997  1.00  0.16              
ATOM     16  CA  ASN A  18     -27.877 -10.939  64.576  1.00  0.11              
ATOM     17  CA  GLN A  19     -24.497 -12.599  64.049  1.00  0.15              
ATOM     18  CA  GLY A  20     -23.158  -9.427  62.427  1.00  0.25              
ATOM     19  CA  GLN A  21     -20.017  -9.529  60.254  1.00  0.32              
ATOM     20  CA  CYS A  22     -18.715 -12.723  61.820  1.00  0.14              
ATOM     21  CA  GLY A  23     -19.169 -16.180  60.371  1.00  0.11              
ATOM     22  CA  SER A  24     -20.607 -17.485  63.641  1.00  0.08              
ATOM     23  CA  CYS A  25     -23.796 -19.092  62.277  1.00  0.07              
ATOM     24  CA  TRP A  26     -22.716 -22.482  63.686  1.00  0.06              
ATOM     25  CA  ALA A  27     -22.463 -20.921  67.121  1.00  0.06              
ATOM     26  CA  PHE A  28     -25.955 -19.327  66.920  1.00  0.06              
ATOM     27  CA  SER A  29     -27.309 -22.553  65.438  1.00  0.06              
ATOM     28  CA  SER A  30     -25.754 -24.507  68.341  1.00  0.06              
ATOM     29  CA  VAL A  31     -26.919 -22.084  71.035  1.00  0.07              
ATOM     30  CA  GLY A  32     -30.484 -22.215  69.759  1.00  0.07              
ATOM     31  CA  ALA A  33     -30.615 -26.013  70.033  1.00  0.06              
ATOM     32  CA  LEU A  34     -29.130 -25.998  73.576  1.00  0.06              
ATOM     33  CA  GLU A  35     -31.590 -23.301  74.650  1.00  0.07              
ATOM     34  CA  GLY A  36     -34.343 -25.564  73.396  1.00  0.07              
ATOM     35  CA  GLN A  37     -33.094 -28.594  75.455  1.00  0.09              
ATOM     36  CA  LEU A  38     -32.319 -26.522  78.551  1.00  0.09              
ATOM     37  CA  LYS A  39     -36.014 -25.670  78.479  1.00  0.09              
ATOM     38  CA  LYS A  40     -37.049 -29.304  78.069  1.00  0.15              
ATOM     39  CA  LYS A  41     -34.797 -30.347  80.980  1.00  0.21              
ATOM     40  CA  THR A  42     -34.940 -27.526  83.597  1.00  0.28              
ATOM     41  CA  GLY A  43     -38.182 -25.569  82.464  1.00  0.23              
ATOM     42  CA  LYS A  44     -36.098 -22.512  82.173  1.00  0.25              
ATOM     43  CA  LEU A  45     -35.579 -20.630  78.834  1.00  0.14              
ATOM     44  CA  LEU A  46     -32.444 -18.417  78.788  1.00  0.20              
ATOM     45  CA  ASN A  47     -30.032 -16.881  76.234  1.00  0.14              
ATOM     46  CA  LEU A  48     -26.821 -18.914  75.900  1.00  0.08              
ATOM     47  CA  SER A  49     -23.461 -17.516  74.700  1.00  0.08              
ATOM     48  CA  PRO A  50     -22.458 -18.013  71.030  1.00  0.07              
ATOM     49  CA  GLN A  51     -19.314 -15.939  71.671  1.00  0.07              
ATOM     50  CA  ASN A  52     -18.160 -18.472  74.302  1.00  0.08              
ATOM     51  CA  LEU A  53     -18.279 -20.993  71.470  1.00  0.07              
ATOM     52  CA  VAL A  54     -16.595 -18.718  68.893  1.00  0.07              
ATOM     53  CA  ASP A  55     -13.631 -17.996  71.231  1.00  0.10              
ATOM     54  CA  CYS A  56     -13.362 -21.471  72.788  1.00  0.11              
ATOM     55  CA  VAL A  57     -13.982 -24.137  70.143  1.00  0.11              
ATOM     56  CA  SER A  58     -10.493 -24.844  68.755  1.00  0.19              
ATOM     57  CA  GLU A  59     -11.903 -27.597  66.424  1.00  0.19              
ATOM     58  CA  ASN A  60     -13.889 -24.790  64.768  1.00  0.14              
ATOM     59  CA  ASP A  61     -12.625 -21.576  63.255  1.00  0.12              
ATOM     60  CA  GLY A  62     -14.475 -18.760  65.107  1.00  0.11              
ATOM     61  CA  CYS A  63     -15.577 -16.227  62.537  1.00  0.11              
ATOM     62  CA  GLY A  64     -14.032 -18.357  59.840  1.00  0.14              
ATOM     63  CA  GLY A  65     -16.682 -21.074  60.142  1.00  0.13              
ATOM     64  CA  GLY A  66     -17.329 -24.328  61.964  1.00  0.14              
ATOM     65  CA  TYR A  67     -19.806 -27.181  62.944  1.00  0.10              
ATOM     66  CA  MET A  68     -22.487 -27.430  65.579  1.00  0.08              
ATOM     67  CA  THR A  69     -21.232 -30.952  66.454  1.00  0.09              
ATOM     68  CA  ASN A  70     -17.831 -29.621  67.493  1.00  0.10              
ATOM     69  CA  ALA A  71     -19.621 -26.951  69.493  1.00  0.08              
ATOM     70  CA  PHE A  72     -21.707 -29.513  71.514  1.00  0.08              
ATOM     71  CA  GLN A  73     -18.528 -31.522  72.291  1.00  0.10              
ATOM     72  CA  TYR A  74     -16.816 -28.395  73.570  1.00  0.09              
ATOM     73  CA  VAL A  75     -19.773 -27.726  75.832  1.00  0.08              
ATOM     74  CA  GLN A  76     -19.713 -31.336  77.001  1.00  0.09              
ATOM     75  CA  LYS A  77     -15.994 -31.397  77.818  1.00  0.14              
ATOM     76  CA  ASN A  78     -15.959 -27.863  79.152  1.00  0.15              
ATOM     77  CA  ARG A  79     -18.906 -29.042  81.279  1.00  0.12              
ATOM     78  CA  GLY A  80     -20.873 -25.923  80.659  1.00  0.10              
ATOM     79  CA  ILE A  81     -21.480 -22.868  78.509  1.00  0.10              
ATOM     80  CA  ASP A  82     -21.973 -19.345  79.794  1.00  0.08              
ATOM     81  CA  SER A  83     -25.107 -17.279  79.388  1.00  0.08              
ATOM     82  CA  GLU A  84     -25.335 -14.331  76.971  1.00  0.09              
ATOM     83  CA  ASP A  85     -25.002 -11.896  79.933  1.00  0.17              
ATOM     84  CA  ALA A  86     -21.891 -13.622  81.367  1.00  0.14              
ATOM     85  CA  TYR A  87     -20.377 -13.659  77.858  1.00  0.12              
ATOM     86  CA  PRO A  88     -21.718 -10.971  75.478  1.00  0.17              
ATOM     87  CA  TYR A  89     -21.224 -11.410  71.703  1.00  0.16              
ATOM     88  CA  VAL A  90     -18.575  -9.051  70.352  1.00  0.26              
ATOM     89  CA  GLY A  91     -18.580 -10.513  66.853  1.00  0.19              
ATOM     90  CA  GLN A  92     -14.722 -11.017  66.734  1.00  0.22              
ATOM     91  CA  GLU A  93     -12.497 -14.014  67.530  1.00  0.18              
ATOM     92  CA  GLU A  94     -10.475 -13.730  70.754  1.00  0.32              
ATOM     93  CA  SER A  95      -8.827 -15.897  73.303  1.00  0.32              
ATOM     94  CA  CYS A  96     -11.181 -18.153  75.301  1.00  0.17              
ATOM     95  CA  MET A  97     -12.482 -16.188  78.293  1.00  0.30              
ATOM     96  CA  TYR A  98     -14.935 -18.664  79.790  1.00  0.22              
ATOM     97  CA  ASN A  99     -16.176 -17.690  83.253  1.00  0.24              
ATOM     98  CA  PRO A 100     -17.524 -20.691  85.225  1.00  0.24              
ATOM     99  CA  THR A 101     -19.621 -18.425  87.481  1.00  0.29              
ATOM    100  CA  GLY A 102     -21.653 -17.593  84.410  1.00  0.15              
ATOM    101  CA  LYS A 103     -22.392 -21.151  83.481  1.00  0.11              
ATOM    102  CA  ALA A 104     -26.032 -21.511  82.419  1.00  0.12              
ATOM    103  CA  ALA A 105     -26.072 -24.898  80.710  1.00  0.15              
ATOM    104  CA  LYS A 106     -24.234 -28.146  80.138  1.00  0.12              
ATOM    105  CA  CYS A 107     -24.210 -30.878  77.485  1.00  0.10              
ATOM    106  CA  ARG A 108     -23.739 -34.633  77.452  1.00  0.11              
ATOM    107  CA  GLY A 109     -23.451 -35.244  73.712  1.00  0.11              
ATOM    108  CA  TYR A 110     -25.358 -34.894  70.493  1.00  0.10              
ATOM    109  CA  ARG A 111     -27.413 -36.954  68.038  1.00  0.17              
ATOM    110  CA  GLU A 112     -27.085 -36.576  64.275  1.00  0.14              
ATOM    111  CA  ILE A 113     -29.960 -37.095  61.823  1.00  0.14              
ATOM    112  CA  PRO A 114     -29.305 -39.443  58.858  1.00  0.18              
ATOM    113  CA  GLU A 115     -27.968 -37.483  55.863  1.00  0.15              
ATOM    114  CA  GLY A 116     -30.781 -36.362  53.524  1.00  0.11              
ATOM    115  CA  ASN A 117     -33.433 -37.956  55.630  1.00  0.13              
ATOM    116  CA  GLU A 118     -36.203 -35.347  56.059  1.00  0.11              
ATOM    117  CA  LYS A 119     -38.510 -37.899  57.681  1.00  0.14              
ATOM    118  CA  ALA A 120     -35.930 -38.364  60.398  1.00  0.13              
ATOM    119  CA  LEU A 121     -35.586 -34.580  60.732  1.00  0.10              
ATOM    120  CA  LYS A 122     -39.364 -34.399  61.199  1.00  0.11              
ATOM    121  CA  ARG A 123     -39.495 -37.230  63.719  1.00  0.13              
ATOM    122  CA  ALA A 124     -36.694 -35.488  65.681  1.00  0.11              
ATOM    123  CA  VAL A 125     -38.336 -32.033  65.744  1.00  0.09              
ATOM    124  CA  ALA A 126     -41.655 -33.403  67.014  1.00  0.13              
ATOM    125  CA  ARG A 127     -39.956 -35.404  69.746  1.00  0.17              
ATOM    126  CA  VAL A 128     -36.811 -33.524  70.918  1.00  0.15              
ATOM    127  CA  GLY A 129     -37.498 -29.945  69.785  1.00  0.10              
ATOM    128  CA  PRO A 130     -35.527 -27.342  67.798  1.00  0.06              
ATOM    129  CA  VAL A 131     -32.750 -29.008  65.782  1.00  0.07              
ATOM    130  CA  SER A 132     -29.639 -27.406  64.272  1.00  0.05              
ATOM    131  CA  VAL A 133     -29.463 -27.574  60.492  1.00  0.07              
ATOM    132  CA  ALA A 134     -27.221 -26.446  57.630  1.00  0.08              
ATOM    133  CA  ILE A 135     -28.572 -25.158  54.310  1.00  0.08              
ATOM    134  CA  ASP A 136     -27.420 -23.396  51.150  1.00  0.08              
ATOM    135  CA  ALA A 137     -28.281 -19.774  51.547  1.00  0.16              
ATOM    136  CA  SER A 138     -26.270 -18.450  48.517  1.00  0.25              
ATOM    137  CA  LEU A 139     -29.106 -18.006  45.978  1.00  0.20              
ATOM    138  CA  THR A 140     -30.336 -14.472  45.385  1.00  0.25              
ATOM    139  CA  SER A 141     -33.902 -15.700  45.942  1.00  0.21              
ATOM    140  CA  PHE A 142     -32.934 -16.612  49.379  1.00  0.16              
ATOM    141  CA  GLN A 143     -31.332 -13.185  49.787  1.00  0.23              
ATOM    142  CA  PHE A 144     -34.550 -11.353  48.737  1.00  0.24              
ATOM    143  CA  TYR A 145     -36.973 -13.740  50.481  1.00  0.18              
ATOM    144  CA  SER A 146     -39.729 -11.888  52.491  1.00  0.15              
ATOM    145  CA  LYS A 147     -42.721 -14.230  52.437  1.00  0.26              
ATOM    146  CA  GLY A 148     -44.276 -17.638  51.530  1.00  0.29              
ATOM    147  CA  VAL A 149     -42.640 -21.056  51.401  1.00  0.12              
ATOM    148  CA  TYR A 150     -39.131 -20.602  49.942  1.00  0.13              
ATOM    149  CA  TYR A 151     -38.086 -22.984  47.175  1.00  0.20              
ATOM    150  CA  ASP A 152     -35.764 -22.621  44.177  1.00  0.22              
ATOM    151  CA  GLU A 153     -34.633 -25.603  42.046  1.00  0.31              
ATOM    152  CA  SER A 154     -31.157 -23.877  41.784  1.00  0.28              
ATOM    153  CA  CYS A 155     -30.475 -24.380  45.513  1.00  0.16              
ATOM    154  CA  ASN A 156     -27.461 -26.600  46.215  1.00  0.14              
ATOM    155  CA  SER A 157     -27.819 -29.575  48.568  1.00  0.12              
ATOM    156  CA  ASP A 158     -24.034 -29.945  48.253  1.00  0.22              
ATOM    157  CA  ASN A 159     -23.124 -26.334  48.982  1.00  0.18              
ATOM    158  CA  LEU A 160     -24.153 -25.889  52.608  1.00  0.12              
ATOM    159  CA  ASN A 161     -22.970 -22.437  53.739  1.00  0.16              
ATOM    160  CA  HIS A 162     -25.385 -21.237  56.472  1.00  0.12              
ATOM    161  CA  ALA A 163     -25.991 -22.890  59.860  1.00  0.07              
ATOM    162  CA  VAL A 164     -29.534 -22.194  61.108  1.00  0.07              
ATOM    163  CA  LEU A 165     -32.370 -23.470  63.437  1.00  0.06              
ATOM    164  CA  ALA A 166     -35.281 -25.810  62.581  1.00  0.06              
ATOM    165  CA  VAL A 167     -37.933 -24.549  65.053  1.00  0.07              
ATOM    166  CA  GLY A 168     -40.897 -26.518  63.734  1.00  0.08              
ATOM    167  CA  TYR A 169     -42.780 -27.476  60.594  1.00  0.09              
ATOM    168  CA  GLY A 170     -46.147 -27.250  59.014  1.00  0.19              
ATOM    169  CA  ILE A 171     -47.936 -26.354  55.772  1.00  0.17              
ATOM    170  CA  GLN A 172     -49.082 -23.093  54.202  1.00  0.31              
ATOM    171  CA  LYS A 173     -51.183 -22.897  51.033  1.00  0.65              
ATOM    172  CA  GLY A 174     -50.879 -26.608  50.405  1.00  0.51              
ATOM    173  CA  ASN A 175     -47.040 -26.382  50.697  1.00  0.25              
ATOM    174  CA  LYS A 176     -45.247 -28.206  53.530  1.00  0.13              
ATOM    175  CA  HIS A 177     -42.393 -26.238  55.071  1.00  0.07              
ATOM    176  CA  TRP A 178     -39.878 -25.956  57.916  1.00  0.07              
ATOM    177  CA  ILE A 179     -40.026 -23.043  60.272  1.00  0.07              
ATOM    178  CA  ILE A 180     -36.421 -21.778  60.207  1.00  0.08              
ATOM    179  CA  LYS A 181     -35.000 -19.166  62.600  1.00  0.08              
ATOM    180  CA  ASN A 182     -32.071 -17.277  61.032  1.00  0.10              
ATOM    181  CA  SER A 183     -29.347 -15.214  62.737  1.00  0.11              
ATOM    182  CA  TRP A 184     -29.176 -12.309  60.241  1.00  0.12              
ATOM    183  CA  GLY A 185     -31.533 -10.083  62.463  1.00  0.12              
ATOM    184  CA  GLU A 186     -35.100  -8.939  62.142  1.00  0.12              
ATOM    185  CA  ASN A 187     -34.577  -6.973  58.940  1.00  0.24              
ATOM    186  CA  TRP A 188     -33.833 -10.381  57.053  1.00  0.15              
ATOM    187  CA  GLY A 189     -36.852 -12.388  55.782  1.00  0.12              
ATOM    188  CA  ASN A 190     -40.001 -12.486  57.630  1.00  0.12              
ATOM    189  CA  LYS A 191     -38.876 -10.780  60.817  1.00  0.14              
ATOM    190  CA  GLY A 192     -35.862 -13.155  61.038  1.00  0.09              
ATOM    191  CA  TYR A 193     -37.577 -16.281  59.934  1.00  0.10              
ATOM    192  CA  ILE A 194     -37.961 -18.295  56.752  1.00  0.12              
ATOM    193  CA  LEU A 195     -40.449 -21.022  55.778  1.00  0.08              
ATOM    194  CA  MET A 196     -38.384 -23.487  53.766  1.00  0.08              
ATOM    195  CA  ALA A 197     -39.707 -26.295  51.472  1.00  0.09              
ATOM    196  CA  ARG A 198     -40.329 -29.562  53.338  1.00  0.10              
ATOM    197  CA  ASN A 199     -40.387 -32.896  51.378  1.00  0.16              
ATOM    198  CA  LYS A 200     -39.355 -31.297  48.111  1.00  0.15              
ATOM    199  CA  ASN A 201     -36.283 -33.495  47.550  1.00  0.19              
ATOM    200  CA  ASN A 202     -34.066 -32.227  50.428  1.00  0.12              
ATOM    201  CA  ALA A 203     -34.448 -28.567  49.419  1.00  0.11              
ATOM    202  CA  CYS A 204     -31.091 -26.751  49.844  1.00  0.07              
ATOM    203  CA  GLY A 205     -29.619 -29.750  51.722  1.00  0.07              
ATOM    204  CA  ILE A 206     -31.906 -28.956  54.715  1.00  0.07              
ATOM    205  CA  ALA A 207     -31.556 -32.545  56.069  1.00  0.08              
ATOM    206  CA  ASN A 208     -27.876 -33.133  55.183  1.00  0.09              
ATOM    207  CA  LEU A 209     -26.215 -31.724  58.295  1.00  0.10              
ATOM    208  CA  ALA A 210     -28.627 -31.777  61.205  1.00  0.09              
ATOM    209  CA  SER A 211     -27.948 -32.465  64.882  1.00  0.09              
ATOM    210  CA  PHE A 212     -29.031 -31.619  68.473  1.00  0.10              
ATOM    211  CA  PRO A 213     -27.465 -31.948  71.946  1.00  0.09              
ATOM    212  CA  LYS A 214     -28.370 -34.327  74.828  1.00  0.12              
ATOM    213  CA  MET A 215     -28.432 -33.382  78.514  1.00  0.16              
ENDMDL
MODEL        6
ATOM      1  CA  ASP A   3     -48.751 -32.662  60.980  1.00  0.45              
ATOM      2  CA  SER A   4     -47.651 -29.266  62.352  1.00  0.20              
ATOM      3  CA  VAL A   5     -45.622 -28.201  65.350  1.00  0.15              
ATOM      4  CA  ASP A   6     -44.266 -24.840  66.480  1.00  0.13              
ATOM      5  CA  TYR A   7     -41.993 -25.110  69.576  1.00  0.11              
ATOM      6  CA  ARG A   8     -42.688 -21.334  70.188  1.00  0.14              
ATOM      7  CA  LYS A   9     -46.090 -22.373  71.518  1.00  0.25              
ATOM      8  CA  LYS A  10     -44.135 -24.733  73.871  1.00  0.21              
ATOM      9  CA  GLY A  11     -41.853 -21.532  74.852  1.00  0.18              
ATOM     10  CA  TYR A  12     -38.703 -23.550  73.862  1.00  0.11              
ATOM     11  CA  VAL A  13     -37.582 -20.526  71.552  1.00  0.14              
ATOM     12  CA  THR A  14     -35.601 -17.346  72.265  1.00  0.18              
ATOM     13  CA  PRO A  15     -35.910 -14.297  69.921  1.00  0.25              
ATOM     14  CA  VAL A  16     -34.077 -13.335  66.645  1.00  0.16              
ATOM     15  CA  LYS A  17     -30.426 -12.409  66.984  1.00  0.16              
ATOM     16  CA  ASN A  18     -27.868 -10.934  64.581  1.00  0.11              
ATOM     17  CA  GLN A  19     -24.483 -12.597  64.086  1.00  0.15              
ATOM     18  CA  GLY A  20     -23.133  -9.431  62.454  1.00  0.25              
ATOM     19  CA  GLN A  21     -19.991  -9.543  60.280  1.00  0.32              
ATOM     20  CA  CYS A  22     -18.697 -12.746  61.830  1.00  0.14              
ATOM     21  CA  GLY A  23     -19.175 -16.194  60.378  1.00  0.11              
ATOM     22  CA  SER A  24     -20.611 -17.494  63.657  1.00  0.08              
ATOM     23  CA  CYS A  25     -23.817 -19.078  62.306  1.00  0.07              
ATOM     24  CA  TRP A  26     -22.764 -22.479  63.708  1.00  0.06              
ATOM     25  CA  ALA A  27     -22.484 -20.920  67.135  1.00  0.06              
ATOM     26  CA  PHE A  28     -25.980 -19.312  66.954  1.00  0.06              
ATOM     27  CA  SER A  29     -27.339 -22.536  65.463  1.00  0.06              
ATOM     28  CA  SER A  30     -25.782 -24.496  68.361  1.00  0.06              
ATOM     29  CA  VAL A  31     -26.946 -22.073  71.058  1.00  0.07              
ATOM     30  CA  GLY A  32     -30.507 -22.212  69.786  1.00  0.07              
ATOM     31  CA  ALA A  33     -30.633 -26.010  70.053  1.00  0.06              
ATOM     32  CA  LEU A  34     -29.130 -26.007  73.593  1.00  0.06              
ATOM     33  CA  GLU A  35     -31.605 -23.332  74.692  1.00  0.07              
ATOM     34  CA  GLY A  36     -34.345 -25.598  73.428  1.00  0.07              
ATOM     35  CA  GLN A  37     -33.067 -28.649  75.475  1.00  0.09              
ATOM     36  CA  LEU A  38     -32.275 -26.592  78.577  1.00  0.09              
ATOM     37  CA  LYS A  39     -35.979 -25.778  78.550  1.00  0.09              
ATOM     38  CA  LYS A  40     -36.985 -29.420  78.135  1.00  0.15              
ATOM     39  CA  LYS A  41     -34.691 -30.466  81.016  1.00  0.21              
ATOM     40  CA  THR A  42     -34.826 -27.647  83.649  1.00  0.28              
ATOM     41  CA  GLY A  43     -38.112 -25.664  82.538  1.00  0.23              
ATOM     42  CA  LYS A  44     -36.012 -22.644  82.267  1.00  0.25              
ATOM     43  CA  LEU A  45     -35.575 -20.725  78.916  1.00  0.14              
ATOM     44  CA  LEU A  46     -32.467 -18.461  78.810  1.00  0.20              
ATOM     45  CA  ASN A  47     -30.062 -16.902  76.262  1.00  0.14              
ATOM     46  CA  LEU A  48     -26.834 -18.907  75.912  1.00  0.08              
ATOM     47  CA  SER A  49     -23.472 -17.513  74.705  1.00  0.08              
ATOM     48  CA  PRO A  50     -22.463 -18.012  71.038  1.00  0.07              
ATOM     49  CA  GLN A  51     -19.308 -15.952  71.669  1.00  0.07              
ATOM     50  CA  ASN A  52     -18.164 -18.484  74.305  1.00  0.08              
ATOM     51  CA  LEU A  53     -18.294 -21.009  71.476  1.00  0.07              
ATOM     52  CA  VAL A  54     -16.601 -18.747  68.892  1.00  0.07              
ATOM     53  CA  ASP A  55     -13.630 -18.046  71.226  1.00  0.10              
ATOM     54  CA  CYS A  56     -13.379 -21.519  72.785  1.00  0.11              
ATOM     55  CA  VAL A  57     -14.005 -24.172  70.128  1.00  0.11              
ATOM     56  CA  SER A  58     -10.520 -24.901  68.739  1.00  0.19              
ATOM     57  CA  GLU A  59     -11.954 -27.664  66.411  1.00  0.19              
ATOM     58  CA  ASN A  60     -13.930 -24.848  64.755  1.00  0.14              
ATOM     59  CA  ASP A  61     -12.656 -21.639  63.237  1.00  0.12              
ATOM     60  CA  GLY A  62     -14.486 -18.801  65.101  1.00  0.11              
ATOM     61  CA  CYS A  63     -15.577 -16.272  62.533  1.00  0.11              
ATOM     62  CA  GLY A  64     -14.047 -18.395  59.832  1.00  0.14              
ATOM     63  CA  GLY A  65     -16.710 -21.099  60.139  1.00  0.13              
ATOM     64  CA  GLY A  66     -17.364 -24.349  61.965  1.00  0.14              
ATOM     65  CA  TYR A  67     -19.878 -27.201  62.961  1.00  0.10              
ATOM     66  CA  MET A  68     -22.536 -27.426  65.613  1.00  0.08              
ATOM     67  CA  THR A  69     -21.282 -30.951  66.483  1.00  0.09              
ATOM     68  CA  ASN A  70     -17.876 -29.633  67.511  1.00  0.10              
ATOM     69  CA  ALA A  71     -19.646 -26.953  69.509  1.00  0.08              
ATOM     70  CA  PHE A  72     -21.735 -29.509  71.554  1.00  0.08              
ATOM     71  CA  GLN A  73     -18.551 -31.518  72.318  1.00  0.10              
ATOM     72  CA  TYR A  74     -16.836 -28.389  73.588  1.00  0.09              
ATOM     73  CA  VAL A  75     -19.779 -27.714  75.855  1.00  0.08              
ATOM     74  CA  GLN A  76     -19.706 -31.321  77.036  1.00  0.09              
ATOM     75  CA  LYS A  77     -15.983 -31.368  77.844  1.00  0.14              
ATOM     76  CA  ASN A  78     -15.953 -27.831  79.164  1.00  0.15              
ATOM     77  CA  ARG A  79     -18.887 -29.004  81.311  1.00  0.12              
ATOM     78  CA  GLY A  80     -20.867 -25.903  80.677  1.00  0.10              
ATOM     79  CA  ILE A  81     -21.478 -22.845  78.530  1.00  0.10              
ATOM     80  CA  ASP A  82     -21.979 -19.316  79.799  1.00  0.08              
ATOM     81  CA  SER A  83     -25.117 -17.260  79.391  1.00  0.08              
ATOM     82  CA  GLU A  84     -25.360 -14.321  76.957  1.00  0.09              
ATOM     83  CA  ASP A  85     -25.026 -11.868  79.905  1.00  0.17              
ATOM     84  CA  ALA A  86     -21.907 -13.589  81.350  1.00  0.14              
ATOM     85  CA  TYR A  87     -20.399 -13.635  77.834  1.00  0.12              
ATOM     86  CA  PRO A  88     -21.740 -10.963  75.451  1.00  0.17              
ATOM     87  CA  TYR A  89     -21.184 -11.412  71.676  1.00  0.16              
ATOM     88  CA  VAL A  90     -18.485  -9.089  70.363  1.00  0.26              
ATOM     89  CA  GLY A  91     -18.528 -10.528  66.855  1.00  0.19              
ATOM     90  CA  GLN A  92     -14.652 -11.082  66.731  1.00  0.22              
ATOM     91  CA  GLU A  93     -12.440 -14.103  67.500  1.00  0.18              
ATOM     92  CA  GLU A  94     -10.350 -13.862  70.693  1.00  0.32              
ATOM     93  CA  SER A  95      -8.761 -16.028  73.261  1.00  0.32              
ATOM     94  CA  CYS A  96     -11.171 -18.215  75.292  1.00  0.17              
ATOM     95  CA  MET A  97     -12.465 -16.176  78.242  1.00  0.30              
ATOM     96  CA  TYR A  98     -14.939 -18.606  79.781  1.00  0.22              
ATOM     97  CA  ASN A  99     -16.180 -17.606  83.236  1.00  0.24              
ATOM     98  CA  PRO A 100     -17.511 -20.611  85.225  1.00  0.24              
ATOM     99  CA  THR A 101     -19.610 -18.340  87.475  1.00  0.29              
ATOM    100  CA  GLY A 102     -21.658 -17.554  84.406  1.00  0.15              
ATOM    101  CA  LYS A 103     -22.380 -21.103  83.497  1.00  0.11              
ATOM    102  CA  ALA A 104     -26.024 -21.493  82.435  1.00  0.12              
ATOM    103  CA  ALA A 105     -26.060 -24.885  80.736  1.00  0.15              
ATOM    104  CA  LYS A 106     -24.219 -28.129  80.166  1.00  0.12              
ATOM    105  CA  CYS A 107     -24.203 -30.878  77.525  1.00  0.10              
ATOM    106  CA  ARG A 108     -23.708 -34.631  77.476  1.00  0.11              
ATOM    107  CA  GLY A 109     -23.451 -35.240  73.724  1.00  0.11              
ATOM    108  CA  TYR A 110     -25.379 -34.895  70.523  1.00  0.10              
ATOM    109  CA  ARG A 111     -27.440 -36.933  68.052  1.00  0.17              
ATOM    110  CA  GLU A 112     -27.081 -36.535  64.291  1.00  0.14              
ATOM    111  CA  ILE A 113     -29.943 -37.058  61.822  1.00  0.14              
ATOM    112  CA  PRO A 114     -29.258 -39.400  58.856  1.00  0.18              
ATOM    113  CA  GLU A 115     -27.909 -37.415  55.875  1.00  0.15              
ATOM    114  CA  GLY A 116     -30.743 -36.327  53.528  1.00  0.11              
ATOM    115  CA  ASN A 117     -33.380 -37.919  55.625  1.00  0.13              
ATOM    116  CA  GLU A 118     -36.160 -35.320  56.046  1.00  0.11              
ATOM    117  CA  LYS A 119     -38.468 -37.880  57.655  1.00  0.14              
ATOM    118  CA  ALA A 120     -35.904 -38.343  60.386  1.00  0.13              
ATOM    119  CA  LEU A 121     -35.570 -34.552  60.721  1.00  0.10              
ATOM    120  CA  LYS A 122     -39.350 -34.378  61.172  1.00  0.11              
ATOM    121  CA  ARG A 123     -39.485 -37.218  63.676  1.00  0.13              
ATOM    122  CA  ALA A 124     -36.695 -35.481  65.665  1.00  0.11              
ATOM    123  CA  VAL A 125     -38.346 -32.029  65.737  1.00  0.09              
ATOM    124  CA  ALA A 126     -41.663 -33.414  66.995  1.00  0.13              
ATOM    125  CA  ARG A 127     -39.970 -35.434  69.711  1.00  0.17              
ATOM    126  CA  VAL A 128     -36.824 -33.555  70.910  1.00  0.15              
ATOM    127  CA  GLY A 129     -37.501 -29.963  69.790  1.00  0.10              
ATOM    128  CA  PRO A 130     -35.555 -27.334  67.819  1.00  0.06              
ATOM    129  CA  VAL A 131     -32.775 -28.989  65.799  1.00  0.07              
ATOM    130  CA  SER A 132     -29.669 -27.378  64.289  1.00  0.05              
ATOM    131  CA  VAL A 133     -29.491 -27.534  60.508  1.00  0.07              
ATOM    132  CA  ALA A 134     -27.257 -26.397  57.639  1.00  0.08              
ATOM    133  CA  ILE A 135     -28.605 -25.088  54.318  1.00  0.08              
ATOM    134  CA  ASP A 136     -27.454 -23.331  51.155  1.00  0.08              
ATOM    135  CA  ALA A 137     -28.306 -19.717  51.516  1.00  0.16              
ATOM    136  CA  SER A 138     -26.307 -18.419  48.460  1.00  0.25              
ATOM    137  CA  LEU A 139     -29.133 -18.033  45.876  1.00  0.20              
ATOM    138  CA  THR A 140     -30.394 -14.515  45.202  1.00  0.25              
ATOM    139  CA  SER A 141     -33.949 -15.749  45.821  1.00  0.21              
ATOM    140  CA  PHE A 142     -32.956 -16.591  49.240  1.00  0.16              
ATOM    141  CA  GLN A 143     -31.363 -13.144  49.582  1.00  0.23              
ATOM    142  CA  PHE A 144     -34.611 -11.352  48.501  1.00  0.24              
ATOM    143  CA  TYR A 145     -36.983 -13.734  50.346  1.00  0.18              
ATOM    144  CA  SER A 146     -39.706 -11.863  52.420  1.00  0.15              
ATOM    145  CA  LYS A 147     -42.697 -14.196  52.361  1.00  0.26              
ATOM    146  CA  GLY A 148     -44.261 -17.623  51.503  1.00  0.29              
ATOM    147  CA  VAL A 149     -42.625 -21.038  51.393  1.00  0.12              
ATOM    148  CA  TYR A 150     -39.110 -20.604  49.924  1.00  0.13              
ATOM    149  CA  TYR A 151     -38.097 -23.000  47.155  1.00  0.20              
ATOM    150  CA  ASP A 152     -35.799 -22.700  44.124  1.00  0.22              
ATOM    151  CA  GLU A 153     -34.656 -25.726  42.043  1.00  0.31              
ATOM    152  CA  SER A 154     -31.186 -23.959  41.746  1.00  0.28              
ATOM    153  CA  CYS A 155     -30.486 -24.389  45.487  1.00  0.16              
ATOM    154  CA  ASN A 156     -27.437 -26.558  46.229  1.00  0.14              
ATOM    155  CA  SER A 157     -27.786 -29.530  48.593  1.00  0.12              
ATOM    156  CA  ASP A 158     -23.987 -29.855  48.307  1.00  0.22              
ATOM    157  CA  ASN A 159     -23.115 -26.230  49.021  1.00  0.18              
ATOM    158  CA  LEU A 160     -24.168 -25.786  52.640  1.00  0.12              
ATOM    159  CA  ASN A 161     -23.026 -22.315  53.766  1.00  0.16              
ATOM    160  CA  HIS A 162     -25.475 -21.140  56.496  1.00  0.12              
ATOM    161  CA  ALA A 163     -26.025 -22.849  59.873  1.00  0.07              
ATOM    162  CA  VAL A 164     -29.572 -22.162  61.140  1.00  0.07              
ATOM    163  CA  LEU A 165     -32.409 -23.432  63.474  1.00  0.06              
ATOM    164  CA  ALA A 166     -35.309 -25.780  62.605  1.00  0.06              
ATOM    165  CA  VAL A 167     -37.968 -24.525  65.085  1.00  0.07              
ATOM    166  CA  GLY A 168     -40.917 -26.501  63.744  1.00  0.08              
ATOM    167  CA  TYR A 169     -42.809 -27.425  60.601  1.00  0.09              
ATOM    168  CA  GLY A 170     -46.160 -27.209  59.009  1.00  0.19              
ATOM    169  CA  ILE A 171     -47.929 -26.305  55.749  1.00  0.17              
ATOM    170  CA  GLN A 172     -49.075 -23.061  54.134  1.00  0.31              
ATOM    171  CA  LYS A 173     -51.117 -22.864  50.914  1.00  0.65              
ATOM    172  CA  GLY A 174     -50.851 -26.599  50.365  1.00  0.51              
ATOM    173  CA  ASN A 175     -47.001 -26.383  50.671  1.00  0.25              
ATOM    174  CA  LYS A 176     -45.232 -28.185  53.536  1.00  0.13              
ATOM    175  CA  HIS A 177     -42.386 -26.205  55.079  1.00  0.07              
ATOM    176  CA  TRP A 178     -39.892 -25.896  57.943  1.00  0.07              
ATOM    177  CA  ILE A 179     -40.061 -22.997  60.295  1.00  0.07              
ATOM    178  CA  ILE A 180     -36.455 -21.736  60.241  1.00  0.08              
ATOM    179  CA  LYS A 181     -35.042 -19.113  62.629  1.00  0.08              
ATOM    180  CA  ASN A 182     -32.093 -17.252  61.058  1.00  0.10              
ATOM    181  CA  SER A 183     -29.351 -15.208  62.756  1.00  0.11              
ATOM    182  CA  TRP A 184     -29.099 -12.333  60.222  1.00  0.12              
ATOM    183  CA  GLY A 185     -31.499 -10.070  62.421  1.00  0.12              
ATOM    184  CA  GLU A 186     -35.033  -8.856  61.995  1.00  0.12              
ATOM    185  CA  ASN A 187     -34.425  -6.968  58.751  1.00  0.24              
ATOM    186  CA  TRP A 188     -33.694 -10.446  56.901  1.00  0.15              
ATOM    187  CA  GLY A 189     -36.813 -12.389  55.709  1.00  0.12              
ATOM    188  CA  ASN A 190     -39.949 -12.436  57.531  1.00  0.12              
ATOM    189  CA  LYS A 191     -38.820 -10.671  60.686  1.00  0.14              
ATOM    190  CA  GLY A 192     -35.845 -13.117  60.990  1.00  0.09              
ATOM    191  CA  TYR A 193     -37.578 -16.218  59.902  1.00  0.10              
ATOM    192  CA  ILE A 194     -37.948 -18.268  56.738  1.00  0.12              
ATOM    193  CA  LEU A 195     -40.448 -20.990  55.778  1.00  0.08              
ATOM    194  CA  MET A 196     -38.377 -23.457  53.779  1.00  0.08              
ATOM    195  CA  ALA A 197     -39.693 -26.281  51.485  1.00  0.09              
ATOM    196  CA  ARG A 198     -40.309 -29.533  53.369  1.00  0.10              
ATOM    197  CA  ASN A 199     -40.364 -32.873  51.408  1.00  0.16              
ATOM    198  CA  LYS A 200     -39.337 -31.284  48.136  1.00  0.15              
ATOM    199  CA  ASN A 201     -36.267 -33.483  47.570  1.00  0.19              
ATOM    200  CA  ASN A 202     -34.036 -32.204  50.434  1.00  0.12              
ATOM    201  CA  ALA A 203     -34.439 -28.551  49.424  1.00  0.11              
ATOM    202  CA  CYS A 204     -31.086 -26.719  49.842  1.00  0.07              
ATOM    203  CA  GLY A 205     -29.608 -29.714  51.733  1.00  0.07              
ATOM    204  CA  ILE A 206     -31.907 -28.915  54.720  1.00  0.07              
ATOM    205  CA  ALA A 207     -31.539 -32.511  56.075  1.00  0.08              
ATOM    206  CA  ASN A 208     -27.846 -33.067  55.202  1.00  0.09              
ATOM    207  CA  LEU A 209     -26.209 -31.653  58.324  1.00  0.10              
ATOM    208  CA  ALA A 210     -28.631 -31.741  61.221  1.00  0.09              
ATOM    209  CA  SER A 211     -27.974 -32.438  64.902  1.00  0.09              
ATOM    210  CA  PHE A 212     -29.054 -31.603  68.508  1.00  0.10              
ATOM    211  CA  PRO A 213     -27.483 -31.953  71.973  1.00  0.09              
ATOM    212  CA  LYS A 214     -28.360 -34.336  74.869  1.00  0.12              
ATOM    213  CA  MET A 215     -28.397 -33.422  78.567  1.00  0.16              
ENDMDL
MODEL        7
ATOM      1  CA  ASP A   3     -48.727 -32.659  60.906  1.00  0.45              
ATOM      2  CA  SER A   4     -47.665 -29.263  62.324  1.00  0.20              
ATOM      3  CA  VAL A   5     -45.645 -28.227  65.339  1.00  0.15              
ATOM      4  CA  ASP A   6     -44.293 -24.885  66.547  1.00  0.13              
ATOM      5  CA  TYR A   7     -42.020 -25.217  69.655  1.00  0.11              
ATOM      6  CA  ARG A   8     -42.814 -21.446  70.376  1.00  0.14              
ATOM      7  CA  LYS A   9     -46.176 -22.618  71.732  1.00  0.25              
ATOM      8  CA  LYS A  10     -44.112 -24.989  74.018  1.00  0.21              
ATOM      9  CA  GLY A  11     -41.884 -21.656  74.954  1.00  0.18              
ATOM     10  CA  TYR A  12     -38.713 -23.660  73.958  1.00  0.11              
ATOM     11  CA  VAL A  13     -37.653 -20.571  71.636  1.00  0.14              
ATOM     12  CA  THR A  14     -35.656 -17.380  72.283  1.00  0.18              
ATOM     13  CA  PRO A  15     -35.955 -14.365  69.881  1.00  0.25              
ATOM     14  CA  VAL A  16     -34.120 -13.267  66.618  1.00  0.16              
ATOM     15  CA  LYS A  17     -30.467 -12.361  66.972  1.00  0.16              
ATOM     16  CA  ASN A  18     -27.858 -10.929  64.586  1.00  0.11              
ATOM     17  CA  GLN A  19     -24.469 -12.596  64.123  1.00  0.15              
ATOM     18  CA  GLY A  20     -23.108  -9.435  62.482  1.00  0.25              
ATOM     19  CA  GLN A  21     -19.965  -9.557  60.307  1.00  0.32              
ATOM     20  CA  CYS A  22     -18.679 -12.768  61.840  1.00  0.14              
ATOM     21  CA  GLY A  23     -19.181 -16.209  60.386  1.00  0.11              
ATOM     22  CA  SER A  24     -20.615 -17.502  63.672  1.00  0.08              
ATOM     23  CA  CYS A  25     -23.838 -19.065  62.336  1.00  0.07              
ATOM     24  CA  TRP A  26     -22.812 -22.476  63.731  1.00  0.06              
ATOM     25  CA  ALA A  27     -22.505 -20.920  67.149  1.00  0.06              
ATOM     26  CA  PHE A  28     -26.005 -19.296  66.988  1.00  0.06              
ATOM     27  CA  SER A  29     -27.369 -22.518  65.488  1.00  0.06              
ATOM     28  CA  SER A  30     -25.809 -24.485  68.381  1.00  0.06              
ATOM     29  CA  VAL A  31     -26.972 -22.063  71.081  1.00  0.07              
ATOM     30  CA  GLY A  32     -30.530 -22.208  69.812  1.00  0.07              
ATOM     31  CA  ALA A  33     -30.650 -26.007  70.073  1.00  0.06              
ATOM     32  CA  LEU A  34     -29.130 -26.017  73.610  1.00  0.06              
ATOM     33  CA  GLU A  35     -31.620 -23.363  74.733  1.00  0.07              
ATOM     34  CA  GLY A  36     -34.346 -25.631  73.461  1.00  0.07              
ATOM     35  CA  GLN A  37     -33.041 -28.705  75.495  1.00  0.09              
ATOM     36  CA  LEU A  38     -32.231 -26.662  78.603  1.00  0.09              
ATOM     37  CA  LYS A  39     -35.944 -25.885  78.621  1.00  0.09              
ATOM     38  CA  LYS A  40     -36.921 -29.536  78.201  1.00  0.15              
ATOM     39  CA  LYS A  41     -34.586 -30.585  81.053  1.00  0.21              
ATOM     40  CA  THR A  42     -34.713 -27.769  83.700  1.00  0.28              
ATOM     41  CA  GLY A  43     -38.042 -25.758  82.612  1.00  0.23              
ATOM     42  CA  LYS A  44     -35.925 -22.776  82.360  1.00  0.25              
ATOM     43  CA  LEU A  45     -35.571 -20.820  78.998  1.00  0.14              
ATOM     44  CA  LEU A  46     -32.490 -18.506  78.832  1.00  0.20              
ATOM     45  CA  ASN A  47     -30.092 -16.922  76.291  1.00  0.14              
ATOM     46  CA  LEU A  48     -26.847 -18.901  75.923  1.00  0.08              
ATOM     47  CA  SER A  49     -23.484 -17.510  74.709  1.00  0.08              
ATOM     48  CA  PRO A  50     -22.468 -18.011  71.046  1.00  0.07              
ATOM     49  CA  GLN A  51     -19.302 -15.965  71.667  1.00  0.07              
ATOM     50  CA  ASN A  52     -18.168 -18.495  74.307  1.00  0.08              
ATOM     51  CA  LEU A  53     -18.310 -21.025  71.483  1.00  0.07              
ATOM     52  CA  VAL A  54     -16.608 -18.776  68.891  1.00  0.07              
ATOM     53  CA  ASP A  55     -13.630 -18.095  71.221  1.00  0.10              
ATOM     54  CA  CYS A  56     -13.396 -21.567  72.782  1.00  0.11              
ATOM     55  CA  VAL A  57     -14.029 -24.206  70.114  1.00  0.11              
ATOM     56  CA  SER A  58     -10.548 -24.959  68.722  1.00  0.19              
ATOM     57  CA  GLU A  59     -12.006 -27.731  66.398  1.00  0.19              
ATOM     58  CA  ASN A  60     -13.970 -24.905  64.742  1.00  0.14              
ATOM     59  CA  ASP A  61     -12.686 -21.703  63.220  1.00  0.12              
ATOM     60  CA  GLY A  62     -14.497 -18.842  65.095  1.00  0.11              
ATOM     61  CA  CYS A  63     -15.576 -16.317  62.529  1.00  0.11              
ATOM     62  CA  GLY A  64     -14.062 -18.433  59.824  1.00  0.14              
ATOM     63  CA  GLY A  65     -16.738 -21.125  60.136  1.00  0.13              
ATOM     64  CA  GLY A  66     -17.399 -24.370  61.966  1.00  0.14              
ATOM     65  CA  TYR A  67     -19.949 -27.221  62.977  1.00  0.10              
ATOM     66  CA  MET A  68     -22.585 -27.422  65.647  1.00  0.08              
ATOM     67  CA  THR A  69     -21.332 -30.950  66.512  1.00  0.09              
ATOM     68  CA  ASN A  70     -17.921 -29.644  67.529  1.00  0.10              
ATOM     69  CA  ALA A  71     -19.670 -26.955  69.524  1.00  0.08              
ATOM     70  CA  PHE A  72     -21.763 -29.504  71.594  1.00  0.08              
ATOM     71  CA  GLN A  73     -18.573 -31.515  72.345  1.00  0.10              
ATOM     72  CA  TYR A  74     -16.855 -28.384  73.606  1.00  0.09              
ATOM     73  CA  VAL A  75     -19.786 -27.703  75.879  1.00  0.08              
ATOM     74  CA  GLN A  76     -19.698 -31.306  77.071  1.00  0.09              
ATOM     75  CA  LYS A  77     -15.972 -31.338  77.869  1.00  0.14              
ATOM     76  CA  ASN A  78     -15.947 -27.799  79.177  1.00  0.15              
ATOM     77  CA  ARG A  79     -18.868 -28.967  81.342  1.00  0.12              
ATOM     78  CA  GLY A  80     -20.860 -25.883  80.695  1.00  0.10              
ATOM     79  CA  ILE A  81     -21.475 -22.822  78.551  1.00  0.10              
ATOM     80  CA  ASP A  82     -21.986 -19.287  79.804  1.00  0.08              
ATOM     81  CA  SER A  83     -25.127 -17.240  79.393  1.00  0.08              
ATOM     82  CA  GLU A  84     -25.385 -14.311  76.943  1.00  0.09              
ATOM     83  CA  ASP A  85     -25.050 -11.839  79.877  1.00  0.17              
ATOM     84  CA  ALA A  86     -21.922 -13.556  81.334  1.00  0.14              
ATOM     85  CA  TYR A  87     -20.421 -13.612  77.809  1.00  0.12              
ATOM     86  CA  PRO A  88     -21.763 -10.955  75.425  1.00  0.17              
ATOM     87  CA  TYR A  89     -21.143 -11.415  71.648  1.00  0.16              
ATOM     88  CA  VAL A  90     -18.396  -9.128  70.374  1.00  0.26              
ATOM     89  CA  GLY A  91     -18.477 -10.544  66.857  1.00  0.19              
ATOM     90  CA  GLN A  92     -14.582 -11.147  66.728  1.00  0.22              
ATOM     91  CA  GLU A  93     -12.383 -14.192  67.469  1.00  0.18              
ATOM     92  CA  GLU A  94     -10.226 -13.993  70.632  1.00  0.32              
ATOM     93  CA  SER A  95      -8.695 -16.158  73.218  1.00  0.32              
ATOM     94  CA  CYS A  96     -11.162 -18.277  75.283  1.00  0.17              
ATOM     95  CA  MET A  97     -12.447 -16.164  78.192  1.00  0.30              
ATOM     96  CA  TYR A  98     -14.944 -18.548  79.771  1.00  0.22              
ATOM     97  CA  ASN A  99     -16.183 -17.521  83.218  1.00  0.24              
ATOM     98  CA  PRO A 100     -17.497 -20.531  85.225  1.00  0.24              
ATOM     99  CA  THR A 101     -19.599 -18.254  87.470  1.00  0.29              
ATOM    100  CA  GLY A 102     -21.662 -17.515  84.402  1.00  0.15              
ATOM    101  CA  LYS A 103     -22.367 -21.056  83.513  1.00  0.11              
ATOM    102  CA  ALA A 104     -26.015 -21.475  82.451  1.00  0.12              
ATOM    103  CA  ALA A 105     -26.048 -24.872  80.763  1.00  0.15              
ATOM    104  CA  LYS A 106     -24.204 -28.111  80.194  1.00  0.12              
ATOM    105  CA  CYS A 107     -24.195 -30.878  77.565  1.00  0.10              
ATOM    106  CA  ARG A 108     -23.676 -34.630  77.500  1.00  0.11              
ATOM    107  CA  GLY A 109     -23.451 -35.236  73.736  1.00  0.11              
ATOM    108  CA  TYR A 110     -25.400 -34.897  70.553  1.00  0.10              
ATOM    109  CA  ARG A 111     -27.467 -36.912  68.067  1.00  0.17              
ATOM    110  CA  GLU A 112     -27.077 -36.493  64.307  1.00  0.14              
ATOM    111  CA  ILE A 113     -29.925 -37.020  61.822  1.00  0.14              
ATOM    112  CA  PRO A 114     -29.211 -39.357  58.855  1.00  0.18              
ATOM    113  CA  GLU A 115     -27.851 -37.346  55.887  1.00  0.15              
ATOM    114  CA  GLY A 116     -30.705 -36.292  53.532  1.00  0.11              
ATOM    115  CA  ASN A 117     -33.328 -37.882  55.621  1.00  0.13              
ATOM    116  CA  GLU A 118     -36.117 -35.293  56.033  1.00  0.11              
ATOM    117  CA  LYS A 119     -38.425 -37.860  57.629  1.00  0.14              
ATOM    118  CA  ALA A 120     -35.879 -38.322  60.373  1.00  0.13              
ATOM    119  CA  LEU A 121     -35.554 -34.524  60.711  1.00  0.10              
ATOM    120  CA  LYS A 122     -39.335 -34.356  61.144  1.00  0.11              
ATOM    121  CA  ARG A 123     -39.475 -37.207  63.632  1.00  0.13              
ATOM    122  CA  ALA A 124     -36.696 -35.474  65.649  1.00  0.11              
ATOM    123  CA  VAL A 125     -38.355 -32.025  65.729  1.00  0.09              
ATOM    124  CA  ALA A 126     -41.670 -33.424  66.977  1.00  0.13              
ATOM    125  CA  ARG A 127     -39.984 -35.463  69.676  1.00  0.17              
ATOM    126  CA  VAL A 128     -36.837 -33.586  70.901  1.00  0.15              
ATOM    127  CA  GLY A 129     -37.504 -29.981  69.796  1.00  0.10              
ATOM    128  CA  PRO A 130     -35.584 -27.325  67.840  1.00  0.06              
ATOM    129  CA  VAL A 131     -32.801 -28.970  65.816  1.00  0.07              
ATOM    130  CA  SER A 132     -29.698 -27.351  64.305  1.00  0.05              
ATOM    131  CA  VAL A 133     -29.519 -27.493  60.525  1.00  0.07              
ATOM    132  CA  ALA A 134     -27.294 -26.349  57.648  1.00  0.08              
ATOM    133  CA  ILE A 135     -28.638 -25.017  54.327  1.00  0.08              
ATOM    134  CA  ASP A 136     -27.488 -23.265  51.160  1.00  0.08              
ATOM    135  CA  ALA A 137     -28.331 -19.660  51.485  1.00  0.16              
ATOM    136  CA  SER A 138     -26.344 -18.389  48.402  1.00  0.25              
ATOM    137  CA  LEU A 139     -29.160 -18.060  45.774  1.00  0.20              
ATOM    138  CA  THR A 140     -30.453 -14.557  45.020  1.00  0.25              
ATOM    139  CA  SER A 141     -33.996 -15.797  45.700  1.00  0.21              
ATOM    140  CA  PHE A 142     -32.979 -16.570  49.101  1.00  0.16              
ATOM    141  CA  GLN A 143     -31.394 -13.103  49.376  1.00  0.23              
ATOM    142  CA  PHE A 144     -34.673 -11.350  48.264  1.00  0.24              
ATOM    143  CA  TYR A 145     -36.994 -13.729  50.211  1.00  0.18              
ATOM    144  CA  SER A 146     -39.683 -11.838  52.349  1.00  0.15              
ATOM    145  CA  LYS A 147     -42.674 -14.162  52.285  1.00  0.26              
ATOM    146  CA  GLY A 148     -44.247 -17.607  51.477  1.00  0.29              
ATOM    147  CA  VAL A 149     -42.609 -21.021  51.384  1.00  0.12              
ATOM    148  CA  TYR A 150     -39.090 -20.606  49.906  1.00  0.13              
ATOM    149  CA  TYR A 151     -38.109 -23.016  47.135  1.00  0.20              
ATOM    150  CA  ASP A 152     -35.835 -22.780  44.072  1.00  0.22              
ATOM    151  CA  GLU A 153     -34.678 -25.849  42.040  1.00  0.31              
ATOM    152  CA  SER A 154     -31.214 -24.042  41.708  1.00  0.28              
ATOM    153  CA  CYS A 155     -30.498 -24.399  45.460  1.00  0.16              
ATOM    154  CA  ASN A 156     -27.413 -26.515  46.243  1.00  0.14              
ATOM    155  CA  SER A 157     -27.753 -29.484  48.617  1.00  0.12              
ATOM    156  CA  ASP A 158     -23.940 -29.766  48.361  1.00  0.22              
ATOM    157  CA  ASN A 159     -23.106 -26.125  49.059  1.00  0.18              
ATOM    158  CA  LEU A 160     -24.184 -25.682  52.673  1.00  0.12              
ATOM    159  CA  ASN A 161     -23.083 -22.194  53.793  1.00  0.16              
ATOM    160  CA  HIS A 162     -25.564 -21.043  56.519  1.00  0.12              
ATOM    161  CA  ALA A 163     -26.059 -22.809  59.885  1.00  0.07              
ATOM    162  CA  VAL A 164     -29.610 -22.130  61.172  1.00  0.07              
ATOM    163  CA  LEU A 165     -32.448 -23.394  63.512  1.00  0.06              
ATOM    164  CA  ALA A 166     -35.337 -25.751  62.630  1.00  0.06              
ATOM    165  CA  VAL A 167     -38.003 -24.500  65.118  1.00  0.07              
ATOM    166  CA  GLY A 168     -40.936 -26.485  63.755  1.00  0.08              
ATOM    167  CA  TYR A 169     -42.837 -27.375  60.608  1.00  0.09              
ATOM    168  CA  GLY A 170     -46.173 -27.168  59.005  1.00  0.19              
ATOM    169  CA  ILE A 171     -47.923 -26.256  55.725  1.00  0.17              
ATOM    170  CA  GLN A 172     -49.068 -23.029  54.065  1.00  0.31              
ATOM    171  CA  LYS A 173     -51.050 -22.832  50.795  1.00  0.65              
ATOM    172  CA  GLY A 174     -50.823 -26.590  50.325  1.00  0.51              
ATOM    173  CA  ASN A 175     -46.962 -26.383  50.645  1.00  0.25              
ATOM    174  CA  LYS A 176     -45.218 -28.164  53.542  1.00  0.13              
ATOM    175  CA  HIS A 177     -42.379 -26.173  55.086  1.00  0.07              
ATOM    176  CA  TRP A 178     -39.907 -25.836  57.971  1.00  0.07              
ATOM    177  CA  ILE A 179     -40.097 -22.952  60.319  1.00  0.07              
ATOM    178  CA  ILE A 180     -36.490 -21.694  60.275  1.00  0.08              
ATOM    179  CA  LYS A 181     -35.084 -19.060  62.658  1.00  0.08              
ATOM    180  CA  ASN A 182     -32.115 -17.227  61.084  1.00  0.10              
ATOM    181  CA  SER A 183     -29.356 -15.201  62.776  1.00  0.11              
ATOM    182  CA  TRP A 184     -29.022 -12.356  60.203  1.00  0.12              
ATOM    183  CA  GLY A 185     -31.465 -10.058  62.379  1.00  0.12              
ATOM    184  CA  GLU A 186     -34.967  -8.774  61.848  1.00  0.12              
ATOM    185  CA  ASN A 187     -34.273  -6.963  58.562  1.00  0.24              
ATOM    186  CA  TRP A 188     -33.555 -10.511  56.748  1.00  0.15              
ATOM    187  CA  GLY A 189     -36.774 -12.390  55.637  1.00  0.12              
ATOM    188  CA  ASN A 190     -39.897 -12.386  57.433  1.00  0.12              
ATOM    189  CA  LYS A 191     -38.763 -10.563  60.554  1.00  0.14              
ATOM    190  CA  GLY A 192     -35.829 -13.078  60.943  1.00  0.09              
ATOM    191  CA  TYR A 193     -37.578 -16.155  59.870  1.00  0.10              
ATOM    192  CA  ILE A 194     -37.936 -18.241  56.724  1.00  0.12              
ATOM    193  CA  LEU A 195     -40.448 -20.957  55.778  1.00  0.08              
ATOM    194  CA  MET A 196     -38.369 -23.427  53.792  1.00  0.08              
ATOM    195  CA  ALA A 197     -39.678 -26.266  51.499  1.00  0.09              
ATOM    196  CA  ARG A 198     -40.289 -29.505  53.400  1.00  0.10              
ATOM    197  CA  ASN A 199     -40.341 -32.851  51.437  1.00  0.16              
ATOM    198  CA  LYS A 200     -39.318 -31.271  48.161  1.00  0.15              
ATOM    199  CA  ASN A 201     -36.251 -33.471  47.591  1.00  0.19              
ATOM    200  CA  ASN A 202     -34.006 -32.181  50.440  1.00  0.12              
ATOM    201  CA  ALA A 203     -34.430 -28.534  49.430  1.00  0.11              
ATOM    202  CA  CYS A 204     -31.081 -26.687  49.839  1.00  0.07              
ATOM    203  CA  GLY A 205     -29.597 -29.679  51.745  1.00  0.07              
ATOM    204  CA  ILE A 206     -31.908 -28.874  54.726  1.00  0.07              
ATOM    205  CA  ALA A 207     -31.521 -32.476  56.081  1.00  0.08              
ATOM    206  CA  ASN A 208     -27.817 -33.001  55.221  1.00  0.09              
ATOM    207  CA  LEU A 209     -26.202 -31.581  58.353  1.00  0.10              
ATOM    208  CA  ALA A 210     -28.636 -31.704  61.237  1.00  0.09              
ATOM    209  CA  SER A 211     -28.000 -32.411  64.923  1.00  0.09              
ATOM    210  CA  PHE A 212     -29.077 -31.586  68.542  1.00  0.10              
ATOM    211  CA  PRO A 213     -27.501 -31.958  72.001  1.00  0.09              
ATOM    212  CA  LYS A 214     -28.350 -34.345  74.909  1.00  0.12              
ATOM    213  CA  MET A 215     -28.361 -33.462  78.621  1.00  0.16              
ENDMDL
MODEL        8
ATOM      1  CA  ASP A   3     -48.703 -32.656  60.832  1.00  0.45              
ATOM      2  CA  SER A   4     -47.678 -29.259  62.296  1.00  0.20              
ATOM      3  CA  VAL A   5     -45.669 -28.253  65.329  1.00  0.15              
ATOM      4  CA  ASP A   6     -44.321 -24.930  66.615  1.00  0.13              
ATOM      5  CA  TYR A   7     -42.047 -25.323  69.733  1.00  0.11              
ATOM      6  CA  ARG A   8     -42.940 -21.558  70.565  1.00  0.14              
ATOM      7  CA  LYS A   9     -46.262 -22.862  71.946  1.00  0.25              
ATOM      8  CA  LYS A  10     -44.089 -25.244  74.166  1.00  0.21              
ATOM      9  CA  GLY A  11     -41.915 -21.779  75.055  1.00  0.18              
ATOM     10  CA  TYR A  12     -38.723 -23.770  74.055  1.00  0.11              
ATOM     11  CA  VAL A  13     -37.724 -20.616  71.720  1.00  0.14              
ATOM     12  CA  THR A  14     -35.712 -17.413  72.302  1.00  0.18              
ATOM     13  CA  PRO A  15     -36.001 -14.433  69.842  1.00  0.25              
ATOM     14  CA  VAL A  16     -34.163 -13.199  66.592  1.00  0.16              
ATOM     15  CA  LYS A  17     -30.508 -12.312  66.960  1.00  0.16              
ATOM     16  CA  ASN A  18     -27.849 -10.924  64.591  1.00  0.11              
ATOM     17  CA  GLN A  19     -24.455 -12.594  64.160  1.00  0.15              
ATOM     18  CA  GLY A  20     -23.084  -9.439  62.510  1.00  0.25              
ATOM     19  CA  GLN A  21     -19.939  -9.571  60.333  1.00  0.32              
ATOM     20  CA  CYS A  22     -18.661 -12.791  61.850  1.00  0.14              
ATOM     21  CA  GLY A  23     -19.188 -16.224  60.394  1.00  0.11              
ATOM     22  CA  SER A  24     -20.618 -17.511  63.688  1.00  0.08              
ATOM     23  CA  CYS A  25     -23.859 -19.051  62.365  1.00  0.07              
ATOM     24  CA  TRP A  26     -22.860 -22.473  63.753  1.00  0.06              
ATOM     25  CA  ALA A  27     -22.525 -20.920  67.163  1.00  0.06              
ATOM     26  CA  PHE A  28     -26.030 -19.280  67.022  1.00  0.06              
ATOM     27  CA  SER A  29     -27.399 -22.501  65.513  1.00  0.06              
ATOM     28  CA  SER A  30     -25.837 -24.474  68.401  1.00  0.06              
ATOM     29  CA  VAL A  31     -26.999 -22.052  71.105  1.00  0.07              
ATOM     30  CA  GLY A  32     -30.553 -22.205  69.839  1.00  0.07              
ATOM     31  CA  ALA A  33     -30.668 -26.004  70.092  1.00  0.06              
ATOM     32  CA  LEU A  34     -29.131 -26.026  73.627  1.00  0.06              
ATOM     33  CA  GLU A  35     -31.634 -23.394  74.775  1.00  0.07              
ATOM     34  CA  GLY A  36     -34.348 -25.665  73.493  1.00  0.07              
ATOM     35  CA  GLN A  37     -33.014 -28.760  75.515  1.00  0.09              
ATOM     36  CA  LEU A  38     -32.188 -26.732  78.630  1.00  0.09              
ATOM     37  CA  LYS A  39     -35.909 -25.992  78.692  1.00  0.09              
ATOM     38  CA  LYS A  40     -36.857 -29.652  78.267  1.00  0.15              
ATOM     39  CA  LYS A  41     -34.481 -30.704  81.089  1.00  0.21              
ATOM     40  CA  THR A  42     -34.599 -27.891  83.752  1.00  0.28              
ATOM     41  CA  GLY A  43     -37.972 -25.852  82.685  1.00  0.23              
ATOM     42  CA  LYS A  44     -35.839 -22.907  82.453  1.00  0.25              
ATOM     43  CA  LEU A  45     -35.567 -20.914  79.079  1.00  0.14              
ATOM     44  CA  LEU A  46     -32.513 -18.551  78.854  1.00  0.20              
ATOM     45  CA  ASN A  47     -30.122 -16.943  76.319  1.00  0.14              
ATOM     46  CA  LEU A  48     -26.860 -18.895  75.934  1.00  0.08              
ATOM     47  CA  SER A  49     -23.495 -17.507  74.714  1.00  0.08              
ATOM     48  CA  PRO A  50     -22.473 -18.010  71.054  1.00  0.07              
ATOM     49  CA  GLN A  51     -19.295 -15.977  71.665  1.00  0.07              
ATOM     50  CA  ASN A  52     -18.172 -18.507  74.310  1.00  0.08              
ATOM     51  CA  LEU A  53     -18.326 -21.041  71.490  1.00  0.07              
ATOM     52  CA  VAL A  54     -16.615 -18.805  68.889  1.00  0.07              
ATOM     53  CA  ASP A  55     -13.629 -18.145  71.216  1.00  0.10              
ATOM     54  CA  CYS A  56     -13.413 -21.615  72.778  1.00  0.11              
ATOM     55  CA  VAL A  57     -14.052 -24.240  70.099  1.00  0.11              
ATOM     56  CA  SER A  58     -10.576 -25.016  68.706  1.00  0.19              
ATOM     57  CA  GLU A  59     -12.057 -27.797  66.385  1.00  0.19              
ATOM     58  CA  ASN A  60     -14.011 -24.963  64.729  1.00  0.14              
ATOM     59  CA  ASP A  61     -12.717 -21.766  63.203  1.00  0.12              
ATOM     60  CA  GLY A  62     -14.508 -18.884  65.089  1.00  0.11              
ATOM     61  CA  CYS A  63     -15.576 -16.362  62.525  1.00  0.11              
ATOM     62  CA  GLY A  64     -14.078 -18.471  59.816  1.00  0.14              
ATOM     63  CA  GLY A  65     -16.767 -21.150  60.133  1.00  0.13              
ATOM     64  CA  GLY A  66     -17.435 -24.392  61.967  1.00  0.14              
ATOM     65  CA  TYR A  67     -20.021 -27.242  62.994  1.00  0.10              
ATOM     66  CA  MET A  68     -22.634 -27.418  65.681  1.00  0.08              
ATOM     67  CA  THR A  69     -21.382 -30.950  66.541  1.00  0.09              
ATOM     68  CA  ASN A  70     -17.966 -29.656  67.547  1.00  0.10              
ATOM     69  CA  ALA A  71     -19.695 -26.958  69.540  1.00  0.08              
ATOM     70  CA  PHE A  72     -21.791 -29.500  71.634  1.00  0.08              
ATOM     71  CA  GLN A  73     -18.595 -31.511  72.372  1.00  0.10              
ATOM     72  CA  TYR A  74     -16.874 -28.378  73.624  1.00  0.09              
ATOM     73  CA  VAL A  75     -19.792 -27.691  75.902  1.00  0.08              
ATOM     74  CA  GLN A  76     -19.690 -31.290  77.105  1.00  0.09              
ATOM     75  CA  LYS A  77     -15.961 -31.309  77.895  1.00  0.14              
ATOM     76  CA  ASN A  78     -15.940 -27.767  79.189  1.00  0.15              
ATOM     77  CA  ARG A  79     -18.850 -28.929  81.373  1.00  0.12              
ATOM     78  CA  GLY A  80     -20.854 -25.864  80.713  1.00  0.10              
ATOM     79  CA  ILE A  81     -21.472 -22.798  78.572  1.00  0.10              
ATOM     80  CA  ASP A  82     -21.992 -19.258  79.809  1.00  0.08              
ATOM     81  CA  SER A  83     -25.137 -17.221  79.396  1.00  0.08              
ATOM     82  CA  GLU A  84     -25.409 -14.301  76.929  1.00  0.09              
ATOM     83  CA  ASP A  85     -25.074 -11.811  79.849  1.00  0.17              
ATOM     84  CA  ALA A  86     -21.938 -13.523  81.317  1.00  0.14              
ATOM     85  CA  TYR A  87     -20.443 -13.589  77.785  1.00  0.12              
ATOM     86  CA  PRO A  88     -21.785 -10.946  75.398  1.00  0.17              
ATOM     87  CA  TYR A  89     -21.103 -11.417  71.620  1.00  0.16              
ATOM     88  CA  VAL A  90     -18.307  -9.166  70.385  1.00  0.26              
ATOM     89  CA  GLY A  91     -18.426 -10.560  66.858  1.00  0.19              
ATOM     90  CA  GLN A  92     -14.512 -11.212  66.726  1.00  0.22              
ATOM     91  CA  GLU A  93     -12.326 -14.282  67.438  1.00  0.18              
ATOM     92  CA  GLU A  94     -10.102 -14.124  70.570  1.00  0.32              
ATOM     93  CA  SER A  95      -8.628 -16.289  73.176  1.00  0.32              
ATOM     94  CA  CYS A  96     -11.152 -18.339  75.274  1.00  0.17              
ATOM     95  CA  MET A  97     -12.430 -16.152  78.141  1.00  0.30              
ATOM     96  CA  TYR A  98     -14.948 -18.490  79.761  1.00  0.22              
ATOM     97  CA  ASN A  99     -16.187 -17.436  83.201  1.00  0.24              
ATOM     98  CA  PRO A 100     -17.483 -20.450  85.226  1.00  0.24              
ATOM     99  CA  THR A 101     -19.587 -18.169  87.464  1.00  0.29              
ATOM    100  CA  GLY A 102     -21.666 -17.476  84.398  1.00  0.15              
ATOM    101  CA  LYS A 103     -22.355 -21.008  83.529  1.00  0.11              
ATOM    102  CA  ALA A 104     -26.006 -21.456  82.467  1.00  0.12              
ATOM    103  CA  ALA A 105     -26.037 -24.860  80.789  1.00  0.15              
ATOM    104  CA  LYS A 106     -24.189 -28.094  80.222  1.00  0.12              
ATOM    105  CA  CYS A 107     -24.188 -30.878  77.604  1.00  0.10              
ATOM    106  CA  ARG A 108     -23.645 -34.628  77.525  1.00  0.11              
ATOM    107  CA  GLY A 109     -23.451 -35.232  73.748  1.00  0.11              
ATOM    108  CA  TYR A 110     -25.422 -34.898  70.583  1.00  0.10              
ATOM    109  CA  ARG A 111     -27.494 -36.890  68.082  1.00  0.17              
ATOM    110  CA  GLU A 112     -27.073 -36.452  64.324  1.00  0.14              
ATOM    111  CA  ILE A 113     -29.908 -36.983  61.821  1.00  0.14              
ATOM    112  CA  PRO A 114     -29.165 -39.314  58.853  1.00  0.18              
ATOM    113  CA  GLU A 115     -27.792 -37.278  55.900  1.00  0.15              
ATOM    114  CA  GLY A 116     -30.668 -36.257  53.536  1.00  0.11              
ATOM    115  CA  ASN A 117     -33.275 -37.845  55.616  1.00  0.13              
ATOM    116  CA  GLU A 118     -36.075 -35.266  56.021  1.00  0.11              
ATOM    117  CA  LYS A 119     -38.383 -37.840  57.603  1.00  0.14              
ATOM    118  CA  ALA A 120     -35.853 -38.301  60.361  1.00  0.13              
ATOM    119  CA  LEU A 121     -35.538 -34.496  60.701  1.00  0.10              
ATOM    120  CA  LYS A 122     -39.321 -34.335  61.116  1.00  0.11              
ATOM    121  CA  ARG A 123     -39.465 -37.195  63.589  1.00  0.13              
ATOM    122  CA  ALA A 124     -36.698 -35.468  65.633  1.00  0.11              
ATOM    123  CA  VAL A 125     -38.365 -32.021  65.722  1.00  0.09              
ATOM    124  CA  ALA A 126     -41.678 -33.435  66.958  1.00  0.13              
ATOM    125  CA  ARG A 127     -39.998 -35.493  69.641  1.00  0.17              
ATOM    126  CA  VAL A 128     -36.850 -33.617  70.893  1.00  0.15              
ATOM    127  CA  GLY A 129     -37.507 -30.000  69.802  1.00  0.10              
ATOM    128  CA  PRO A 130     -35.613 -27.317  67.861  1.00  0.06              
ATOM    129  CA  VAL A 131     -32.826 -28.951  65.833  1.00  0.07              
ATOM    130  CA  SER A 132     -29.728 -27.323  64.321  1.00  0.05              
ATOM    131  CA  VAL A 133     -29.548 -27.452  60.542  1.00  0.07              
ATOM    132  CA  ALA A 134     -27.330 -26.300  57.656  1.00  0.08              
ATOM    133  CA  ILE A 135     -28.671 -24.947  54.335  1.00  0.08              
ATOM    134  CA  ASP A 136     -27.523 -23.199  51.165  1.00  0.08              
ATOM    135  CA  ALA A 137     -28.355 -19.602  51.454  1.00  0.16              
ATOM    136  CA  SER A 138     -26.381 -18.358  48.345  1.00  0.25              
ATOM    137  CA  LEU A 139     -29.187 -18.087  45.672  1.00  0.20              
ATOM    138  CA  THR A 140     -30.512 -14.600  44.837  1.00  0.25              
ATOM    139  CA  SER A 141     -34.043 -15.845  45.578  1.00  0.21              
ATOM    140  CA  PHE A 142     -33.001 -16.549  48.962  1.00  0.16              
ATOM    141  CA  GLN A 143     -31.425 -13.062  49.171  1.00  0.23              
ATOM    142  CA  PHE A 144     -34.734 -11.349  48.027  1.00  0.24              
ATOM    143  CA  TYR A 145     -37.004 -13.723  50.077  1.00  0.18              
ATOM    144  CA  SER A 146     -39.661 -11.814  52.278  1.00  0.15              
ATOM    145  CA  LYS A 147     -42.650 -14.128  52.209  1.00  0.26              
ATOM    146  CA  GLY A 148     -44.233 -17.592  51.450  1.00  0.29              
ATOM    147  CA  VAL A 149     -42.594 -21.004  51.376  1.00  0.12              
ATOM    148  CA  TYR A 150     -39.070 -20.608  49.888  1.00  0.13              
ATOM    149  CA  TYR A 151     -38.121 -23.032  47.115  1.00  0.20              
ATOM    150  CA  ASP A 152     -35.871 -22.860  44.019  1.00  0.22              
ATOM    151  CA  GLU A 153     -34.701 -25.972  42.037  1.00  0.31              
ATOM    152  CA  SER A 154     -31.243 -24.125  41.671  1.00  0.28              
ATOM    153  CA  CYS A 155     -30.510 -24.408  45.433  1.00  0.16              
ATOM    154  CA  ASN A 156     -27.389 -26.472  46.256  1.00  0.14              
ATOM    155  CA  SER A 157     -27.719 -29.438  48.642  1.00  0.12              
ATOM    156  CA  ASP A 158     -23.893 -29.676  48.415  1.00  0.22              
ATOM    157  CA  ASN A 159     -23.097 -26.021  49.098  1.00  0.18              
ATOM    158  CA  LEU A 160     -24.199 -25.579  52.705  1.00  0.12              
ATOM    159  CA  ASN A 161     -23.139 -22.072  53.820  1.00  0.16              
ATOM    160  CA  HIS A 162     -25.654 -20.945  56.543  1.00  0.12              
ATOM    161  CA  ALA A 163     -26.093 -22.769  59.898  1.00  0.07              
ATOM    162  CA  VAL A 164     -29.648 -22.098  61.204  1.00  0.07              
ATOM    163  CA  LEU A 165     -32.487 -23.356  63.550  1.00  0.06              
ATOM    164  CA  ALA A 166     -35.365 -25.722  62.654  1.00  0.06              
ATOM    165  CA  VAL A 167     -38.039 -24.476  65.151  1.00  0.07              
ATOM    166  CA  GLY A 168     -40.956 -26.468  63.766  1.00  0.08              
ATOM    167  CA  TYR A 169     -42.866 -27.324  60.615  1.00  0.09              
ATOM    168  CA  GLY A 170     -46.185 -27.127  59.001  1.00  0.19              
ATOM    169  CA  ILE A 171     -47.917 -26.208  55.701  1.00  0.17              
ATOM    170  CA  GLN A 172     -49.060 -22.998  53.997  1.00  0.31              
ATOM    171  CA  LYS A 173     -50.983 -22.800  50.676  1.00  0.65              
ATOM    172  CA  GLY A 174     -50.795 -26.581  50.286  1.00  0.51              
ATOM    173  CA  ASN A 175     -46.924 -26.384  50.619  1.00  0.25              
ATOM    174  CA  LYS A 176     -45.203 -28.142  53.548  1.00  0.13              
ATOM    175  CA  HIS A 177     -42.372 -26.140  55.093  1.00  0.07              
ATOM    176  CA  TRP A 178     -39.921 -25.775  57.998  1.00  0.07              
ATOM    177  CA  ILE A 179     -40.133 -22.906  60.342  1.00  0.07              
ATOM    178  CA  ILE A 180     -36.524 -21.652  60.308  1.00  0.08              
ATOM    179  CA  LYS A 181     -35.126 -19.007  62.688  1.00  0.08              
ATOM    180  CA  ASN A 182     -32.137 -17.202  61.110  1.00  0.10              
ATOM    181  CA  SER A 183     -29.360 -15.195  62.795  1.00  0.11              
ATOM    182  CA  TRP A 184     -28.945 -12.380  60.184  1.00  0.12              
ATOM    183  CA  GLY A 185     -31.430 -10.046  62.337  1.00  0.12              
ATOM    184  CA  GLU A 186     -34.901  -8.691  61.701  1.00  0.12              
ATOM    185  CA  ASN A 187     -34.121  -6.958  58.373  1.00  0.24              
ATOM    186  CA  TRP A 188     -33.415 -10.576  56.596  1.00  0.15              
ATOM    187  CA  GLY A 189     -36.735 -12.391  55.565  1.00  0.12              
ATOM    188  CA  ASN A 190     -39.845 -12.336  57.334  1.00  0.12              
ATOM    189  CA  LYS A 191     -38.707 -10.454  60.423  1.00  0.14              
ATOM    190  CA  GLY A 192     -35.812 -13.039  60.896  1.00  0.09              
ATOM    191  CA  TYR A 193     -37.578 -16.092  59.837  1.00  0.10              
ATOM    192  CA  ILE A 194     -37.923 -18.214  56.710  1.00  0.12              
ATOM    193  CA  LEU A 195     -40.447 -20.925  55.779  1.00  0.08              
ATOM    194  CA  MET A 196     -38.361 -23.397  53.805  1.00  0.08              
ATOM    195  CA  ALA A 197     -39.664 -26.251  51.512  1.00  0.09              
ATOM    196  CA  ARG A 198     -40.268 -29.476  53.431  1.00  0.10              
ATOM    197  CA  ASN A 199     -40.318 -32.829  51.467  1.00  0.16              
ATOM    198  CA  LYS A 200     -39.300 -31.257  48.186  1.00  0.15              
ATOM    199  CA  ASN A 201     -36.234 -33.459  47.611  1.00  0.19              
ATOM    200  CA  ASN A 202     -33.976 -32.159  50.446  1.00  0.12              
ATOM    201  CA  ALA A 203     -34.421 -28.518  49.435  1.00  0.11              
ATOM    202  CA  CYS A 204     -31.076 -26.655  49.837  1.00  0.07              
ATOM    203  CA  GLY A 205     -29.586 -29.643  51.756  1.00  0.07              
ATOM    204  CA  ILE A 206     -31.909 -28.833  54.732  1.00  0.07              
ATOM    205  CA  ALA A 207     -31.503 -32.442  56.088  1.00  0.08              
ATOM    206  CA  ASN A 208     -27.787 -32.935  55.239  1.00  0.09              
ATOM    207  CA  LEU A 209     -26.196 -31.510  58.382  1.00  0.10              
ATOM    208  CA  ALA A 210     -28.640 -31.667  61.253  1.00  0.09              
ATOM    209  CA  SER A 211     -28.027 -32.383  64.943  1.00  0.09              
ATOM    210  CA  PHE A 212     -29.101 -31.570  68.577  1.00  0.10              
ATOM    211  CA  PRO A 213     -27.520 -31.963  72.028  1.00  0.09              
ATOM    212  CA  LYS A 214     -28.340 -34.354  74.950  1.00  0.12              
ATOM    213  CA  MET A 215     -28.326 -33.503  78.674  1.00  0.16              
ENDMDL
MODEL        9
ATOM      1  CA  ASP A   3     -48.679 -32.653  60.757  1.00  0.45              
ATOM      2  CA  SER A   4     -47.692 -29.255  62.269  1.00  0.20              
ATOM      3  CA  VAL A   5     -45.693 -28.279  65.319  1.00  0.15              
ATOM      4  CA  ASP A   6     -44.348 -24.974  66.682  1.00  0.13              
ATOM      5  CA  TYR A   7     -42.074 -25.430  69.811  1.00  0.11              
ATOM      6  CA  ARG A   8     -43.066 -21.670  70.753  1.00  0.14              
ATOM      7  CA  LYS A   9     -46.348 -23.106  72.160  1.00  0.25              
ATOM      8  CA  LYS A  10     -44.066 -25.499  74.313  1.00  0.21              
ATOM      9  CA  GLY A  11     -41.946 -21.903  75.157  1.00  0.18              
ATOM     10  CA  TYR A  12     -38.734 -23.880  74.151  1.00  0.11              
ATOM     11  CA  VAL A  13     -37.796 -20.661  71.804  1.00  0.14              
ATOM     12  CA  THR A  14     -35.768 -17.447  72.320  1.00  0.18              
ATOM     13  CA  PRO A  15     -36.047 -14.501  69.802  1.00  0.25              
ATOM     14  CA  VAL A  16     -34.205 -13.130  66.565  1.00  0.16              
ATOM     15  CA  LYS A  17     -30.550 -12.264  66.948  1.00  0.16              
ATOM     16  CA  ASN A  18     -27.839 -10.918  64.596  1.00  0.11              
ATOM     17  CA  GLN A  19     -24.441 -12.592  64.197  1.00  0.15              
ATOM     18  CA  GLY A  20     -23.059  -9.443  62.537  1.00  0.25              
ATOM     19  CA  GLN A  21     -19.913  -9.585  60.359  1.00  0.32              
ATOM     20  CA  CYS A  22     -18.643 -12.814  61.860  1.00  0.14              
ATOM     21  CA  GLY A  23     -19.194 -16.239  60.401  1.00  0.11              
ATOM     22  CA  SER A  24     -20.622 -17.519  63.704  1.00  0.08              
ATOM     23  CA  CYS A  25     -23.880 -19.038  62.395  1.00  0.07              
ATOM     24  CA  TRP A  26     -22.909 -22.469  63.775  1.00  0.06              
ATOM     25  CA  ALA A  27     -22.546 -20.919  67.177  1.00  0.06              
ATOM     26  CA  PHE A  28     -26.055 -19.264  67.055  1.00  0.06              
ATOM     27  CA  SER A  29     -27.428 -22.484  65.538  1.00  0.06              
ATOM     28  CA  SER A  30     -25.865 -24.463  68.421  1.00  0.06              
ATOM     29  CA  VAL A  31     -27.025 -22.042  71.128  1.00  0.07              
ATOM     30  CA  GLY A  32     -30.576 -22.201  69.866  1.00  0.07              
ATOM     31  CA  ALA A  33     -30.685 -26.001  70.112  1.00  0.06              
ATOM     32  CA  LEU A  34     -29.131 -26.035  73.644  1.00  0.06              
ATOM     33  CA  GLU A  35     -31.649 -23.425  74.817  1.00  0.07              
ATOM     34  CA  GLY A  36     -34.349 -25.698  73.525  1.00  0.07              
ATOM     35  CA  GLN A  37     -32.987 -28.815  75.535  1.00  0.09              
ATOM     36  CA  LEU A  38     -32.144 -26.801  78.656  1.00  0.09              
ATOM     37  CA  LYS A  39     -35.874 -26.100  78.763  1.00  0.09              
ATOM     38  CA  LYS A  40     -36.794 -29.768  78.334  1.00  0.15              
ATOM     39  CA  LYS A  41     -34.376 -30.822  81.125  1.00  0.21              
ATOM     40  CA  THR A  42     -34.486 -28.013  83.804  1.00  0.28              
ATOM     41  CA  GLY A  43     -37.902 -25.947  82.759  1.00  0.23              
ATOM     42  CA  LYS A  44     -35.753 -23.039  82.547  1.00  0.25              
ATOM     43  CA  LEU A  45     -35.563 -21.009  79.161  1.00  0.14              
ATOM     44  CA  LEU A  46     -32.535 -18.596  78.876  1.00  0.20              
ATOM     45  CA  ASN A  47     -30.152 -16.963  76.348  1.00  0.14              
ATOM     46  CA  LEU A  48     -26.874 -18.889  75.946  1.00  0.08              
ATOM     47  CA  SER A  49     -23.506 -17.504  74.719  1.00  0.08              
ATOM     48  CA  PRO A  50     -22.478 -18.009  71.061  1.00  0.07              
ATOM     49  CA  GLN A  51     -19.289 -15.990  71.663  1.00  0.07              
ATOM     50  CA  ASN A  52     -18.175 -18.518  74.312  1.00  0.08              
ATOM     51  CA  LEU A  53     -18.341 -21.057  71.496  1.00  0.07              
ATOM     52  CA  VAL A  54     -16.622 -18.834  68.888  1.00  0.07              
ATOM     53  CA  ASP A  55     -13.629 -18.194  71.211  1.00  0.10              
ATOM     54  CA  CYS A  56     -13.430 -21.662  72.775  1.00  0.11              
ATOM     55  CA  VAL A  57     -14.076 -24.274  70.085  1.00  0.11              
ATOM     56  CA  SER A  58     -10.603 -25.074  68.690  1.00  0.19              
ATOM     57  CA  GLU A  59     -12.109 -27.864  66.372  1.00  0.19              
ATOM     58  CA  ASN A  60     -14.051 -25.020  64.716  1.00  0.14              
ATOM     59  CA  ASP A  61     -12.748 -21.830  63.185  1.00  0.12              
ATOM     60  CA  GLY A  62     -14.519 -18.925  65.083  1.00  0.11              
ATOM     61  CA  CYS A  63     -15.576 -16.406  62.521  1.00  0.11              
ATOM     62  CA  GLY A  64     -14.093 -18.509  59.808  1.00  0.14              
ATOM     63  CA  GLY A  65     -16.795 -21.175  60.130  1.00  0.13              
ATOM     64  CA  GLY A  66     -17.470 -24.413  61.968  1.00  0.14              
ATOM     65  CA  TYR A  67     -20.093 -27.262  63.011  1.00  0.10              
ATOM     66  CA  MET A  68     -22.682 -27.413  65.715  1.00  0.08              
ATOM     67  CA  THR A  69     -21.432 -30.949  66.570  1.00  0.09              
ATOM     68  CA  ASN A  70     -18.011 -29.667  67.565  1.00  0.10              
ATOM     69  CA  ALA A  71     -19.720 -26.960  69.555  1.00  0.08              
ATOM     70  CA  PHE A  72     -21.819 -29.496  71.674  1.00  0.08              
ATOM     71  CA  GLN A  73     -18.617 -31.507  72.399  1.00  0.10              
ATOM     72  CA  TYR A  74     -16.894 -28.373  73.642  1.00  0.09              
ATOM     73  CA  VAL A  75     -19.798 -27.680  75.926  1.00  0.08              
ATOM     74  CA  GLN A  76     -19.683 -31.275  77.140  1.00  0.09              
ATOM     75  CA  LYS A  77     -15.951 -31.280  77.921  1.00  0.14              
ATOM     76  CA  ASN A  78     -15.934 -27.735  79.202  1.00  0.15              
ATOM     77  CA  ARG A  79     -18.831 -28.891  81.404  1.00  0.12              
ATOM     78  CA  GLY A  80     -20.847 -25.844  80.731  1.00  0.10              
ATOM     79  CA  ILE A  81     -21.469 -22.775  78.593  1.00  0.10              
ATOM     80  CA  ASP A  82     -21.998 -19.229  79.813  1.00  0.08              
ATOM     81  CA  SER A  83     -25.146 -17.202  79.398  1.00  0.08              
ATOM     82  CA  GLU A  84     -25.434 -14.291  76.914  1.00  0.09              
ATOM     83  CA  ASP A  85     -25.098 -11.783  79.821  1.00  0.17              
ATOM     84  CA  ALA A  86     -21.953 -13.490  81.301  1.00  0.14              
ATOM     85  CA  TYR A  87     -20.465 -13.565  77.761  1.00  0.12              
ATOM     86  CA  PRO A  88     -21.807 -10.938  75.372  1.00  0.17              
ATOM     87  CA  TYR A  89     -21.063 -11.419  71.592  1.00  0.16              
ATOM     88  CA  VAL A  90     -18.218  -9.204  70.396  1.00  0.26              
ATOM     89  CA  GLY A  91     -18.374 -10.575  66.860  1.00  0.19              
ATOM     90  CA  GLN A  92     -14.442 -11.277  66.723  1.00  0.22              
ATOM     91  CA  GLU A  93     -12.270 -14.371  67.407  1.00  0.18              
ATOM     92  CA  GLU A  94      -9.977 -14.256  70.509  1.00  0.32              
ATOM     93  CA  SER A  95      -8.562 -16.419  73.134  1.00  0.32              
ATOM     94  CA  CYS A  96     -11.143 -18.402  75.264  1.00  0.17              
ATOM     95  CA  MET A  97     -12.412 -16.140  78.090  1.00  0.30              
ATOM     96  CA  TYR A  98     -14.952 -18.432  79.751  1.00  0.22              
ATOM     97  CA  ASN A  99     -16.190 -17.352  83.183  1.00  0.24              
ATOM     98  CA  PRO A 100     -17.469 -20.370  85.226  1.00  0.24              
ATOM     99  CA  THR A 101     -19.576 -18.083  87.458  1.00  0.29              
ATOM    100  CA  GLY A 102     -21.670 -17.438  84.394  1.00  0.15              
ATOM    101  CA  LYS A 103     -22.343 -20.960  83.545  1.00  0.11              
ATOM    102  CA  ALA A 104     -25.997 -21.438  82.483  1.00  0.12              
ATOM    103  CA  ALA A 105     -26.025 -24.847  80.816  1.00  0.15              
ATOM    104  CA  LYS A 106     -24.173 -28.076  80.250  1.00  0.12              
ATOM    105  CA  CYS A 107     -24.181 -30.878  77.644  1.00  0.10              
ATOM    106  CA  ARG A 108     -23.613 -34.627  77.549  1.00  0.11              
ATOM    107  CA  GLY A 109     -23.451 -35.228  73.760  1.00  0.11              
ATOM    108  CA  TYR A 110     -25.443 -34.899  70.614  1.00  0.10              
ATOM    109  CA  ARG A 111     -27.521 -36.869  68.096  1.00  0.17              
ATOM    110  CA  GLU A 112     -27.069 -36.410  64.340  1.00  0.14              
ATOM    111  CA  ILE A 113     -29.890 -36.946  61.821  1.00  0.14              
ATOM    112  CA  PRO A 114     -29.118 -39.271  58.852  1.00  0.18              
ATOM    113  CA  GLU A 115     -27.733 -37.209  55.912  1.00  0.15              
ATOM    114  CA  GLY A 116     -30.630 -36.221  53.541  1.00  0.11              
ATOM    115  CA  ASN A 117     -33.222 -37.808  55.611  1.00  0.13              
ATOM    116  CA  GLU A 118     -36.032 -35.239  56.008  1.00  0.11              
ATOM    117  CA  LYS A 119     -38.340 -37.821  57.577  1.00  0.14              
ATOM    118  CA  ALA A 120     -35.827 -38.280  60.348  1.00  0.13              
ATOM    119  CA  LEU A 121     -35.522 -34.467  60.690  1.00  0.10              
ATOM    120  CA  LYS A 122     -39.307 -34.313  61.089  1.00  0.11              
ATOM    121  CA  ARG A 123     -39.456 -37.183  63.545  1.00  0.13              
ATOM    122  CA  ALA A 124     -36.699 -35.461  65.617  1.00  0.11              
ATOM    123  CA  VAL A 125     -38.375 -32.017  65.714  1.00  0.09              
ATOM    124  CA  ALA A 126     -41.685 -33.446  66.940  1.00  0.13              
ATOM    125  CA  ARG A 127     -40.013 -35.522  69.606  1.00  0.17              
ATOM    126  CA  VAL A 128     -36.863 -33.648  70.884  1.00  0.15              
ATOM    127  CA  GLY A 129     -37.510 -30.018  69.807  1.00  0.10              
ATOM    128  CA  PRO A 130     -35.642 -27.309  67.882  1.00  0.06              
ATOM    129  CA  VAL A 131     -32.852 -28.932  65.851  1.00  0.07              
ATOM    130  CA  SER A 132     -29.757 -27.296  64.338  1.00  0.05              
ATOM    131  CA  VAL A 133     -29.576 -27.412  60.558  1.00  0.07              
ATOM    132  CA  ALA A 134     -27.366 -26.251  57.665  1.00  0.08              
ATOM    133  CA  ILE A 135     -28.704 -24.877  54.343  1.00  0.08              
ATOM    134  CA  ASP A 136     -27.557 -23.134  51.170  1.00  0.08              
ATOM    135  CA  ALA A 137     -28.380 -19.545  51.423  1.00  0.16              
ATOM    136  CA  SER A 138     -26.418 -18.328  48.287  1.00  0.25              
ATOM    137  CA  LEU A 139     -29.214 -18.115  45.570  1.00  0.20              
ATOM    138  CA  THR A 140     -30.570 -14.642  44.654  1.00  0.25              
ATOM    139  CA  SER A 141     -34.090 -15.894  45.457  1.00  0.21              
ATOM    140  CA  PHE A 142     -33.023 -16.528  48.823  1.00  0.16              
ATOM    141  CA  GLN A 143     -31.456 -13.021  48.965  1.00  0.23              
ATOM    142  CA  PHE A 144     -34.796 -11.348  47.790  1.00  0.24              
ATOM    143  CA  TYR A 145     -37.015 -13.717  49.942  1.00  0.18              
ATOM    144  CA  SER A 146     -39.638 -11.789  52.207  1.00  0.15              
ATOM    145  CA  LYS A 147     -42.626 -14.094  52.132  1.00  0.26              
ATOM    146  CA  GLY A 148     -44.219 -17.576  51.423  1.00  0.29              
ATOM    147  CA  VAL A 149     -42.579 -20.987  51.368  1.00  0.12              
ATOM    148  CA  TYR A 150     -39.050 -20.610  49.870  1.00  0.13              
ATOM    149  CA  TYR A 151     -38.133 -23.048  47.095  1.00  0.20              
ATOM    150  CA  ASP A 152     -35.906 -22.939  43.966  1.00  0.22              
ATOM    151  CA  GLU A 153     -34.724 -26.095  42.034  1.00  0.31              
ATOM    152  CA  SER A 154     -31.271 -24.207  41.633  1.00  0.28              
ATOM    153  CA  CYS A 155     -30.522 -24.417  45.406  1.00  0.16              
ATOM    154  CA  ASN A 156     -27.365 -26.429  46.270  1.00  0.14              
ATOM    155  CA  SER A 157     -27.686 -29.393  48.666  1.00  0.12              
ATOM    156  CA  ASP A 158     -23.846 -29.586  48.469  1.00  0.22              
ATOM    157  CA  ASN A 159     -23.088 -25.916  49.136  1.00  0.18              
ATOM    158  CA  LEU A 160     -24.215 -25.476  52.737  1.00  0.12              
ATOM    159  CA  ASN A 161     -23.195 -21.950  53.847  1.00  0.16              
ATOM    160  CA  HIS A 162     -25.744 -20.848  56.566  1.00  0.12              
ATOM    161  CA  ALA A 163     -26.127 -22.728  59.911  1.00  0.07              
ATOM    162  CA  VAL A 164     -29.686 -22.066  61.236  1.00  0.07              
ATOM    163  CA  LEU A 165     -32.526 -23.318  63.588  1.00  0.06              
ATOM    164  CA  ALA A 166     -35.393 -25.692  62.679  1.00  0.06              
ATOM    165  CA  VAL A 167     -38.074 -24.451  65.183  1.00  0.07              
ATOM    166  CA  GLY A 168     -40.976 -26.452  63.777  1.00  0.08              
ATOM    167  CA  TYR A 169     -42.894 -27.273  60.622  1.00  0.09              
ATOM    168  CA  GLY A 170     -46.198 -27.087  58.996  1.00  0.19              
ATOM    169  CA  ILE A 171     -47.911 -26.159  55.677  1.00  0.17              
ATOM    170  CA  GLN A 172     -49.053 -22.966  53.928  1.00  0.31              
ATOM    171  CA  LYS A 173     -50.917 -22.768  50.557  1.00  0.65              
ATOM    172  CA  GLY A 174     -50.767 -26.572  50.246  1.00  0.51              
ATOM    173  CA  ASN A 175     -46.885 -26.384  50.593  1.00  0.25              
ATOM    174  CA  LYS A 176     -45.189 -28.121  53.554  1.00  0.13              
ATOM    175  CA  HIS A 177     -42.365 -26.107  55.100  1.00  0.07              
ATOM    176  CA  TRP A 178     -39.935 -25.715  58.026  1.00  0.07              
ATOM    177  CA  ILE A 179     -40.168 -22.861  60.365  1.00  0.07              
ATOM    178  CA  ILE A 180     -36.559 -21.610  60.342  1.00  0.08              
ATOM    179  CA  LYS A 181     -35.168 -18.954  62.717  1.00  0.08              
ATOM    180  CA  ASN A 182     -32.159 -17.178  61.136  1.00  0.10              
ATOM    181  CA  SER A 183     -29.365 -15.188  62.815  1.00  0.11              
ATOM    182  CA  TRP A 184     -28.868 -12.403  60.164  1.00  0.12              
ATOM    183  CA  GLY A 185     -31.396 -10.034  62.295  1.00  0.12              
ATOM    184  CA  GLU A 186     -34.835  -8.609  61.554  1.00  0.12              
ATOM    185  CA  ASN A 187     -33.969  -6.953  58.184  1.00  0.24              
ATOM    186  CA  TRP A 188     -33.276 -10.641  56.444  1.00  0.15              
ATOM    187  CA  GLY A 189     -36.696 -12.392  55.493  1.00  0.12              
ATOM    188  CA  ASN A 190     -39.793 -12.286  57.236  1.00  0.12              
ATOM    189  CA  LYS A 191     -38.650 -10.345  60.292  1.00  0.14              
ATOM    190  CA  GLY A 192     -35.795 -13.000  60.848  1.00  0.09              
ATOM    191  CA  TYR A 193     -37.578 -16.029  59.805  1.00  0.10              
ATOM    192  CA  ILE A 194     -37.911 -18.186  56.695  1.00  0.12              
ATOM    193  CA  LEU A 195     -40.447 -20.892  55.779  1.00  0.08              
ATOM    194  CA  MET A 196     -38.353 -23.367  53.818  1.00  0.08              
ATOM    195  CA  ALA A 197     -39.649 -26.237  51.526  1.00  0.09              
ATOM    196  CA  ARG A 198     -40.248 -29.448  53.462  1.00  0.10              
ATOM    197  CA  ASN A 199     -40.295 -32.806  51.496  1.00  0.16              
ATOM    198  CA  LYS A 200     -39.282 -31.244  48.211  1.00  0.15              
ATOM    199  CA  ASN A 201     -36.218 -33.447  47.632  1.00  0.19              
ATOM    200  CA  ASN A 202     -33.946 -32.136  50.452  1.00  0.12              
ATOM    201  CA  ALA A 203     -34.412 -28.501  49.441  1.00  0.11              
ATOM    202  CA  CYS A 204     -31.071 -26.624  49.835  1.00  0.07              
ATOM    203  CA  GLY A 205     -29.574 -29.608  51.767  1.00  0.07              
ATOM    204  CA  ILE A 206     -31.910 -28.792  54.737  1.00  0.07              
ATOM    205  CA  ALA A 207     -31.486 -32.407  56.094  1.00  0.08              
ATOM    206  CA  ASN A 208     -27.757 -32.869  55.258  1.00  0.09              
ATOM    207  CA  LEU A 209     -26.189 -31.438  58.411  1.00  0.10              
ATOM    208  CA  ALA A 210     -28.644 -31.631  61.269  1.00  0.09              
ATOM    209  CA  SER A 211     -28.053 -32.356  64.963  1.00  0.09              
ATOM    210  CA  PHE A 212     -29.124 -31.553  68.611  1.00  0.10              
ATOM    211  CA  PRO A 213     -27.538 -31.968  72.056  1.00  0.09              
ATOM    212  CA  LYS A 214     -28.330 -34.363  74.990  1.00  0.12              
ATOM    213  CA  MET A 215     -28.290 -33.543  78.728  1.00  0.16              
ENDMDL
MODEL       10
ATOM      1  CA  ASP A   3     -48.679 -32.653  60.757  1.00  0.45              
ATOM      2  CA  SER A   4     -47.692 -29.255  62.269  1.00  0.20              
ATOM      3  CA  VAL A   5     -45.693 -28.279  65.319  1.00  0.15              
ATOM      4  CA  ASP A   6     -44.348 -24.974  66.682  1.00  0.13              
ATOM      5  CA  TYR A   7     -42.074 -25.430  69.811  1.00  0.11              
ATOM      6  CA  ARG A   8     -43.066 -21.670  70.753  1.00  0.14              
ATOM      7  CA  LYS A   9     -46.348 -23.106  72.160  1.00  0.25              
ATOM      8  CA  LYS A  10     -44.066 -25.499  74.313  1.00  0.21              
ATOM      9  CA  GLY A  11     -41.946 -21.903  75.157  1.00  0.18              
ATOM     10  CA  TYR A  12     -38.734 -23.880  74.151  1.00  0.11              
ATOM     11  CA  VAL A  13     -37.796 -20.661  71.804  1.00  0.14              
ATOM     12  CA  THR A  14     -35.768 -17.447  72.320  1.00  0.18              
ATOM     13  CA  PRO A  15     -36.047 -14.501  69.802  1.00  0.25              
ATOM     14  CA  VAL A  16     -34.205 -13.130  66.565  1.00  0.16              
ATOM     15  CA  LYS A  17     -30.550 -12.264  66.948  1.00  0.16              
ATOM     16  CA  ASN A  18     -27.839 -10.918  64.596  1.00  0.11              
ATOM     17  CA  GLN A  19     -24.441 -12.592  64.197  1.00  0.15              
ATOM     18  CA  GLY A  20     -23.059  -9.443  62.537  1.00  0.25              
ATOM     19  CA  GLN A  21     -19.913  -9.585  60.359  1.00  0.32              
ATOM     20  CA  CYS A  22     -18.643 -12.814  61.860  1.00  0.14              
ATOM     21  CA  GLY A  23     -19.194 -16.239  60.401  1.00  0.11              
ATOM     22  CA  SER A  24     -20.622 -17.519  63.704  1.00  0.08              
ATOM     23  CA  CYS A  25     -23.880 -19.038  62.395  1.00  0.07              
ATOM     24  CA  TRP A  26     -22.909 -22.469  63.775  1.00  0.06              
ATOM     25  CA  ALA A  27     -22.546 -20.919  67.177  1.00  0.06              
ATOM     26  CA  PHE A  28     -26.055 -19.264  67.055  1.00  0.06              
ATOM     27  CA  SER A  29     -27.428 -22.484  65.538  1.00  0.06              
ATOM     28  CA  SER A  30     -25.865 -24.463  68.421  1.00  0.06              
ATOM     29  CA  VAL A  31     -27.025 -22.042  71.128  1.00  0.07              
ATOM     30  CA  GLY A  32     -30.576 -22.201  69.866  1.00  0.07              
ATOM     31  CA  ALA A  33     -30.685 -26.001  70.112  1.00  0.06              
ATOM     32  CA  LEU A  34     -29.131 -26.035  73.644  1.00  0.06              
ATOM     33  CA  GLU A  35     -31.649 -23.425  74.817  1.00  0.07              
ATOM     34  CA  GLY A  36     -34.349 -25.698  73.525  1.00  0.07              
ATOM     35  CA  GLN A  37     -32.987 -28.815  75.535  1.00  0.09              
ATOM     36  CA  LEU A  38     -32.144 -26.801  78.656  1.00  0.09              
ATOM     37  CA  LYS A  39     -35.874 -26.100  78.763  1.00  0.09              
ATOM     38  CA  LYS A  40     -36.794 -29.768  78.334  1.00  0.15              
ATOM     39  CA  LYS A  41     -34.376 -30.822  81.125  1.00  0.21              
ATOM     40  CA  THR A  42     -34.486 -28.013  83.804  1.00  0.28              
ATOM     41  CA  GLY A  43     -37.902 -25.947  82.759  1.00  0.23              
ATOM     42  CA  LYS A  44     -35.753 -23.039  82.547  1.00  0.25              
ATOM     43  CA  LEU A  45     -35.563 -21.009  79.161  1.00  0.14              
ATOM     44  CA  LEU A  46     -32.535 -18.596  78.876  1.00  0.20              
ATOM     45  CA  ASN A  47     -30.152 -16.963  76.348  1.00  0.14              
ATOM     46  CA  LEU A  48     -26.874 -18.889  75.946  1.00  0.08              
ATOM     47  CA  SER A  49     -23.506 -17.504  74.719  1.00  0.08              
ATOM     48  CA  PRO A  50     -22.478 -18.009  71.061  1.00  0.07              
ATOM     49  CA  GLN A  51     -19.289 -15.990  71.663  1.00  0.07              
ATOM     50  CA  ASN A  52     -18.175 -18.518  74.312  1.00  0.08              
ATOM     51  CA  LEU A  53     -18.341 -21.057  71.496  1.00  0.07              
ATOM     52  CA  VAL A  54     -16.622 -18.834  68.888  1.00  0.07              
ATOM     53  CA  ASP A  55     -13.629 -18.194  71.211  1.00  0.10              
ATOM     54  CA  CYS A  56     -13.430 -21.662  72.775  1.00  0.11              
ATOM     55  CA  VAL A  57     -14.076 -24.274  70.085  1.00  0.11              
ATOM     56  CA  SER A  58     -10.603 -25.074  68.690  1.00  0.19              
ATOM     57  CA  GLU A  59     -12.109 -27.864  66.372  1.00  0.19              
ATOM     58  CA  ASN A  60     -14.051 -25.020  64.716  1.00  0.14              
ATOM     59  CA  ASP A  61     -12.748 -21.830  63.185  1.00  0.12              
ATOM     60  CA  GLY A  62     -14.519 -18.925  65.083  1.00  0.11              
ATOM     61  CA  CYS A  63     -15.576 -16.406  62.521  1.00  0.11              
ATOM     62  CA  GLY A  64     -14.093 -18.509  59.808  1.00  0.14              
ATOM     63  CA  GLY A  65     -16.795 -21.175  60.130  1.00  0.13              
ATOM     64  CA  GLY A  66     -17.470 -24.413  61.968  1.00  0.14              
ATOM     65  CA  TYR A  67     -20.093 -27.262  63.011  1.00  0.10              
ATOM     66  CA  MET A  68     -22.682 -27.413  65.715  1.00  0.08              
ATOM     67  CA  THR A  69     -21.432 -30.949  66.570  1.00  0.09              
ATOM     68  CA  ASN A  70     -18.011 -29.667  67.565  1.00  0.10              
ATOM     69  CA  ALA A  71     -19.720 -26.960  69.555  1.00  0.08              
ATOM     70  CA  PHE A  72     -21.819 -29.496  71.674  1.00  0.08              
ATOM     71  CA  GLN A  73     -18.617 -31.507  72.399  1.00  0.10              
ATOM     72  CA  TYR A  74     -16.894 -28.373  73.642  1.00  0.09              
ATOM     73  CA  VAL A  75     -19.798 -27.680  75.926  1.00  0.08              
ATOM     74  CA  GLN A  76     -19.683 -31.275  77.140  1.00  0.09              
ATOM     75  CA  LYS A  77     -15.951 -31.280  77.921  1.00  0.14              
ATOM     76  CA  ASN A  78     -15.934 -27.735  79.202  1.00  0.15              
ATOM     77  CA  ARG A  79     -18.831 -28.891  81.404  1.00  0.12              
ATOM     78  CA  GLY A  80     -20.847 -25.844  80.731  1.00  0.10              
ATOM     79  CA  ILE A  81     -21.469 -22.775  78.593  1.00  0.10              
ATOM     80  CA  ASP A  82     -21.998 -19.229  79.813  1.00  0.08              
ATOM     81  CA  SER A  83     -25.146 -17.202  79.398  1.00  0.08              
ATOM     82  CA  GLU A  84     -25.434 -14.291  76.914  1.00  0.09              
ATOM     83  CA  ASP A  85     -25.098 -11.783  79.821  1.00  0.17              
ATOM     84  CA  ALA A  86     -21.953 -13.490  81.301  1.00  0.14              
ATOM     85  CA  TYR A  87     -20.465 -13.565  77.761  1.00  0.12              
ATOM     86  CA  PRO A  88     -21.807 -10.938  75.372  1.00  0.17              
ATOM     87  CA  TYR A  89     -21.063 -11.419  71.592  1.00  0.16              
ATOM     88  CA  VAL A  90     -18.218  -9.204  70.396  1.00  0.26              
ATOM     89  CA  GLY A  91     -18.374 -10.575  66.860  1.00  0.19              
ATOM     90  CA  GLN A  92     -14.442 -11.277  66.723  1.00  0.22              
ATOM     91  CA  GLU A  93     -12.270 -14.371  67.407  1.00  0.18              
ATOM     92  CA  GLU A  94      -9.977 -14.256  70.509  1.00  0.32              
ATOM     93  CA  SER A  95      -8.562 -16.419  73.134  1.00  0.32              
ATOM     94  CA  CYS A  96     -11.143 -18.402  75.264  1.00  0.17              
ATOM     95  CA  MET A  97     -12.412 -16.140  78.090  1.00  0.30              
ATOM     96  CA  TYR A  98     -14.952 -18.432  79.751  1.00  0.22              
ATOM     97  CA  ASN A  99     -16.190 -17.352  83.183  1.00  0.24              
ATOM     98  CA  PRO A 100     -17.469 -20.370  85.226  1.00  0.24              
ATOM     99  CA  THR A 101     -19.576 -18.083  87.458  1.00  0.29              
ATOM    100  CA  GLY A 102     -21.670 -17.438  84.394  1.00  0.15              
ATOM    101  CA  LYS A 103     -22.343 -20.960  83.545  1.00  0.11              
ATOM    102  CA  ALA A 104     -25.997 -21.438  82.483  1.00  0.12              
ATOM    103  CA  ALA A 105     -26.025 -24.847  80.816  1.00  0.15              
ATOM    104  CA  LYS A 106     -24.173 -28.076  80.250  1.00  0.12              
ATOM    105  CA  CYS A 107     -24.181 -30.878  77.644  1.00  0.10              
ATOM    106  CA  ARG A 108     -23.613 -34.627  77.549  1.00  0.11              
ATOM    107  CA  GLY A 109     -23.451 -35.228  73.760  1.00  0.11              
ATOM    108  CA  TYR A 110     -25.443 -34.899  70.614  1.00  0.10              
ATOM    109  CA  ARG A 111     -27.521 -36.869  68.096  1.00  0.17              
ATOM    110  CA  GLU A 112     -27.069 -36.410  64.340  1.00  0.14              
ATOM    111  CA  ILE A 113     -29.890 -36.946  61.821  1.00  0.14              
ATOM    112  CA  PRO A 114     -29.118 -39.271  58.852  1.00  0.18              
ATOM    113  CA  GLU A 115     -27.733 -37.209  55.912  1.00  0.15              
ATOM    114  CA  GLY A 116     -30.630 -36.221  53.541  1.00  0.11              
ATOM    115  CA  ASN A 117     -33.222 -37.808  55.611  1.00  0.13              
ATOM    116  CA  GLU A 118     -36.032 -35.239  56.008  1.00  0.11              
ATOM    117  CA  LYS A 119     -38.340 -37.821  57.577  1.00  0.14              
ATOM    118  CA  ALA A 120     -35.827 -38.280  60.348  1.00  0.13              
ATOM    119  CA  LEU A 121     -35.522 -34.467  60.690  1.00  0.10              
ATOM    120  CA  LYS A 122     -39.307 -34.313  61.089  1.00  0.11              
ATOM    121  CA  ARG A 123     -39.456 -37.183  63.545  1.00  0.13              
ATOM    122  CA  ALA A 124     -36.699 -35.461  65.617  1.00  0.11              
ATOM    123  CA  VAL A 125     -38.375 -32.017  65.714  1.00  0.09              
ATOM    124  CA  ALA A 126     -41.685 -33.446  66.940  1.00  0.13              
ATOM    125  CA  ARG A 127     -40.013 -35.522  69.606  1.00  0.17              
ATOM    126  CA  VAL A 128     -36.863 -33.648  70.884  1.00  0.15              
ATOM    127  CA  GLY A 129     -37.510 -30.018  69.807  1.00  0.10              
ATOM    128  CA  PRO A 130     -35.642 -27.309  67.882  1.00  0.06              
ATOM    129  CA  VAL A 131     -32.852 -28.932  65.851  1.00  0.07              
ATOM    130  CA  SER A 132     -29.757 -27.296  64.338  1.00  0.05              
ATOM    131  CA  VAL A 133     -29.576 -27.412  60.558  1.00  0.07              
ATOM    132  CA  ALA A 134     -27.366 -26.251  57.665  1.00  0.08              
ATOM    133  CA  ILE A 135     -28.704 -24.877  54.343  1.00  0.08              
ATOM    134  CA  ASP A 136     -27.557 -23.134  51.170  1.00  0.08              
ATOM    135  CA  ALA A 137     -28.380 -19.545  51.423  1.00  0.16              
ATOM    136  CA  SER A 138     -26.418 -18.328  48.287  1.00  0.25              
ATOM    137  CA  LEU A 139     -29.214 -18.115  45.570  1.00  0.20              
ATOM    138  CA  THR A 140     -30.570 -14.642  44.654  1.00  0.25              
ATOM    139  CA  SER A 141     -34.090 -15.894  45.457  1.00  0.21              
ATOM    140  CA  PHE A 142     -33.023 -16.528  48.823  1.00  0.16              
ATOM    141  CA  GLN A 143     -31.456 -13.021  48.965  1.00  0.23              
ATOM    142  CA  PHE A 144     -34.796 -11.348  47.790  1.00  0.24              
ATOM    143  CA  TYR A 145     -37.015 -13.717  49.942  1.00  0.18              
ATOM    144  CA  SER A 146     -39.638 -11.789  52.207  1.00  0.15              
ATOM    145  CA  LYS A 147     -42.626 -14.094  52.132  1.00  0.26              
ATOM    146  CA  GLY A 148     -44.219 -17.576  51.423  1.00  0.29              
ATOM    147  CA  VAL A 149     -42.579 -20.987  51.368  1.00  0.12              
ATOM    148  CA  TYR A 150     -39.050 -20.610  49.870  1.00  0.13              
ATOM    149  CA  TYR A 151     -38.133 -23.048  47.095  1.00  0.20              
ATOM    150  CA  ASP A 152     -35.906 -22.939  43.966  1.00  0.22              
ATOM    151  CA  GLU A 153     -34.724 -26.095  42.034  1.00  0.31              
ATOM    152  CA  SER A 154     -31.271 -24.207  41.633  1.00  0.28              
ATOM    153  CA  CYS A 155     -30.522 -24.417  45.406  1.00  0.16              
ATOM    154  CA  ASN A 156     -27.365 -26.429  46.270  1.00  0.14              
ATOM    155  CA  SER A 157     -27.686 -29.393  48.666  1.00  0.12              
ATOM    156  CA  ASP A 158     -23.846 -29.586  48.469  1.00  0.22              
ATOM    157  CA  ASN A 159     -23.088 -25.916  49.136  1.00  0.18              
ATOM    158  CA  LEU A 160     -24.215 -25.476  52.737  1.00  0.12              
ATOM    159  CA  ASN A 161     -23.195 -21.950  53.847  1.00  0.16              
ATOM    160  CA  HIS A 162     -25.744 -20.848  56.566  1.00  0.12              
ATOM    161  CA  ALA A 163     -26.127 -22.728  59.911  1.00  0.07              
ATOM    162  CA  VAL A 164     -29.686 -22.066  61.236  1.00  0.07              
ATOM    163  CA  LEU A 165     -32.526 -23.318  63.588  1.00  0.06              
ATOM    164  CA  ALA A 166     -35.393 -25.692  62.679  1.00  0.06              
ATOM    165  CA  VAL A 167     -38.074 -24.451  65.183  1.00  0.07              
ATOM    166  CA  GLY A 168     -40.976 -26.452  63.777  1.00  0.08              
ATOM    167  CA  TYR A 169     -42.894 -27.273  60.622  1.00  0.09              
ATOM    168  CA  GLY A 170     -46.198 -27.087  58.996  1.00  0.19              
ATOM    169  CA  ILE A 171     -47.911 -26.159  55.677  1.00  0.17              
ATOM    170  CA  GLN A 172     -49.053 -22.966  53.928  1.00  0.31              
ATOM    171  CA  LYS A 173     -50.917 -22.768  50.557  1.00  0.65              
ATOM    172  CA  GLY A 174     -50.767 -26.572  50.246  1.00  0.51              
ATOM    173  CA  ASN A 175     -46.885 -26.384  50.593  1.00  0.25              
ATOM    174  CA  LYS A 176     -45.189 -28.121  53.554  1.00  0.13              
ATOM    175  CA  HIS A 177     -42.365 -26.107  55.100  1.00  0.07              
ATOM    176  CA  TRP A 178     -39.935 -25.715  58.026  1.00  0.07              
ATOM    177  CA  ILE A 179     -40.168 -22.861  60.365  1.00  0.07              
ATOM    178  CA  ILE A 180     -36.559 -21.610  60.342  1.00  0.08              
ATOM    179  CA  LYS A 181     -35.168 -18.954  62.717  1.00  0.08              
ATOM    180  CA  ASN A 182     -32.159 -17.178  61.136  1.00  0.10              
ATOM    181  CA  SER A 183     -29.365 -15.188  62.815  1.00  0.11              
ATOM    182  CA  TRP A 184     -28.868 -12.403  60.164  1.00  0.12              
ATOM    183  CA  GLY A 185     -31.396 -10.034  62.295  1.00  0.12              
ATOM    184  CA  GLU A 186     -34.835  -8.609  61.554  1.00  0.12              
ATOM    185  CA  ASN A 187     -33.969  -6.953  58.184  1.00  0.24              
ATOM    186  CA  TRP A 188     -33.276 -10.641  56.444  1.00  0.15              
ATOM    187  CA  GLY A 189     -36.696 -12.392  55.493  1.00  0.12              
ATOM    188  CA  ASN A 190     -39.793 -12.286  57.236  1.00  0.12              
ATOM    189  CA  LYS A 191     -38.650 -10.345  60.292  1.00  0.14              
ATOM    190  CA  GLY A 192     -35.795 -13.000  60.848  1.00  0.09              
ATOM    191  CA  TYR A 193     -37.578 -16.029  59.805  1.00  0.10              
ATOM    192  CA  ILE A 194     -37.911 -18.186  56.695  1.00  0.12              
ATOM    193  CA  LEU A 195     -40.447 -20.892  55.779  1.00  0.08              
ATOM    194  CA  MET A 196     -38.353 -23.367  53.818  1.00  0.08              
ATOM    195  CA  ALA A 197     -39.649 -26.237  51.526  1.00  0.09              
ATOM    196  CA  ARG A 198     -40.248 -29.448  53.462  1.00  0.10              
ATOM    197  CA  ASN A 199     -40.295 -32.806  51.496  1.00  0.16              
ATOM    198  CA  LYS A 200     -39.282 -31.244  48.211  1.00  0.15              
ATOM    199  CA  ASN A 201     -36.218 -33.447  47.632  1.00  0.19              
ATOM    200  CA  ASN A 202     -33.946 -32.136  50.452  1.00  0.12              
ATOM    201  CA  ALA A 203     -34.412 -28.501  49.441  1.00  0.11              
ATOM    202  CA  CYS A 204     -31.071 -26.624  49.835  1.00  0.07              
ATOM    203  CA  GLY A 205     -29.574 -29.608  51.767  1.00  0.07              
ATOM    204  CA  ILE A 206     -31.910 -28.792  54.737  1.00  0.07              
ATOM    205  CA  ALA A 207     -31.486 -32.407  56.094  1.00  0.08              
ATOM    206  CA  ASN A 208     -27.757 -32.869  55.258  1.00  0.09              
ATOM    207  CA  LEU A 209     -26.189 -31.438  58.411  1.00  0.10              
ATOM    208  CA  ALA A 210     -28.644 -31.631  61.269  1.00  0.09              
ATOM    209  CA  SER A 211     -28.053 -32.356  64.963  1.00  0.09              
ATOM    210  CA  PHE A 212     -29.124 -31.553  68.611  1.00  0.10              
ATOM    211  CA  PRO A 213     -27.538 -31.968  72.056  1.00  0.09              
ATOM    212  CA  LYS A 214     -28.330 -34.363  74.990  1.00  0.12              
ATOM    213  CA  MET A 215     -28.290 -33.543  78.728  1.00  0.16              
ENDMDL
MODEL       11
ATOM      1  CA  ASP A   3     -48.703 -32.656  60.832  1.00  0.45              
ATOM      2  CA  SER A   4     -47.678 -29.259  62.296  1.00  0.20              
ATOM      3  CA  VAL A   5     -45.669 -28.253  65.329  1.00  0.15              
ATOM      4  CA  ASP A   6     -44.321 -24.930  66.615  1.00  0.13              
ATOM      5  CA  TYR A   7     -42.047 -25.323  69.733  1.00  0.11              
ATOM      6  CA  ARG A   8     -42.940 -21.558  70.565  1.00  0.14              
ATOM      7  CA  LYS A   9     -46.262 -22.862  71.946  1.00  0.25              
ATOM      8  CA  LYS A  10     -44.089 -25.244  74.166  1.00  0.21              
ATOM      9  CA  GLY A  11     -41.915 -21.779  75.055  1.00  0.18              
ATOM     10  CA  TYR A  12     -38.723 -23.770  74.055  1.00  0.11              
ATOM     11  CA  VAL A  13     -37.724 -20.616  71.720  1.00  0.14              
ATOM     12  CA  THR A  14     -35.712 -17.413  72.302  1.00  0.18              
ATOM     13  CA  PRO A  15     -36.001 -14.433  69.842  1.00  0.25              
ATOM     14  CA  VAL A  16     -34.163 -13.199  66.592  1.00  0.16              
ATOM     15  CA  LYS A  17     -30.508 -12.312  66.960  1.00  0.16              
ATOM     16  CA  ASN A  18     -27.849 -10.924  64.591  1.00  0.11              
ATOM     17  CA  GLN A  19     -24.455 -12.594  64.160  1.00  0.15              
ATOM     18  CA  GLY A  20     -23.084  -9.439  62.510  1.00  0.25              
ATOM     19  CA  GLN A  21     -19.939  -9.571  60.333  1.00  0.32              
ATOM     20  CA  CYS A  22     -18.661 -12.791  61.850  1.00  0.14              
ATOM     21  CA  GLY A  23     -19.188 -16.224  60.394  1.00  0.11              
ATOM     22  CA  SER A  24     -20.618 -17.511  63.688  1.00  0.08              
ATOM     23  CA  CYS A  25     -23.859 -19.051  62.365  1.00  0.07              
ATOM     24  CA  TRP A  26     -22.860 -22.473  63.753  1.00  0.06              
ATOM     25  CA  ALA A  27     -22.525 -20.920  67.163  1.00  0.06              
ATOM     26  CA  PHE A  28     -26.030 -19.280  67.022  1.00  0.06              
ATOM     27  CA  SER A  29     -27.399 -22.501  65.513  1.00  0.06              
ATOM     28  CA  SER A  30     -25.837 -24.474  68.401  1.00  0.06              
ATOM     29  CA  VAL A  31     -26.999 -22.052  71.105  1.00  0.07              
ATOM     30  CA  GLY A  32     -30.553 -22.205  69.839  1.00  0.07              
ATOM     31  CA  ALA A  33     -30.668 -26.004  70.092  1.00  0.06              
ATOM     32  CA  LEU A  34     -29.131 -26.026  73.627  1.00  0.06              
ATOM     33  CA  GLU A  35     -31.634 -23.394  74.775  1.00  0.07              
ATOM     34  CA  GLY A  36     -34.348 -25.665  73.493  1.00  0.07              
ATOM     35  CA  GLN A  37     -33.014 -28.760  75.515  1.00  0.09              
ATOM     36  CA  LEU A  38     -32.188 -26.732  78.630  1.00  0.09              
ATOM     37  CA  LYS A  39     -35.909 -25.992  78.692  1.00  0.09              
ATOM     38  CA  LYS A  40     -36.857 -29.652  78.267  1.00  0.15              
ATOM     39  CA  LYS A  41     -34.481 -30.704  81.089  1.00  0.21              
ATOM     40  CA  THR A  42     -34.599 -27.891  83.752  1.00  0.28              
ATOM     41  CA  GLY A  43     -37.972 -25.852  82.685  1.00  0.23              
ATOM     42  CA  LYS A  44     -35.839 -22.907  82.453  1.00  0.25              
ATOM     43  CA  LEU A  45     -35.567 -20.914  79.079  1.00  0.14              
ATOM     44  CA  LEU A  46     -32.513 -18.551  78.854  1.00  0.20              
ATOM     45  CA  ASN A  47     -30.122 -16.943  76.319  1.00  0.14              
ATOM     46  CA  LEU A  48     -26.860 -18.895  75.934  1.00  0.08              
ATOM     47  CA  SER A  49     -23.495 -17.507  74.714  1.00  0.08              
ATOM     48  CA  PRO A  50     -22.473 -18.010  71.054  1.00  0.07              
ATOM     49  CA  GLN A  51     -19.295 -15.977  71.665  1.00  0.07              
ATOM     50  CA  ASN A  52     -18.172 -18.507  74.310  1.00  0.08              
ATOM     51  CA  LEU A  53     -18.326 -21.041  71.490  1.00  0.07              
ATOM     52  CA  VAL A  54     -16.615 -18.805  68.889  1.00  0.07              
ATOM     53  CA  ASP A  55     -13.629 -18.145  71.216  1.00  0.10              
ATOM     54  CA  CYS A  56     -13.413 -21.615  72.778  1.00  0.11              
ATOM     55  CA  VAL A  57     -14.052 -24.240  70.099  1.00  0.11              
ATOM     56  CA  SER A  58     -10.576 -25.016  68.706  1.00  0.19              
ATOM     57  CA  GLU A  59     -12.057 -27.797  66.385  1.00  0.19              
ATOM     58  CA  ASN A  60     -14.011 -24.963  64.729  1.00  0.14              
ATOM     59  CA  ASP A  61     -12.717 -21.766  63.203  1.00  0.12              
ATOM     60  CA  GLY A  62     -14.508 -18.884  65.089  1.00  0.11              
ATOM     61  CA  CYS A  63     -15.576 -16.362  62.525  1.00  0.11              
ATOM     62  CA  GLY A  64     -14.078 -18.471  59.816  1.00  0.14              
ATOM     63  CA  GLY A  65     -16.767 -21.150  60.133  1.00  0.13              
ATOM     64  CA  GLY A  66     -17.435 -24.392  61.967  1.00  0.14              
ATOM     65  CA  TYR A  67     -20.021 -27.242  62.994  1.00  0.10              
ATOM     66  CA  MET A  68     -22.634 -27.418  65.681  1.00  0.08              
ATOM     67  CA  THR A  69     -21.382 -30.950  66.541  1.00  0.09              
ATOM     68  CA  ASN A  70     -17.966 -29.656  67.547  1.00  0.10              
ATOM     69  CA  ALA A  71     -19.695 -26.958  69.540  1.00  0.08              
ATOM     70  CA  PHE A  72     -21.791 -29.500  71.634  1.00  0.08              
ATOM     71  CA  GLN A  73     -18.595 -31.511  72.372  1.00  0.10              
ATOM     72  CA  TYR A  74     -16.874 -28.378  73.624  1.00  0.09              
ATOM     73  CA  VAL A  75     -19.792 -27.691  75.902  1.00  0.08              
ATOM     74  CA  GLN A  76     -19.690 -31.290  77.105  1.00  0.09              
ATOM     75  CA  LYS A  77     -15.961 -31.309  77.895  1.00  0.14              
ATOM     76  CA  ASN A  78     -15.940 -27.767  79.189  1.00  0.15              
ATOM     77  CA  ARG A  79     -18.850 -28.929  81.373  1.00  0.12              
ATOM     78  CA  GLY A  80     -20.854 -25.864  80.713  1.00  0.10              
ATOM     79  CA  ILE A  81     -21.472 -22.798  78.572  1.00  0.10              
ATOM     80  CA  ASP A  82     -21.992 -19.258  79.809  1.00  0.08              
ATOM     81  CA  SER A  83     -25.137 -17.221  79.396  1.00  0.08              
ATOM     82  CA  GLU A  84     -25.409 -14.301  76.929  1.00  0.09              
ATOM     83  CA  ASP A  85     -25.074 -11.811  79.849  1.00  0.17              
ATOM     84  CA  ALA A  86     -21.938 -13.523  81.317  1.00  0.14              
ATOM     85  CA  TYR A  87     -20.443 -13.589  77.785  1.00  0.12              
ATOM     86  CA  PRO A  88     -21.785 -10.946  75.398  1.00  0.17              
ATOM     87  CA  TYR A  89     -21.103 -11.417  71.620  1.00  0.16              
ATOM     88  CA  VAL A  90     -18.307  -9.166  70.385  1.00  0.26              
ATOM     89  CA  GLY A  91     -18.426 -10.560  66.858  1.00  0.19              
ATOM     90  CA  GLN A  92     -14.512 -11.212  66.726  1.00  0.22              
ATOM     91  CA  GLU A  93     -12.326 -14.282  67.438  1.00  0.18              
ATOM     92  CA  GLU A  94     -10.102 -14.124  70.570  1.00  0.32              
ATOM     93  CA  SER A  95      -8.628 -16.289  73.176  1.00  0.32              
ATOM     94  CA  CYS A  96     -11.152 -18.339  75.274  1.00  0.17              
ATOM     95  CA  MET A  97     -12.430 -16.152  78.141  1.00  0.30              
ATOM     96  CA  TYR A  98     -14.948 -18.490  79.761  1.00  0.22              
ATOM     97  CA  ASN A  99     -16.187 -17.436  83.201  1.00  0.24              
ATOM     98  CA  PRO A 100     -17.483 -20.450  85.226  1.00  0.24              
ATOM     99  CA  THR A 101     -19.587 -18.169  87.464  1.00  0.29              
ATOM    100  CA  GLY A 102     -21.666 -17.476  84.398  1.00  0.15              
ATOM    101  CA  LYS A 103     -22.355 -21.008  83.529  1.00  0.11              
ATOM    102  CA  ALA A 104     -26.006 -21.456  82.467  1.00  0.12              
ATOM    103  CA  ALA A 105     -26.037 -24.860  80.789  1.00  0.15              
ATOM    104  CA  LYS A 106     -24.189 -28.094  80.222  1.00  0.12              
ATOM    105  CA  CYS A 107     -24.188 -30.878  77.604  1.00  0.10              
ATOM    106  CA  ARG A 108     -23.645 -34.628  77.525  1.00  0.11              
ATOM    107  CA  GLY A 109     -23.451 -35.232  73.748  1.00  0.11              
ATOM    108  CA  TYR A 110     -25.422 -34.898  70.583  1.00  0.10              
ATOM    109  CA  ARG A 111     -27.494 -36.890  68.082  1.00  0.17              
ATOM    110  CA  GLU A 112     -27.073 -36.452  64.324  1.00  0.14              
ATOM    111  CA  ILE A 113     -29.908 -36.983  61.821  1.00  0.14              
ATOM    112  CA  PRO A 114     -29.165 -39.314  58.853  1.00  0.18              
ATOM    113  CA  GLU A 115     -27.792 -37.278  55.900  1.00  0.15              
ATOM    114  CA  GLY A 116     -30.668 -36.257  53.536  1.00  0.11              
ATOM    115  CA  ASN A 117     -33.275 -37.845  55.616  1.00  0.13              
ATOM    116  CA  GLU A 118     -36.075 -35.266  56.021  1.00  0.11              
ATOM    117  CA  LYS A 119     -38.383 -37.840  57.603  1.00  0.14              
ATOM    118  CA  ALA A 120     -35.853 -38.301  60.361  1.00  0.13              
ATOM    119  CA  LEU A 121     -35.538 -34.496  60.701  1.00  0.10              
ATOM    120  CA  LYS A 122     -39.321 -34.335  61.116  1.00  0.11              
ATOM    121  CA  ARG A 123     -39.465 -37.195  63.589  1.00  0.13              
ATOM    122  CA  ALA A 124     -36.698 -35.468  65.633  1.00  0.11              
ATOM    123  CA  VAL A 125     -38.365 -32.021  65.722  1.00  0.09              
ATOM    124  CA  ALA A 126     -41.678 -33.435  66.958  1.00  0.13              
ATOM    125  CA  ARG A 127     -39.998 -35.493  69.641  1.00  0.17              
ATOM    126  CA  VAL A 128     -36.850 -33.617  70.893  1.00  0.15              
ATOM    127  CA  GLY A 129     -37.507 -30.000  69.802  1.00  0.10              
ATOM    128  CA  PRO A 130     -35.613 -27.317  67.861  1.00  0.06              
ATOM    129  CA  VAL A 131     -32.826 -28.951  65.833  1.00  0.07              
ATOM    130  CA  SER A 132     -29.728 -27.323  64.321  1.00  0.05              
ATOM    131  CA  VAL A 133     -29.548 -27.452  60.542  1.00  0.07              
ATOM    132  CA  ALA A 134     -27.330 -26.300  57.656  1.00  0.08              
ATOM    133  CA  ILE A 135     -28.671 -24.947  54.335  1.00  0.08              
ATOM    134  CA  ASP A 136     -27.523 -23.199  51.165  1.00  0.08              
ATOM    135  CA  ALA A 137     -28.355 -19.602  51.454  1.00  0.16              
ATOM    136  CA  SER A 138     -26.381 -18.358  48.345  1.00  0.25              
ATOM    137  CA  LEU A 139     -29.187 -18.087  45.672  1.00  0.20              
ATOM    138  CA  THR A 140     -30.512 -14.600  44.837  1.00  0.25              
ATOM    139  CA  SER A 141     -34.043 -15.845  45.578  1.00  0.21              
ATOM    140  CA  PHE A 142     -33.001 -16.549  48.962  1.00  0.16              
ATOM    141  CA  GLN A 143     -31.425 -13.062  49.171  1.00  0.23              
ATOM    142  CA  PHE A 144     -34.734 -11.349  48.027  1.00  0.24              
ATOM    143  CA  TYR A 145     -37.004 -13.723  50.077  1.00  0.18              
ATOM    144  CA  SER A 146     -39.661 -11.814  52.278  1.00  0.15              
ATOM    145  CA  LYS A 147     -42.650 -14.128  52.209  1.00  0.26              
ATOM    146  CA  GLY A 148     -44.233 -17.592  51.450  1.00  0.29              
ATOM    147  CA  VAL A 149     -42.594 -21.004  51.376  1.00  0.12              
ATOM    148  CA  TYR A 150     -39.070 -20.608  49.888  1.00  0.13              
ATOM    149  CA  TYR A 151     -38.121 -23.032  47.115  1.00  0.20              
ATOM    150  CA  ASP A 152     -35.871 -22.860  44.019  1.00  0.22              
ATOM    151  CA  GLU A 153     -34.701 -25.972  42.037  1.00  0.31              
ATOM    152  CA  SER A 154     -31.243 -24.125  41.671  1.00  0.28              
ATOM    153  CA  CYS A 155     -30.510 -24.408  45.433  1.00  0.16              
ATOM    154  CA  ASN A 156     -27.389 -26.472  46.256  1.00  0.14              
ATOM    155  CA  SER A 157     -27.719 -29.438  48.642  1.00  0.12              
ATOM    156  CA  ASP A 158     -23.893 -29.676  48.415  1.00  0.22              
ATOM    157  CA  ASN A 159     -23.097 -26.021  49.098  1.00  0.18              
ATOM    158  CA  LEU A 160     -24.199 -25.579  52.705  1.00  0.12              
ATOM    159  CA  ASN A 161     -23.139 -22.072  53.820  1.00  0.16              
ATOM    160  CA  HIS A 162     -25.654 -20.945  56.543  1.00  0.12              
ATOM    161  CA  ALA A 163     -26.093 -22.769  59.898  1.00  0.07              
ATOM    162  CA  VAL A 164     -29.648 -22.098  61.204  1.00  0.07              
ATOM    163  CA  LEU A 165     -32.487 -23.356  63.550  1.00  0.06              
ATOM    164  CA  ALA A 166     -35.365 -25.722  62.654  1.00  0.06              
ATOM    165  CA  VAL A 167     -38.039 -24.476  65.151  1.00  0.07              
ATOM    166  CA  GLY A 168     -40.956 -26.468  63.766  1.00  0.08              
ATOM    167  CA  TYR A 169     -42.866 -27.324  60.615  1.00  0.09              
ATOM    168  CA  GLY A 170     -46.185 -27.127  59.001  1.00  0.19              
ATOM    169  CA  ILE A 171     -47.917 -26.208  55.701  1.00  0.17              
ATOM    170  CA  GLN A 172     -49.060 -22.998  53.997  1.00  0.31              
ATOM    171  CA  LYS A 173     -50.983 -22.800  50.676  1.00  0.65              
ATOM    172  CA  GLY A 174     -50.795 -26.581  50.286  1.00  0.51              
ATOM    173  CA  ASN A 175     -46.924 -26.384  50.619  1.00  0.25              
ATOM    174  CA  LYS A 176     -45.203 -28.142  53.548  1.00  0.13              
ATOM    175  CA  HIS A 177     -42.372 -26.140  55.093  1.00  0.07              
ATOM    176  CA  TRP A 178     -39.921 -25.775  57.998  1.00  0.07              
ATOM    177  CA  ILE A 179     -40.133 -22.906  60.342  1.00  0.07              
ATOM    178  CA  ILE A 180     -36.524 -21.652  60.308  1.00  0.08              
ATOM    179  CA  LYS A 181     -35.126 -19.007  62.688  1.00  0.08              
ATOM    180  CA  ASN A 182     -32.137 -17.202  61.110  1.00  0.10              
ATOM    181  CA  SER A 183     -29.360 -15.195  62.795  1.00  0.11              
ATOM    182  CA  TRP A 184     -28.945 -12.380  60.184  1.00  0.12              
ATOM    183  CA  GLY A 185     -31.430 -10.046  62.337  1.00  0.12              
ATOM    184  CA  GLU A 186     -34.901  -8.691  61.701  1.00  0.12              
ATOM    185  CA  ASN A 187     -34.121  -6.958  58.373  1.00  0.24              
ATOM    186  CA  TRP A 188     -33.415 -10.576  56.596  1.00  0.15              
ATOM    187  CA  GLY A 189     -36.735 -12.391  55.565  1.00  0.12              
ATOM    188  CA  ASN A 190     -39.845 -12.336  57.334  1.00  0.12              
ATOM    189  CA  LYS A 191     -38.707 -10.454  60.423  1.00  0.14              
ATOM    190  CA  GLY A 192     -35.812 -13.039  60.896  1.00  0.09              
ATOM    191  CA  TYR A 193     -37.578 -16.092  59.837  1.00  0.10              
ATOM    192  CA  ILE A 194     -37.923 -18.214  56.710  1.00  0.12              
ATOM    193  CA  LEU A 195     -40.447 -20.925  55.779  1.00  0.08              
ATOM    194  CA  MET A 196     -38.361 -23.397  53.805  1.00  0.08              
ATOM    195  CA  ALA A 197     -39.664 -26.251  51.512  1.00  0.09              
ATOM    196  CA  ARG A 198     -40.268 -29.476  53.431  1.00  0.10              
ATOM    197  CA  ASN A 199     -40.318 -32.829  51.467  1.00  0.16              
ATOM    198  CA  LYS A 200     -39.300 -31.257  48.186  1.00  0.15              
ATOM    199  CA  ASN A 201     -36.234 -33.459  47.611  1.00  0.19              
ATOM    200  CA  ASN A 202     -33.976 -32.159  50.446  1.00  0.12              
ATOM    201  CA  ALA A 203     -34.421 -28.518  49.435  1.00  0.11              
ATOM    202  CA  CYS A 204     -31.076 -26.655  49.837  1.00  0.07              
ATOM    203  CA  GLY A 205     -29.586 -29.643  51.756  1.00  0.07              
ATOM    204  CA  ILE A 206     -31.909 -28.833  54.732  1.00  0.07              
ATOM    205  CA  ALA A 207     -31.503 -32.442  56.088  1.00  0.08              
ATOM    206  CA  ASN A 208     -27.787 -32.935  55.239  1.00  0.09              
ATOM    207  CA  LEU A 209     -26.196 -31.510  58.382  1.00  0.10              
ATOM    208  CA  ALA A 210     -28.640 -31.667  61.253  1.00  0.09              
ATOM    209  CA  SER A 211     -28.027 -32.383  64.943  1.00  0.09              
ATOM    210  CA  PHE A 212     -29.101 -31.570  68.577  1.00  0.10              
ATOM    211  CA  PRO A 213     -27.520 -31.963  72.028  1.00  0.09              
ATOM    212  CA  LYS A 214     -28.340 -34.354  74.950  1.00  0.12              
ATOM    213  CA  MET A 215     -28.326 -33.503  78.674  1.00  0.16              
ENDMDL
MODEL       12
ATOM      1  CA  ASP A   3     -48.727 -32.659  60.906  1.00  0.45              
ATOM      2  CA  SER A   4     -47.665 -29.263  62.324  1.00  0.20              
ATOM      3  CA  VAL A   5     -45.645 -28.227  65.339  1.00  0.15              
ATOM      4  CA  ASP A   6     -44.293 -24.885  66.547  1.00  0.13              
ATOM      5  CA  TYR A   7     -42.020 -25.217  69.655  1.00  0.11              
ATOM      6  CA  ARG A   8     -42.814 -21.446  70.376  1.00  0.14              
ATOM      7  CA  LYS A   9     -46.176 -22.618  71.732  1.00  0.25              
ATOM      8  CA  LYS A  10     -44.112 -24.989  74.018  1.00  0.21              
ATOM      9  CA  GLY A  11     -41.884 -21.656  74.954  1.00  0.18              
ATOM     10  CA  TYR A  12     -38.713 -23.660  73.958  1.00  0.11              
ATOM     11  CA  VAL A  13     -37.653 -20.571  71.636  1.00  0.14              
ATOM     12  CA  THR A  14     -35.656 -17.380  72.283  1.00  0.18              
ATOM     13  CA  PRO A  15     -35.955 -14.365  69.881  1.00  0.25              
ATOM     14  CA  VAL A  16     -34.120 -13.267  66.618  1.00  0.16              
ATOM     15  CA  LYS A  17     -30.467 -12.361  66.972  1.00  0.16              
ATOM     16  CA  ASN A  18     -27.858 -10.929  64.586  1.00  0.11              
ATOM     17  CA  GLN A  19     -24.469 -12.596  64.123  1.00  0.15              
ATOM     18  CA  GLY A  20     -23.108  -9.435  62.482  1.00  0.25              
ATOM     19  CA  GLN A  21     -19.965  -9.557  60.307  1.00  0.32              
ATOM     20  CA  CYS A  22     -18.679 -12.768  61.840  1.00  0.14              
ATOM     21  CA  GLY A  23     -19.181 -16.209  60.386  1.00  0.11              
ATOM     22  CA  SER A  24     -20.615 -17.502  63.672  1.00  0.08              
ATOM     23  CA  CYS A  25     -23.838 -19.065  62.336  1.00  0.07              
ATOM     24  CA  TRP A  26     -22.812 -22.476  63.731  1.00  0.06              
ATOM     25  CA  ALA A  27     -22.505 -20.920  67.149  1.00  0.06              
ATOM     26  CA  PHE A  28     -26.005 -19.296  66.988  1.00  0.06              
ATOM     27  CA  SER A  29     -27.369 -22.518  65.488  1.00  0.06              
ATOM     28  CA  SER A  30     -25.809 -24.485  68.381  1.00  0.06              
ATOM     29  CA  VAL A  31     -26.972 -22.063  71.081  1.00  0.07              
ATOM     30  CA  GLY A  32     -30.530 -22.208  69.812  1.00  0.07              
ATOM     31  CA  ALA A  33     -30.650 -26.007  70.073  1.00  0.06              
ATOM     32  CA  LEU A  34     -29.130 -26.017  73.610  1.00  0.06              
ATOM     33  CA  GLU A  35     -31.620 -23.363  74.733  1.00  0.07              
ATOM     34  CA  GLY A  36     -34.346 -25.631  73.461  1.00  0.07              
ATOM     35  CA  GLN A  37     -33.041 -28.705  75.495  1.00  0.09              
ATOM     36  CA  LEU A  38     -32.231 -26.662  78.603  1.00  0.09              
ATOM     37  CA  LYS A  39     -35.944 -25.885  78.621  1.00  0.09              
ATOM     38  CA  LYS A  40     -36.921 -29.536  78.201  1.00  0.15              
ATOM     39  CA  LYS A  41     -34.586 -30.585  81.053  1.00  0.21              
ATOM     40  CA  THR A  42     -34.713 -27.769  83.700  1.00  0.28              
ATOM     41  CA  GLY A  43     -38.042 -25.758  82.612  1.00  0.23              
ATOM     42  CA  LYS A  44     -35.925 -22.776  82.360  1.00  0.25              
ATOM     43  CA  LEU A  45     -35.571 -20.820  78.998  1.00  0.14              
ATOM     44  CA  LEU A  46     -32.490 -18.506  78.832  1.00  0.20              
ATOM     45  CA  ASN A  47     -30.092 -16.922  76.291  1.00  0.14              
ATOM     46  CA  LEU A  48     -26.847 -18.901  75.923  1.00  0.08              
ATOM     47  CA  SER A  49     -23.484 -17.510  74.709  1.00  0.08              
ATOM     48  CA  PRO A  50     -22.468 -18.011  71.046  1.00  0.07              
ATOM     49  CA  GLN A  51     -19.302 -15.965  71.667  1.00  0.07              
ATOM     50  CA  ASN A  52     -18.168 -18.495  74.307  1.00  0.08              
ATOM     51  CA  LEU A  53     -18.310 -21.025  71.483  1.00  0.07              
ATOM     52  CA  VAL A  54     -16.608 -18.776  68.891  1.00  0.07              
ATOM     53  CA  ASP A  55     -13.630 -18.095  71.221  1.00  0.10              
ATOM     54  CA  CYS A  56     -13.396 -21.567  72.782  1.00  0.11              
ATOM     55  CA  VAL A  57     -14.029 -24.206  70.114  1.00  0.11              
ATOM     56  CA  SER A  58     -10.548 -24.959  68.722  1.00  0.19              
ATOM     57  CA  GLU A  59     -12.006 -27.731  66.398  1.00  0.19              
ATOM     58  CA  ASN A  60     -13.970 -24.905  64.742  1.00  0.14              
ATOM     59  CA  ASP A  61     -12.686 -21.703  63.220  1.00  0.12              
ATOM     60  CA  GLY A  62     -14.497 -18.842  65.095  1.00  0.11              
ATOM     61  CA  CYS A  63     -15.576 -16.317  62.529  1.00  0.11              
ATOM     62  CA  GLY A  64     -14.062 -18.433  59.824  1.00  0.14              
ATOM     63  CA  GLY A  65     -16.738 -21.125  60.136  1.00  0.13              
ATOM     64  CA  GLY A  66     -17.399 -24.370  61.966  1.00  0.14              
ATOM     65  CA  TYR A  67     -19.949 -27.221  62.977  1.00  0.10              
ATOM     66  CA  MET A  68     -22.585 -27.422  65.647  1.00  0.08              
ATOM     67  CA  THR A  69     -21.332 -30.950  66.512  1.00  0.09              
ATOM     68  CA  ASN A  70     -17.921 -29.644  67.529  1.00  0.10              
ATOM     69  CA  ALA A  71     -19.670 -26.955  69.524  1.00  0.08              
ATOM     70  CA  PHE A  72     -21.763 -29.504  71.594  1.00  0.08              
ATOM     71  CA  GLN A  73     -18.573 -31.515  72.345  1.00  0.10              
ATOM     72  CA  TYR A  74     -16.855 -28.384  73.606  1.00  0.09              
ATOM     73  CA  VAL A  75     -19.786 -27.703  75.879  1.00  0.08              
ATOM     74  CA  GLN A  76     -19.698 -31.306  77.071  1.00  0.09              
ATOM     75  CA  LYS A  77     -15.972 -31.338  77.869  1.00  0.14              
ATOM     76  CA  ASN A  78     -15.947 -27.799  79.177  1.00  0.15              
ATOM     77  CA  ARG A  79     -18.868 -28.967  81.342  1.00  0.12              
ATOM     78  CA  GLY A  80     -20.860 -25.883  80.695  1.00  0.10              
ATOM     79  CA  ILE A  81     -21.475 -22.822  78.551  1.00  0.10              
ATOM     80  CA  ASP A  82     -21.986 -19.287  79.804  1.00  0.08              
ATOM     81  CA  SER A  83     -25.127 -17.240  79.393  1.00  0.08              
ATOM     82  CA  GLU A  84     -25.385 -14.311  76.943  1.00  0.09              
ATOM     83  CA  ASP A  85     -25.050 -11.839  79.877  1.00  0.17              
ATOM     84  CA  ALA A  86     -21.922 -13.556  81.334  1.00  0.14              
ATOM     85  CA  TYR A  87     -20.421 -13.612  77.809  1.00  0.12              
ATOM     86  CA  PRO A  88     -21.763 -10.955  75.425  1.00  0.17              
ATOM     87  CA  TYR A  89     -21.143 -11.415  71.648  1.00  0.16              
ATOM     88  CA  VAL A  90     -18.396  -9.128  70.374  1.00  0.26              
ATOM     89  CA  GLY A  91     -18.477 -10.544  66.857  1.00  0.19              
ATOM     90  CA  GLN A  92     -14.582 -11.147  66.728  1.00  0.22              
ATOM     91  CA  GLU A  93     -12.383 -14.192  67.469  1.00  0.18              
ATOM     92  CA  GLU A  94     -10.226 -13.993  70.632  1.00  0.32              
ATOM     93  CA  SER A  95      -8.695 -16.158  73.218  1.00  0.32              
ATOM     94  CA  CYS A  96     -11.162 -18.277  75.283  1.00  0.17              
ATOM     95  CA  MET A  97     -12.447 -16.164  78.192  1.00  0.30              
ATOM     96  CA  TYR A  98     -14.944 -18.548  79.771  1.00  0.22              
ATOM     97  CA  ASN A  99     -16.183 -17.521  83.218  1.00  0.24              
ATOM     98  CA  PRO A 100     -17.497 -20.531  85.225  1.00  0.24              
ATOM     99  CA  THR A 101     -19.599 -18.254  87.470  1.00  0.29              
ATOM    100  CA  GLY A 102     -21.662 -17.515  84.402  1.00  0.15              
ATOM    101  CA  LYS A 103     -22.367 -21.056  83.513  1.00  0.11              
ATOM    102  CA  ALA A 104     -26.015 -21.475  82.451  1.00  0.12              
ATOM    103  CA  ALA A 105     -26.048 -24.872  80.763  1.00  0.15              
ATOM    104  CA  LYS A 106     -24.204 -28.111  80.194  1.00  0.12              
ATOM    105  CA  CYS A 107     -24.195 -30.878  77.565  1.00  0.10              
ATOM    106  CA  ARG A 108     -23.676 -34.630  77.500  1.00  0.11              
ATOM    107  CA  GLY A 109     -23.451 -35.236  73.736  1.00  0.11              
ATOM    108  CA  TYR A 110     -25.400 -34.897  70.553  1.00  0.10              
ATOM    109  CA  ARG A 111     -27.467 -36.912  68.067  1.00  0.17              
ATOM    110  CA  GLU A 112     -27.077 -36.493  64.307  1.00  0.14              
ATOM    111  CA  ILE A 113     -29.925 -37.020  61.822  1.00  0.14              
ATOM    112  CA  PRO A 114     -29.211 -39.357  58.855  1.00  0.18              
ATOM    113  CA  GLU A 115     -27.851 -37.346  55.887  1.00  0.15              
ATOM    114  CA  GLY A 116     -30.705 -36.292  53.532  1.00  0.11              
ATOM    115  CA  ASN A 117     -33.328 -37.882  55.621  1.00  0.13              
ATOM    116  CA  GLU A 118     -36.117 -35.293  56.033  1.00  0.11              
ATOM    117  CA  LYS A 119     -38.425 -37.860  57.629  1.00  0.14              
ATOM    118  CA  ALA A 120     -35.879 -38.322  60.373  1.00  0.13              
ATOM    119  CA  LEU A 121     -35.554 -34.524  60.711  1.00  0.10              
ATOM    120  CA  LYS A 122     -39.335 -34.356  61.144  1.00  0.11              
ATOM    121  CA  ARG A 123     -39.475 -37.207  63.632  1.00  0.13              
ATOM    122  CA  ALA A 124     -36.696 -35.474  65.649  1.00  0.11              
ATOM    123  CA  VAL A 125     -38.355 -32.025  65.729  1.00  0.09              
ATOM    124  CA  ALA A 126     -41.670 -33.424  66.977  1.00  0.13              
ATOM    125  CA  ARG A 127     -39.984 -35.463  69.676  1.00  0.17              
ATOM    126  CA  VAL A 128     -36.837 -33.586  70.901  1.00  0.15              
ATOM    127  CA  GLY A 129     -37.504 -29.981  69.796  1.00  0.10              
ATOM    128  CA  PRO A 130     -35.584 -27.325  67.840  1.00  0.06              
ATOM    129  CA  VAL A 131     -32.801 -28.970  65.816  1.00  0.07              
ATOM    130  CA  SER A 132     -29.698 -27.351  64.305  1.00  0.05              
ATOM    131  CA  VAL A 133     -29.519 -27.493  60.525  1.00  0.07              
ATOM    132  CA  ALA A 134     -27.294 -26.349  57.648  1.00  0.08              
ATOM    133  CA  ILE A 135     -28.638 -25.017  54.327  1.00  0.08              
ATOM    134  CA  ASP A 136     -27.488 -23.265  51.160  1.00  0.08              
ATOM    135  CA  ALA A 137     -28.331 -19.660  51.485  1.00  0.16              
ATOM    136  CA  SER A 138     -26.344 -18.389  48.402  1.00  0.25              
ATOM    137  CA  LEU A 139     -29.160 -18.060  45.774  1.00  0.20              
ATOM    138  CA  THR A 140     -30.453 -14.557  45.020  1.00  0.25              
ATOM    139  CA  SER A 141     -33.996 -15.797  45.700  1.00  0.21              
ATOM    140  CA  PHE A 142     -32.979 -16.570  49.101  1.00  0.16              
ATOM    141  CA  GLN A 143     -31.394 -13.103  49.376  1.00  0.23              
ATOM    142  CA  PHE A 144     -34.673 -11.350  48.264  1.00  0.24              
ATOM    143  CA  TYR A 145     -36.994 -13.729  50.211  1.00  0.18              
ATOM    144  CA  SER A 146     -39.683 -11.838  52.349  1.00  0.15              
ATOM    145  CA  LYS A 147     -42.674 -14.162  52.285  1.00  0.26              
ATOM    146  CA  GLY A 148     -44.247 -17.607  51.477  1.00  0.29              
ATOM    147  CA  VAL A 149     -42.609 -21.021  51.384  1.00  0.12              
ATOM    148  CA  TYR A 150     -39.090 -20.606  49.906  1.00  0.13              
ATOM    149  CA  TYR A 151     -38.109 -23.016  47.135  1.00  0.20              
ATOM    150  CA  ASP A 152     -35.835 -22.780  44.072  1.00  0.22              
ATOM    151  CA  GLU A 153     -34.678 -25.849  42.040  1.00  0.31              
ATOM    152  CA  SER A 154     -31.214 -24.042  41.708  1.00  0.28              
ATOM    153  CA  CYS A 155     -30.498 -24.399  45.460  1.00  0.16              
ATOM    154  CA  ASN A 156     -27.413 -26.515  46.243  1.00  0.14              
ATOM    155  CA  SER A 157     -27.753 -29.484  48.617  1.00  0.12              
ATOM    156  CA  ASP A 158     -23.940 -29.766  48.361  1.00  0.22              
ATOM    157  CA  ASN A 159     -23.106 -26.125  49.059  1.00  0.18              
ATOM    158  CA  LEU A 160     -24.184 -25.682  52.673  1.00  0.12              
ATOM    159  CA  ASN A 161     -23.083 -22.194  53.793  1.00  0.16              
ATOM    160  CA  HIS A 162     -25.564 -21.043  56.519  1.00  0.12              
ATOM    161  CA  ALA A 163     -26.059 -22.809  59.885  1.00  0.07              
ATOM    162  CA  VAL A 164     -29.610 -22.130  61.172  1.00  0.07              
ATOM    163  CA  LEU A 165     -32.448 -23.394  63.512  1.00  0.06              
ATOM    164  CA  ALA A 166     -35.337 -25.751  62.630  1.00  0.06              
ATOM    165  CA  VAL A 167     -38.003 -24.500  65.118  1.00  0.07              
ATOM    166  CA  GLY A 168     -40.936 -26.485  63.755  1.00  0.08              
ATOM    167  CA  TYR A 169     -42.837 -27.375  60.608  1.00  0.09              
ATOM    168  CA  GLY A 170     -46.173 -27.168  59.005  1.00  0.19              
ATOM    169  CA  ILE A 171     -47.923 -26.256  55.725  1.00  0.17              
ATOM    170  CA  GLN A 172     -49.068 -23.029  54.065  1.00  0.31              
ATOM    171  CA  LYS A 173     -51.050 -22.832  50.795  1.00  0.65              
ATOM    172  CA  GLY A 174     -50.823 -26.590  50.325  1.00  0.51              
ATOM    173  CA  ASN A 175     -46.962 -26.383  50.645  1.00  0.25              
ATOM    174  CA  LYS A 176     -45.218 -28.164  53.542  1.00  0.13              
ATOM    175  CA  HIS A 177     -42.379 -26.173  55.086  1.00  0.07              
ATOM    176  CA  TRP A 178     -39.907 -25.836  57.971  1.00  0.07              
ATOM    177  CA  ILE A 179     -40.097 -22.952  60.319  1.00  0.07              
ATOM    178  CA  ILE A 180     -36.490 -21.694  60.275  1.00  0.08              
ATOM    179  CA  LYS A 181     -35.084 -19.060  62.658  1.00  0.08              
ATOM    180  CA  ASN A 182     -32.115 -17.227  61.084  1.00  0.10              
ATOM    181  CA  SER A 183     -29.356 -15.201  62.776  1.00  0.11              
ATOM    182  CA  TRP A 184     -29.022 -12.356  60.203  1.00  0.12              
ATOM    183  CA  GLY A 185     -31.465 -10.058  62.379  1.00  0.12              
ATOM    184  CA  GLU A 186     -34.967  -8.774  61.848  1.00  0.12              
ATOM    185  CA  ASN A 187     -34.273  -6.963  58.562  1.00  0.24              
ATOM    186  CA  TRP A 188     -33.555 -10.511  56.748  1.00  0.15              
ATOM    187  CA  GLY A 189     -36.774 -12.390  55.637  1.00  0.12              
ATOM    188  CA  ASN A 190     -39.897 -12.386  57.433  1.00  0.12              
ATOM    189  CA  LYS A 191     -38.763 -10.563  60.554  1.00  0.14              
ATOM    190  CA  GLY A 192     -35.829 -13.078  60.943  1.00  0.09              
ATOM    191  CA  TYR A 193     -37.578 -16.155  59.870  1.00  0.10              
ATOM    192  CA  ILE A 194     -37.936 -18.241  56.724  1.00  0.12              
ATOM    193  CA  LEU A 195     -40.448 -20.957  55.778  1.00  0.08              
ATOM    194  CA  MET A 196     -38.369 -23.427  53.792  1.00  0.08              
ATOM    195  CA  ALA A 197     -39.678 -26.266  51.499  1.00  0.09              
ATOM    196  CA  ARG A 198     -40.289 -29.505  53.400  1.00  0.10              
ATOM    197  CA  ASN A 199     -40.341 -32.851  51.437  1.00  0.16              
ATOM    198  CA  LYS A 200     -39.318 -31.271  48.161  1.00  0.15              
ATOM    199  CA  ASN A 201     -36.251 -33.471  47.591  1.00  0.19              
ATOM    200  CA  ASN A 202     -34.006 -32.181  50.440  1.00  0.12              
ATOM    201  CA  ALA A 203     -34.430 -28.534  49.430  1.00  0.11              
ATOM    202  CA  CYS A 204     -31.081 -26.687  49.839  1.00  0.07              
ATOM    203  CA  GLY A 205     -29.597 -29.679  51.745  1.00  0.07              
ATOM    204  CA  ILE A 206     -31.908 -28.874  54.726  1.00  0.07              
ATOM    205  CA  ALA A 207     -31.521 -32.476  56.081  1.00  0.08              
ATOM    206  CA  ASN A 208     -27.817 -33.001  55.221  1.00  0.09              
ATOM    207  CA  LEU A 209     -26.202 -31.581  58.353  1.00  0.10              
ATOM    208  CA  ALA A 210     -28.636 -31.704  61.237  1.00  0.09              
ATOM    209  CA  SER A 211     -28.000 -32.411  64.923  1.00  0.09              
ATOM    210  CA  PHE A 212     -29.077 -31.586  68.542  1.00  0.10              
ATOM    211  CA  PRO A 213     -27.501 -31.958  72.001  1.00  0.09              
ATOM    212  CA  LYS A 214     -28.350 -34.345  74.909  1.00  0.12              
ATOM    213  CA  MET A 215     -28.361 -33.462  78.621  1.00  0.16              
ENDMDL
MODEL       13
ATOM      1  CA  ASP A   3     -48.751 -32.662  60.980  1.00  0.45              
ATOM      2  CA  SER A   4     -47.651 -29.266  62.352  1.00  0.20              
ATOM      3  CA  VAL A   5     -45.622 -28.201  65.350  1.00  0.15              
ATOM      4  CA  ASP A   6     -44.266 -24.840  66.480  1.00  0.13              
ATOM      5  CA  TYR A   7     -41.993 -25.110  69.576  1.00  0.11              
ATOM      6  CA  ARG A   8     -42.688 -21.334  70.188  1.00  0.14              
ATOM      7  CA  LYS A   9     -46.090 -22.373  71.518  1.00  0.25              
ATOM      8  CA  LYS A  10     -44.135 -24.733  73.871  1.00  0.21              
ATOM      9  CA  GLY A  11     -41.853 -21.532  74.852  1.00  0.18              
ATOM     10  CA  TYR A  12     -38.703 -23.550  73.862  1.00  0.11              
ATOM     11  CA  VAL A  13     -37.582 -20.526  71.552  1.00  0.14              
ATOM     12  CA  THR A  14     -35.601 -17.346  72.265  1.00  0.18              
ATOM     13  CA  PRO A  15     -35.910 -14.297  69.921  1.00  0.25              
ATOM     14  CA  VAL A  16     -34.077 -13.335  66.645  1.00  0.16              
ATOM     15  CA  LYS A  17     -30.426 -12.409  66.984  1.00  0.16              
ATOM     16  CA  ASN A  18     -27.868 -10.934  64.581  1.00  0.11              
ATOM     17  CA  GLN A  19     -24.483 -12.597  64.086  1.00  0.15              
ATOM     18  CA  GLY A  20     -23.133  -9.431  62.454  1.00  0.25              
ATOM     19  CA  GLN A  21     -19.991  -9.543  60.280  1.00  0.32              
ATOM     20  CA  CYS A  22     -18.697 -12.746  61.830  1.00  0.14              
ATOM     21  CA  GLY A  23     -19.175 -16.194  60.378  1.00  0.11              
ATOM     22  CA  SER A  24     -20.611 -17.494  63.657  1.00  0.08              
ATOM     23  CA  CYS A  25     -23.817 -19.078  62.306  1.00  0.07              
ATOM     24  CA  TRP A  26     -22.764 -22.479  63.708  1.00  0.06              
ATOM     25  CA  ALA A  27     -22.484 -20.920  67.135  1.00  0.06              
ATOM     26  CA  PHE A  28     -25.980 -19.312  66.954  1.00  0.06              
ATOM     27  CA  SER A  29     -27.339 -22.536  65.463  1.00  0.06              
ATOM     28  CA  SER A  30     -25.782 -24.496  68.361  1.00  0.06              
ATOM     29  CA  VAL A  31     -26.946 -22.073  71.058  1.00  0.07              
ATOM     30  CA  GLY A  32     -30.507 -22.212  69.786  1.00  0.07              
ATOM     31  CA  ALA A  33     -30.633 -26.010  70.053  1.00  0.06              
ATOM     32  CA  LEU A  34     -29.130 -26.007  73.593  1.00  0.06              
ATOM     33  CA  GLU A  35     -31.605 -23.332  74.692  1.00  0.07              
ATOM     34  CA  GLY A  36     -34.345 -25.598  73.428  1.00  0.07              
ATOM     35  CA  GLN A  37     -33.067 -28.649  75.475  1.00  0.09              
ATOM     36  CA  LEU A  38     -32.275 -26.592  78.577  1.00  0.09              
ATOM     37  CA  LYS A  39     -35.979 -25.778  78.550  1.00  0.09              
ATOM     38  CA  LYS A  40     -36.985 -29.420  78.135  1.00  0.15              
ATOM     39  CA  LYS A  41     -34.691 -30.466  81.016  1.00  0.21              
ATOM     40  CA  THR A  42     -34.826 -27.647  83.649  1.00  0.28              
ATOM     41  CA  GLY A  43     -38.112 -25.664  82.538  1.00  0.23              
ATOM     42  CA  LYS A  44     -36.012 -22.644  82.267  1.00  0.25              
ATOM     43  CA  LEU A  45     -35.575 -20.725  78.916  1.00  0.14              
ATOM     44  CA  LEU A  46     -32.467 -18.461  78.810  1.00  0.20              
ATOM     45  CA  ASN A  47     -30.062 -16.902  76.262  1.00  0.14              
ATOM     46  CA  LEU A  48     -26.834 -18.907  75.912  1.00  0.08              
ATOM     47  CA  SER A  49     -23.472 -17.513  74.705  1.00  0.08              
ATOM     48  CA  PRO A  50     -22.463 -18.012  71.038  1.00  0.07              
ATOM     49  CA  GLN A  51     -19.308 -15.952  71.669  1.00  0.07              
ATOM     50  CA  ASN A  52     -18.164 -18.484  74.305  1.00  0.08              
ATOM     51  CA  LEU A  53     -18.294 -21.009  71.476  1.00  0.07              
ATOM     52  CA  VAL A  54     -16.601 -18.747  68.892  1.00  0.07              
ATOM     53  CA  ASP A  55     -13.630 -18.046  71.226  1.00  0.10              
ATOM     54  CA  CYS A  56     -13.379 -21.519  72.785  1.00  0.11              
ATOM     55  CA  VAL A  57     -14.005 -24.172  70.128  1.00  0.11              
ATOM     56  CA  SER A  58     -10.520 -24.901  68.739  1.00  0.19              
ATOM     57  CA  GLU A  59     -11.954 -27.664  66.411  1.00  0.19              
ATOM     58  CA  ASN A  60     -13.930 -24.848  64.755  1.00  0.14              
ATOM     59  CA  ASP A  61     -12.656 -21.639  63.237  1.00  0.12              
ATOM     60  CA  GLY A  62     -14.486 -18.801  65.101  1.00  0.11              
ATOM     61  CA  CYS A  63     -15.577 -16.272  62.533  1.00  0.11              
ATOM     62  CA  GLY A  64     -14.047 -18.395  59.832  1.00  0.14              
ATOM     63  CA  GLY A  65     -16.710 -21.099  60.139  1.00  0.13              
ATOM     64  CA  GLY A  66     -17.364 -24.349  61.965  1.00  0.14              
ATOM     65  CA  TYR A  67     -19.878 -27.201  62.961  1.00  0.10              
ATOM     66  CA  MET A  68     -22.536 -27.426  65.613  1.00  0.08              
ATOM     67  CA  THR A  69     -21.282 -30.951  66.483  1.00  0.09              
ATOM     68  CA  ASN A  70     -17.876 -29.633  67.511  1.00  0.10              
ATOM     69  CA  ALA A  71     -19.646 -26.953  69.509  1.00  0.08              
ATOM     70  CA  PHE A  72     -21.735 -29.509  71.554  1.00  0.08              
ATOM     71  CA  GLN A  73     -18.551 -31.518  72.318  1.00  0.10              
ATOM     72  CA  TYR A  74     -16.836 -28.389  73.588  1.00  0.09              
ATOM     73  CA  VAL A  75     -19.779 -27.714  75.855  1.00  0.08              
ATOM     74  CA  GLN A  76     -19.706 -31.321  77.036  1.00  0.09              
ATOM     75  CA  LYS A  77     -15.983 -31.368  77.844  1.00  0.14              
ATOM     76  CA  ASN A  78     -15.953 -27.831  79.164  1.00  0.15              
ATOM     77  CA  ARG A  79     -18.887 -29.004  81.311  1.00  0.12              
ATOM     78  CA  GLY A  80     -20.867 -25.903  80.677  1.00  0.10              
ATOM     79  CA  ILE A  81     -21.478 -22.845  78.530  1.00  0.10              
ATOM     80  CA  ASP A  82     -21.979 -19.316  79.799  1.00  0.08              
ATOM     81  CA  SER A  83     -25.117 -17.260  79.391  1.00  0.08              
ATOM     82  CA  GLU A  84     -25.360 -14.321  76.957  1.00  0.09              
ATOM     83  CA  ASP A  85     -25.026 -11.868  79.905  1.00  0.17              
ATOM     84  CA  ALA A  86     -21.907 -13.589  81.350  1.00  0.14              
ATOM     85  CA  TYR A  87     -20.399 -13.635  77.834  1.00  0.12              
ATOM     86  CA  PRO A  88     -21.740 -10.963  75.451  1.00  0.17              
ATOM     87  CA  TYR A  89     -21.184 -11.412  71.676  1.00  0.16              
ATOM     88  CA  VAL A  90     -18.485  -9.089  70.363  1.00  0.26              
ATOM     89  CA  GLY A  91     -18.528 -10.528  66.855  1.00  0.19              
ATOM     90  CA  GLN A  92     -14.652 -11.082  66.731  1.00  0.22              
ATOM     91  CA  GLU A  93     -12.440 -14.103  67.500  1.00  0.18              
ATOM     92  CA  GLU A  94     -10.350 -13.862  70.693  1.00  0.32              
ATOM     93  CA  SER A  95      -8.761 -16.028  73.261  1.00  0.32              
ATOM     94  CA  CYS A  96     -11.171 -18.215  75.292  1.00  0.17              
ATOM     95  CA  MET A  97     -12.465 -16.176  78.242  1.00  0.30              
ATOM     96  CA  TYR A  98     -14.939 -18.606  79.781  1.00  0.22              
ATOM     97  CA  ASN A  99     -16.180 -17.606  83.236  1.00  0.24              
ATOM     98  CA  PRO A 100     -17.511 -20.611  85.225  1.00  0.24              
ATOM     99  CA  THR A 101     -19.610 -18.340  87.475  1.00  0.29              
ATOM    100  CA  GLY A 102     -21.658 -17.554  84.406  1.00  0.15              
ATOM    101  CA  LYS A 103     -22.380 -21.103  83.497  1.00  0.11              
ATOM    102  CA  ALA A 104     -26.024 -21.493  82.435  1.00  0.12              
ATOM    103  CA  ALA A 105     -26.060 -24.885  80.736  1.00  0.15              
ATOM    104  CA  LYS A 106     -24.219 -28.129  80.166  1.00  0.12              
ATOM    105  CA  CYS A 107     -24.203 -30.878  77.525  1.00  0.10              
ATOM    106  CA  ARG A 108     -23.708 -34.631  77.476  1.00  0.11              
ATOM    107  CA  GLY A 109     -23.451 -35.240  73.724  1.00  0.11              
ATOM    108  CA  TYR A 110     -25.379 -34.895  70.523  1.00  0.10              
ATOM    109  CA  ARG A 111     -27.440 -36.933  68.052  1.00  0.17              
ATOM    110  CA  GLU A 112     -27.081 -36.535  64.291  1.00  0.14              
ATOM    111  CA  ILE A 113     -29.943 -37.058  61.822  1.00  0.14              
ATOM    112  CA  PRO A 114     -29.258 -39.400  58.856  1.00  0.18              
ATOM    113  CA  GLU A 115     -27.909 -37.415  55.875  1.00  0.15              
ATOM    114  CA  GLY A 116     -30.743 -36.327  53.528  1.00  0.11              
ATOM    115  CA  ASN A 117     -33.380 -37.919  55.625  1.00  0.13              
ATOM    116  CA  GLU A 118     -36.160 -35.320  56.046  1.00  0.11              
ATOM    117  CA  LYS A 119     -38.468 -37.880  57.655  1.00  0.14              
ATOM    118  CA  ALA A 120     -35.904 -38.343  60.386  1.00  0.13              
ATOM    119  CA  LEU A 121     -35.570 -34.552  60.721  1.00  0.10              
ATOM    120  CA  LYS A 122     -39.350 -34.378  61.172  1.00  0.11              
ATOM    121  CA  ARG A 123     -39.485 -37.218  63.676  1.00  0.13              
ATOM    122  CA  ALA A 124     -36.695 -35.481  65.665  1.00  0.11              
ATOM    123  CA  VAL A 125     -38.346 -32.029  65.737  1.00  0.09              
ATOM    124  CA  ALA A 126     -41.663 -33.414  66.995  1.00  0.13              
ATOM    125  CA  ARG A 127     -39.970 -35.434  69.711  1.00  0.17              
ATOM    126  CA  VAL A 128     -36.824 -33.555  70.910  1.00  0.15              
ATOM    127  CA  GLY A 129     -37.501 -29.963  69.790  1.00  0.10              
ATOM    128  CA  PRO A 130     -35.555 -27.334  67.819  1.00  0.06              
ATOM    129  CA  VAL A 131     -32.775 -28.989  65.799  1.00  0.07              
ATOM    130  CA  SER A 132     -29.669 -27.378  64.289  1.00  0.05              
ATOM    131  CA  VAL A 133     -29.491 -27.534  60.508  1.00  0.07              
ATOM    132  CA  ALA A 134     -27.257 -26.397  57.639  1.00  0.08              
ATOM    133  CA  ILE A 135     -28.605 -25.088  54.318  1.00  0.08              
ATOM    134  CA  ASP A 136     -27.454 -23.331  51.155  1.00  0.08              
ATOM    135  CA  ALA A 137     -28.306 -19.717  51.516  1.00  0.16              
ATOM    136  CA  SER A 138     -26.307 -18.419  48.460  1.00  0.25              
ATOM    137  CA  LEU A 139     -29.133 -18.033  45.876  1.00  0.20              
ATOM    138  CA  THR A 140     -30.394 -14.515  45.202  1.00  0.25              
ATOM    139  CA  SER A 141     -33.949 -15.749  45.821  1.00  0.21              
ATOM    140  CA  PHE A 142     -32.956 -16.591  49.240  1.00  0.16              
ATOM    141  CA  GLN A 143     -31.363 -13.144  49.582  1.00  0.23              
ATOM    142  CA  PHE A 144     -34.611 -11.352  48.501  1.00  0.24              
ATOM    143  CA  TYR A 145     -36.983 -13.734  50.346  1.00  0.18              
ATOM    144  CA  SER A 146     -39.706 -11.863  52.420  1.00  0.15              
ATOM    145  CA  LYS A 147     -42.697 -14.196  52.361  1.00  0.26              
ATOM    146  CA  GLY A 148     -44.261 -17.623  51.503  1.00  0.29              
ATOM    147  CA  VAL A 149     -42.625 -21.038  51.393  1.00  0.12              
ATOM    148  CA  TYR A 150     -39.110 -20.604  49.924  1.00  0.13              
ATOM    149  CA  TYR A 151     -38.097 -23.000  47.155  1.00  0.20              
ATOM    150  CA  ASP A 152     -35.799 -22.700  44.124  1.00  0.22              
ATOM    151  CA  GLU A 153     -34.656 -25.726  42.043  1.00  0.31              
ATOM    152  CA  SER A 154     -31.186 -23.959  41.746  1.00  0.28              
ATOM    153  CA  CYS A 155     -30.486 -24.389  45.487  1.00  0.16              
ATOM    154  CA  ASN A 156     -27.437 -26.558  46.229  1.00  0.14              
ATOM    155  CA  SER A 157     -27.786 -29.530  48.593  1.00  0.12              
ATOM    156  CA  ASP A 158     -23.987 -29.855  48.307  1.00  0.22              
ATOM    157  CA  ASN A 159     -23.115 -26.230  49.021  1.00  0.18              
ATOM    158  CA  LEU A 160     -24.168 -25.786  52.640  1.00  0.12              
ATOM    159  CA  ASN A 161     -23.026 -22.315  53.766  1.00  0.16              
ATOM    160  CA  HIS A 162     -25.475 -21.140  56.496  1.00  0.12              
ATOM    161  CA  ALA A 163     -26.025 -22.849  59.873  1.00  0.07              
ATOM    162  CA  VAL A 164     -29.572 -22.162  61.140  1.00  0.07              
ATOM    163  CA  LEU A 165     -32.409 -23.432  63.474  1.00  0.06              
ATOM    164  CA  ALA A 166     -35.309 -25.780  62.605  1.00  0.06              
ATOM    165  CA  VAL A 167     -37.968 -24.525  65.085  1.00  0.07              
ATOM    166  CA  GLY A 168     -40.917 -26.501  63.744  1.00  0.08              
ATOM    167  CA  TYR A 169     -42.809 -27.425  60.601  1.00  0.09              
ATOM    168  CA  GLY A 170     -46.160 -27.209  59.009  1.00  0.19              
ATOM    169  CA  ILE A 171     -47.929 -26.305  55.749  1.00  0.17              
ATOM    170  CA  GLN A 172     -49.075 -23.061  54.134  1.00  0.31              
ATOM    171  CA  LYS A 173     -51.117 -22.864  50.914  1.00  0.65              
ATOM    172  CA  GLY A 174     -50.851 -26.599  50.365  1.00  0.51              
ATOM    173  CA  ASN A 175     -47.001 -26.383  50.671  1.00  0.25              
ATOM    174  CA  LYS A 176     -45.232 -28.185  53.536  1.00  0.13              
ATOM    175  CA  HIS A 177     -42.386 -26.205  55.079  1.00  0.07              
ATOM    176  CA  TRP A 178     -39.892 -25.896  57.943  1.00  0.07              
ATOM    177  CA  ILE A 179     -40.061 -22.997  60.295  1.00  0.07              
ATOM    178  CA  ILE A 180     -36.455 -21.736  60.241  1.00  0.08              
ATOM    179  CA  LYS A 181     -35.042 -19.113  62.629  1.00  0.08              
ATOM    180  CA  ASN A 182     -32.093 -17.252  61.058  1.00  0.10              
ATOM    181  CA  SER A 183     -29.351 -15.208  62.756  1.00  0.11              
ATOM    182  CA  TRP A 184     -29.099 -12.333  60.222  1.00  0.12              
ATOM    183  CA  GLY A 185     -31.499 -10.070  62.421  1.00  0.12              
ATOM    184  CA  GLU A 186     -35.033  -8.856  61.995  1.00  0.12              
ATOM    185  CA  ASN A 187     -34.425  -6.968  58.751  1.00  0.24              
ATOM    186  CA  TRP A 188     -33.694 -10.446  56.901  1.00  0.15              
ATOM    187  CA  GLY A 189     -36.813 -12.389  55.709  1.00  0.12              
ATOM    188  CA  ASN A 190     -39.949 -12.436  57.531  1.00  0.12              
ATOM    189  CA  LYS A 191     -38.820 -10.671  60.686  1.00  0.14              
ATOM    190  CA  GLY A 192     -35.845 -13.117  60.990  1.00  0.09              
ATOM    191  CA  TYR A 193     -37.578 -16.218  59.902  1.00  0.10              
ATOM    192  CA  ILE A 194     -37.948 -18.268  56.738  1.00  0.12              
ATOM    193  CA  LEU A 195     -40.448 -20.990  55.778  1.00  0.08              
ATOM    194  CA  MET A 196     -38.377 -23.457  53.779  1.00  0.08              
ATOM    195  CA  ALA A 197     -39.693 -26.281  51.485  1.00  0.09              
ATOM    196  CA  ARG A 198     -40.309 -29.533  53.369  1.00  0.10              
ATOM    197  CA  ASN A 199     -40.364 -32.873  51.408  1.00  0.16              
ATOM    198  CA  LYS A 200     -39.337 -31.284  48.136  1.00  0.15              
ATOM    199  CA  ASN A 201     -36.267 -33.483  47.570  1.00  0.19              
ATOM    200  CA  ASN A 202     -34.036 -32.204  50.434  1.00  0.12              
ATOM    201  CA  ALA A 203     -34.439 -28.551  49.424  1.00  0.11              
ATOM    202  CA  CYS A 204     -31.086 -26.719  49.842  1.00  0.07              
ATOM    203  CA  GLY A 205     -29.608 -29.714  51.733  1.00  0.07              
ATOM    204  CA  ILE A 206     -31.907 -28.915  54.720  1.00  0.07              
ATOM    205  CA  ALA A 207     -31.539 -32.511  56.075  1.00  0.08              
ATOM    206  CA  ASN A 208     -27.846 -33.067  55.202  1.00  0.09              
ATOM    207  CA  LEU A 209     -26.209 -31.653  58.324  1.00  0.10              
ATOM    208  CA  ALA A 210     -28.631 -31.741  61.221  1.00  0.09              
ATOM    209  CA  SER A 211     -27.974 -32.438  64.902  1.00  0.09              
ATOM    210  CA  PHE A 212     -29.054 -31.603  68.508  1.00  0.10              
ATOM    211  CA  PRO A 213     -27.483 -31.953  71.973  1.00  0.09              
ATOM    212  CA  LYS A 214     -28.360 -34.336  74.869  1.00  0.12              
ATOM    213  CA  MET A 215     -28.397 -33.422  78.567  1.00  0.16              
ENDMDL
MODEL       14
ATOM      1  CA  ASP A   3     -48.775 -32.665  61.054  1.00  0.45              
ATOM      2  CA  SER A   4     -47.637 -29.270  62.380  1.00  0.20              
ATOM      3  CA  VAL A   5     -45.598 -28.174  65.360  1.00  0.15              
ATOM      4  CA  ASP A   6     -44.238 -24.796  66.412  1.00  0.13              
ATOM      5  CA  TYR A   7     -41.965 -25.003  69.498  1.00  0.11              
ATOM      6  CA  ARG A   8     -42.562 -21.222  70.000  1.00  0.14              
ATOM      7  CA  LYS A   9     -46.004 -22.129  71.304  1.00  0.25              
ATOM      8  CA  LYS A  10     -44.158 -24.478  73.724  1.00  0.21              
ATOM      9  CA  GLY A  11     -41.822 -21.408  74.750  1.00  0.18              
ATOM     10  CA  TYR A  12     -38.693 -23.440  73.766  1.00  0.11              
ATOM     11  CA  VAL A  13     -37.510 -20.481  71.469  1.00  0.14              
ATOM     12  CA  THR A  14     -35.545 -17.313  72.246  1.00  0.18              
ATOM     13  CA  PRO A  15     -35.864 -14.229  69.961  1.00  0.25              
ATOM     14  CA  VAL A  16     -34.035 -13.403  66.671  1.00  0.16              
ATOM     15  CA  LYS A  17     -30.384 -12.457  66.997  1.00  0.16              
ATOM     16  CA  ASN A  18     -27.877 -10.939  64.576  1.00  0.11              
ATOM     17  CA  GLN A  19     -24.497 -12.599  64.049  1.00  0.15              
ATOM     18  CA  GLY A  20     -23.158  -9.427  62.427  1.00  0.25              
ATOM     19  CA  GLN A  21     -20.017  -9.529  60.254  1.00  0.32              
ATOM     20  CA  CYS A  22     -18.715 -12.723  61.820  1.00  0.14              
ATOM     21  CA  GLY A  23     -19.169 -16.180  60.371  1.00  0.11              
ATOM     22  CA  SER A  24     -20.607 -17.485  63.641  1.00  0.08              
ATOM     23  CA  CYS A  25     -23.796 -19.092  62.277  1.00  0.07              
ATOM     24  CA  TRP A  26     -22.716 -22.482  63.686  1.00  0.06              
ATOM     25  CA  ALA A  27     -22.463 -20.921  67.121  1.00  0.06              
ATOM     26  CA  PHE A  28     -25.955 -19.327  66.920  1.00  0.06              
ATOM     27  CA  SER A  29     -27.309 -22.553  65.438  1.00  0.06              
ATOM     28  CA  SER A  30     -25.754 -24.507  68.341  1.00  0.06              
ATOM     29  CA  VAL A  31     -26.919 -22.084  71.035  1.00  0.07              
ATOM     30  CA  GLY A  32     -30.484 -22.215  69.759  1.00  0.07              
ATOM     31  CA  ALA A  33     -30.615 -26.013  70.033  1.00  0.06              
ATOM     32  CA  LEU A  34     -29.130 -25.998  73.576  1.00  0.06              
ATOM     33  CA  GLU A  35     -31.590 -23.301  74.650  1.00  0.07              
ATOM     34  CA  GLY A  36     -34.343 -25.564  73.396  1.00  0.07              
ATOM     35  CA  GLN A  37     -33.094 -28.594  75.455  1.00  0.09              
ATOM     36  CA  LEU A  38     -32.319 -26.522  78.551  1.00  0.09              
ATOM     37  CA  LYS A  39     -36.014 -25.670  78.479  1.00  0.09              
ATOM     38  CA  LYS A  40     -37.049 -29.304  78.069  1.00  0.15              
ATOM     39  CA  LYS A  41     -34.797 -30.347  80.980  1.00  0.21              
ATOM     40  CA  THR A  42     -34.940 -27.526  83.597  1.00  0.28              
ATOM     41  CA  GLY A  43     -38.182 -25.569  82.464  1.00  0.23              
ATOM     42  CA  LYS A  44     -36.098 -22.512  82.173  1.00  0.25              
ATOM     43  CA  LEU A  45     -35.579 -20.630  78.834  1.00  0.14              
ATOM     44  CA  LEU A  46     -32.444 -18.417  78.788  1.00  0.20              
ATOM     45  CA  ASN A  47     -30.032 -16.881  76.234  1.00  0.14              
ATOM     46  CA  LEU A  48     -26.821 -18.914  75.900  1.00  0.08              
ATOM     47  CA  SER A  49     -23.461 -17.516  74.700  1.00  0.08              
ATOM     48  CA  PRO A  50     -22.458 -18.013  71.030  1.00  0.07              
ATOM     49  CA  GLN A  51     -19.314 -15.939  71.671  1.00  0.07              
ATOM     50  CA  ASN A  52     -18.160 -18.472  74.302  1.00  0.08              
ATOM     51  CA  LEU A  53     -18.279 -20.993  71.470  1.00  0.07              
ATOM     52  CA  VAL A  54     -16.595 -18.718  68.893  1.00  0.07              
ATOM     53  CA  ASP A  55     -13.631 -17.996  71.231  1.00  0.10              
ATOM     54  CA  CYS A  56     -13.362 -21.471  72.788  1.00  0.11              
ATOM     55  CA  VAL A  57     -13.982 -24.137  70.143  1.00  0.11              
ATOM     56  CA  SER A  58     -10.493 -24.844  68.755  1.00  0.19              
ATOM     57  CA  GLU A  59     -11.903 -27.597  66.424  1.00  0.19              
ATOM     58  CA  ASN A  60     -13.889 -24.790  64.768  1.00  0.14              
ATOM     59  CA  ASP A  61     -12.625 -21.576  63.255  1.00  0.12              
ATOM     60  CA  GLY A  62     -14.475 -18.760  65.107  1.00  0.11              
ATOM     61  CA  CYS A  63     -15.577 -16.227  62.537  1.00  0.11              
ATOM     62  CA  GLY A  64     -14.032 -18.357  59.840  1.00  0.14              
ATOM     63  CA  GLY A  65     -16.682 -21.074  60.142  1.00  0.13              
ATOM     64  CA  GLY A  66     -17.329 -24.328  61.964  1.00  0.14              
ATOM     65  CA  TYR A  67     -19.806 -27.181  62.944  1.00  0.10              
ATOM     66  CA  MET A  68     -22.487 -27.430  65.579  1.00  0.08              
ATOM     67  CA  THR A  69     -21.232 -30.952  66.454  1.00  0.09              
ATOM     68  CA  ASN A  70     -17.831 -29.621  67.493  1.00  0.10              
ATOM     69  CA  ALA A  71     -19.621 -26.951  69.493  1.00  0.08              
ATOM     70  CA  PHE A  72     -21.707 -29.513  71.514  1.00  0.08              
ATOM     71  CA  GLN A  73     -18.528 -31.522  72.291  1.00  0.10              
ATOM     72  CA  TYR A  74     -16.816 -28.395  73.570  1.00  0.09              
ATOM     73  CA  VAL A  75     -19.773 -27.726  75.832  1.00  0.08              
ATOM     74  CA  GLN A  76     -19.713 -31.336  77.001  1.00  0.09              
ATOM     75  CA  LYS A  77     -15.994 -31.397  77.818  1.00  0.14              
ATOM     76  CA  ASN A  78     -15.959 -27.863  79.152  1.00  0.15              
ATOM     77  CA  ARG A  79     -18.906 -29.042  81.279  1.00  0.12              
ATOM     78  CA  GLY A  80     -20.873 -25.923  80.659  1.00  0.10              
ATOM     79  CA  ILE A  81     -21.480 -22.868  78.509  1.00  0.10              
ATOM     80  CA  ASP A  82     -21.973 -19.345  79.794  1.00  0.08              
ATOM     81  CA  SER A  83     -25.107 -17.279  79.388  1.00  0.08              
ATOM     82  CA  GLU A  84     -25.335 -14.331  76.971  1.00  0.09              
ATOM     83  CA  ASP A  85     -25.002 -11.896  79.933  1.00  0.17              
ATOM     84  CA  ALA A  86     -21.891 -13.622  81.367  1.00  0.14              
ATOM     85  CA  TYR A  87     -20.377 -13.659  77.858  1.00  0.12              
ATOM     86  CA  PRO A  88     -21.718 -10.971  75.478  1.00  0.17              
ATOM     87  CA  TYR A  89     -21.224 -11.410  71.703  1.00  0.16              
ATOM     88  CA  VAL A  90     -18.575  -9.051  70.352  1.00  0.26              
ATOM     89  CA  GLY A  91     -18.580 -10.513  66.853  1.00  0.19              
ATOM     90  CA  GLN A  92     -14.722 -11.017  66.734  1.00  0.22              
ATOM     91  CA  GLU A  93     -12.497 -14.014  67.530  1.00  0.18              
ATOM     92  CA  GLU A  94     -10.475 -13.730  70.754  1.00  0.32              
ATOM     93  CA  SER A  95      -8.827 -15.897  73.303  1.00  0.32              
ATOM     94  CA  CYS A  96     -11.181 -18.153  75.301  1.00  0.17              
ATOM     95  CA  MET A  97     -12.482 -16.188  78.293  1.00  0.30              
ATOM     96  CA  TYR A  98     -14.935 -18.664  79.790  1.00  0.22              
ATOM     97  CA  ASN A  99     -16.176 -17.690  83.253  1.00  0.24              
ATOM     98  CA  PRO A 100     -17.524 -20.691  85.225  1.00  0.24              
ATOM     99  CA  THR A 101     -19.621 -18.425  87.481  1.00  0.29              
ATOM    100  CA  GLY A 102     -21.653 -17.593  84.410  1.00  0.15              
ATOM    101  CA  LYS A 103     -22.392 -21.151  83.481  1.00  0.11              
ATOM    102  CA  ALA A 104     -26.032 -21.511  82.419  1.00  0.12              
ATOM    103  CA  ALA A 105     -26.072 -24.898  80.710  1.00  0.15              
ATOM    104  CA  LYS A 106     -24.234 -28.146  80.138  1.00  0.12              
ATOM    105  CA  CYS A 107     -24.210 -30.878  77.485  1.00  0.10              
ATOM    106  CA  ARG A 108     -23.739 -34.633  77.452  1.00  0.11              
ATOM    107  CA  GLY A 109     -23.451 -35.244  73.712  1.00  0.11              
ATOM    108  CA  TYR A 110     -25.358 -34.894  70.493  1.00  0.10              
ATOM    109  CA  ARG A 111     -27.413 -36.954  68.038  1.00  0.17              
ATOM    110  CA  GLU A 112     -27.085 -36.576  64.275  1.00  0.14              
ATOM    111  CA  ILE A 113     -29.960 -37.095  61.823  1.00  0.14              
ATOM    112  CA  PRO A 114     -29.305 -39.443  58.858  1.00  0.18              
ATOM    113  CA  GLU A 115     -27.968 -37.483  55.863  1.00  0.15              
ATOM    114  CA  GLY A 116     -30.781 -36.362  53.524  1.00  0.11              
ATOM    115  CA  ASN A 117     -33.433 -37.956  55.630  1.00  0.13              
ATOM    116  CA  GLU A 118     -36.203 -35.347  56.059  1.00  0.11              
ATOM    117  CA  LYS A 119     -38.510 -37.899  57.681  1.00  0.14              
ATOM    118  CA  ALA A 120     -35.930 -38.364  60.398  1.00  0.13              
ATOM    119  CA  LEU A 121     -35.586 -34.580  60.732  1.00  0.10              
ATOM    120  CA  LYS A 122     -39.364 -34.399  61.199  1.00  0.11              
ATOM    121  CA  ARG A 123     -39.495 -37.230  63.719  1.00  0.13              
ATOM    122  CA  ALA A 124     -36.694 -35.488  65.681  1.00  0.11              
ATOM    123  CA  VAL A 125     -38.336 -32.033  65.744  1.00  0.09              
ATOM    124  CA  ALA A 126     -41.655 -33.403  67.014  1.00  0.13              
ATOM    125  CA  ARG A 127     -39.956 -35.404  69.746  1.00  0.17              
ATOM    126  CA  VAL A 128     -36.811 -33.524  70.918  1.00  0.15              
ATOM    127  CA  GLY A 129     -37.498 -29.945  69.785  1.00  0.10              
ATOM    128  CA  PRO A 130     -35.527 -27.342  67.798  1.00  0.06              
ATOM    129  CA  VAL A 131     -32.750 -29.008  65.782  1.00  0.07              
ATOM    130  CA  SER A 132     -29.639 -27.406  64.272  1.00  0.05              
ATOM    131  CA  VAL A 133     -29.463 -27.574  60.492  1.00  0.07              
ATOM    132  CA  ALA A 134     -27.221 -26.446  57.630  1.00  0.08              
ATOM    133  CA  ILE A 135     -28.572 -25.158  54.310  1.00  0.08              
ATOM    134  CA  ASP A 136     -27.420 -23.396  51.150  1.00  0.08              
ATOM    135  CA  ALA A 137     -28.281 -19.774  51.547  1.00  0.16              
ATOM    136  CA  SER A 138     -26.270 -18.450  48.517  1.00  0.25              
ATOM    137  CA  LEU A 139     -29.106 -18.006  45.978  1.00  0.20              
ATOM    138  CA  THR A 140     -30.336 -14.472  45.385  1.00  0.25              
ATOM    139  CA  SER A 141     -33.902 -15.700  45.942  1.00  0.21              
ATOM    140  CA  PHE A 142     -32.934 -16.612  49.379  1.00  0.16              
ATOM    141  CA  GLN A 143     -31.332 -13.185  49.787  1.00  0.23              
ATOM    142  CA  PHE A 144     -34.550 -11.353  48.737  1.00  0.24              
ATOM    143  CA  TYR A 145     -36.973 -13.740  50.481  1.00  0.18              
ATOM    144  CA  SER A 146     -39.729 -11.888  52.491  1.00  0.15              
ATOM    145  CA  LYS A 147     -42.721 -14.230  52.437  1.00  0.26              
ATOM    146  CA  GLY A 148     -44.276 -17.638  51.530  1.00  0.29              
ATOM    147  CA  VAL A 149     -42.640 -21.056  51.401  1.00  0.12              
ATOM    148  CA  TYR A 150     -39.131 -20.602  49.942  1.00  0.13              
ATOM    149  CA  TYR A 151     -38.086 -22.984  47.175  1.00  0.20              
ATOM    150  CA  ASP A 152     -35.764 -22.621  44.177  1.00  0.22              
ATOM    151  CA  GLU A 153     -34.633 -25.603  42.046  1.00  0.31              
ATOM    152  CA  SER A 154     -31.157 -23.877  41.784  1.00  0.28              
ATOM    153  CA  CYS A 155     -30.475 -24.380  45.513  1.00  0.16              
ATOM    154  CA  ASN A 156     -27.461 -26.600  46.215  1.00  0.14              
ATOM    155  CA  SER A 157     -27.819 -29.575  48.568  1.00  0.12              
ATOM    156  CA  ASP A 158     -24.034 -29.945  48.253  1.00  0.22              
ATOM    157  CA  ASN A 159     -23.124 -26.334  48.982  1.00  0.18              
ATOM    158  CA  LEU A 160     -24.153 -25.889  52.608  1.00  0.12              
ATOM    159  CA  ASN A 161     -22.970 -22.437  53.739  1.00  0.16              
ATOM    160  CA  HIS A 162     -25.385 -21.237  56.472  1.00  0.12              
ATOM    161  CA  ALA A 163     -25.991 -22.890  59.860  1.00  0.07              
ATOM    162  CA  VAL A 164     -29.534 -22.194  61.108  1.00  0.07              
ATOM    163  CA  LEU A 165     -32.370 -23.470  63.437  1.00  0.06              
ATOM    164  CA  ALA A 166     -35.281 -25.810  62.581  1.00  0.06              
ATOM    165  CA  VAL A 167     -37.933 -24.549  65.053  1.00  0.07              
ATOM    166  CA  GLY A 168     -40.897 -26.518  63.734  1.00  0.08              
ATOM    167  CA  TYR A 169     -42.780 -27.476  60.594  1.00  0.09              
ATOM    168  CA  GLY A 170     -46.147 -27.250  59.014  1.00  0.19              
ATOM    169  CA  ILE A 171     -47.936 -26.354  55.772  1.00  0.17              
ATOM    170  CA  GLN A 172     -49.082 -23.093  54.202  1.00  0.31              
ATOM    171  CA  LYS A 173     -51.183 -22.897  51.033  1.00  0.65              
ATOM    172  CA  GLY A 174     -50.879 -26.608  50.405  1.00  0.51              
ATOM    173  CA  ASN A 175     -47.040 -26.382  50.697  1.00  0.25              
ATOM    174  CA  LYS A 176     -45.247 -28.206  53.530  1.00  0.13              
ATOM    175  CA  HIS A 177     -42.393 -26.238  55.071  1.00  0.07              
ATOM    176  CA  TRP A 178     -39.878 -25.956  57.916  1.00  0.07              
ATOM    177  CA  ILE A 179     -40.026 -23.043  60.272  1.00  0.07              
ATOM    178  CA  ILE A 180     -36.421 -21.778  60.207  1.00  0.08              
ATOM    179  CA  LYS A 181     -35.000 -19.166  62.600  1.00  0.08              
ATOM    180  CA  ASN A 182     -32.071 -17.277  61.032  1.00  0.10              
ATOM    181  CA  SER A 183     -29.347 -15.214  62.737  1.00  0.11              
ATOM    182  CA  TRP A 184     -29.176 -12.309  60.241  1.00  0.12              
ATOM    183  CA  GLY A 185     -31.533 -10.083  62.463  1.00  0.12              
ATOM    184  CA  GLU A 186     -35.100  -8.939  62.142  1.00  0.12              
ATOM    185  CA  ASN A 187     -34.577  -6.973  58.940  1.00  0.24              
ATOM    186  CA  TRP A 188     -33.833 -10.381  57.053  1.00  0.15              
ATOM    187  CA  GLY A 189     -36.852 -12.388  55.782  1.00  0.12              
ATOM    188  CA  ASN A 190     -40.001 -12.486  57.630  1.00  0.12              
ATOM    189  CA  LYS A 191     -38.876 -10.780  60.817  1.00  0.14              
ATOM    190  CA  GLY A 192     -35.862 -13.155  61.038  1.00  0.09              
ATOM    191  CA  TYR A 193     -37.577 -16.281  59.934  1.00  0.10              
ATOM    192  CA  ILE A 194     -37.961 -18.295  56.752  1.00  0.12              
ATOM    193  CA  LEU A 195     -40.449 -21.022  55.778  1.00  0.08              
ATOM    194  CA  MET A 196     -38.384 -23.487  53.766  1.00  0.08              
ATOM    195  CA  ALA A 197     -39.707 -26.295  51.472  1.00  0.09              
ATOM    196  CA  ARG A 198     -40.329 -29.562  53.338  1.00  0.10              
ATOM    197  CA  ASN A 199     -40.387 -32.896  51.378  1.00  0.16              
ATOM    198  CA  LYS A 200     -39.355 -31.297  48.111  1.00  0.15              
ATOM    199  CA  ASN A 201     -36.283 -33.495  47.550  1.00  0.19              
ATOM    200  CA  ASN A 202     -34.066 -32.227  50.428  1.00  0.12              
ATOM    201  CA  ALA A 203     -34.448 -28.567  49.419  1.00  0.11              
ATOM    202  CA  CYS A 204     -31.091 -26.751  49.844  1.00  0.07              
ATOM    203  CA  GLY A 205     -29.619 -29.750  51.722  1.00  0.07              
ATOM    204  CA  ILE A 206     -31.906 -28.956  54.715  1.00  0.07              
ATOM    205  CA  ALA A 207     -31.556 -32.545  56.069  1.00  0.08              
ATOM    206  CA  ASN A 208     -27.876 -33.133  55.183  1.00  0.09              
ATOM    207  CA  LEU A 209     -26.215 -31.724  58.295  1.00  0.10              
ATOM    208  CA  ALA A 210     -28.627 -31.777  61.205  1.00  0.09              
ATOM    209  CA  SER A 211     -27.948 -32.465  64.882  1.00  0.09              
ATOM    210  CA  PHE A 212     -29.031 -31.619  68.473  1.00  0.10              
ATOM    211  CA  PRO A 213     -27.465 -31.948  71.946  1.00  0.09              
ATOM    212  CA  LYS A 214     -28.370 -34.327  74.828  1.00  0.12              
ATOM    213  CA  MET A 215     -28.432 -33.382  78.514  1.00  0.16              
ENDMDL
MODEL       15
ATOM      1  CA  ASP A   3     -48.800 -32.668  61.128  1.00  0.45              
ATOM      2  CA  SER A   4     -47.623 -29.274  62.408  1.00  0.20              
ATOM      3  CA  VAL A   5     -45.574 -28.148  65.370  1.00  0.15              
ATOM      4  CA  ASP A   6     -44.211 -24.751  66.345  1.00  0.13              
ATOM      5  CA  TYR A   7     -41.938 -24.896  69.420  1.00  0.11              
ATOM      6  CA  ARG A   8     -42.436 -21.110  69.812  1.00  0.14              
ATOM      7  CA  LYS A   9     -45.917 -21.885  71.090  1.00  0.25              
ATOM      8  CA  LYS A  10     -44.180 -24.223  73.577  1.00  0.21              
ATOM      9  CA  GLY A  11     -41.791 -21.285  74.648  1.00  0.18              
ATOM     10  CA  TYR A  12     -38.683 -23.329  73.669  1.00  0.11              
ATOM     11  CA  VAL A  13     -37.439 -20.436  71.385  1.00  0.14              
ATOM     12  CA  THR A  14     -35.489 -17.279  72.228  1.00  0.18              
ATOM     13  CA  PRO A  15     -35.818 -14.161  70.000  1.00  0.25              
ATOM     14  CA  VAL A  16     -33.992 -13.471  66.698  1.00  0.16              
ATOM     15  CA  LYS A  17     -30.343 -12.505  67.009  1.00  0.16              
ATOM     16  CA  ASN A  18     -27.887 -10.944  64.571  1.00  0.11              
ATOM     17  CA  GLN A  19     -24.511 -12.601  64.011  1.00  0.15              
ATOM     18  CA  GLY A  20     -23.182  -9.424  62.399  1.00  0.25              
ATOM     19  CA  GLN A  21     -20.043  -9.515  60.228  1.00  0.32              
ATOM     20  CA  CYS A  22     -18.733 -12.700  61.810  1.00  0.14              
ATOM     21  CA  GLY A  23     -19.162 -16.165  60.363  1.00  0.11              
ATOM     22  CA  SER A  24     -20.604 -17.477  63.626  1.00  0.08              
ATOM     23  CA  CYS A  25     -23.775 -19.105  62.247  1.00  0.07              
ATOM     24  CA  TRP A  26     -22.668 -22.485  63.664  1.00  0.06              
ATOM     25  CA  ALA A  27     -22.442 -20.921  67.107  1.00  0.06              
ATOM     26  CA  PHE A  28     -25.931 -19.343  66.886  1.00  0.06              
ATOM     27  CA  SER A  29     -27.279 -22.571  65.413  1.00  0.06              
ATOM     28  CA  SER A  30     -25.726 -24.518  68.321  1.00  0.06              
ATOM     29  CA  VAL A  31     -26.893 -22.094  71.011  1.00  0.07              
ATOM     30  CA  GLY A  32     -30.461 -22.219  69.733  1.00  0.07              
ATOM     31  CA  ALA A  33     -30.598 -26.015  70.014  1.00  0.06              
ATOM     32  CA  LEU A  34     -29.130 -25.989  73.560  1.00  0.06              
ATOM     33  CA  GLU A  35     -31.575 -23.269  74.609  1.00  0.07              
ATOM     34  CA  GLY A  36     -34.342 -25.531  73.364  1.00  0.07              
ATOM     35  CA  GLN A  37     -33.120 -28.539  75.436  1.00  0.09              
ATOM     36  CA  LEU A  38     -32.362 -26.452  78.525  1.00  0.09              
ATOM     37  CA  LYS A  39     -36.049 -25.563  78.408  1.00  0.09              
ATOM     38  CA  LYS A  40     -37.113 -29.188  78.003  1.00  0.15              
ATOM     39  CA  LYS A  41     -34.902 -30.228  80.943  1.00  0.21              
ATOM     40  CA  THR A  42     -35.053 -27.404  83.545  1.00  0.28              
ATOM     41  CA  GLY A  43     -38.251 -25.475  82.391  1.00  0.23              
ATOM     42  CA  LYS A  44     -36.184 -22.381  82.080  1.00  0.25              
ATOM     43  CA  LEU A  45     -35.583 -20.535  78.753  1.00  0.14              
ATOM     44  CA  LEU A  46     -32.421 -18.372  78.766  1.00  0.20              
ATOM     45  CA  ASN A  47     -30.002 -16.861  76.205  1.00  0.14              
ATOM     46  CA  LEU A  48     -26.808 -18.920  75.889  1.00  0.08              
ATOM     47  CA  SER A  49     -23.449 -17.519  74.696  1.00  0.08              
ATOM     48  CA  PRO A  50     -22.453 -18.014  71.022  1.00  0.07              
ATOM     49  CA  GLN A  51     -19.320 -15.926  71.673  1.00  0.07              
ATOM     50  CA  ASN A  52     -18.156 -18.461  74.300  1.00  0.08              
ATOM     51  CA  LEU A  53     -18.263 -20.977  71.463  1.00  0.07              
ATOM     52  CA  VAL A  54     -16.588 -18.690  68.894  1.00  0.07              
ATOM     53  CA  ASP A  55     -13.631 -17.947  71.235  1.00  0.10              
ATOM     54  CA  CYS A  56     -13.346 -21.423  72.791  1.00  0.11              
ATOM     55  CA  VAL A  57     -13.958 -24.103  70.157  1.00  0.11              
ATOM     56  CA  SER A  58     -10.465 -24.786  68.771  1.00  0.19              
ATOM     57  CA  GLU A  59     -11.851 -27.530  66.437  1.00  0.19              
ATOM     58  CA  ASN A  60     -13.849 -24.733  64.781  1.00  0.14              
ATOM     59  CA  ASP A  61     -12.595 -21.512  63.272  1.00  0.12              
ATOM     60  CA  GLY A  62     -14.465 -18.718  65.112  1.00  0.11              
ATOM     61  CA  CYS A  63     -15.577 -16.182  62.541  1.00  0.11              
ATOM     62  CA  GLY A  64     -14.017 -18.319  59.848  1.00  0.14              
ATOM     63  CA  GLY A  65     -16.654 -21.049  60.146  1.00  0.13              
ATOM     64  CA  GLY A  66     -17.293 -24.306  61.964  1.00  0.14              
ATOM     65  CA  TYR A  67     -19.734 -27.160  62.927  1.00  0.10              
ATOM     66  CA  MET A  68     -22.438 -27.434  65.545  1.00  0.08              
ATOM     67  CA  THR A  69     -21.182 -30.952  66.425  1.00  0.09              
ATOM     68  CA  ASN A  70     -17.785 -29.610  67.475  1.00  0.10              
ATOM     69  CA  ALA A  71     -19.596 -26.948  69.478  1.00  0.08              
ATOM     70  CA  PHE A  72     -21.679 -29.517  71.475  1.00  0.08              
ATOM     71  CA  GLN A  73     -18.506 -31.525  72.265  1.00  0.10              
ATOM     72  CA  TYR A  74     -16.797 -28.400  73.553  1.00  0.09              
ATOM     73  CA  VAL A  75     -19.767 -27.737  75.808  1.00  0.08              
ATOM     74  CA  GLN A  76     -19.721 -31.352  76.966  1.00  0.09              
ATOM     75  CA  LYS A  77     -16.005 -31.426  77.792  1.00  0.14              
ATOM     76  CA  ASN A  78     -15.966 -27.895  79.139  1.00  0.15              
ATOM     77  CA  ARG A  79     -18.925 -29.080  81.248  1.00  0.12              
ATOM     78  CA  GLY A  80     -20.880 -25.942  80.641  1.00  0.10              
ATOM     79  CA  ILE A  81     -21.483 -22.892  78.487  1.00  0.10              
ATOM     80  CA  ASP A  82     -21.967 -19.374  79.789  1.00  0.08              
ATOM     81  CA  SER A  83     -25.097 -17.298  79.386  1.00  0.08              
ATOM     82  CA  GLU A  84     -25.311 -14.341  76.985  1.00  0.09              
ATOM     83  CA  ASP A  85     -24.978 -11.924  79.962  1.00  0.17              
ATOM     84  CA  ALA A  86     -21.876 -13.655  81.383  1.00  0.14              
ATOM     85  CA  TYR A  87     -20.354 -13.682  77.882  1.00  0.12              
ATOM     86  CA  PRO A  88     -21.696 -10.980  75.504  1.00  0.17              
ATOM     87  CA  TYR A  89     -21.264 -11.408  71.731  1.00  0.16              
ATOM     88  CA  VAL A  90     -18.664  -9.013  70.341  1.00  0.26              
ATOM     89  CA  GLY A  91     -18.631 -10.497  66.852  1.00  0.19              
ATOM     90  CA  GLN A  92     -14.793 -10.952  66.736  1.00  0.22              
ATOM     91  CA  GLU A  93     -12.554 -13.924  67.561  1.00  0.18              
ATOM     92  CA  GLU A  94     -10.599 -13.599  70.815  1.00  0.32              
ATOM     93  CA  SER A  95      -8.893 -15.767  73.345  1.00  0.32              
ATOM     94  CA  CYS A  96     -11.190 -18.091  75.310  1.00  0.17              
ATOM     95  CA  MET A  97     -12.500 -16.200  78.343  1.00  0.30              
ATOM     96  CA  TYR A  98     -14.931 -18.722  79.800  1.00  0.22              
ATOM     97  CA  ASN A  99     -16.173 -17.775  83.271  1.00  0.24              
ATOM     98  CA  PRO A 100     -17.538 -20.771  85.224  1.00  0.24              
ATOM     99  CA  THR A 101     -19.633 -18.511  87.486  1.00  0.29              
ATOM    100  CA  GLY A 102     -21.649 -17.632  84.414  1.00  0.15              
ATOM    101  CA  LYS A 103     -22.404 -21.199  83.465  1.00  0.11              
ATOM    102  CA  ALA A 104     -26.041 -21.530  82.403  1.00  0.12              
ATOM    103  CA  ALA A 105     -26.084 -24.910  80.683  1.00  0.15              
ATOM    104  CA  LYS A 106     -24.249 -28.164  80.109  1.00  0.12              
ATOM    105  CA  CYS A 107     -24.218 -30.877  77.446  1.00  0.10              
ATOM    106  CA  ARG A 108     -23.771 -34.634  77.428  1.00  0.11              
ATOM    107  CA  GLY A 109     -23.451 -35.248  73.700  1.00  0.11              
ATOM    108  CA  TYR A 110     -25.337 -34.893  70.463  1.00  0.10              
ATOM    109  CA  ARG A 111     -27.386 -36.976  68.023  1.00  0.17              
ATOM    110  CA  GLU A 112     -27.090 -36.618  64.258  1.00  0.14              
ATOM    111  CA  ILE A 113     -29.978 -37.132  61.823  1.00  0.14              
ATOM    112  CA  PRO A 114     -29.352 -39.486  58.859  1.00  0.18              
ATOM    113  CA  GLU A 115     -28.027 -37.552  55.851  1.00  0.15              
ATOM    114  CA  GLY A 116     -30.819 -36.397  53.520  1.00  0.11              
ATOM    115  CA  ASN A 117     -33.486 -37.993  55.635  1.00  0.13              
ATOM    116  CA  GLU A 118     -36.246 -35.374  56.072  1.00  0.11              
ATOM    117  CA  LYS A 119     -38.553 -37.919  57.707  1.00  0.14              
ATOM    118  CA  ALA A 120     -35.956 -38.385  60.411  1.00  0.13              
ATOM    119  CA  LEU A 121     -35.602 -34.608  60.742  1.00  0.10              
ATOM    120  CA  LYS A 122     -39.379 -34.421  61.227  1.00  0.11              
ATOM    121  CA  ARG A 123     -39.505 -37.242  63.763  1.00  0.13              
ATOM    122  CA  ALA A 124     -36.693 -35.495  65.697  1.00  0.11              
ATOM    123  CA  VAL A 125     -38.326 -32.038  65.752  1.00  0.09              
ATOM    124  CA  ALA A 126     -41.648 -33.392  67.032  1.00  0.13              
ATOM    125  CA  ARG A 127     -39.942 -35.375  69.781  1.00  0.17              
ATOM    126  CA  VAL A 128     -36.798 -33.494  70.927  1.00  0.15              
ATOM    127  CA  GLY A 129     -37.494 -29.927  69.779  1.00  0.10              
ATOM    128  CA  PRO A 130     -35.498 -27.350  67.777  1.00  0.06              
ATOM    129  CA  VAL A 131     -32.724 -29.027  65.765  1.00  0.07              
ATOM    130  CA  SER A 132     -29.610 -27.433  64.256  1.00  0.05              
ATOM    131  CA  VAL A 133     -29.435 -27.615  60.475  1.00  0.07              
ATOM    132  CA  ALA A 134     -27.185 -26.494  57.621  1.00  0.08              
ATOM    133  CA  ILE A 135     -28.539 -25.228  54.301  1.00  0.08              
ATOM    134  CA  ASP A 136     -27.386 -23.462  51.145  1.00  0.08              
ATOM    135  CA  ALA A 137     -28.257 -19.831  51.579  1.00  0.16              
ATOM    136  CA  SER A 138     -26.233 -18.480  48.575  1.00  0.25              
ATOM    137  CA  LEU A 139     -29.079 -17.979  46.081  1.00  0.20              
ATOM    138  CA  THR A 140     -30.277 -14.430  45.568  1.00  0.25              
ATOM    139  CA  SER A 141     -33.855 -15.652  46.063  1.00  0.21              
ATOM    140  CA  PHE A 142     -32.912 -16.633  49.518  1.00  0.16              
ATOM    141  CA  GLN A 143     -31.302 -13.226  49.993  1.00  0.23              
ATOM    142  CA  PHE A 144     -34.488 -11.354  48.974  1.00  0.24              
ATOM    143  CA  TYR A 145     -36.962 -13.746  50.615  1.00  0.18              
ATOM    144  CA  SER A 146     -39.751 -11.913  52.562  1.00  0.15              
ATOM    145  CA  LYS A 147     -42.745 -14.264  52.513  1.00  0.26              
ATOM    146  CA  GLY A 148     -44.290 -17.654  51.557  1.00  0.29              
ATOM    147  CA  VAL A 149     -42.655 -21.073  51.409  1.00  0.12              
ATOM    148  CA  TYR A 150     -39.151 -20.599  49.959  1.00  0.13              
ATOM    149  CA  TYR A 151     -38.074 -22.968  47.195  1.00  0.20              
ATOM    150  CA  ASP A 152     -35.728 -22.541  44.230  1.00  0.22              
ATOM    151  CA  GLU A 153     -34.610 -25.481  42.048  1.00  0.31              
ATOM    152  CA  SER A 154     -31.129 -23.794  41.822  1.00  0.28              
ATOM    153  CA  CYS A 155     -30.463 -24.371  45.540  1.00  0.16              
ATOM    154  CA  ASN A 156     -27.485 -26.643  46.201  1.00  0.14              
ATOM    155  CA  SER A 157     -27.853 -29.621  48.544  1.00  0.12              
ATOM    156  CA  ASP A 158     -24.081 -30.035  48.199  1.00  0.22              
ATOM    157  CA  ASN A 159     -23.133 -26.439  48.944  1.00  0.18              
ATOM    158  CA  LEU A 160     -24.137 -25.992  52.576  1.00  0.12              
ATOM    159  CA  ASN A 161     -22.914 -22.559  53.712  1.00  0.16              
ATOM    160  CA  HIS A 162     -25.295 -21.334  56.449  1.00  0.12              
ATOM    161  CA  ALA A 163     -25.956 -22.930  59.847  1.00  0.07              
ATOM    162  CA  VAL A 164     -29.496 -22.226  61.076  1.00  0.07              
ATOM    163  CA  LEU A 165     -32.331 -23.508  63.399  1.00  0.06              
ATOM    164  CA  ALA A 166     -35.252 -25.839  62.556  1.00  0.06              
ATOM    165  CA  VAL A 167     -37.898 -24.574  65.020  1.00  0.07              
ATOM    166  CA  GLY A 168     -40.877 -26.534  63.723  1.00  0.08              
ATOM    167  CA  TYR A 169     -42.752 -27.527  60.587  1.00  0.09              
ATOM    168  CA  GLY A 170     -46.134 -27.291  59.018  1.00  0.19              
ATOM    169  CA  ILE A 171     -47.942 -26.403  55.796  1.00  0.17              
ATOM    170  CA  GLN A 172     -49.090 -23.125  54.271  1.00  0.31              
ATOM    171  CA  LYS A 173     -51.250 -22.929  51.152  1.00  0.65              
ATOM    172  CA  GLY A 174     -50.907 -26.617  50.445  1.00  0.51              
ATOM    173  CA  ASN A 175     -47.078 -26.382  50.723  1.00  0.25              
ATOM    174  CA  LYS A 176     -45.261 -28.228  53.524  1.00  0.13              
ATOM    175  CA  HIS A 177     -42.399 -26.271  55.064  1.00  0.07              
ATOM    176  CA  TRP A 178     -39.864 -26.016  57.888  1.00  0.07              
ATOM    177  CA  ILE A 179     -39.990 -23.088  60.248  1.00  0.07              
ATOM    178  CA  ILE A 180     -36.386 -21.820  60.174  1.00  0.08              
ATOM    179  CA  LYS A 181     -34.958 -19.219  62.571  1.00  0.08              
ATOM    180  CA  ASN A 182     -32.049 -17.302  61.006  1.00  0.10              
ATOM    181  CA  SER A 183     -29.342 -15.221  62.717  1.00  0.11              
ATOM    182  CA  TRP A 184     -29.253 -12.286  60.260  1.00  0.12              
ATOM    183  CA  GLY A 185     -31.567 -10.095  62.505  1.00  0.12              
ATOM    184  CA  GLU A 186     -35.166  -9.021  62.288  1.00  0.12              
ATOM    185  CA  ASN A 187     -34.728  -6.978  59.129  1.00  0.24              
ATOM    186  CA  TRP A 188     -33.973 -10.316  57.206  1.00  0.15              
ATOM    187  CA  GLY A 189     -36.891 -12.387  55.854  1.00  0.12              
ATOM    188  CA  ASN A 190     -40.053 -12.536  57.728  1.00  0.12              
ATOM    189  CA  LYS A 191     -38.933 -10.888  60.948  1.00  0.14              
ATOM    190  CA  GLY A 192     -35.879 -13.194  61.085  1.00  0.09              
ATOM    191  CA  TYR A 193     -37.577 -16.345  59.967  1.00  0.10              
ATOM    192  CA  ILE A 194     -37.973 -18.322  56.766  1.00  0.12              
ATOM    193  CA  LEU A 195     -40.449 -21.055  55.777  1.00  0.08              
ATOM    194  CA  MET A 196     -38.392 -23.517  53.753  1.00  0.08              
ATOM    195  CA  ALA A 197     -39.722 -26.310  51.458  1.00  0.09              
ATOM    196  CA  ARG A 198     -40.350 -29.590  53.306  1.00  0.10              
ATOM    197  CA  ASN A 199     -40.410 -32.918  51.349  1.00  0.16              
ATOM    198  CA  LYS A 200     -39.373 -31.311  48.086  1.00  0.15              
ATOM    199  CA  ASN A 201     -36.300 -33.507  47.529  1.00  0.19              
ATOM    200  CA  ASN A 202     -34.096 -32.250  50.422  1.00  0.12              
ATOM    201  CA  ALA A 203     -34.456 -28.584  49.413  1.00  0.11              
ATOM    202  CA  CYS A 204     -31.097 -26.783  49.846  1.00  0.07              
ATOM    203  CA  GLY A 205     -29.630 -29.785  51.711  1.00  0.07              
ATOM    204  CA  ILE A 206     -31.906 -28.997  54.709  1.00  0.07              
ATOM    205  CA  ALA A 207     -31.574 -32.580  56.063  1.00  0.08              
ATOM    206  CA  ASN A 208     -27.905 -33.199  55.164  1.00  0.09              
ATOM    207  CA  LEU A 209     -26.222 -31.796  58.266  1.00  0.10              
ATOM    208  CA  ALA A 210     -28.622 -31.814  61.189  1.00  0.09              
ATOM    209  CA  SER A 211     -27.921 -32.493  64.862  1.00  0.09              
ATOM    210  CA  PHE A 212     -29.007 -31.636  68.439  1.00  0.10              
ATOM    211  CA  PRO A 213     -27.447 -31.943  71.918  1.00  0.09              
ATOM    212  CA  LYS A 214     -28.380 -34.318  74.788  1.00  0.12              
ATOM    213  CA  MET A 215     -28.468 -33.342  78.460  1.00  0.16              
ENDMDL
MODEL       16
ATOM      1  CA  ASP A   3     -48.824 -32.671  61.203  1.00  0.45              
ATOM      2  CA  SER A   4     -47.610 -29.278  62.435  1.00  0.20              
ATOM      3  CA  VAL A   5     -45.550 -28.122  65.380  1.00  0.15              
ATOM      4  CA  ASP A   6     -44.183 -24.706  66.278  1.00  0.13              
ATOM      5  CA  TYR A   7     -41.911 -24.790  69.342  1.00  0.11              
ATOM      6  CA  ARG A   8     -42.311 -20.998  69.624  1.00  0.14              
ATOM      7  CA  LYS A   9     -45.831 -21.641  70.877  1.00  0.25              
ATOM      8  CA  LYS A  10     -44.203 -23.968  73.429  1.00  0.21              
ATOM      9  CA  GLY A  11     -41.760 -21.161  74.547  1.00  0.18              
ATOM     10  CA  TYR A  12     -38.672 -23.219  73.573  1.00  0.11              
ATOM     11  CA  VAL A  13     -37.368 -20.390  71.301  1.00  0.14              
ATOM     12  CA  THR A  14     -35.433 -17.246  72.210  1.00  0.18              
ATOM     13  CA  PRO A  15     -35.772 -14.093  70.040  1.00  0.25              
ATOM     14  CA  VAL A  16     -33.949 -13.540  66.724  1.00  0.16              
ATOM     15  CA  LYS A  17     -30.302 -12.554  67.021  1.00  0.16              
ATOM     16  CA  ASN A  18     -27.896 -10.950  64.566  1.00  0.11              
ATOM     17  CA  GLN A  19     -24.525 -12.603  63.974  1.00  0.15              
ATOM     18  CA  GLY A  20     -23.207  -9.420  62.371  1.00  0.25              
ATOM     19  CA  GLN A  21     -20.068  -9.501  60.202  1.00  0.32              
ATOM     20  CA  CYS A  22     -18.752 -12.677  61.799  1.00  0.14              
ATOM     21  CA  GLY A  23     -19.156 -16.150  60.355  1.00  0.11              
ATOM     22  CA  SER A  24     -20.600 -17.468  63.610  1.00  0.08              
ATOM     23  CA  CYS A  25     -23.753 -19.118  62.218  1.00  0.07              
ATOM     24  CA  TRP A  26     -22.620 -22.489  63.642  1.00  0.06              
ATOM     25  CA  ALA A  27     -22.422 -20.921  67.093  1.00  0.06              
ATOM     26  CA  PHE A  28     -25.906 -19.359  66.853  1.00  0.06              
ATOM     27  CA  SER A  29     -27.250 -22.588  65.387  1.00  0.06              
ATOM     28  CA  SER A  30     -25.698 -24.529  68.301  1.00  0.06              
ATOM     29  CA  VAL A  31     -26.867 -22.105  70.988  1.00  0.07              
ATOM     30  CA  GLY A  32     -30.438 -22.223  69.706  1.00  0.07              
ATOM     31  CA  ALA A  33     -30.581 -26.018  69.994  1.00  0.06              
ATOM     32  CA  LEU A  34     -29.129 -25.980  73.543  1.00  0.06              
ATOM     33  CA  GLU A  35     -31.561 -23.238  74.567  1.00  0.07              
ATOM     34  CA  GLY A  36     -34.340 -25.497  73.332  1.00  0.07              
ATOM     35  CA  GLN A  37     -33.147 -28.484  75.416  1.00  0.09              
ATOM     36  CA  LEU A  38     -32.406 -26.383  78.498  1.00  0.09              
ATOM     37  CA  LYS A  39     -36.084 -25.456  78.337  1.00  0.09              
ATOM     38  CA  LYS A  40     -37.176 -29.072  77.937  1.00  0.15              
ATOM     39  CA  LYS A  41     -35.007 -30.110  80.907  1.00  0.21              
ATOM     40  CA  THR A  42     -35.167 -27.282  83.493  1.00  0.28              
ATOM     41  CA  GLY A  43     -38.321 -25.381  82.317  1.00  0.23              
ATOM     42  CA  LYS A  44     -36.270 -22.249  81.987  1.00  0.25              
ATOM     43  CA  LEU A  45     -35.587 -20.441  78.671  1.00  0.14              
ATOM     44  CA  LEU A  46     -32.398 -18.327  78.744  1.00  0.20              
ATOM     45  CA  ASN A  47     -29.971 -16.841  76.177  1.00  0.14              
ATOM     46  CA  LEU A  48     -26.794 -18.926  75.878  1.00  0.08              
ATOM     47  CA  SER A  49     -23.438 -17.522  74.691  1.00  0.08              
ATOM     48  CA  PRO A  50     -22.448 -18.015  71.014  1.00  0.07              
ATOM     49  CA  GLN A  51     -19.326 -15.914  71.674  1.00  0.07              
ATOM     50  CA  ASN A  52     -18.153 -18.449  74.297  1.00  0.08              
ATOM     51  CA  LEU A  53     -18.247 -20.961  71.456  1.00  0.07              
ATOM     52  CA  VAL A  54     -16.581 -18.661  68.896  1.00  0.07              
ATOM     53  CA  ASP A  55     -13.632 -17.897  71.240  1.00  0.10              
ATOM     54  CA  CYS A  56     -13.329 -21.375  72.794  1.00  0.11              
ATOM     55  CA  VAL A  57     -13.935 -24.069  70.172  1.00  0.11              
ATOM     56  CA  SER A  58     -10.437 -24.728  68.787  1.00  0.19              
ATOM     57  CA  GLU A  59     -11.800 -27.464  66.450  1.00  0.19              
ATOM     58  CA  ASN A  60     -13.808 -24.675  64.794  1.00  0.14              
ATOM     59  CA  ASP A  61     -12.564 -21.449  63.289  1.00  0.12              
ATOM     60  CA  GLY A  62     -14.454 -18.677  65.118  1.00  0.11              
ATOM     61  CA  CYS A  63     -15.577 -16.138  62.545  1.00  0.11              
ATOM     62  CA  GLY A  64     -14.001 -18.281  59.857  1.00  0.14              
ATOM     63  CA  GLY A  65     -16.626 -21.024  60.149  1.00  0.13              
ATOM     64  CA  GLY A  66     -17.258 -24.285  61.963  1.00  0.14              
ATOM     65  CA  TYR A  67     -19.662 -27.140  62.910  1.00  0.10              
ATOM     66  CA  MET A  68     -22.390 -27.438  65.512  1.00  0.08              
ATOM     67  CA  THR A  69     -21.132 -30.953  66.397  1.00  0.09              
ATOM     68  CA  ASN A  70     -17.740 -29.598  67.457  1.00  0.10              
ATOM     69  CA  ALA A  71     -19.571 -26.946  69.462  1.00  0.08              
ATOM     70  CA  PHE A  72     -21.652 -29.521  71.435  1.00  0.08              
ATOM     71  CA  GLN A  73     -18.484 -31.529  72.238  1.00  0.10              
ATOM     72  CA  TYR A  74     -16.778 -28.406  73.535  1.00  0.09              
ATOM     73  CA  VAL A  75     -19.761 -27.749  75.785  1.00  0.08              
ATOM     74  CA  GLN A  76     -19.729 -31.367  76.932  1.00  0.09              
ATOM     75  CA  LYS A  77     -16.015 -31.455  77.766  1.00  0.14              
ATOM     76  CA  ASN A  78     -15.972 -27.928  79.127  1.00  0.15              
ATOM     77  CA  ARG A  79     -18.944 -29.118  81.217  1.00  0.12              
ATOM     78  CA  GLY A  80     -20.886 -25.962  80.623  1.00  0.10              
ATOM     79  CA  ILE A  81     -21.486 -22.915  78.466  1.00  0.10              
ATOM     80  CA  ASP A  82     -21.961 -19.403  79.785  1.00  0.08              
ATOM     81  CA  SER A  83     -25.088 -17.317  79.384  1.00  0.08              
ATOM     82  CA  GLU A  84     -25.286 -14.352  76.999  1.00  0.09              
ATOM     83  CA  ASP A  85     -24.954 -11.952  79.990  1.00  0.17              
ATOM     84  CA  ALA A  86     -21.860 -13.688  81.400  1.00  0.14              
ATOM     85  CA  TYR A  87     -20.332 -13.705  77.906  1.00  0.12              
ATOM     86  CA  PRO A  88     -21.674 -10.988  75.531  1.00  0.17              
ATOM     87  CA  TYR A  89     -21.304 -11.406  71.759  1.00  0.16              
ATOM     88  CA  VAL A  90     -18.753  -8.975  70.330  1.00  0.26              
ATOM     89  CA  GLY A  91     -18.682 -10.481  66.850  1.00  0.19              
ATOM     90  CA  GLN A  92     -14.863 -10.887  66.739  1.00  0.22              
ATOM     91  CA  GLU A  93     -12.611 -13.835  67.592  1.00  0.18              
ATOM     92  CA  GLU A  94     -10.723 -13.468  70.876  1.00  0.32              
ATOM     93  CA  SER A  95      -8.960 -15.636  73.387  1.00  0.32              
ATOM     94  CA  CYS A  96     -11.200 -18.029  75.319  1.00  0.17              
ATOM     95  CA  MET A  97     -12.517 -16.213  78.394  1.00  0.30              
ATOM     96  CA  TYR A  98     -14.927 -18.780  79.810  1.00  0.22              
ATOM     97  CA  ASN A  99     -16.169 -17.860  83.288  1.00  0.24              
ATOM     98  CA  PRO A 100     -17.552 -20.852  85.224  1.00  0.24              
ATOM     99  CA  THR A 101     -19.644 -18.597  87.492  1.00  0.29              
ATOM    100  CA  GLY A 102     -21.645 -17.670  84.419  1.00  0.15              
ATOM    101  CA  LYS A 103     -22.416 -21.247  83.449  1.00  0.11              
ATOM    102  CA  ALA A 104     -26.050 -21.548  82.388  1.00  0.12              
ATOM    103  CA  ALA A 105     -26.095 -24.923  80.657  1.00  0.15              
ATOM    104  CA  LYS A 106     -24.265 -28.181  80.081  1.00  0.12              
ATOM    105  CA  CYS A 107     -24.225 -30.877  77.406  1.00  0.10              
ATOM    106  CA  ARG A 108     -23.802 -34.635  77.403  1.00  0.11              
ATOM    107  CA  GLY A 109     -23.451 -35.252  73.688  1.00  0.11              
ATOM    108  CA  TYR A 110     -25.316 -34.892  70.432  1.00  0.10              
ATOM    109  CA  ARG A 111     -27.359 -36.997  68.008  1.00  0.17              
ATOM    110  CA  GLU A 112     -27.094 -36.659  64.242  1.00  0.14              
ATOM    111  CA  ILE A 113     -29.995 -37.169  61.824  1.00  0.14              
ATOM    112  CA  PRO A 114     -29.399 -39.528  58.861  1.00  0.18              
ATOM    113  CA  GLU A 115     -28.086 -37.620  55.838  1.00  0.15              
ATOM    114  CA  GLY A 116     -30.857 -36.433  53.515  1.00  0.11              
ATOM    115  CA  ASN A 117     -33.539 -38.030  55.640  1.00  0.13              
ATOM    116  CA  GLU A 118     -36.288 -35.402  56.084  1.00  0.11              
ATOM    117  CA  LYS A 119     -38.595 -37.939  57.732  1.00  0.14              
ATOM    118  CA  ALA A 120     -35.982 -38.407  60.423  1.00  0.13              
ATOM    119  CA  LEU A 121     -35.618 -34.636  60.752  1.00  0.10              
ATOM    120  CA  LYS A 122     -39.393 -34.442  61.255  1.00  0.11              
ATOM    121  CA  ARG A 123     -39.514 -37.254  63.806  1.00  0.13              
ATOM    122  CA  ALA A 124     -36.691 -35.501  65.713  1.00  0.11              
ATOM    123  CA  VAL A 125     -38.316 -32.042  65.759  1.00  0.09              
ATOM    124  CA  ALA A 126     -41.640 -33.381  67.051  1.00  0.13              
ATOM    125  CA  ARG A 127     -39.928 -35.346  69.816  1.00  0.17              
ATOM    126  CA  VAL A 128     -36.785 -33.463  70.935  1.00  0.15              
ATOM    127  CA  GLY A 129     -37.491 -29.908  69.773  1.00  0.10              
ATOM    128  CA  PRO A 130     -35.469 -27.358  67.756  1.00  0.06              
ATOM    129  CA  VAL A 131     -32.699 -29.046  65.747  1.00  0.07              
ATOM    130  CA  SER A 132     -29.580 -27.461  64.240  1.00  0.05              
ATOM    131  CA  VAL A 133     -29.406 -27.656  60.458  1.00  0.07              
ATOM    132  CA  ALA A 134     -27.149 -26.543  57.613  1.00  0.08              
ATOM    133  CA  ILE A 135     -28.506 -25.298  54.293  1.00  0.08              
ATOM    134  CA  ASP A 136     -27.351 -23.528  51.140  1.00  0.08              
ATOM    135  CA  ALA A 137     -28.232 -19.888  51.610  1.00  0.16              
ATOM    136  CA  SER A 138     -26.197 -18.511  48.632  1.00  0.25              
ATOM    137  CA  LEU A 139     -29.053 -17.951  46.183  1.00  0.20              
ATOM    138  CA  THR A 140     -30.218 -14.387  45.751  1.00  0.25              
ATOM    139  CA  SER A 141     -33.808 -15.604  46.185  1.00  0.21              
ATOM    140  CA  PHE A 142     -32.890 -16.654  49.657  1.00  0.16              
ATOM    141  CA  GLN A 143     -31.271 -13.267  50.198  1.00  0.23              
ATOM    142  CA  PHE A 144     -34.426 -11.355  49.211  1.00  0.24              
ATOM    143  CA  TYR A 145     -36.952 -13.752  50.750  1.00  0.18              
ATOM    144  CA  SER A 146     -39.774 -11.937  52.633  1.00  0.15              
ATOM    145  CA  LYS A 147     -42.769 -14.298  52.590  1.00  0.26              
ATOM    146  CA  GLY A 148     -44.304 -17.669  51.584  1.00  0.29              
ATOM    147  CA  VAL A 149     -42.670 -21.090  51.417  1.00  0.12              
ATOM    148  CA  TYR A 150     -39.171 -20.597  49.977  1.00  0.13              
ATOM    149  CA  TYR A 151     -38.062 -22.951  47.215  1.00  0.20              
ATOM    150  CA  ASP A 152     -35.692 -22.461  44.283  1.00  0.22              
ATOM    151  CA  GLU A 153     -34.587 -25.358  42.051  1.00  0.31              
ATOM    152  CA  SER A 154     -31.100 -23.711  41.859  1.00  0.28              
ATOM    153  CA  CYS A 155     -30.451 -24.362  45.567  1.00  0.16              
ATOM    154  CA  ASN A 156     -27.509 -26.686  46.187  1.00  0.14              
ATOM    155  CA  SER A 157     -27.886 -29.667  48.519  1.00  0.12              
ATOM    156  CA  ASP A 158     -24.128 -30.125  48.146  1.00  0.22              
ATOM    157  CA  ASN A 159     -23.142 -26.543  48.906  1.00  0.18              
ATOM    158  CA  LEU A 160     -24.121 -26.095  52.544  1.00  0.12              
ATOM    159  CA  ASN A 161     -22.858 -22.681  53.685  1.00  0.16              
ATOM    160  CA  HIS A 162     -25.205 -21.432  56.425  1.00  0.12              
ATOM    161  CA  ALA A 163     -25.922 -22.970  59.834  1.00  0.07              
ATOM    162  CA  VAL A 164     -29.459 -22.258  61.045  1.00  0.07              
ATOM    163  CA  LEU A 165     -32.292 -23.547  63.361  1.00  0.06              
ATOM    164  CA  ALA A 166     -35.224 -25.868  62.531  1.00  0.06              
ATOM    165  CA  VAL A 167     -37.862 -24.598  64.987  1.00  0.07              
ATOM    166  CA  GLY A 168     -40.857 -26.551  63.712  1.00  0.08              
ATOM    167  CA  TYR A 169     -42.724 -27.578  60.580  1.00  0.09              
ATOM    168  CA  GLY A 170     -46.122 -27.332  59.022  1.00  0.19              
ATOM    169  CA  ILE A 171     -47.948 -26.452  55.820  1.00  0.17              
ATOM    170  CA  GLN A 172     -49.097 -23.156  54.339  1.00  0.31              
ATOM    171  CA  LYS A 173     -51.317 -22.961  51.271  1.00  0.65              
ATOM    172  CA  GLY A 174     -50.935 -26.625  50.484  1.00  0.51              
ATOM    173  CA  ASN A 175     -47.117 -26.381  50.748  1.00  0.25              
ATOM    174  CA  LYS A 176     -45.276 -28.249  53.518  1.00  0.13              
ATOM    175  CA  HIS A 177     -42.406 -26.304  55.057  1.00  0.07              
ATOM    176  CA  TRP A 178     -39.850 -26.076  57.861  1.00  0.07              
ATOM    177  CA  ILE A 179     -39.954 -23.134  60.225  1.00  0.07              
ATOM    178  CA  ILE A 180     -36.351 -21.862  60.140  1.00  0.08              
ATOM    179  CA  LYS A 181     -34.916 -19.272  62.541  1.00  0.08              
ATOM    180  CA  ASN A 182     -32.027 -17.327  60.980  1.00  0.10              
ATOM    181  CA  SER A 183     -29.338 -15.227  62.698  1.00  0.11              
ATOM    182  CA  TRP A 184     -29.329 -12.262  60.280  1.00  0.12              
ATOM    183  CA  GLY A 185     -31.601 -10.107  62.547  1.00  0.12              
ATOM    184  CA  GLU A 186     -35.232  -9.104  62.435  1.00  0.12              
ATOM    185  CA  ASN A 187     -34.880  -6.983  59.317  1.00  0.24              
ATOM    186  CA  TRP A 188     -34.112 -10.251  57.358  1.00  0.15              
ATOM    187  CA  GLY A 189     -36.930 -12.385  55.926  1.00  0.12              
ATOM    188  CA  ASN A 190     -40.106 -12.586  57.827  1.00  0.12              
ATOM    189  CA  LYS A 191     -38.990 -10.997  61.079  1.00  0.14              
ATOM    190  CA  GLY A 192     -35.896 -13.233  61.132  1.00  0.09              
ATOM    191  CA  TYR A 193     -37.577 -16.408  59.999  1.00  0.10              
ATOM    192  CA  ILE A 194     -37.985 -18.350  56.781  1.00  0.12              
ATOM    193  CA  LEU A 195     -40.450 -21.087  55.777  1.00  0.08              
ATOM    194  CA  MET A 196     -38.400 -23.547  53.739  1.00  0.08              
ATOM    195  CA  ALA A 197     -39.737 -26.325  51.445  1.00  0.09              
ATOM    196  CA  ARG A 198     -40.370 -29.619  53.275  1.00  0.10              
ATOM    197  CA  ASN A 199     -40.433 -32.940  51.319  1.00  0.16              
ATOM    198  CA  LYS A 200     -39.391 -31.324  48.062  1.00  0.15              
ATOM    199  CA  ASN A 201     -36.316 -33.520  47.508  1.00  0.19              
ATOM    200  CA  ASN A 202     -34.126 -32.272  50.416  1.00  0.12              
ATOM    201  CA  ALA A 203     -34.465 -28.600  49.408  1.00  0.11              
ATOM    202  CA  CYS A 204     -31.102 -26.815  49.848  1.00  0.07              
ATOM    203  CA  GLY A 205     -29.642 -29.821  51.700  1.00  0.07              
ATOM    204  CA  ILE A 206     -31.905 -29.039  54.703  1.00  0.07              
ATOM    205  CA  ALA A 207     -31.592 -32.615  56.057  1.00  0.08              
ATOM    206  CA  ASN A 208     -27.935 -33.265  55.145  1.00  0.09              
ATOM    207  CA  LEU A 209     -26.228 -31.867  58.237  1.00  0.10              
ATOM    208  CA  ALA A 210     -28.618 -31.851  61.173  1.00  0.09              
ATOM    209  CA  SER A 211     -27.895 -32.520  64.842  1.00  0.09              
ATOM    210  CA  PHE A 212     -28.984 -31.653  68.404  1.00  0.10              
ATOM    211  CA  PRO A 213     -27.428 -31.938  71.891  1.00  0.09              
ATOM    212  CA  LYS A 214     -28.390 -34.309  74.747  1.00  0.12              
ATOM    213  CA  MET A 215     -28.503 -33.302  78.407  1.00  0.16              
ENDMDL
MODEL       17
ATOM      1  CA  ASP A   3     -48.848 -32.674  61.277  1.00  0.45              
ATOM      2  CA  SER A   4     -47.596 -29.281  62.463  1.00  0.20              
ATOM      3  CA  VAL A   5     -45.527 -28.095  65.390  1.00  0.15              
ATOM      4  CA  ASP A   6     -44.156 -24.662  66.210  1.00  0.13              
ATOM      5  CA  TYR A   7     -41.884 -24.683  69.264  1.00  0.11              
ATOM      6  CA  ARG A   8     -42.185 -20.886  69.436  1.00  0.14              
ATOM      7  CA  LYS A   9     -45.745 -21.396  70.663  1.00  0.25              
ATOM      8  CA  LYS A  10     -44.226 -23.713  73.282  1.00  0.21              
ATOM      9  CA  GLY A  11     -41.729 -21.038  74.445  1.00  0.18              
ATOM     10  CA  TYR A  12     -38.662 -23.109  73.476  1.00  0.11              
ATOM     11  CA  VAL A  13     -37.296 -20.345  71.217  1.00  0.14              
ATOM     12  CA  THR A  14     -35.378 -17.212  72.191  1.00  0.18              
ATOM     13  CA  PRO A  15     -35.727 -14.025  70.079  1.00  0.25              
ATOM     14  CA  VAL A  16     -33.907 -13.608  66.751  1.00  0.16              
ATOM     15  CA  LYS A  17     -30.260 -12.602  67.034  1.00  0.16              
ATOM     16  CA  ASN A  18     -27.906 -10.955  64.561  1.00  0.11              
ATOM     17  CA  GLN A  19     -24.539 -12.605  63.937  1.00  0.15              
ATOM     18  CA  GLY A  20     -23.231  -9.416  62.344  1.00  0.25              
ATOM     19  CA  GLN A  21     -20.094  -9.487  60.176  1.00  0.32              
ATOM     20  CA  CYS A  22     -18.770 -12.654  61.789  1.00  0.14              
ATOM     21  CA  GLY A  23     -19.149 -16.135  60.348  1.00  0.11              
ATOM     22  CA  SER A  24     -20.597 -17.460  63.595  1.00  0.08              
ATOM     23  CA  CYS A  25     -23.732 -19.132  62.188  1.00  0.07              
ATOM     24  CA  TRP A  26     -22.572 -22.492  63.619  1.00  0.06              
ATOM     25  CA  ALA A  27     -22.401 -20.922  67.079  1.00  0.06              
ATOM     26  CA  PHE A  28     -25.881 -19.375  66.819  1.00  0.06              
ATOM     27  CA  SER A  29     -27.220 -22.606  65.362  1.00  0.06              
ATOM     28  CA  SER A  30     -25.671 -24.540  68.281  1.00  0.06              
ATOM     29  CA  VAL A  31     -26.840 -22.115  70.964  1.00  0.07              
ATOM     30  CA  GLY A  32     -30.415 -22.226  69.680  1.00  0.07              
ATOM     31  CA  ALA A  33     -30.563 -26.021  69.975  1.00  0.06              
ATOM     32  CA  LEU A  34     -29.129 -25.970  73.526  1.00  0.06              
ATOM     33  CA  GLU A  35     -31.546 -23.207  74.526  1.00  0.07              
ATOM     34  CA  GLY A  36     -34.339 -25.464  73.299  1.00  0.07              
ATOM     35  CA  GLN A  37     -33.173 -28.428  75.396  1.00  0.09              
ATOM     36  CA  LEU A  38     -32.449 -26.313  78.472  1.00  0.09              
ATOM     37  CA  LYS A  39     -36.119 -25.348  78.266  1.00  0.09              
ATOM     38  CA  LYS A  40     -37.240 -28.956  77.871  1.00  0.15              
ATOM     39  CA  LYS A  41     -35.112 -29.991  80.870  1.00  0.21              
ATOM     40  CA  THR A  42     -35.280 -27.161  83.442  1.00  0.28              
ATOM     41  CA  GLY A  43     -38.391 -25.286  82.244  1.00  0.23              
ATOM     42  CA  LYS A  44     -36.357 -22.118  81.893  1.00  0.25              
ATOM     43  CA  LEU A  45     -35.591 -20.346  78.590  1.00  0.14              
ATOM     44  CA  LEU A  46     -32.375 -18.282  78.722  1.00  0.20              
ATOM     45  CA  ASN A  47     -29.941 -16.820  76.148  1.00  0.14              
ATOM     46  CA  LEU A  48     -26.781 -18.932  75.866  1.00  0.08              
ATOM     47  CA  SER A  49     -23.426 -17.525  74.687  1.00  0.08              
ATOM     48  CA  PRO A  50     -22.443 -18.016  71.006  1.00  0.07              
ATOM     49  CA  GLN A  51     -19.332 -15.901  71.676  1.00  0.07              
ATOM     50  CA  ASN A  52     -18.149 -18.438  74.295  1.00  0.08              
ATOM     51  CA  LEU A  53     -18.232 -20.945  71.450  1.00  0.07              
ATOM     52  CA  VAL A  54     -16.575 -18.632  68.897  1.00  0.07              
ATOM     53  CA  ASP A  55     -13.632 -17.848  71.245  1.00  0.10              
ATOM     54  CA  CYS A  56     -13.312 -21.327  72.797  1.00  0.11              
ATOM     55  CA  VAL A  57     -13.911 -24.035  70.186  1.00  0.11              
ATOM     56  CA  SER A  58     -10.410 -24.671  68.803  1.00  0.19              
ATOM     57  CA  GLU A  59     -11.748 -27.397  66.463  1.00  0.19              
ATOM     58  CA  ASN A  60     -13.768 -24.618  64.807  1.00  0.14              
ATOM     59  CA  ASP A  61     -12.534 -21.385  63.307  1.00  0.12              
ATOM     60  CA  GLY A  62     -14.443 -18.635  65.124  1.00  0.11              
ATOM     61  CA  CYS A  63     -15.577 -16.093  62.549  1.00  0.11              
ATOM     62  CA  GLY A  64     -13.986 -18.243  59.865  1.00  0.14              
ATOM     63  CA  GLY A  65     -16.598 -20.998  60.152  1.00  0.13              
ATOM     64  CA  GLY A  66     -17.222 -24.263  61.962  1.00  0.14              
ATOM     65  CA  TYR A  67     -19.590 -27.119  62.894  1.00  0.10              
ATOM     66  CA  MET A  68     -22.341 -27.442  65.478  1.00  0.08              
ATOM     67  CA  THR A  69     -21.082 -30.953  66.368  1.00  0.09              
ATOM     68  CA  ASN A  70     -17.695 -29.587  67.439  1.00  0.10              
ATOM     69  CA  ALA A  71     -19.547 -26.943  69.447  1.00  0.08              
ATOM     70  CA  PHE A  72     -21.624 -29.525  71.395  1.00  0.08              
ATOM     71  CA  GLN A  73     -18.461 -31.532  72.211  1.00  0.10              
ATOM     72  CA  TYR A  74     -16.758 -28.411  73.517  1.00  0.09              
ATOM     73  CA  VAL A  75     -19.754 -27.760  75.761  1.00  0.08              
ATOM     74  CA  GLN A  76     -19.736 -31.383  76.897  1.00  0.09              
ATOM     75  CA  LYS A  77     -16.026 -31.485  77.741  1.00  0.14              
ATOM     76  CA  ASN A  78     -15.979 -27.960  79.114  1.00  0.15              
ATOM     77  CA  ARG A  79     -18.963 -29.155  81.186  1.00  0.12              
ATOM     78  CA  GLY A  80     -20.893 -25.981  80.605  1.00  0.10              
ATOM     79  CA  ILE A  81     -21.489 -22.939  78.445  1.00  0.10              
ATOM     80  CA  ASP A  82     -21.954 -19.432  79.780  1.00  0.08              
ATOM     81  CA  SER A  83     -25.078 -17.337  79.381  1.00  0.08              
ATOM     82  CA  GLU A  84     -25.262 -14.362  77.013  1.00  0.09              
ATOM     83  CA  ASP A  85     -24.930 -11.981  80.018  1.00  0.17              
ATOM     84  CA  ALA A  86     -21.845 -13.721  81.416  1.00  0.14              
ATOM     85  CA  TYR A  87     -20.310 -13.729  77.931  1.00  0.12              
ATOM     86  CA  PRO A  88     -21.651 -10.997  75.557  1.00  0.17              
ATOM     87  CA  TYR A  89     -21.344 -11.403  71.787  1.00  0.16              
ATOM     88  CA  VAL A  90     -18.842  -8.936  70.319  1.00  0.26              
ATOM     89  CA  GLY A  91     -18.734 -10.466  66.849  1.00  0.19              
ATOM     90  CA  GLN A  92     -14.933 -10.822  66.741  1.00  0.22              
ATOM     91  CA  GLU A  93     -12.668 -13.745  67.622  1.00  0.18              
ATOM     92  CA  GLU A  94     -10.848 -13.336  70.937  1.00  0.32              
ATOM     93  CA  SER A  95      -9.026 -15.506  73.430  1.00  0.32              
ATOM     94  CA  CYS A  96     -11.209 -17.967  75.328  1.00  0.17              
ATOM     95  CA  MET A  97     -12.535 -16.225  78.444  1.00  0.30              
ATOM     96  CA  TYR A  98     -14.923 -18.838  79.820  1.00  0.22              
ATOM     97  CA  ASN A  99     -16.166 -17.944  83.306  1.00  0.24              
ATOM     98  CA  PRO A 100     -17.565 -20.932  85.223  1.00  0.24              
ATOM     99  CA  THR A 101     -19.656 -18.682  87.497  1.00  0.29              
ATOM    100  CA  GLY A 102     -21.640 -17.709  84.423  1.00  0.15              
ATOM    101  CA  LYS A 103     -22.429 -21.294  83.433  1.00  0.11              
ATOM    102  CA  ALA A 104     -26.059 -21.567  82.372  1.00  0.12              
ATOM    103  CA  ALA A 105     -26.107 -24.935  80.630  1.00  0.15              
ATOM    104  CA  LYS A 106     -24.280 -28.199  80.053  1.00  0.12              
ATOM    105  CA  CYS A 107     -24.233 -30.877  77.367  1.00  0.10              
ATOM    106  CA  ARG A 108     -23.834 -34.637  77.379  1.00  0.11              
ATOM    107  CA  GLY A 109     -23.451 -35.256  73.676  1.00  0.11              
ATOM    108  CA  TYR A 110     -25.295 -34.890  70.402  1.00  0.10              
ATOM    109  CA  ARG A 111     -27.332 -37.019  67.994  1.00  0.17              
ATOM    110  CA  GLU A 112     -27.098 -36.701  64.225  1.00  0.14              
ATOM    111  CA  ILE A 113     -30.013 -37.206  61.824  1.00  0.14              
ATOM    112  CA  PRO A 114     -29.446 -39.571  58.862  1.00  0.18              
ATOM    113  CA  GLU A 115     -28.145 -37.689  55.826  1.00  0.15              
ATOM    114  CA  GLY A 116     -30.895 -36.468  53.511  1.00  0.11              
ATOM    115  CA  ASN A 117     -33.591 -38.067  55.644  1.00  0.13              
ATOM    116  CA  GLU A 118     -36.331 -35.429  56.097  1.00  0.11              
ATOM    117  CA  LYS A 119     -38.638 -37.958  57.758  1.00  0.14              
ATOM    118  CA  ALA A 120     -36.007 -38.428  60.436  1.00  0.13              
ATOM    119  CA  LEU A 121     -35.634 -34.664  60.763  1.00  0.10              
ATOM    120  CA  LYS A 122     -39.408 -34.464  61.282  1.00  0.11              
ATOM    121  CA  ARG A 123     -39.524 -37.266  63.850  1.00  0.13              
ATOM    122  CA  ALA A 124     -36.690 -35.508  65.729  1.00  0.11              
ATOM    123  CA  VAL A 125     -38.306 -32.046  65.767  1.00  0.09              
ATOM    124  CA  ALA A 126     -41.633 -33.371  67.069  1.00  0.13              
ATOM    125  CA  ARG A 127     -39.914 -35.316  69.851  1.00  0.17              
ATOM    126  CA  VAL A 128     -36.772 -33.432  70.944  1.00  0.15              
ATOM    127  CA  GLY A 129     -37.488 -29.890  69.768  1.00  0.10              
ATOM    128  CA  PRO A 130     -35.441 -27.367  67.735  1.00  0.06              
ATOM    129  CA  VAL A 131     -32.673 -29.065  65.730  1.00  0.07              
ATOM    130  CA  SER A 132     -29.551 -27.488  64.223  1.00  0.05              
ATOM    131  CA  VAL A 133     -29.378 -27.696  60.442  1.00  0.07              
ATOM    132  CA  ALA A 134     -27.112 -26.591  57.604  1.00  0.08              
ATOM    133  CA  ILE A 135     -28.473 -25.369  54.284  1.00  0.08              
ATOM    134  CA  ASP A 136     -27.317 -23.593  51.135  1.00  0.08              
ATOM    135  CA  ALA A 137     -28.208 -19.945  51.641  1.00  0.16              
ATOM    136  CA  SER A 138     -26.160 -18.541  48.690  1.00  0.25              
ATOM    137  CA  LEU A 139     -29.026 -17.924  46.285  1.00  0.20              
ATOM    138  CA  THR A 140     -30.160 -14.345  45.934  1.00  0.25              
ATOM    139  CA  SER A 141     -33.761 -15.555  46.306  1.00  0.21              
ATOM    140  CA  PHE A 142     -32.868 -16.675  49.796  1.00  0.16              
ATOM    141  CA  GLN A 143     -31.240 -13.308  50.404  1.00  0.23              
ATOM    142  CA  PHE A 144     -34.365 -11.356  49.448  1.00  0.24              
ATOM    143  CA  TYR A 145     -36.941 -13.757  50.884  1.00  0.18              
ATOM    144  CA  SER A 146     -39.796 -11.962  52.704  1.00  0.15              
ATOM    145  CA  LYS A 147     -42.793 -14.332  52.666  1.00  0.26              
ATOM    146  CA  GLY A 148     -44.319 -17.685  51.610  1.00  0.29              
ATOM    147  CA  VAL A 149     -42.686 -21.108  51.426  1.00  0.12              
ATOM    148  CA  TYR A 150     -39.191 -20.595  49.995  1.00  0.13              
ATOM    149  CA  TYR A 151     -38.050 -22.935  47.235  1.00  0.20              
ATOM    150  CA  ASP A 152     -35.657 -22.382  44.335  1.00  0.22              
ATOM    151  CA  GLU A 153     -34.564 -25.235  42.054  1.00  0.31              
ATOM    152  CA  SER A 154     -31.072 -23.629  41.897  1.00  0.28              
ATOM    153  CA  CYS A 155     -30.440 -24.352  45.594  1.00  0.16              
ATOM    154  CA  ASN A 156     -27.533 -26.729  46.173  1.00  0.14              
ATOM    155  CA  SER A 157     -27.920 -29.712  48.495  1.00  0.12              
ATOM    156  CA  ASP A 158     -24.175 -30.214  48.092  1.00  0.22              
ATOM    157  CA  ASN A 159     -23.151 -26.648  48.867  1.00  0.18              
ATOM    158  CA  LEU A 160     -24.106 -26.199  52.512  1.00  0.12              
ATOM    159  CA  ASN A 161     -22.801 -22.802  53.658  1.00  0.16              
ATOM    160  CA  HIS A 162     -25.115 -21.529  56.402  1.00  0.12              
ATOM    161  CA  ALA A 163     -25.888 -23.011  59.822  1.00  0.07              
ATOM    162  CA  VAL A 164     -29.421 -22.290  61.013  1.00  0.07              
ATOM    163  CA  LEU A 165     -32.253 -23.585  63.323  1.00  0.06              
ATOM    164  CA  ALA A 166     -35.196 -25.898  62.507  1.00  0.06              
ATOM    165  CA  VAL A 167     -37.827 -24.623  64.955  1.00  0.07              
ATOM    166  CA  GLY A 168     -40.837 -26.567  63.701  1.00  0.08              
ATOM    167  CA  TYR A 169     -42.695 -27.628  60.573  1.00  0.09              
ATOM    168  CA  GLY A 170     -46.109 -27.373  59.027  1.00  0.19              
ATOM    169  CA  ILE A 171     -47.954 -26.501  55.844  1.00  0.17              
ATOM    170  CA  GLN A 172     -49.105 -23.188  54.408  1.00  0.31              
ATOM    171  CA  LYS A 173     -51.383 -22.993  51.390  1.00  0.65              
ATOM    172  CA  GLY A 174     -50.963 -26.634  50.524  1.00  0.51              
ATOM    173  CA  ASN A 175     -47.155 -26.381  50.774  1.00  0.25              
ATOM    174  CA  LYS A 176     -45.290 -28.271  53.512  1.00  0.13              
ATOM    175  CA  HIS A 177     -42.413 -26.337  55.049  1.00  0.07              
ATOM    176  CA  TRP A 178     -39.835 -26.136  57.833  1.00  0.07              
ATOM    177  CA  ILE A 179     -39.919 -23.179  60.201  1.00  0.07              
ATOM    178  CA  ILE A 180     -36.317 -21.904  60.107  1.00  0.08              
ATOM    179  CA  LYS A 181     -34.874 -19.325  62.512  1.00  0.08              
ATOM    180  CA  ASN A 182     -32.005 -17.352  60.954  1.00  0.10              
ATOM    181  CA  SER A 183     -29.333 -15.234  62.678  1.00  0.11              
ATOM    182  CA  TRP A 184     -29.406 -12.239  60.299  1.00  0.12              
ATOM    183  CA  GLY A 185     -31.635 -10.119  62.589  1.00  0.12              
ATOM    184  CA  GLU A 186     -35.298  -9.186  62.582  1.00  0.12              
ATOM    185  CA  ASN A 187     -35.032  -6.988  59.506  1.00  0.24              
ATOM    186  CA  TRP A 188     -34.252 -10.186  57.511  1.00  0.15              
ATOM    187  CA  GLY A 189     -36.969 -12.384  55.998  1.00  0.12              
ATOM    188  CA  ASN A 190     -40.158 -12.636  57.925  1.00  0.12              
ATOM    189  CA  LYS A 191     -39.046 -11.105  61.211  1.00  0.14              
ATOM    190  CA  GLY A 192     -35.913 -13.272  61.180  1.00  0.09              
ATOM    191  CA  TYR A 193     -37.577 -16.471  60.032  1.00  0.10              
ATOM    192  CA  ILE A 194     -37.998 -18.377  56.795  1.00  0.12              
ATOM    193  CA  LEU A 195     -40.450 -21.120  55.776  1.00  0.08              
ATOM    194  CA  MET A 196     -38.408 -23.577  53.726  1.00  0.08              
ATOM    195  CA  ALA A 197     -39.751 -26.339  51.431  1.00  0.09              
ATOM    196  CA  ARG A 198     -40.391 -29.647  53.244  1.00  0.10              
ATOM    197  CA  ASN A 199     -40.456 -32.963  51.290  1.00  0.16              
ATOM    198  CA  LYS A 200     -39.410 -31.338  48.037  1.00  0.15              
ATOM    199  CA  ASN A 201     -36.333 -33.532  47.488  1.00  0.19              
ATOM    200  CA  ASN A 202     -34.156 -32.295  50.410  1.00  0.12              
ATOM    201  CA  ALA A 203     -34.474 -28.617  49.402  1.00  0.11              
ATOM    202  CA  CYS A 204     -31.107 -26.847  49.850  1.00  0.07              
ATOM    203  CA  GLY A 205     -29.653 -29.856  51.689  1.00  0.07              
ATOM    204  CA  ILE A 206     -31.904 -29.080  54.698  1.00  0.07              
ATOM    205  CA  ALA A 207     -31.609 -32.649  56.051  1.00  0.08              
ATOM    206  CA  ASN A 208     -27.964 -33.331  55.126  1.00  0.09              
ATOM    207  CA  LEU A 209     -26.235 -31.939  58.208  1.00  0.10              
ATOM    208  CA  ALA A 210     -28.613 -31.887  61.157  1.00  0.09              
ATOM    209  CA  SER A 211     -27.868 -32.548  64.821  1.00  0.09              
ATOM    210  CA  PHE A 212     -28.960 -31.669  68.370  1.00  0.10              
ATOM    211  CA  PRO A 213     -27.410 -31.933  71.863  1.00  0.09              
ATOM    212  CA  LYS A 214     -28.400 -34.300  74.707  1.00  0.12              
ATOM    213  CA  MET A 215     -28.539 -33.262  78.353  1.00  0.16              
ENDMDL
MODEL       18
ATOM      1  CA  ASP A   3     -48.872 -32.677  61.351  1.00  0.45              
ATOM      2  CA  SER A   4     -47.582 -29.285  62.491  1.00  0.20              
ATOM      3  CA  VAL A   5     -45.503 -28.069  65.400  1.00  0.15              
ATOM      4  CA  ASP A   6     -44.128 -24.617  66.143  1.00  0.13              
ATOM      5  CA  TYR A   7     -41.857 -24.576  69.186  1.00  0.11              
ATOM      6  CA  ARG A   8     -42.059 -20.774  69.248  1.00  0.14              
ATOM      7  CA  LYS A   9     -45.659 -21.152  70.449  1.00  0.25              
ATOM      8  CA  LYS A  10     -44.249 -23.458  73.135  1.00  0.21              
ATOM      9  CA  GLY A  11     -41.698 -20.914  74.343  1.00  0.18              
ATOM     10  CA  TYR A  12     -38.652 -22.999  73.380  1.00  0.11              
ATOM     11  CA  VAL A  13     -37.225 -20.300  71.133  1.00  0.14              
ATOM     12  CA  THR A  14     -35.322 -17.179  72.173  1.00  0.18              
ATOM     13  CA  PRO A  15     -35.681 -13.957  70.119  1.00  0.25              
ATOM     14  CA  VAL A  16     -33.864 -13.676  66.777  1.00  0.16              
ATOM     15  CA  LYS A  17     -30.219 -12.650  67.046  1.00  0.16              
ATOM     16  CA  ASN A  18     -27.915 -10.960  64.556  1.00  0.11              
ATOM     17  CA  GLN A  19     -24.553 -12.607  63.900  1.00  0.15              
ATOM     18  CA  GLY A  20     -23.256  -9.412  62.316  1.00  0.25              
ATOM     19  CA  GLN A  21     -20.120  -9.473  60.150  1.00  0.32              
ATOM     20  CA  CYS A  22     -18.788 -12.631  61.779  1.00  0.14              
ATOM     21  CA  GLY A  23     -19.143 -16.120  60.340  1.00  0.11              
ATOM     22  CA  SER A  24     -20.593 -17.451  63.579  1.00  0.08              
ATOM     23  CA  CYS A  25     -23.711 -19.145  62.159  1.00  0.07              
ATOM     24  CA  TRP A  26     -22.524 -22.495  63.597  1.00  0.06              
ATOM     25  CA  ALA A  27     -22.380 -20.922  67.065  1.00  0.06              
ATOM     26  CA  PHE A  28     -25.856 -19.391  66.785  1.00  0.06              
ATOM     27  CA  SER A  29     -27.190 -22.623  65.337  1.00  0.06              
ATOM     28  CA  SER A  30     -25.643 -24.551  68.261  1.00  0.06              
ATOM     29  CA  VAL A  31     -26.814 -22.126  70.941  1.00  0.07              
ATOM     30  CA  GLY A  32     -30.392 -22.230  69.653  1.00  0.07              
ATOM     31  CA  ALA A  33     -30.546 -26.024  69.955  1.00  0.06              
ATOM     32  CA  LEU A  34     -29.129 -25.961  73.509  1.00  0.06              
ATOM     33  CA  GLU A  35     -31.531 -23.176  74.484  1.00  0.07              
ATOM     34  CA  GLY A  36     -34.337 -25.430  73.267  1.00  0.07              
ATOM     35  CA  GLN A  37     -33.200 -28.373  75.376  1.00  0.09              
ATOM     36  CA  LEU A  38     -32.493 -26.243  78.446  1.00  0.09              
ATOM     37  CA  LYS A  39     -36.154 -25.241  78.195  1.00  0.09              
ATOM     38  CA  LYS A  40     -37.304 -28.840  77.805  1.00  0.15              
ATOM     39  CA  LYS A  41     -35.217 -29.872  80.834  1.00  0.21              
ATOM     40  CA  THR A  42     -35.394 -27.039  83.390  1.00  0.28              
ATOM     41  CA  GLY A  43     -38.461 -25.192  82.170  1.00  0.23              
ATOM     42  CA  LYS A  44     -36.443 -21.986  81.800  1.00  0.25              
ATOM     43  CA  LEU A  45     -35.595 -20.251  78.508  1.00  0.14              
ATOM     44  CA  LEU A  46     -32.352 -18.237  78.700  1.00  0.20              
ATOM     45  CA  ASN A  47     -29.911 -16.800  76.120  1.00  0.14              
ATOM     46  CA  LEU A  48     -26.768 -18.938  75.855  1.00  0.08              
ATOM     47  CA  SER A  49     -23.415 -17.528  74.682  1.00  0.08              
ATOM     48  CA  PRO A  50     -22.438 -18.017  70.998  1.00  0.07              
ATOM     49  CA  GLN A  51     -19.338 -15.888  71.678  1.00  0.07              
ATOM     50  CA  ASN A  52     -18.145 -18.426  74.292  1.00  0.08              
ATOM     51  CA  LEU A  53     -18.216 -20.929  71.443  1.00  0.07              
ATOM     52  CA  VAL A  54     -16.568 -18.603  68.898  1.00  0.07              
ATOM     53  CA  ASP A  55     -13.633 -17.798  71.250  1.00  0.10              
ATOM     54  CA  CYS A  56     -13.295 -21.279  72.800  1.00  0.11              
ATOM     55  CA  VAL A  57     -13.888 -24.001  70.201  1.00  0.11              
ATOM     56  CA  SER A  58     -10.382 -24.613  68.819  1.00  0.19              
ATOM     57  CA  GLU A  59     -11.697 -27.330  66.476  1.00  0.19              
ATOM     58  CA  ASN A  60     -13.727 -24.560  64.820  1.00  0.14              
ATOM     59  CA  ASP A  61     -12.503 -21.322  63.324  1.00  0.12              
ATOM     60  CA  GLY A  62     -14.432 -18.594  65.130  1.00  0.11              
ATOM     61  CA  CYS A  63     -15.577 -16.048  62.553  1.00  0.11              
ATOM     62  CA  GLY A  64     -13.971 -18.205  59.873  1.00  0.14              
ATOM     63  CA  GLY A  65     -16.570 -20.973  60.155  1.00  0.13              
ATOM     64  CA  GLY A  66     -17.187 -24.242  61.961  1.00  0.14              
ATOM     65  CA  TYR A  67     -19.518 -27.099  62.877  1.00  0.10              
ATOM     66  CA  MET A  68     -22.292 -27.446  65.444  1.00  0.08              
ATOM     67  CA  THR A  69     -21.032 -30.954  66.339  1.00  0.09              
ATOM     68  CA  ASN A  70     -17.650 -29.575  67.421  1.00  0.10              
ATOM     69  CA  ALA A  71     -19.522 -26.941  69.431  1.00  0.08              
ATOM     70  CA  PHE A  72     -21.596 -29.529  71.355  1.00  0.08              
ATOM     71  CA  GLN A  73     -18.439 -31.536  72.184  1.00  0.10              
ATOM     72  CA  TYR A  74     -16.739 -28.417  73.499  1.00  0.09              
ATOM     73  CA  VAL A  75     -19.748 -27.772  75.738  1.00  0.08              
ATOM     74  CA  GLN A  76     -19.744 -31.398  76.862  1.00  0.09              
ATOM     75  CA  LYS A  77     -16.037 -31.514  77.715  1.00  0.14              
ATOM     76  CA  ASN A  78     -15.985 -27.992  79.102  1.00  0.15              
ATOM     77  CA  ARG A  79     -18.982 -29.193  81.155  1.00  0.12              
ATOM     78  CA  GLY A  80     -20.899 -26.001  80.587  1.00  0.10              
ATOM     79  CA  ILE A  81     -21.492 -22.962  78.424  1.00  0.10              
ATOM     80  CA  ASP A  82     -21.948 -19.461  79.775  1.00  0.08              
ATOM     81  CA  SER A  83     -25.068 -17.356  79.379  1.00  0.08              
ATOM     82  CA  GLU A  84     -25.237 -14.372  77.027  1.00  0.09              
ATOM     83  CA  ASP A  85     -24.906 -12.009  80.046  1.00  0.17              
ATOM     84  CA  ALA A  86     -21.829 -13.754  81.433  1.00  0.14              
ATOM     85  CA  TYR A  87     -20.288 -13.752  77.955  1.00  0.12              
ATOM     86  CA  PRO A  88     -21.629 -11.005  75.584  1.00  0.17              
ATOM     87  CA  TYR A  89     -21.384 -11.401  71.815  1.00  0.16              
ATOM     88  CA  VAL A  90     -18.931  -8.898  70.308  1.00  0.26              
ATOM     89  CA  GLY A  91     -18.785 -10.450  66.847  1.00  0.19              
ATOM     90  CA  GLN A  92     -15.003 -10.757  66.744  1.00  0.22              
ATOM     91  CA  GLU A  93     -12.725 -13.656  67.653  1.00  0.18              
ATOM     92  CA  GLU A  94     -10.972 -13.205  70.998  1.00  0.32              
ATOM     93  CA  SER A  95      -9.092 -15.375  73.472  1.00  0.32              
ATOM     94  CA  CYS A  96     -11.219 -17.905  75.337  1.00  0.17              
ATOM     95  CA  MET A  97     -12.552 -16.237  78.495  1.00  0.30              
ATOM     96  CA  TYR A  98     -14.919 -18.896  79.830  1.00  0.22              
ATOM     97  CA  ASN A  99     -16.162 -18.029  83.323  1.00  0.24              
ATOM     98  CA  PRO A 100     -17.579 -21.012  85.223  1.00  0.24              
ATOM     99  CA  THR A 101     -19.667 -18.768  87.503  1.00  0.29              
ATOM    100  CA  GLY A 102     -21.636 -17.748  84.427  1.00  0.15              
ATOM    101  CA  LYS A 103     -22.441 -21.342  83.417  1.00  0.11              
ATOM    102  CA  ALA A 104     -26.068 -21.585  82.356  1.00  0.12              
ATOM    103  CA  ALA A 105     -26.119 -24.948  80.604  1.00  0.15              
ATOM    104  CA  LYS A 106     -24.295 -28.216  80.025  1.00  0.12              
ATOM    105  CA  CYS A 107     -24.240 -30.877  77.327  1.00  0.10              
ATOM    106  CA  ARG A 108     -23.865 -34.638  77.355  1.00  0.11              
ATOM    107  CA  GLY A 109     -23.451 -35.260  73.664  1.00  0.11              
ATOM    108  CA  TYR A 110     -25.274 -34.889  70.372  1.00  0.10              
ATOM    109  CA  ARG A 111     -27.305 -37.040  67.979  1.00  0.17              
ATOM    110  CA  GLU A 112     -27.102 -36.742  64.209  1.00  0.14              
ATOM    111  CA  ILE A 113     -30.030 -37.243  61.825  1.00  0.14              
ATOM    112  CA  PRO A 114     -29.493 -39.614  58.864  1.00  0.18              
ATOM    113  CA  GLU A 115     -28.204 -37.757  55.814  1.00  0.15              
ATOM    114  CA  GLY A 116     -30.933 -36.503  53.507  1.00  0.11              
ATOM    115  CA  ASN A 117     -33.644 -38.104  55.649  1.00  0.13              
ATOM    116  CA  GLU A 118     -36.374 -35.456  56.110  1.00  0.11              
ATOM    117  CA  LYS A 119     -38.680 -37.978  57.784  1.00  0.14              
ATOM    118  CA  ALA A 120     -36.033 -38.449  60.448  1.00  0.13              
ATOM    119  CA  LEU A 121     -35.650 -34.692  60.773  1.00  0.10              
ATOM    120  CA  LYS A 122     -39.422 -34.485  61.310  1.00  0.11              
ATOM    121  CA  ARG A 123     -39.534 -37.278  63.893  1.00  0.13              
ATOM    122  CA  ALA A 124     -36.689 -35.515  65.745  1.00  0.11              
ATOM    123  CA  VAL A 125     -38.296 -32.050  65.774  1.00  0.09              
ATOM    124  CA  ALA A 126     -41.625 -33.360  67.088  1.00  0.13              
ATOM    125  CA  ARG A 127     -39.900 -35.287  69.886  1.00  0.17              
ATOM    126  CA  VAL A 128     -36.759 -33.401  70.952  1.00  0.15              
ATOM    127  CA  GLY A 129     -37.485 -29.872  69.762  1.00  0.10              
ATOM    128  CA  PRO A 130     -35.412 -27.375  67.714  1.00  0.06              
ATOM    129  CA  VAL A 131     -32.648 -29.084  65.713  1.00  0.07              
ATOM    130  CA  SER A 132     -29.521 -27.516  64.207  1.00  0.05              
ATOM    131  CA  VAL A 133     -29.350 -27.737  60.425  1.00  0.07              
ATOM    132  CA  ALA A 134     -27.076 -26.640  57.595  1.00  0.08              
ATOM    133  CA  ILE A 135     -28.440 -25.439  54.276  1.00  0.08              
ATOM    134  CA  ASP A 136     -27.283 -23.659  51.130  1.00  0.08              
ATOM    135  CA  ALA A 137     -28.183 -20.002  51.672  1.00  0.16              
ATOM    136  CA  SER A 138     -26.123 -18.572  48.747  1.00  0.25              
ATOM    137  CA  LEU A 139     -28.999 -17.897  46.387  1.00  0.20              
ATOM    138  CA  THR A 140     -30.101 -14.302  46.117  1.00  0.25              
ATOM    139  CA  SER A 141     -33.714 -15.507  46.427  1.00  0.21              
ATOM    140  CA  PHE A 142     -32.846 -16.696  49.935  1.00  0.16              
ATOM    141  CA  GLN A 143     -31.209 -13.349  50.609  1.00  0.23              
ATOM    142  CA  PHE A 144     -34.303 -11.357  49.685  1.00  0.24              
ATOM    143  CA  TYR A 145     -36.931 -13.763  51.019  1.00  0.18              
ATOM    144  CA  SER A 146     -39.819 -11.987  52.775  1.00  0.15              
ATOM    145  CA  LYS A 147     -42.817 -14.366  52.742  1.00  0.26              
ATOM    146  CA  GLY A 148     -44.333 -17.700  51.637  1.00  0.29              
ATOM    147  CA  VAL A 149     -42.701 -21.125  51.434  1.00  0.12              
ATOM    148  CA  TYR A 150     -39.211 -20.593  50.013  1.00  0.13              
ATOM    149  CA  TYR A 151     -38.038 -22.919  47.255  1.00  0.20              
ATOM    150  CA  ASP A 152     -35.621 -22.302  44.388  1.00  0.22              
ATOM    151  CA  GLU A 153     -34.541 -25.112  42.057  1.00  0.31              
ATOM    152  CA  SER A 154     -31.043 -23.546  41.935  1.00  0.28              
ATOM    153  CA  CYS A 155     -30.428 -24.343  45.621  1.00  0.16              
ATOM    154  CA  ASN A 156     -27.557 -26.772  46.159  1.00  0.14              
ATOM    155  CA  SER A 157     -27.953 -29.758  48.470  1.00  0.12              
ATOM    156  CA  ASP A 158     -24.222 -30.304  48.038  1.00  0.22              
ATOM    157  CA  ASN A 159     -23.160 -26.752  48.829  1.00  0.18              
ATOM    158  CA  LEU A 160     -24.090 -26.302  52.480  1.00  0.12              
ATOM    159  CA  ASN A 161     -22.745 -22.924  53.631  1.00  0.16              
ATOM    160  CA  HIS A 162     -25.025 -21.626  56.378  1.00  0.12              
ATOM    161  CA  ALA A 163     -25.854 -23.051  59.809  1.00  0.07              
ATOM    162  CA  VAL A 164     -29.383 -22.322  60.981  1.00  0.07              
ATOM    163  CA  LEU A 165     -32.214 -23.623  63.285  1.00  0.06              
ATOM    164  CA  ALA A 166     -35.168 -25.927  62.482  1.00  0.06              
ATOM    165  CA  VAL A 167     -37.792 -24.647  64.922  1.00  0.07              
ATOM    166  CA  GLY A 168     -40.817 -26.584  63.690  1.00  0.08              
ATOM    167  CA  TYR A 169     -42.667 -27.679  60.566  1.00  0.09              
ATOM    168  CA  GLY A 170     -46.096 -27.414  59.031  1.00  0.19              
ATOM    169  CA  ILE A 171     -47.960 -26.550  55.868  1.00  0.17              
ATOM    170  CA  GLN A 172     -49.112 -23.220  54.476  1.00  0.31              
ATOM    171  CA  LYS A 173     -51.450 -23.025  51.509  1.00  0.65              
ATOM    172  CA  GLY A 174     -50.991 -26.643  50.564  1.00  0.51              
ATOM    173  CA  ASN A 175     -47.194 -26.380  50.800  1.00  0.25              
ATOM    174  CA  LYS A 176     -45.305 -28.292  53.506  1.00  0.13              
ATOM    175  CA  HIS A 177     -42.420 -26.370  55.042  1.00  0.07              
ATOM    176  CA  TRP A 178     -39.821 -26.196  57.806  1.00  0.07              
ATOM    177  CA  ILE A 179     -39.883 -23.225  60.178  1.00  0.07              
ATOM    178  CA  ILE A 180     -36.282 -21.946  60.073  1.00  0.08              
ATOM    179  CA  LYS A 181     -34.832 -19.378  62.483  1.00  0.08              
ATOM    180  CA  ASN A 182     -31.983 -17.377  60.928  1.00  0.10              
ATOM    181  CA  SER A 183     -29.329 -15.240  62.659  1.00  0.11              
ATOM    182  CA  TRP A 184     -29.483 -12.215  60.318  1.00  0.12              
ATOM    183  CA  GLY A 185     -31.669 -10.131  62.631  1.00  0.12              
ATOM    184  CA  GLU A 186     -35.364  -9.269  62.729  1.00  0.12              
ATOM    185  CA  ASN A 187     -35.184  -6.993  59.695  1.00  0.24              
ATOM    186  CA  TRP A 188     -34.391 -10.121  57.663  1.00  0.15              
ATOM    187  CA  GLY A 189     -37.008 -12.383  56.070  1.00  0.12              
ATOM    188  CA  ASN A 190     -40.210 -12.686  58.024  1.00  0.12              
ATOM    189  CA  LYS A 191     -39.103 -11.214  61.342  1.00  0.14              
ATOM    190  CA  GLY A 192     -35.930 -13.311  61.227  1.00  0.09              
ATOM    191  CA  TYR A 193     -37.577 -16.534  60.064  1.00  0.10              
ATOM    192  CA  ILE A 194     -38.010 -18.404  56.809  1.00  0.12              
ATOM    193  CA  LEU A 195     -40.451 -21.152  55.776  1.00  0.08              
ATOM    194  CA  MET A 196     -38.416 -23.607  53.713  1.00  0.08              
ATOM    195  CA  ALA A 197     -39.766 -26.354  51.418  1.00  0.09              
ATOM    196  CA  ARG A 198     -40.411 -29.676  53.213  1.00  0.10              
ATOM    197  CA  ASN A 199     -40.479 -32.985  51.260  1.00  0.16              
ATOM    198  CA  LYS A 200     -39.428 -31.351  48.012  1.00  0.15              
ATOM    199  CA  ASN A 201     -36.349 -33.544  47.467  1.00  0.19              
ATOM    200  CA  ASN A 202     -34.186 -32.318  50.404  1.00  0.12              
ATOM    201  CA  ALA A 203     -34.483 -28.633  49.397  1.00  0.11              
ATOM    202  CA  CYS A 204     -31.112 -26.879  49.852  1.00  0.07              
ATOM    203  CA  GLY A 205     -29.664 -29.892  51.678  1.00  0.07              
ATOM    204  CA  ILE A 206     -31.903 -29.121  54.692  1.00  0.07              
ATOM    205  CA  ALA A 207     -31.627 -32.684  56.045  1.00  0.08              
ATOM    206  CA  ASN A 208     -27.994 -33.397  55.107  1.00  0.09              
ATOM    207  CA  LEU A 209     -26.241 -32.010  58.179  1.00  0.10              
ATOM    208  CA  ALA A 210     -28.609 -31.924  61.141  1.00  0.09              
ATOM    209  CA  SER A 211     -27.842 -32.575  64.801  1.00  0.09              
ATOM    210  CA  PHE A 212     -28.937 -31.686  68.335  1.00  0.10              
ATOM    211  CA  PRO A 213     -27.392 -31.928  71.836  1.00  0.09              
ATOM    212  CA  LYS A 214     -28.410 -34.291  74.666  1.00  0.12              
ATOM    213  CA  MET A 215     -28.574 -33.222  78.300  1.00  0.16              
ENDMDL
MODEL       19
ATOM      1  CA  ASP A   3     -48.896 -32.680  61.425  1.00  0.45              
ATOM      2  CA  SER A   4     -47.568 -29.289  62.519  1.00  0.20              
ATOM      3  CA  VAL A   5     -45.479 -28.043  65.410  1.00  0.15              
ATOM      4  CA  ASP A   6     -44.100 -24.572  66.076  1.00  0.13              
ATOM      5  CA  TYR A   7     -41.830 -24.469  69.108  1.00  0.11              
ATOM      6  CA  ARG A   8     -41.933 -20.662  69.060  1.00  0.14              
ATOM      7  CA  LYS A   9     -45.573 -20.908  70.235  1.00  0.25              
ATOM      8  CA  LYS A  10     -44.272 -23.203  72.988  1.00  0.21              
ATOM      9  CA  GLY A  11     -41.667 -20.790  74.241  1.00  0.18              
ATOM     10  CA  TYR A  12     -38.642 -22.889  73.284  1.00  0.11              
ATOM     11  CA  VAL A  13     -37.154 -20.255  71.049  1.00  0.14              
ATOM     12  CA  THR A  14     -35.266 -17.146  72.155  1.00  0.18              
ATOM     13  CA  PRO A  15     -35.635 -13.889  70.159  1.00  0.25              
ATOM     14  CA  VAL A  16     -33.821 -13.744  66.803  1.00  0.16              
ATOM     15  CA  LYS A  17     -30.178 -12.698  67.058  1.00  0.16              
ATOM     16  CA  ASN A  18     -27.924 -10.965  64.551  1.00  0.11              
ATOM     17  CA  GLN A  19     -24.567 -12.609  63.863  1.00  0.15              
ATOM     18  CA  GLY A  20     -23.281  -9.408  62.288  1.00  0.25              
ATOM     19  CA  GLN A  21     -20.146  -9.459  60.124  1.00  0.32              
ATOM     20  CA  CYS A  22     -18.806 -12.608  61.769  1.00  0.14              
ATOM     21  CA  GLY A  23     -19.137 -16.105  60.332  1.00  0.11              
ATOM     22  CA  SER A  24     -20.589 -17.442  63.563  1.00  0.08              
ATOM     23  CA  CYS A  25     -23.690 -19.158  62.130  1.00  0.07              
ATOM     24  CA  TRP A  26     -22.476 -22.498  63.575  1.00  0.06              
ATOM     25  CA  ALA A  27     -22.359 -20.922  67.051  1.00  0.06              
ATOM     26  CA  PHE A  28     -25.831 -19.407  66.751  1.00  0.06              
ATOM     27  CA  SER A  29     -27.160 -22.640  65.312  1.00  0.06              
ATOM     28  CA  SER A  30     -25.615 -24.562  68.241  1.00  0.06              
ATOM     29  CA  VAL A  31     -26.788 -22.137  70.918  1.00  0.07              
ATOM     30  CA  GLY A  32     -30.369 -22.234  69.626  1.00  0.07              
ATOM     31  CA  ALA A  33     -30.529 -26.027  69.935  1.00  0.06              
ATOM     32  CA  LEU A  34     -29.129 -25.952  73.492  1.00  0.06              
ATOM     33  CA  GLU A  35     -31.516 -23.145  74.442  1.00  0.07              
ATOM     34  CA  GLY A  36     -34.335 -25.396  73.235  1.00  0.07              
ATOM     35  CA  GLN A  37     -33.227 -28.318  75.356  1.00  0.09              
ATOM     36  CA  LEU A  38     -32.537 -26.173  78.420  1.00  0.09              
ATOM     37  CA  LYS A  39     -36.189 -25.134  78.124  1.00  0.09              
ATOM     38  CA  LYS A  40     -37.368 -28.724  77.739  1.00  0.15              
ATOM     39  CA  LYS A  41     -35.322 -29.753  80.798  1.00  0.21              
ATOM     40  CA  THR A  42     -35.508 -26.917  83.338  1.00  0.28              
ATOM     41  CA  GLY A  43     -38.531 -25.098  82.096  1.00  0.23              
ATOM     42  CA  LYS A  44     -36.529 -21.854  81.707  1.00  0.25              
ATOM     43  CA  LEU A  45     -35.599 -20.156  78.426  1.00  0.14              
ATOM     44  CA  LEU A  46     -32.329 -18.192  78.678  1.00  0.20              
ATOM     45  CA  ASN A  47     -29.881 -16.780  76.092  1.00  0.14              
ATOM     46  CA  LEU A  48     -26.755 -18.944  75.844  1.00  0.08              
ATOM     47  CA  SER A  49     -23.404 -17.531  74.677  1.00  0.08              
ATOM     48  CA  PRO A  50     -22.433 -18.018  70.990  1.00  0.07              
ATOM     49  CA  GLN A  51     -19.344 -15.875  71.680  1.00  0.07              
ATOM     50  CA  ASN A  52     -18.141 -18.414  74.289  1.00  0.08              
ATOM     51  CA  LEU A  53     -18.200 -20.913  71.436  1.00  0.07              
ATOM     52  CA  VAL A  54     -16.561 -18.574  68.899  1.00  0.07              
ATOM     53  CA  ASP A  55     -13.634 -17.748  71.255  1.00  0.10              
ATOM     54  CA  CYS A  56     -13.278 -21.231  72.803  1.00  0.11              
ATOM     55  CA  VAL A  57     -13.865 -23.967  70.216  1.00  0.11              
ATOM     56  CA  SER A  58     -10.354 -24.555  68.835  1.00  0.19              
ATOM     57  CA  GLU A  59     -11.646 -27.263  66.489  1.00  0.19              
ATOM     58  CA  ASN A  60     -13.686 -24.502  64.833  1.00  0.14              
ATOM     59  CA  ASP A  61     -12.472 -21.259  63.341  1.00  0.12              
ATOM     60  CA  GLY A  62     -14.421 -18.553  65.136  1.00  0.11              
ATOM     61  CA  CYS A  63     -15.577 -16.003  62.557  1.00  0.11              
ATOM     62  CA  GLY A  64     -13.956 -18.167  59.881  1.00  0.14              
ATOM     63  CA  GLY A  65     -16.542 -20.948  60.158  1.00  0.13              
ATOM     64  CA  GLY A  66     -17.152 -24.221  61.960  1.00  0.14              
ATOM     65  CA  TYR A  67     -19.446 -27.079  62.860  1.00  0.10              
ATOM     66  CA  MET A  68     -22.243 -27.450  65.410  1.00  0.08              
ATOM     67  CA  THR A  69     -20.982 -30.955  66.310  1.00  0.09              
ATOM     68  CA  ASN A  70     -17.605 -29.563  67.403  1.00  0.10              
ATOM     69  CA  ALA A  71     -19.497 -26.939  69.415  1.00  0.08              
ATOM     70  CA  PHE A  72     -21.568 -29.533  71.315  1.00  0.08              
ATOM     71  CA  GLN A  73     -18.417 -31.540  72.157  1.00  0.10              
ATOM     72  CA  TYR A  74     -16.720 -28.423  73.481  1.00  0.09              
ATOM     73  CA  VAL A  75     -19.742 -27.784  75.715  1.00  0.08              
ATOM     74  CA  GLN A  76     -19.752 -31.413  76.827  1.00  0.09              
ATOM     75  CA  LYS A  77     -16.048 -31.543  77.689  1.00  0.14              
ATOM     76  CA  ASN A  78     -15.991 -28.024  79.090  1.00  0.15              
ATOM     77  CA  ARG A  79     -19.001 -29.231  81.124  1.00  0.12              
ATOM     78  CA  GLY A  80     -20.905 -26.021  80.569  1.00  0.10              
ATOM     79  CA  ILE A  81     -21.495 -22.985  78.403  1.00  0.10              
ATOM     80  CA  ASP A  82     -21.942 -19.490  79.770  1.00  0.08              
ATOM     81  CA  SER A  83     -25.058 -17.375  79.377  1.00  0.08              
ATOM     82  CA  GLU A  84     -25.212 -14.382  77.041  1.00  0.09              
ATOM     83  CA  ASP A  85     -24.882 -12.037  80.074  1.00  0.17              
ATOM     84  CA  ALA A  86     -21.813 -13.787  81.450  1.00  0.14              
ATOM     85  CA  TYR A  87     -20.266 -13.775  77.979  1.00  0.12              
ATOM     86  CA  PRO A  88     -21.607 -11.013  75.611  1.00  0.17              
ATOM     87  CA  TYR A  89     -21.424 -11.399  71.843  1.00  0.16              
ATOM     88  CA  VAL A  90     -19.020  -8.860  70.297  1.00  0.26              
ATOM     89  CA  GLY A  91     -18.836 -10.434  66.845  1.00  0.19              
ATOM     90  CA  GLN A  92     -15.073 -10.692  66.747  1.00  0.22              
ATOM     91  CA  GLU A  93     -12.782 -13.567  67.684  1.00  0.18              
ATOM     92  CA  GLU A  94     -11.096 -13.074  71.059  1.00  0.32              
ATOM     93  CA  SER A  95      -9.158 -15.244  73.514  1.00  0.32              
ATOM     94  CA  CYS A  96     -11.229 -17.843  75.346  1.00  0.17              
ATOM     95  CA  MET A  97     -12.569 -16.249  78.546  1.00  0.30              
ATOM     96  CA  TYR A  98     -14.915 -18.954  79.840  1.00  0.22              
ATOM     97  CA  ASN A  99     -16.158 -18.114  83.340  1.00  0.24              
ATOM     98  CA  PRO A 100     -17.593 -21.092  85.223  1.00  0.24              
ATOM     99  CA  THR A 101     -19.678 -18.854  87.509  1.00  0.29              
ATOM    100  CA  GLY A 102     -21.632 -17.787  84.431  1.00  0.15              
ATOM    101  CA  LYS A 103     -22.453 -21.390  83.401  1.00  0.11              
ATOM    102  CA  ALA A 104     -26.077 -21.603  82.340  1.00  0.12              
ATOM    103  CA  ALA A 105     -26.131 -24.961  80.578  1.00  0.15              
ATOM    104  CA  LYS A 106     -24.310 -28.233  79.997  1.00  0.12              
ATOM    105  CA  CYS A 107     -24.247 -30.877  77.287  1.00  0.10              
ATOM    106  CA  ARG A 108     -23.896 -34.639  77.331  1.00  0.11              
ATOM    107  CA  GLY A 109     -23.451 -35.264  73.652  1.00  0.11              
ATOM    108  CA  TYR A 110     -25.253 -34.888  70.342  1.00  0.10              
ATOM    109  CA  ARG A 111     -27.278 -37.061  67.964  1.00  0.17              
ATOM    110  CA  GLU A 112     -27.106 -36.783  64.193  1.00  0.14              
ATOM    111  CA  ILE A 113     -30.047 -37.280  61.826  1.00  0.14              
ATOM    112  CA  PRO A 114     -29.540 -39.657  58.866  1.00  0.18              
ATOM    113  CA  GLU A 115     -28.263 -37.825  55.802  1.00  0.15              
ATOM    114  CA  GLY A 116     -30.971 -36.538  53.503  1.00  0.11              
ATOM    115  CA  ASN A 117     -33.697 -38.141  55.654  1.00  0.13              
ATOM    116  CA  GLU A 118     -36.417 -35.483  56.123  1.00  0.11              
ATOM    117  CA  LYS A 119     -38.722 -37.998  57.810  1.00  0.14              
ATOM    118  CA  ALA A 120     -36.059 -38.470  60.460  1.00  0.13              
ATOM    119  CA  LEU A 121     -35.666 -34.720  60.783  1.00  0.10              
ATOM    120  CA  LYS A 122     -39.436 -34.506  61.338  1.00  0.11              
ATOM    121  CA  ARG A 123     -39.544 -37.290  63.936  1.00  0.13              
ATOM    122  CA  ALA A 124     -36.688 -35.522  65.761  1.00  0.11              
ATOM    123  CA  VAL A 125     -38.286 -32.054  65.781  1.00  0.09              
ATOM    124  CA  ALA A 126     -41.617 -33.349  67.107  1.00  0.13              
ATOM    125  CA  ARG A 127     -39.886 -35.258  69.921  1.00  0.17              
ATOM    126  CA  VAL A 128     -36.746 -33.370  70.960  1.00  0.15              
ATOM    127  CA  GLY A 129     -37.482 -29.854  69.756  1.00  0.10              
ATOM    128  CA  PRO A 130     -35.383 -27.383  67.693  1.00  0.06              
ATOM    129  CA  VAL A 131     -32.623 -29.103  65.696  1.00  0.07              
ATOM    130  CA  SER A 132     -29.491 -27.544  64.191  1.00  0.05              
ATOM    131  CA  VAL A 133     -29.322 -27.778  60.408  1.00  0.07              
ATOM    132  CA  ALA A 134     -27.040 -26.689  57.586  1.00  0.08              
ATOM    133  CA  ILE A 135     -28.407 -25.509  54.268  1.00  0.08              
ATOM    134  CA  ASP A 136     -27.249 -23.725  51.125  1.00  0.08              
ATOM    135  CA  ALA A 137     -28.158 -20.059  51.703  1.00  0.16              
ATOM    136  CA  SER A 138     -26.086 -18.603  48.804  1.00  0.25              
ATOM    137  CA  LEU A 139     -28.972 -17.870  46.489  1.00  0.20              
ATOM    138  CA  THR A 140     -30.042 -14.259  46.300  1.00  0.25              
ATOM    139  CA  SER A 141     -33.667 -15.459  46.548  1.00  0.21              
ATOM    140  CA  PHE A 142     -32.824 -16.717  50.074  1.00  0.16              
ATOM    141  CA  GLN A 143     -31.178 -13.390  50.814  1.00  0.23              
ATOM    142  CA  PHE A 144     -34.241 -11.358  49.922  1.00  0.24              
ATOM    143  CA  TYR A 145     -36.921 -13.769  51.154  1.00  0.18              
ATOM    144  CA  SER A 146     -39.842 -12.012  52.846  1.00  0.15              
ATOM    145  CA  LYS A 147     -42.841 -14.400  52.818  1.00  0.26              
ATOM    146  CA  GLY A 148     -44.347 -17.715  51.664  1.00  0.29              
ATOM    147  CA  VAL A 149     -42.716 -21.142  51.442  1.00  0.12              
ATOM    148  CA  TYR A 150     -39.231 -20.591  50.031  1.00  0.13              
ATOM    149  CA  TYR A 151     -38.026 -22.903  47.275  1.00  0.20              
ATOM    150  CA  ASP A 152     -35.585 -22.222  44.441  1.00  0.22              
ATOM    151  CA  GLU A 153     -34.518 -24.989  42.060  1.00  0.31              
ATOM    152  CA  SER A 154     -31.014 -23.463  41.973  1.00  0.28              
ATOM    153  CA  CYS A 155     -30.416 -24.334  45.648  1.00  0.16              
ATOM    154  CA  ASN A 156     -27.581 -26.815  46.145  1.00  0.14              
ATOM    155  CA  SER A 157     -27.986 -29.804  48.445  1.00  0.12              
ATOM    156  CA  ASP A 158     -24.269 -30.394  47.984  1.00  0.22              
ATOM    157  CA  ASN A 159     -23.169 -26.856  48.791  1.00  0.18              
ATOM    158  CA  LEU A 160     -24.074 -26.405  52.448  1.00  0.12              
ATOM    159  CA  ASN A 161     -22.689 -23.046  53.604  1.00  0.16              
ATOM    160  CA  HIS A 162     -24.935 -21.723  56.354  1.00  0.12              
ATOM    161  CA  ALA A 163     -25.820 -23.091  59.796  1.00  0.07              
ATOM    162  CA  VAL A 164     -29.345 -22.354  60.949  1.00  0.07              
ATOM    163  CA  LEU A 165     -32.175 -23.661  63.247  1.00  0.06              
ATOM    164  CA  ALA A 166     -35.140 -25.956  62.457  1.00  0.06              
ATOM    165  CA  VAL A 167     -37.757 -24.671  64.889  1.00  0.07              
ATOM    166  CA  GLY A 168     -40.797 -26.601  63.679  1.00  0.08              
ATOM    167  CA  TYR A 169     -42.639 -27.730  60.559  1.00  0.09              
ATOM    168  CA  GLY A 170     -46.083 -27.455  59.035  1.00  0.19              
ATOM    169  CA  ILE A 171     -47.966 -26.599  55.892  1.00  0.17              
ATOM    170  CA  GLN A 172     -49.119 -23.252  54.544  1.00  0.31              
ATOM    171  CA  LYS A 173     -51.517 -23.057  51.628  1.00  0.65              
ATOM    172  CA  GLY A 174     -51.019 -26.652  50.604  1.00  0.51              
ATOM    173  CA  ASN A 175     -47.233 -26.379  50.826  1.00  0.25              
ATOM    174  CA  LYS A 176     -45.320 -28.313  53.500  1.00  0.13              
ATOM    175  CA  HIS A 177     -42.427 -26.403  55.035  1.00  0.07              
ATOM    176  CA  TRP A 178     -39.807 -26.256  57.779  1.00  0.07              
ATOM    177  CA  ILE A 179     -39.847 -23.271  60.155  1.00  0.07              
ATOM    178  CA  ILE A 180     -36.247 -21.988  60.039  1.00  0.08              
ATOM    179  CA  LYS A 181     -34.790 -19.431  62.454  1.00  0.08              
ATOM    180  CA  ASN A 182     -31.961 -17.402  60.902  1.00  0.10              
ATOM    181  CA  SER A 183     -29.325 -15.246  62.640  1.00  0.11              
ATOM    182  CA  TRP A 184     -29.560 -12.191  60.337  1.00  0.12              
ATOM    183  CA  GLY A 185     -31.703 -10.143  62.673  1.00  0.12              
ATOM    184  CA  GLU A 186     -35.430  -9.352  62.876  1.00  0.12              
ATOM    185  CA  ASN A 187     -35.336  -6.998  59.884  1.00  0.24              
ATOM    186  CA  TRP A 188     -34.530 -10.056  57.815  1.00  0.15              
ATOM    187  CA  GLY A 189     -37.047 -12.382  56.142  1.00  0.12              
ATOM    188  CA  ASN A 190     -40.262 -12.736  58.123  1.00  0.12              
ATOM    189  CA  LYS A 191     -39.160 -11.323  61.473  1.00  0.14              
ATOM    190  CA  GLY A 192     -35.947 -13.350  61.274  1.00  0.09              
ATOM    191  CA  TYR A 193     -37.577 -16.597  60.096  1.00  0.10              
ATOM    192  CA  ILE A 194     -38.022 -18.431  56.823  1.00  0.12              
ATOM    193  CA  LEU A 195     -40.452 -21.184  55.776  1.00  0.08              
ATOM    194  CA  MET A 196     -38.424 -23.637  53.700  1.00  0.08              
ATOM    195  CA  ALA A 197     -39.781 -26.369  51.405  1.00  0.09              
ATOM    196  CA  ARG A 198     -40.431 -29.705  53.182  1.00  0.10              
ATOM    197  CA  ASN A 199     -40.502 -33.007  51.230  1.00  0.16              
ATOM    198  CA  LYS A 200     -39.446 -31.364  47.987  1.00  0.15              
ATOM    199  CA  ASN A 201     -36.365 -33.556  47.446  1.00  0.19              
ATOM    200  CA  ASN A 202     -34.216 -32.341  50.398  1.00  0.12              
ATOM    201  CA  ALA A 203     -34.492 -28.649  49.392  1.00  0.11              
ATOM    202  CA  CYS A 204     -31.117 -26.911  49.854  1.00  0.07              
ATOM    203  CA  GLY A 205     -29.675 -29.928  51.667  1.00  0.07              
ATOM    204  CA  ILE A 206     -31.902 -29.162  54.686  1.00  0.07              
ATOM    205  CA  ALA A 207     -31.645 -32.719  56.039  1.00  0.08              
ATOM    206  CA  ASN A 208     -28.024 -33.463  55.088  1.00  0.09              
ATOM    207  CA  LEU A 209     -26.247 -32.081  58.150  1.00  0.10              
ATOM    208  CA  ALA A 210     -28.605 -31.961  61.125  1.00  0.09              
ATOM    209  CA  SER A 211     -27.816 -32.602  64.781  1.00  0.09              
ATOM    210  CA  PHE A 212     -28.914 -31.703  68.300  1.00  0.10              
ATOM    211  CA  PRO A 213     -27.374 -31.923  71.809  1.00  0.09              
ATOM    212  CA  LYS A 214     -28.420 -34.282  74.625  1.00  0.12              
ATOM    213  CA  MET A 215     -28.609 -33.182  78.247  1.00  0.16              
ENDMDL
MODEL       20
ATOM      1  CA  ASP A   3     -48.920 -32.683  61.499  1.00  0.45              
ATOM      2  CA  SER A   4     -47.554 -29.292  62.547  1.00  0.20              
ATOM      3  CA  VAL A   5     -45.456 -28.016  65.420  1.00  0.15              
ATOM      4  CA  ASP A   6     -44.073 -24.528  66.008  1.00  0.13              
ATOM      5  CA  TYR A   7     -41.803 -24.362  69.030  1.00  0.11              
ATOM      6  CA  ARG A   8     -41.807 -20.550  68.872  1.00  0.14              
ATOM      7  CA  LYS A   9     -45.487 -20.663  70.021  1.00  0.25              
ATOM      8  CA  LYS A  10     -44.295 -22.948  72.841  1.00  0.21              
ATOM      9  CA  GLY A  11     -41.636 -20.667  74.139  1.00  0.18              
ATOM     10  CA  TYR A  12     -38.632 -22.779  73.187  1.00  0.11              
ATOM     11  CA  VAL A  13     -37.082 -20.210  70.965  1.00  0.14              
ATOM     12  CA  THR A  14     -35.211 -17.112  72.136  1.00  0.18              
ATOM     13  CA  PRO A  15     -35.590 -13.821  70.198  1.00  0.25              
ATOM     14  CA  VAL A  16     -33.779 -13.812  66.830  1.00  0.16              
ATOM     15  CA  LYS A  17     -30.136 -12.746  67.071  1.00  0.16              
ATOM     16  CA  ASN A  18     -27.934 -10.970  64.546  1.00  0.11              
ATOM     17  CA  GLN A  19     -24.581 -12.611  63.826  1.00  0.15              
ATOM     18  CA  GLY A  20     -23.305  -9.404  62.261  1.00  0.25              
ATOM     19  CA  GLN A  21     -20.172  -9.445  60.098  1.00  0.32              
ATOM     20  CA  CYS A  22     -18.824 -12.585  61.759  1.00  0.14              
ATOM     21  CA  GLY A  23     -19.130 -16.090  60.325  1.00  0.11              
ATOM     22  CA  SER A  24     -20.586 -17.434  63.548  1.00  0.08              
ATOM     23  CA  CYS A  25     -23.669 -19.172  62.100  1.00  0.07              
ATOM     24  CA  TRP A  26     -22.428 -22.501  63.552  1.00  0.06              
ATOM     25  CA  ALA A  27     -22.338 -20.923  67.037  1.00  0.06              
ATOM     26  CA  PHE A  28     -25.806 -19.423  66.717  1.00  0.06              
ATOM     27  CA  SER A  29     -27.130 -22.658  65.287  1.00  0.06              
ATOM     28  CA  SER A  30     -25.588 -24.573  68.221  1.00  0.06              
ATOM     29  CA  VAL A  31     -26.761 -22.147  70.894  1.00  0.07              
ATOM     30  CA  GLY A  32     -30.346 -22.237  69.600  1.00  0.07              
ATOM     31  CA  ALA A  33     -30.511 -26.030  69.916  1.00  0.06              
ATOM     32  CA  LEU A  34     -29.129 -25.942  73.475  1.00  0.06              
ATOM     33  CA  GLU A  35     -31.501 -23.114  74.401  1.00  0.07              
ATOM     34  CA  GLY A  36     -34.334 -25.363  73.202  1.00  0.07              
ATOM     35  CA  GLN A  37     -33.253 -28.262  75.336  1.00  0.09              
ATOM     36  CA  LEU A  38     -32.580 -26.103  78.394  1.00  0.09              
ATOM     37  CA  LYS A  39     -36.224 -25.026  78.053  1.00  0.09              
ATOM     38  CA  LYS A  40     -37.432 -28.608  77.673  1.00  0.15              
ATOM     39  CA  LYS A  41     -35.427 -29.634  80.761  1.00  0.21              
ATOM     40  CA  THR A  42     -35.621 -26.796  83.287  1.00  0.28              
ATOM     41  CA  GLY A  43     -38.601 -25.003  82.023  1.00  0.23              
ATOM     42  CA  LYS A  44     -36.616 -21.723  81.613  1.00  0.25              
ATOM     43  CA  LEU A  45     -35.603 -20.061  78.345  1.00  0.14              
ATOM     44  CA  LEU A  46     -32.306 -18.147  78.656  1.00  0.20              
ATOM     45  CA  ASN A  47     -29.851 -16.759  76.063  1.00  0.14              
ATOM     46  CA  LEU A  48     -26.742 -18.950  75.832  1.00  0.08              
ATOM     47  CA  SER A  49     -23.392 -17.534  74.673  1.00  0.08              
ATOM     48  CA  PRO A  50     -22.428 -18.019  70.982  1.00  0.07              
ATOM     49  CA  GLN A  51     -19.350 -15.862  71.682  1.00  0.07              
ATOM     50  CA  ASN A  52     -18.137 -18.403  74.287  1.00  0.08              
ATOM     51  CA  LEU A  53     -18.185 -20.897  71.430  1.00  0.07              
ATOM     52  CA  VAL A  54     -16.555 -18.545  68.900  1.00  0.07              
ATOM     53  CA  ASP A  55     -13.634 -17.699  71.260  1.00  0.10              
ATOM     54  CA  CYS A  56     -13.261 -21.183  72.806  1.00  0.11              
ATOM     55  CA  VAL A  57     -13.841 -23.933  70.230  1.00  0.11              
ATOM     56  CA  SER A  58     -10.327 -24.498  68.851  1.00  0.19              
ATOM     57  CA  GLU A  59     -11.594 -27.196  66.502  1.00  0.19              
ATOM     58  CA  ASN A  60     -13.646 -24.445  64.846  1.00  0.14              
ATOM     59  CA  ASP A  61     -12.442 -21.195  63.359  1.00  0.12              
ATOM     60  CA  GLY A  62     -14.410 -18.511  65.142  1.00  0.11              
ATOM     61  CA  CYS A  63     -15.577 -15.958  62.561  1.00  0.11              
ATOM     62  CA  GLY A  64     -13.941 -18.129  59.889  1.00  0.14              
ATOM     63  CA  GLY A  65     -16.514 -20.922  60.161  1.00  0.13              
ATOM     64  CA  GLY A  66     -17.116 -24.199  61.959  1.00  0.14              
ATOM     65  CA  TYR A  67     -19.374 -27.058  62.844  1.00  0.10              
ATOM     66  CA  MET A  68     -22.194 -27.454  65.376  1.00  0.08              
ATOM     67  CA  THR A  69     -20.932 -30.955  66.281  1.00  0.09              
ATOM     68  CA  ASN A  70     -17.560 -29.552  67.385  1.00  0.10              
ATOM     69  CA  ALA A  71     -19.473 -26.936  69.400  1.00  0.08              
ATOM     70  CA  PHE A  72     -21.540 -29.537  71.275  1.00  0.08              
ATOM     71  CA  GLN A  73     -18.394 -31.543  72.130  1.00  0.10              
ATOM     72  CA  TYR A  74     -16.700 -28.428  73.463  1.00  0.09              
ATOM     73  CA  VAL A  75     -19.735 -27.795  75.691  1.00  0.08              
ATOM     74  CA  GLN A  76     -19.759 -31.429  76.792  1.00  0.09              
ATOM     75  CA  LYS A  77     -16.059 -31.573  77.664  1.00  0.14              
ATOM     76  CA  ASN A  78     -15.998 -28.056  79.077  1.00  0.15              
ATOM     77  CA  ARG A  79     -19.020 -29.268  81.093  1.00  0.12              
ATOM     78  CA  GLY A  80     -20.912 -26.040  80.551  1.00  0.10              
ATOM     79  CA  ILE A  81     -21.498 -23.009  78.382  1.00  0.10              
ATOM     80  CA  ASP A  82     -21.935 -19.519  79.765  1.00  0.08              
ATOM     81  CA  SER A  83     -25.048 -17.395  79.374  1.00  0.08              
ATOM     82  CA  GLU A  84     -25.188 -14.392  77.055  1.00  0.09              
ATOM     83  CA  ASP A  85     -24.858 -12.066  80.102  1.00  0.17              
ATOM     84  CA  ALA A  86     -21.798 -13.820  81.466  1.00  0.14              
ATOM     85  CA  TYR A  87     -20.244 -13.799  78.004  1.00  0.12              
ATOM     86  CA  PRO A  88     -21.584 -11.022  75.637  1.00  0.17              
ATOM     87  CA  TYR A  89     -21.464 -11.396  71.871  1.00  0.16              
ATOM     88  CA  VAL A  90     -19.109  -8.821  70.286  1.00  0.26              
ATOM     89  CA  GLY A  91     -18.888 -10.419  66.844  1.00  0.19              
ATOM     90  CA  GLN A  92     -15.143 -10.627  66.749  1.00  0.22              
ATOM     91  CA  GLU A  93     -12.839 -13.477  67.714  1.00  0.18              
ATOM     92  CA  GLU A  94     -11.221 -12.942  71.120  1.00  0.32              
ATOM     93  CA  SER A  95      -9.224 -15.114  73.557  1.00  0.32              
ATOM     94  CA  CYS A  96     -11.238 -17.781  75.355  1.00  0.17              
ATOM     95  CA  MET A  97     -12.587 -16.261  78.596  1.00  0.30              
ATOM     96  CA  TYR A  98     -14.911 -19.012  79.850  1.00  0.22              
ATOM     97  CA  ASN A  99     -16.155 -18.198  83.358  1.00  0.24              
ATOM     98  CA  PRO A 100     -17.606 -21.172  85.222  1.00  0.24              
ATOM     99  CA  THR A 101     -19.690 -18.939  87.514  1.00  0.29              
ATOM    100  CA  GLY A 102     -21.627 -17.826  84.435  1.00  0.15              
ATOM    101  CA  LYS A 103     -22.466 -21.437  83.385  1.00  0.11              
ATOM    102  CA  ALA A 104     -26.086 -21.622  82.324  1.00  0.12              
ATOM    103  CA  ALA A 105     -26.143 -24.973  80.551  1.00  0.15              
ATOM    104  CA  LYS A 106     -24.325 -28.251  79.969  1.00  0.12              
ATOM    105  CA  CYS A 107     -24.255 -30.877  77.248  1.00  0.10              
ATOM    106  CA  ARG A 108     -23.928 -34.641  77.307  1.00  0.11              
ATOM    107  CA  GLY A 109     -23.451 -35.268  73.640  1.00  0.11              
ATOM    108  CA  TYR A 110     -25.232 -34.886  70.312  1.00  0.10              
ATOM    109  CA  ARG A 111     -27.251 -37.083  67.950  1.00  0.17              
ATOM    110  CA  GLU A 112     -27.110 -36.825  64.176  1.00  0.14              
ATOM    111  CA  ILE A 113     -30.065 -37.317  61.826  1.00  0.14              
ATOM    112  CA  PRO A 114     -29.587 -39.700  58.867  1.00  0.18              
ATOM    113  CA  GLU A 115     -28.322 -37.894  55.790  1.00  0.15              
ATOM    114  CA  GLY A 116     -31.009 -36.573  53.499  1.00  0.11              
ATOM    115  CA  ASN A 117     -33.749 -38.178  55.658  1.00  0.13              
ATOM    116  CA  GLU A 118     -36.460 -35.510  56.136  1.00  0.11              
ATOM    117  CA  LYS A 119     -38.765 -38.017  57.836  1.00  0.14              
ATOM    118  CA  ALA A 120     -36.084 -38.491  60.473  1.00  0.13              
ATOM    119  CA  LEU A 121     -35.682 -34.748  60.794  1.00  0.10              
ATOM    120  CA  LYS A 122     -39.451 -34.528  61.365  1.00  0.11              
ATOM    121  CA  ARG A 123     -39.554 -37.302  63.980  1.00  0.13              
ATOM    122  CA  ALA A 124     -36.687 -35.529  65.777  1.00  0.11              
ATOM    123  CA  VAL A 125     -38.276 -32.058  65.789  1.00  0.09              
ATOM    124  CA  ALA A 126     -41.610 -33.339  67.125  1.00  0.13              
ATOM    125  CA  ARG A 127     -39.872 -35.228  69.956  1.00  0.17              
ATOM    126  CA  VAL A 128     -36.733 -33.339  70.969  1.00  0.15              
ATOM    127  CA  GLY A 129     -37.479 -29.836  69.751  1.00  0.10              
ATOM    128  CA  PRO A 130     -35.355 -27.392  67.672  1.00  0.06              
ATOM    129  CA  VAL A 131     -32.597 -29.122  65.679  1.00  0.07              
ATOM    130  CA  SER A 132     -29.462 -27.571  64.174  1.00  0.05              
ATOM    131  CA  VAL A 133     -29.294 -27.818  60.392  1.00  0.07              
ATOM    132  CA  ALA A 134     -27.003 -26.737  57.577  1.00  0.08              
ATOM    133  CA  ILE A 135     -28.374 -25.580  54.259  1.00  0.08              
ATOM    134  CA  ASP A 136     -27.215 -23.790  51.120  1.00  0.08              
ATOM    135  CA  ALA A 137     -28.134 -20.116  51.734  1.00  0.16              
ATOM    136  CA  SER A 138     -26.049 -18.633  48.862  1.00  0.25              
ATOM    137  CA  LEU A 139     -28.945 -17.843  46.591  1.00  0.20              
ATOM    138  CA  THR A 140     -29.984 -14.217  46.483  1.00  0.25              
ATOM    139  CA  SER A 141     -33.620 -15.410  46.669  1.00  0.21              
ATOM    140  CA  PHE A 142     -32.802 -16.738  50.213  1.00  0.16              
ATOM    141  CA  GLN A 143     -31.147 -13.431  51.020  1.00  0.23              
ATOM    142  CA  PHE A 144     -34.180 -11.359  50.159  1.00  0.24              
ATOM    143  CA  TYR A 145     -36.910 -13.774  51.288  1.00  0.18              
ATOM    144  CA  SER A 146     -39.864 -12.037  52.917  1.00  0.15              
ATOM    145  CA  LYS A 147     -42.865 -14.434  52.894  1.00  0.26              
ATOM    146  CA  GLY A 148     -44.362 -17.731  51.690  1.00  0.29              
ATOM    147  CA  VAL A 149     -42.732 -21.160  51.451  1.00  0.12              
ATOM    148  CA  TYR A 150     -39.251 -20.589  50.049  1.00  0.13              
ATOM    149  CA  TYR A 151     -38.014 -22.887  47.295  1.00  0.20              
ATOM    150  CA  ASP A 152     -35.550 -22.143  44.493  1.00  0.22              
ATOM    151  CA  GLU A 153     -34.495 -24.866  42.063  1.00  0.31              
ATOM    152  CA  SER A 154     -30.986 -23.381  42.011  1.00  0.28              
ATOM    153  CA  CYS A 155     -30.405 -24.324  45.675  1.00  0.16              
ATOM    154  CA  ASN A 156     -27.605 -26.858  46.131  1.00  0.14              
ATOM    155  CA  SER A 157     -28.020 -29.849  48.421  1.00  0.12              
ATOM    156  CA  ASP A 158     -24.316 -30.483  47.930  1.00  0.22              
ATOM    157  CA  ASN A 159     -23.178 -26.961  48.752  1.00  0.18              
ATOM    158  CA  LEU A 160     -24.059 -26.509  52.416  1.00  0.12              
ATOM    159  CA  ASN A 161     -22.632 -23.167  53.577  1.00  0.16              
ATOM    160  CA  HIS A 162     -24.845 -21.820  56.331  1.00  0.12              
ATOM    161  CA  ALA A 163     -25.786 -23.132  59.784  1.00  0.07              
ATOM    162  CA  VAL A 164     -29.307 -22.386  60.917  1.00  0.07              
ATOM    163  CA  LEU A 165     -32.136 -23.699  63.209  1.00  0.06              
ATOM    164  CA  ALA A 166     -35.112 -25.986  62.433  1.00  0.06              
ATOM    165  CA  VAL A 167     -37.722 -24.696  64.857  1.00  0.07              
ATOM    166  CA  GLY A 168     -40.777 -26.617  63.668  1.00  0.08              
ATOM    167  CA  TYR A 169     -42.610 -27.780  60.552  1.00  0.09              
ATOM    168  CA  GLY A 170     -46.070 -27.496  59.040  1.00  0.19              
ATOM    169  CA  ILE A 171     -47.972 -26.648  55.916  1.00  0.17              
ATOM    170  CA  GLN A 172     -49.127 -23.284  54.613  1.00  0.31              
ATOM    171  CA  LYS A 173     -51.583 -23.089  51.747  1.00  0.65              
ATOM    172  CA  GLY A 174     -51.047 -26.661  50.644  1.00  0.51              
ATOM    173  CA  ASN A 175     -47.271 -26.379  50.852  1.00  0.25              
ATOM    174  CA  LYS A 176     -45.334 -28.335  53.494  1.00  0.13              
ATOM    175  CA  HIS A 177     -42.434 -26.436  55.027  1.00  0.07              
ATOM    176  CA  TRP A 178     -39.792 -26.316  57.751  1.00  0.07              
ATOM    177  CA  ILE A 179     -39.812 -23.316  60.131  1.00  0.07              
ATOM    178  CA  ILE A 180     -36.213 -22.030  60.006  1.00  0.08              
ATOM    179  CA  LYS A 181     -34.748 -19.484  62.425  1.00  0.08              
ATOM    180  CA  ASN A 182     -31.939 -17.427  60.876  1.00  0.10              
ATOM    181  CA  SER A 183     -29.320 -15.253  62.620  1.00  0.11              
ATOM    182  CA  TRP A 184     -29.637 -12.168  60.356  1.00  0.12              
ATOM    183  CA  GLY A 185     -31.737 -10.155  62.715  1.00  0.12              
ATOM    184  CA  GLU A 186     -35.496  -9.434  63.023  1.00  0.12              
ATOM    185  CA  ASN A 187     -35.488  -7.003  60.073  1.00  0.24              
ATOM    186  CA  TRP A 188     -34.670  -9.991  57.968  1.00  0.15              
ATOM    187  CA  GLY A 189     -37.086 -12.381  56.214  1.00  0.12              
ATOM    188  CA  ASN A 190     -40.314 -12.786  58.221  1.00  0.12              
ATOM    189  CA  LYS A 191     -39.216 -11.431  61.605  1.00  0.14              
ATOM    190  CA  GLY A 192     -35.964 -13.389  61.322  1.00  0.09              
ATOM    191  CA  TYR A 193     -37.577 -16.660  60.129  1.00  0.10              
ATOM    192  CA  ILE A 194     -38.035 -18.458  56.837  1.00  0.12              
ATOM    193  CA  LEU A 195     -40.452 -21.217  55.775  1.00  0.08              
ATOM    194  CA  MET A 196     -38.432 -23.667  53.687  1.00  0.08              
ATOM    195  CA  ALA A 197     -39.795 -26.383  51.391  1.00  0.09              
ATOM    196  CA  ARG A 198     -40.452 -29.733  53.151  1.00  0.10              
ATOM    197  CA  ASN A 199     -40.525 -33.030  51.201  1.00  0.16              
ATOM    198  CA  LYS A 200     -39.465 -31.378  47.962  1.00  0.15              
ATOM    199  CA  ASN A 201     -36.382 -33.568  47.426  1.00  0.19              
ATOM    200  CA  ASN A 202     -34.246 -32.364  50.392  1.00  0.12              
ATOM    201  CA  ALA A 203     -34.501 -28.666  49.386  1.00  0.11              
ATOM    202  CA  CYS A 204     -31.122 -26.943  49.856  1.00  0.07              
ATOM    203  CA  GLY A 205     -29.686 -29.963  51.656  1.00  0.07              
ATOM    204  CA  ILE A 206     -31.901 -29.203  54.681  1.00  0.07              
ATOM    205  CA  ALA A 207     -31.662 -32.753  56.033  1.00  0.08              
ATOM    206  CA  ASN A 208     -28.053 -33.529  55.069  1.00  0.09              
ATOM    207  CA  LEU A 209     -26.254 -32.153  58.121  1.00  0.10              
ATOM    208  CA  ALA A 210     -28.600 -31.997  61.109  1.00  0.09              
ATOM    209  CA  SER A 211     -27.789 -32.630  64.760  1.00  0.09              
ATOM    210  CA  PHE A 212     -28.890 -31.719  68.266  1.00  0.10              
ATOM    211  CA  PRO A 213     -27.356 -31.918  71.781  1.00  0.09              
ATOM    212  CA  LYS A 214     -28.430 -34.273  74.585  1.00  0.12              
ATOM    213  CA  MET A 215     -28.645 -33.142  78.193  1.00  0.16              
ENDMDL
MODEL       21
ATOM      1  CA  ASP A   3     -48.944 -32.686  61.574  1.00  0.45              
ATOM      2  CA  SER A   4     -47.541 -29.296  62.574  1.00  0.20              
ATOM      3  CA  VAL A   5     -45.432 -27.990  65.430  1.00  0.15              
ATOM      4  CA  ASP A   6     -44.045 -24.483  65.941  1.00  0.13              
ATOM      5  CA  TYR A   7     -41.776 -24.256  68.952  1.00  0.11              
ATOM      6  CA  ARG A   8     -41.682 -20.438  68.684  1.00  0.14              
ATOM      7  CA  LYS A   9     -45.401 -20.419  69.808  1.00  0.25              
ATOM      8  CA  LYS A  10     -44.318 -22.693  72.693  1.00  0.21              
ATOM      9  CA  GLY A  11     -41.605 -20.543  74.038  1.00  0.18              
ATOM     10  CA  TYR A  12     -38.621 -22.669  73.091  1.00  0.11              
ATOM     11  CA  VAL A  13     -37.011 -20.164  70.881  1.00  0.14              
ATOM     12  CA  THR A  14     -35.155 -17.079  72.118  1.00  0.18              
ATOM     13  CA  PRO A  15     -35.544 -13.753  70.238  1.00  0.25              
ATOM     14  CA  VAL A  16     -33.736 -13.881  66.856  1.00  0.16              
ATOM     15  CA  LYS A  17     -30.095 -12.795  67.083  1.00  0.16              
ATOM     16  CA  ASN A  18     -27.943 -10.976  64.541  1.00  0.11              
ATOM     17  CA  GLN A  19     -24.595 -12.613  63.789  1.00  0.15              
ATOM     18  CA  GLY A  20     -23.330  -9.400  62.233  1.00  0.25              
ATOM     19  CA  GLN A  21     -20.197  -9.431  60.072  1.00  0.32              
ATOM     20  CA  CYS A  22     -18.843 -12.562  61.748  1.00  0.14              
ATOM     21  CA  GLY A  23     -19.124 -16.075  60.317  1.00  0.11              
ATOM     22  CA  SER A  24     -20.582 -17.425  63.532  1.00  0.08              
ATOM     23  CA  CYS A  25     -23.647 -19.185  62.071  1.00  0.07              
ATOM     24  CA  TRP A  26     -22.380 -22.505  63.530  1.00  0.06              
ATOM     25  CA  ALA A  27     -22.318 -20.923  67.023  1.00  0.06              
ATOM     26  CA  PHE A  28     -25.781 -19.439  66.684  1.00  0.06              
ATOM     27  CA  SER A  29     -27.101 -22.675  65.261  1.00  0.06              
ATOM     28  CA  SER A  30     -25.560 -24.584  68.201  1.00  0.06              
ATOM     29  CA  VAL A  31     -26.735 -22.158  70.871  1.00  0.07              
ATOM     30  CA  GLY A  32     -30.323 -22.241  69.573  1.00  0.07              
ATOM     31  CA  ALA A  33     -30.494 -26.033  69.896  1.00  0.06              
ATOM     32  CA  LEU A  34     -29.128 -25.933  73.458  1.00  0.06              
ATOM     33  CA  GLU A  35     -31.487 -23.083  74.359  1.00  0.07              
ATOM     34  CA  GLY A  36     -34.332 -25.329  73.170  1.00  0.07              
ATOM     35  CA  GLN A  37     -33.280 -28.207  75.316  1.00  0.09              
ATOM     36  CA  LEU A  38     -32.624 -26.034  78.367  1.00  0.09              
ATOM     37  CA  LYS A  39     -36.259 -24.919  77.982  1.00  0.09              
ATOM     38  CA  LYS A  40     -37.495 -28.492  77.607  1.00  0.15              
ATOM     39  CA  LYS A  41     -35.532 -29.516  80.725  1.00  0.21              
ATOM     40  CA  THR A  42     -35.735 -26.674  83.235  1.00  0.28              
ATOM     41  CA  GLY A  43     -38.671 -24.909  81.949  1.00  0.23              
ATOM     42  CA  LYS A  44     -36.702 -21.591  81.520  1.00  0.25              
ATOM     43  CA  LEU A  45     -35.607 -19.967  78.263  1.00  0.14              
ATOM     44  CA  LEU A  46     -32.283 -18.102  78.634  1.00  0.20              
ATOM     45  CA  ASN A  47     -29.820 -16.739  76.035  1.00  0.14              
ATOM     46  CA  LEU A  48     -26.728 -18.956  75.821  1.00  0.08              
ATOM     47  CA  SER A  49     -23.381 -17.537  74.668  1.00  0.08              
ATOM     48  CA  PRO A  50     -22.423 -18.020  70.974  1.00  0.07              
ATOM     49  CA  GLN A  51     -19.356 -15.850  71.683  1.00  0.07              
ATOM     50  CA  ASN A  52     -18.134 -18.391  74.284  1.00  0.08              
ATOM     51  CA  LEU A  53     -18.169 -20.881  71.423  1.00  0.07              
ATOM     52  CA  VAL A  54     -16.548 -18.516  68.902  1.00  0.07              
ATOM     53  CA  ASP A  55     -13.635 -17.649  71.265  1.00  0.10              
ATOM     54  CA  CYS A  56     -13.244 -21.135  72.809  1.00  0.11              
ATOM     55  CA  VAL A  57     -13.818 -23.899  70.245  1.00  0.11              
ATOM     56  CA  SER A  58     -10.299 -24.440  68.867  1.00  0.19              
ATOM     57  CA  GLU A  59     -11.543 -27.130  66.515  1.00  0.19              
ATOM     58  CA  ASN A  60     -13.605 -24.387  64.859  1.00  0.14              
ATOM     59  CA  ASP A  61     -12.411 -21.132  63.376  1.00  0.12              
ATOM     60  CA  GLY A  62     -14.399 -18.470  65.148  1.00  0.11              
ATOM     61  CA  CYS A  63     -15.577 -15.914  62.565  1.00  0.11              
ATOM     62  CA  GLY A  64     -13.925 -18.091  59.898  1.00  0.14              
ATOM     63  CA  GLY A  65     -16.486 -20.897  60.164  1.00  0.13              
ATOM     64  CA  GLY A  66     -17.081 -24.178  61.958  1.00  0.14              
ATOM     65  CA  TYR A  67     -19.302 -27.038  62.827  1.00  0.10              
ATOM     66  CA  MET A  68     -22.146 -27.458  65.343  1.00  0.08              
ATOM     67  CA  THR A  69     -20.882 -30.956  66.253  1.00  0.09              
ATOM     68  CA  ASN A  70     -17.515 -29.540  67.367  1.00  0.10              
ATOM     69  CA  ALA A  71     -19.448 -26.934  69.384  1.00  0.08              
ATOM     70  CA  PHE A  72     -21.513 -29.541  71.235  1.00  0.08              
ATOM     71  CA  GLN A  73     -18.372 -31.547  72.103  1.00  0.10              
ATOM     72  CA  TYR A  74     -16.681 -28.434  73.445  1.00  0.09              
ATOM     73  CA  VAL A  75     -19.729 -27.807  75.668  1.00  0.08              
ATOM     74  CA  GLN A  76     -19.767 -31.444  76.758  1.00  0.09              
ATOM     75  CA  LYS A  77     -16.069 -31.602  77.638  1.00  0.14              
ATOM     76  CA  ASN A  78     -16.004 -28.089  79.065  1.00  0.15              
ATOM     77  CA  ARG A  79     -19.039 -29.306  81.062  1.00  0.12              
ATOM     78  CA  GLY A  80     -20.918 -26.060  80.533  1.00  0.10              
ATOM     79  CA  ILE A  81     -21.501 -23.032  78.361  1.00  0.10              
ATOM     80  CA  ASP A  82     -21.929 -19.548  79.761  1.00  0.08              
ATOM     81  CA  SER A  83     -25.039 -17.414  79.372  1.00  0.08              
ATOM     82  CA  GLU A  84     -25.163 -14.403  77.069  1.00  0.09              
ATOM     83  CA  ASP A  85     -24.834 -12.094  80.130  1.00  0.17              
ATOM     84  CA  ALA A  86     -21.782 -13.853  81.483  1.00  0.14              
ATOM     85  CA  TYR A  87     -20.222 -13.822  78.028  1.00  0.12              
ATOM     86  CA  PRO A  88     -21.562 -11.030  75.664  1.00  0.17              
ATOM     87  CA  TYR A  89     -21.504 -11.394  71.899  1.00  0.16              
ATOM     88  CA  VAL A  90     -19.198  -8.783  70.275  1.00  0.26              
ATOM     89  CA  GLY A  91     -18.939 -10.403  66.842  1.00  0.19              
ATOM     90  CA  GLN A  92     -15.213 -10.562  66.752  1.00  0.22              
ATOM     91  CA  GLU A  93     -12.896 -13.388  67.745  1.00  0.18              
ATOM     92  CA  GLU A  94     -11.345 -12.811  71.181  1.00  0.32              
ATOM     93  CA  SER A  95      -9.291 -14.983  73.599  1.00  0.32              
ATOM     94  CA  CYS A  96     -11.248 -17.719  75.364  1.00  0.17              
ATOM     95  CA  MET A  97     -12.604 -16.274  78.647  1.00  0.30              
ATOM     96  CA  TYR A  98     -14.907 -19.070  79.860  1.00  0.22              
ATOM     97  CA  ASN A  99     -16.151 -18.283  83.375  1.00  0.24              
ATOM     98  CA  PRO A 100     -17.620 -21.253  85.222  1.00  0.24              
ATOM     99  CA  THR A 101     -19.701 -19.025  87.520  1.00  0.29              
ATOM    100  CA  GLY A 102     -21.623 -17.864  84.440  1.00  0.15              
ATOM    101  CA  LYS A 103     -22.478 -21.485  83.369  1.00  0.11              
ATOM    102  CA  ALA A 104     -26.095 -21.640  82.309  1.00  0.12              
ATOM    103  CA  ALA A 105     -26.154 -24.986  80.525  1.00  0.15              
ATOM    104  CA  LYS A 106     -24.341 -28.268  79.941  1.00  0.12              
ATOM    105  CA  CYS A 107     -24.262 -30.877  77.208  1.00  0.10              
ATOM    106  CA  ARG A 108     -23.959 -34.642  77.282  1.00  0.11              
ATOM    107  CA  GLY A 109     -23.451 -35.272  73.628  1.00  0.11              
ATOM    108  CA  TYR A 110     -25.211 -34.885  70.281  1.00  0.10              
ATOM    109  CA  ARG A 111     -27.224 -37.104  67.935  1.00  0.17              
ATOM    110  CA  GLU A 112     -27.114 -36.866  64.160  1.00  0.14              
ATOM    111  CA  ILE A 113     -30.082 -37.354  61.827  1.00  0.14              
ATOM    112  CA  PRO A 114     -29.634 -39.742  58.869  1.00  0.18              
ATOM    113  CA  GLU A 115     -28.381 -37.962  55.777  1.00  0.15              
ATOM    114  CA  GLY A 116     -31.047 -36.609  53.494  1.00  0.11              
ATOM    115  CA  ASN A 117     -33.802 -38.215  55.663  1.00  0.13              
ATOM    116  CA  GLU A 118     -36.502 -35.538  56.148  1.00  0.11              
ATOM    117  CA  LYS A 119     -38.807 -38.037  57.861  1.00  0.14              
ATOM    118  CA  ALA A 120     -36.110 -38.513  60.485  1.00  0.13              
ATOM    119  CA  LEU A 121     -35.698 -34.776  60.804  1.00  0.10              
ATOM    120  CA  LYS A 122     -39.465 -34.549  61.393  1.00  0.11              
ATOM    121  CA  ARG A 123     -39.563 -37.314  64.023  1.00  0.13              
ATOM    122  CA  ALA A 124     -36.685 -35.535  65.793  1.00  0.11              
ATOM    123  CA  VAL A 125     -38.266 -32.062  65.796  1.00  0.09              
ATOM    124  CA  ALA A 126     -41.602 -33.328  67.144  1.00  0.13              
ATOM    125  CA  ARG A 127     -39.858 -35.199  69.991  1.00  0.17              
ATOM    126  CA  VAL A 128     -36.720 -33.308  70.977  1.00  0.15              
ATOM    127  CA  GLY A 129     -37.476 -29.817  69.745  1.00  0.10              
ATOM    128  CA  PRO A 130     -35.326 -27.400  67.651  1.00  0.06              
ATOM    129  CA  VAL A 131     -32.572 -29.141  65.661  1.00  0.07              
ATOM    130  CA  SER A 132     -29.432 -27.599  64.158  1.00  0.05              
ATOM    131  CA  VAL A 133     -29.265 -27.859  60.375  1.00  0.07              
ATOM    132  CA  ALA A 134     -26.967 -26.786  57.569  1.00  0.08              
ATOM    133  CA  ILE A 135     -28.341 -25.650  54.251  1.00  0.08              
ATOM    134  CA  ASP A 136     -27.180 -23.856  51.115  1.00  0.08              
ATOM    135  CA  ALA A 137     -28.109 -20.173  51.765  1.00  0.16              
ATOM    136  CA  SER A 138     -26.013 -18.664  48.919  1.00  0.25              
ATOM    137  CA  LEU A 139     -28.919 -17.815  46.693  1.00  0.20              
ATOM    138  CA  THR A 140     -29.925 -14.174  46.666  1.00  0.25              
ATOM    139  CA  SER A 141     -33.573 -15.362  46.791  1.00  0.21              
ATOM    140  CA  PHE A 142     -32.780 -16.759  50.352  1.00  0.16              
ATOM    141  CA  GLN A 143     -31.116 -13.472  51.225  1.00  0.23              
ATOM    142  CA  PHE A 144     -34.118 -11.360  50.396  1.00  0.24              
ATOM    143  CA  TYR A 145     -36.900 -13.780  51.423  1.00  0.18              
ATOM    144  CA  SER A 146     -39.887 -12.061  52.988  1.00  0.15              
ATOM    145  CA  LYS A 147     -42.889 -14.468  52.971  1.00  0.26              
ATOM    146  CA  GLY A 148     -44.376 -17.746  51.717  1.00  0.29              
ATOM    147  CA  VAL A 149     -42.747 -21.177  51.459  1.00  0.12              
ATOM    148  CA  TYR A 150     -39.271 -20.587  50.067  1.00  0.13              
ATOM    149  CA  TYR A 151     -38.002 -22.870  47.315  1.00  0.20              
ATOM    150  CA  ASP A 152     -35.514 -22.063  44.546  1.00  0.22              
ATOM    151  CA  GLU A 153     -34.472 -24.743  42.066  1.00  0.31              
ATOM    152  CA  SER A 154     -30.957 -23.298  42.048  1.00  0.28              
ATOM    153  CA  CYS A 155     -30.393 -24.315  45.702  1.00  0.16              
ATOM    154  CA  ASN A 156     -27.629 -26.901  46.117  1.00  0.14              
ATOM    155  CA  SER A 157     -28.053 -29.895  48.396  1.00  0.12              
ATOM    156  CA  ASP A 158     -24.363 -30.573  47.877  1.00  0.22              
ATOM    157  CA  ASN A 159     -23.187 -27.065  48.714  1.00  0.18              
ATOM    158  CA  LEU A 160     -24.043 -26.612  52.384  1.00  0.12              
ATOM    159  CA  ASN A 161     -22.576 -23.289  53.550  1.00  0.16              
ATOM    160  CA  HIS A 162     -24.755 -21.918  56.307  1.00  0.12              
ATOM    161  CA  ALA A 163     -25.752 -23.172  59.771  1.00  0.07              
ATOM    162  CA  VAL A 164     -29.270 -22.418  60.886  1.00  0.07              
ATOM    163  CA  LEU A 165     -32.097 -23.738  63.171  1.00  0.06              
ATOM    164  CA  ALA A 166     -35.084 -26.015  62.408  1.00  0.06              
ATOM    165  CA  VAL A 167     -37.686 -24.720  64.824  1.00  0.07              
ATOM    166  CA  GLY A 168     -40.757 -26.634  63.657  1.00  0.08              
ATOM    167  CA  TYR A 169     -42.582 -27.831  60.545  1.00  0.09              
ATOM    168  CA  GLY A 170     -46.058 -27.537  59.044  1.00  0.19              
ATOM    169  CA  ILE A 171     -47.978 -26.697  55.940  1.00  0.17              
ATOM    170  CA  GLN A 172     -49.134 -23.315  54.681  1.00  0.31              
ATOM    171  CA  LYS A 173     -51.650 -23.121  51.866  1.00  0.65              
ATOM    172  CA  GLY A 174     -51.075 -26.669  50.683  1.00  0.51              
ATOM    173  CA  ASN A 175     -47.310 -26.378  50.877  1.00  0.25              
ATOM    174  CA  LYS A 176     -45.349 -28.356  53.488  1.00  0.13              
ATOM    175  CA  HIS A 177     -42.441 -26.469  55.020  1.00  0.07              
ATOM    176  CA  TRP A 178     -39.778 -26.376  57.724  1.00  0.07              
ATOM    177  CA  ILE A 179     -39.776 -23.362  60.108  1.00  0.07              
ATOM    178  CA  ILE A 180     -36.178 -22.072  59.972  1.00  0.08              
ATOM    179  CA  LYS A 181     -34.706 -19.537  62.395  1.00  0.08              
ATOM    180  CA  ASN A 182     -31.917 -17.452  60.850  1.00  0.10              
ATOM    181  CA  SER A 183     -29.316 -15.259  62.601  1.00  0.11              
ATOM    182  CA  TRP A 184     -29.713 -12.144  60.376  1.00  0.12              
ATOM    183  CA  GLY A 185     -31.771 -10.167  62.757  1.00  0.12              
ATOM    184  CA  GLU A 186     -35.562  -9.517  63.170  1.00  0.12              
ATOM    185  CA  ASN A 187     -35.640  -7.008  60.261  1.00  0.24              
ATOM    186  CA  TRP A 188     -34.809  -9.926  58.120  1.00  0.15              
ATOM    187  CA  GLY A 189     -37.125 -12.379  56.286  1.00  0.12              
ATOM    188  CA  ASN A 190     -40.367 -12.836  58.320  1.00  0.12              
ATOM    189  CA  LYS A 191     -39.273 -11.540  61.736  1.00  0.14              
ATOM    190  CA  GLY A 192     -35.981 -13.428  61.369  1.00  0.09              
ATOM    191  CA  TYR A 193     -37.577 -16.723  60.161  1.00  0.10              
ATOM    192  CA  ILE A 194     -38.047 -18.486  56.852  1.00  0.12              
ATOM    193  CA  LEU A 195     -40.453 -21.249  55.775  1.00  0.08              
ATOM    194  CA  MET A 196     -38.440 -23.697  53.673  1.00  0.08              
ATOM    195  CA  ALA A 197     -39.810 -26.398  51.378  1.00  0.09              
ATOM    196  CA  ARG A 198     -40.472 -29.762  53.120  1.00  0.10              
ATOM    197  CA  ASN A 199     -40.548 -33.052  51.171  1.00  0.16              
ATOM    198  CA  LYS A 200     -39.483 -31.391  47.938  1.00  0.15              
ATOM    199  CA  ASN A 201     -36.398 -33.581  47.405  1.00  0.19              
ATOM    200  CA  ASN A 202     -34.276 -32.386  50.386  1.00  0.12              
ATOM    201  CA  ALA A 203     -34.510 -28.682  49.381  1.00  0.11              
ATOM    202  CA  CYS A 204     -31.127 -26.975  49.858  1.00  0.07              
ATOM    203  CA  GLY A 205     -29.698 -29.999  51.645  1.00  0.07              
ATOM    204  CA  ILE A 206     -31.900 -29.245  54.675  1.00  0.07              
ATOM    205  CA  ALA A 207     -31.680 -32.788  56.027  1.00  0.08              
ATOM    206  CA  ASN A 208     -28.083 -33.595  55.050  1.00  0.09              
ATOM    207  CA  LEU A 209     -26.260 -32.224  58.092  1.00  0.10              
ATOM    208  CA  ALA A 210     -28.596 -32.034  61.093  1.00  0.09              
ATOM    209  CA  SER A 211     -27.763 -32.657  64.740  1.00  0.09              
ATOM    210  CA  PHE A 212     -28.867 -31.736  68.231  1.00  0.10              
ATOM    211  CA  PRO A 213     -27.337 -31.913  71.754  1.00  0.09              
ATOM    212  CA  LYS A 214     -28.440 -34.264  74.544  1.00  0.12              
ATOM    213  CA  MET A 215     -28.680 -33.102  78.140  1.00  0.16              
ENDMDL
MODEL       22
ATOM      1  CA  ASP A   3     -48.969 -32.689  61.648  1.00  0.45              
ATOM      2  CA  SER A   4     -47.527 -29.300  62.602  1.00  0.20              
ATOM      3  CA  VAL A   5     -45.408 -27.964  65.440  1.00  0.15              
ATOM      4  CA  ASP A   6     -44.018 -24.438  65.874  1.00  0.13              
ATOM      5  CA  TYR A   7     -41.749 -24.149  68.874  1.00  0.11              
ATOM      6  CA  ARG A   8     -41.556 -20.326  68.496  1.00  0.14              
ATOM      7  CA  LYS A   9     -45.314 -20.175  69.594  1.00  0.25              
ATOM      8  CA  LYS A  10     -44.340 -22.438  72.546  1.00  0.21              
ATOM      9  CA  GLY A  11     -41.574 -20.420  73.936  1.00  0.18              
ATOM     10  CA  TYR A  12     -38.611 -22.558  72.994  1.00  0.11              
ATOM     11  CA  VAL A  13     -36.940 -20.119  70.797  1.00  0.14              
ATOM     12  CA  THR A  14     -35.099 -17.045  72.100  1.00  0.18              
ATOM     13  CA  PRO A  15     -35.498 -13.685  70.277  1.00  0.25              
ATOM     14  CA  VAL A  16     -33.693 -13.949  66.883  1.00  0.16              
ATOM     15  CA  LYS A  17     -30.054 -12.843  67.095  1.00  0.16              
ATOM     16  CA  ASN A  18     -27.953 -10.981  64.536  1.00  0.11              
ATOM     17  CA  GLN A  19     -24.609 -12.615  63.751  1.00  0.15              
ATOM     18  CA  GLY A  20     -23.354  -9.397  62.205  1.00  0.25              
ATOM     19  CA  GLN A  21     -20.223  -9.417  60.046  1.00  0.32              
ATOM     20  CA  CYS A  22     -18.861 -12.539  61.738  1.00  0.14              
ATOM     21  CA  GLY A  23     -19.117 -16.060  60.309  1.00  0.11              
ATOM     22  CA  SER A  24     -20.579 -17.417  63.517  1.00  0.08              
ATOM     23  CA  CYS A  25     -23.626 -19.198  62.041  1.00  0.07              
ATOM     24  CA  TRP A  26     -22.332 -22.508  63.508  1.00  0.06              
ATOM     25  CA  ALA A  27     -22.297 -20.923  67.009  1.00  0.06              
ATOM     26  CA  PHE A  28     -25.757 -19.455  66.650  1.00  0.06              
ATOM     27  CA  SER A  29     -27.071 -22.693  65.236  1.00  0.06              
ATOM     28  CA  SER A  30     -25.532 -24.595  68.181  1.00  0.06              
ATOM     29  CA  VAL A  31     -26.709 -22.168  70.847  1.00  0.07              
ATOM     30  CA  GLY A  32     -30.300 -22.245  69.547  1.00  0.07              
ATOM     31  CA  ALA A  33     -30.477 -26.035  69.877  1.00  0.06              
ATOM     32  CA  LEU A  34     -29.128 -25.924  73.442  1.00  0.06              
ATOM     33  CA  GLU A  35     -31.472 -23.051  74.318  1.00  0.07              
ATOM     34  CA  GLY A  36     -34.331 -25.296  73.138  1.00  0.07              
ATOM     35  CA  GLN A  37     -33.306 -28.152  75.297  1.00  0.09              
ATOM     36  CA  LEU A  38     -32.667 -25.964  78.341  1.00  0.09              
ATOM     37  CA  LYS A  39     -36.294 -24.812  77.911  1.00  0.09              
ATOM     38  CA  LYS A  40     -37.559 -28.376  77.541  1.00  0.15              
ATOM     39  CA  LYS A  41     -35.637 -29.397  80.688  1.00  0.21              
ATOM     40  CA  THR A  42     -35.848 -26.552  83.183  1.00  0.28              
ATOM     41  CA  GLY A  43     -38.740 -24.815  81.876  1.00  0.23              
ATOM     42  CA  LYS A  44     -36.788 -21.460  81.427  1.00  0.25              
ATOM     43  CA  LEU A  45     -35.611 -19.872  78.182  1.00  0.14              
ATOM     44  CA  LEU A  46     -32.260 -18.057  78.612  1.00  0.20              
ATOM     45  CA  ASN A  47     -29.790 -16.719  76.006  1.00  0.14              
ATOM     46  CA  LEU A  48     -26.715 -18.962  75.810  1.00  0.08              
ATOM     47  CA  SER A  49     -23.369 -17.540  74.664  1.00  0.08              
ATOM     48  CA  PRO A  50     -22.418 -18.021  70.966  1.00  0.07              
ATOM     49  CA  GLN A  51     -19.362 -15.837  71.685  1.00  0.07              
ATOM     50  CA  ASN A  52     -18.130 -18.380  74.282  1.00  0.08              
ATOM     51  CA  LEU A  53     -18.153 -20.865  71.416  1.00  0.07              
ATOM     52  CA  VAL A  54     -16.541 -18.488  68.903  1.00  0.07              
ATOM     53  CA  ASP A  55     -13.635 -17.600  71.269  1.00  0.10              
ATOM     54  CA  CYS A  56     -13.228 -21.087  72.812  1.00  0.11              
ATOM     55  CA  VAL A  57     -13.794 -23.865  70.259  1.00  0.11              
ATOM     56  CA  SER A  58     -10.271 -24.382  68.883  1.00  0.19              
ATOM     57  CA  GLU A  59     -11.491 -27.063  66.528  1.00  0.19              
ATOM     58  CA  ASN A  60     -13.565 -24.330  64.872  1.00  0.14              
ATOM     59  CA  ASP A  61     -12.381 -21.068  63.393  1.00  0.12              
ATOM     60  CA  GLY A  62     -14.389 -18.428  65.153  1.00  0.11              
ATOM     61  CA  CYS A  63     -15.577 -15.869  62.569  1.00  0.11              
ATOM     62  CA  GLY A  64     -13.910 -18.053  59.906  1.00  0.14              
ATOM     63  CA  GLY A  65     -16.458 -20.872  60.168  1.00  0.13              
ATOM     64  CA  GLY A  66     -17.045 -24.156  61.958  1.00  0.14              
ATOM     65  CA  TYR A  67     -19.230 -27.017  62.810  1.00  0.10              
ATOM     66  CA  MET A  68     -22.097 -27.462  65.309  1.00  0.08              
ATOM     67  CA  THR A  69     -20.832 -30.956  66.224  1.00  0.09              
ATOM     68  CA  ASN A  70     -17.469 -29.529  67.349  1.00  0.10              
ATOM     69  CA  ALA A  71     -19.423 -26.931  69.369  1.00  0.08              
ATOM     70  CA  PHE A  72     -21.485 -29.545  71.196  1.00  0.08              
ATOM     71  CA  GLN A  73     -18.350 -31.550  72.077  1.00  0.10              
ATOM     72  CA  TYR A  74     -16.662 -28.439  73.428  1.00  0.09              
ATOM     73  CA  VAL A  75     -19.723 -27.818  75.644  1.00  0.08              
ATOM     74  CA  GLN A  76     -19.775 -31.460  76.723  1.00  0.09              
ATOM     75  CA  LYS A  77     -16.080 -31.631  77.612  1.00  0.14              
ATOM     76  CA  ASN A  78     -16.011 -28.121  79.052  1.00  0.15              
ATOM     77  CA  ARG A  79     -19.058 -29.344  81.031  1.00  0.12              
ATOM     78  CA  GLY A  80     -20.925 -26.079  80.515  1.00  0.10              
ATOM     79  CA  ILE A  81     -21.504 -23.056  78.339  1.00  0.10              
ATOM     80  CA  ASP A  82     -21.923 -19.577  79.756  1.00  0.08              
ATOM     81  CA  SER A  83     -25.029 -17.433  79.370  1.00  0.08              
ATOM     82  CA  GLU A  84     -25.139 -14.413  77.083  1.00  0.09              
ATOM     83  CA  ASP A  85     -24.810 -12.122  80.159  1.00  0.17              
ATOM     84  CA  ALA A  86     -21.767 -13.886  81.499  1.00  0.14              
ATOM     85  CA  TYR A  87     -20.199 -13.845  78.052  1.00  0.12              
ATOM     86  CA  PRO A  88     -21.540 -11.039  75.690  1.00  0.17              
ATOM     87  CA  TYR A  89     -21.544 -11.392  71.927  1.00  0.16              
ATOM     88  CA  VAL A  90     -19.287  -8.745  70.264  1.00  0.26              
ATOM     89  CA  GLY A  91     -18.990 -10.387  66.841  1.00  0.19              
ATOM     90  CA  GLN A  92     -15.284 -10.497  66.754  1.00  0.22              
ATOM     91  CA  GLU A  93     -12.953 -13.298  67.776  1.00  0.18              
ATOM     92  CA  GLU A  94     -11.469 -12.680  71.242  1.00  0.32              
ATOM     93  CA  SER A  95      -9.357 -14.853  73.641  1.00  0.32              
ATOM     94  CA  CYS A  96     -11.257 -17.657  75.373  1.00  0.17              
ATOM     95  CA  MET A  97     -12.622 -16.286  78.697  1.00  0.30              
ATOM     96  CA  TYR A  98     -14.903 -19.128  79.870  1.00  0.22              
ATOM     97  CA  ASN A  99     -16.148 -18.368  83.393  1.00  0.24              
ATOM     98  CA  PRO A 100     -17.634 -21.333  85.221  1.00  0.24              
ATOM     99  CA  THR A 101     -19.713 -19.111  87.525  1.00  0.29              
ATOM    100  CA  GLY A 102     -21.619 -17.903  84.444  1.00  0.15              
ATOM    101  CA  LYS A 103     -22.490 -21.533  83.353  1.00  0.11              
ATOM    102  CA  ALA A 104     -26.104 -21.659  82.293  1.00  0.12              
ATOM    103  CA  ALA A 105     -26.166 -24.998  80.498  1.00  0.15              
ATOM    104  CA  LYS A 106     -24.356 -28.286  79.912  1.00  0.12              
ATOM    105  CA  CYS A 107     -24.270 -30.876  77.169  1.00  0.10              
ATOM    106  CA  ARG A 108     -23.991 -34.643  77.258  1.00  0.11              
ATOM    107  CA  GLY A 109     -23.451 -35.276  73.616  1.00  0.11              
ATOM    108  CA  TYR A 110     -25.190 -34.884  70.251  1.00  0.10              
ATOM    109  CA  ARG A 111     -27.197 -37.126  67.920  1.00  0.17              
ATOM    110  CA  GLU A 112     -27.119 -36.908  64.143  1.00  0.14              
ATOM    111  CA  ILE A 113     -30.100 -37.391  61.827  1.00  0.14              
ATOM    112  CA  PRO A 114     -29.681 -39.785  58.870  1.00  0.18              
ATOM    113  CA  GLU A 115     -28.440 -38.031  55.765  1.00  0.15              
ATOM    114  CA  GLY A 116     -31.085 -36.644  53.490  1.00  0.11              
ATOM    115  CA  ASN A 117     -33.855 -38.252  55.668  1.00  0.13              
ATOM    116  CA  GLU A 118     -36.545 -35.565  56.161  1.00  0.11              
ATOM    117  CA  LYS A 119     -38.850 -38.057  57.887  1.00  0.14              
ATOM    118  CA  ALA A 120     -36.136 -38.534  60.498  1.00  0.13              
ATOM    119  CA  LEU A 121     -35.714 -34.804  60.814  1.00  0.10              
ATOM    120  CA  LYS A 122     -39.480 -34.571  61.421  1.00  0.11              
ATOM    121  CA  ARG A 123     -39.573 -37.326  64.067  1.00  0.13              
ATOM    122  CA  ALA A 124     -36.684 -35.542  65.809  1.00  0.11              
ATOM    123  CA  VAL A 125     -38.256 -32.067  65.804  1.00  0.09              
ATOM    124  CA  ALA A 126     -41.595 -33.317  67.162  1.00  0.13              
ATOM    125  CA  ARG A 127     -39.844 -35.170  70.026  1.00  0.17              
ATOM    126  CA  VAL A 128     -36.707 -33.278  70.986  1.00  0.15              
ATOM    127  CA  GLY A 129     -37.472 -29.799  69.739  1.00  0.10              
ATOM    128  CA  PRO A 130     -35.297 -27.408  67.630  1.00  0.06              
ATOM    129  CA  VAL A 131     -32.546 -29.160  65.644  1.00  0.07              
ATOM    130  CA  SER A 132     -29.403 -27.626  64.142  1.00  0.05              
ATOM    131  CA  VAL A 133     -29.237 -27.900  60.358  1.00  0.07              
ATOM    132  CA  ALA A 134     -26.931 -26.834  57.560  1.00  0.08              
ATOM    133  CA  ILE A 135     -28.308 -25.720  54.242  1.00  0.08              
ATOM    134  CA  ASP A 136     -27.146 -23.922  51.110  1.00  0.08              
ATOM    135  CA  ALA A 137     -28.085 -20.230  51.797  1.00  0.16              
ATOM    136  CA  SER A 138     -25.976 -18.694  48.977  1.00  0.25              
ATOM    137  CA  LEU A 139     -28.892 -17.788  46.796  1.00  0.20              
ATOM    138  CA  THR A 140     -29.866 -14.132  46.849  1.00  0.25              
ATOM    139  CA  SER A 141     -33.526 -15.314  46.912  1.00  0.21              
ATOM    140  CA  PHE A 142     -32.758 -16.780  50.491  1.00  0.16              
ATOM    141  CA  GLN A 143     -31.086 -13.513  51.431  1.00  0.23              
ATOM    142  CA  PHE A 144     -34.056 -11.361  50.633  1.00  0.24              
ATOM    143  CA  TYR A 145     -36.889 -13.786  51.557  1.00  0.18              
ATOM    144  CA  SER A 146     -39.909 -12.086  53.059  1.00  0.15              
ATOM    145  CA  LYS A 147     -42.913 -14.502  53.047  1.00  0.26              
ATOM    146  CA  GLY A 148     -44.390 -17.762  51.744  1.00  0.29              
ATOM    147  CA  VAL A 149     -42.762 -21.194  51.467  1.00  0.12              
ATOM    148  CA  TYR A 150     -39.291 -20.584  50.084  1.00  0.13              
ATOM    149  CA  TYR A 151     -37.990 -22.854  47.335  1.00  0.20              
ATOM    150  CA  ASP A 152     -35.478 -21.983  44.599  1.00  0.22              
ATOM    151  CA  GLU A 153     -34.449 -24.621  42.068  1.00  0.31              
ATOM    152  CA  SER A 154     -30.929 -23.215  42.086  1.00  0.28              
ATOM    153  CA  CYS A 155     -30.381 -24.306  45.729  1.00  0.16              
ATOM    154  CA  ASN A 156     -27.653 -26.944  46.103  1.00  0.14              
ATOM    155  CA  SER A 157     -28.087 -29.941  48.372  1.00  0.12              
ATOM    156  CA  ASP A 158     -24.410 -30.663  47.823  1.00  0.22              
ATOM    157  CA  ASN A 159     -23.196 -27.170  48.676  1.00  0.18              
ATOM    158  CA  LEU A 160     -24.027 -26.715  52.352  1.00  0.12              
ATOM    159  CA  ASN A 161     -22.520 -23.411  53.523  1.00  0.16              
ATOM    160  CA  HIS A 162     -24.665 -22.015  56.284  1.00  0.12              
ATOM    161  CA  ALA A 163     -25.717 -23.212  59.758  1.00  0.07              
ATOM    162  CA  VAL A 164     -29.232 -22.450  60.854  1.00  0.07              
ATOM    163  CA  LEU A 165     -32.058 -23.776  63.133  1.00  0.06              
ATOM    164  CA  ALA A 166     -35.055 -26.044  62.383  1.00  0.06              
ATOM    165  CA  VAL A 167     -37.651 -24.745  64.791  1.00  0.07              
ATOM    166  CA  GLY A 168     -40.737 -26.650  63.646  1.00  0.08              
ATOM    167  CA  TYR A 169     -42.554 -27.882  60.538  1.00  0.09              
ATOM    168  CA  GLY A 170     -46.045 -27.578  59.048  1.00  0.19              
ATOM    169  CA  ILE A 171     -47.984 -26.746  55.964  1.00  0.17              
ATOM    170  CA  GLN A 172     -49.142 -23.347  54.750  1.00  0.31              
ATOM    171  CA  LYS A 173     -51.717 -23.153  51.985  1.00  0.65              
ATOM    172  CA  GLY A 174     -51.103 -26.678  50.723  1.00  0.51              
ATOM    173  CA  ASN A 175     -47.348 -26.378  50.903  1.00  0.25              
ATOM    174  CA  LYS A 176     -45.363 -28.378  53.482  1.00  0.13              
ATOM    175  CA  HIS A 177     -42.447 -26.502  55.013  1.00  0.07              
ATOM    176  CA  TRP A 178     -39.764 -26.436  57.696  1.00  0.07              
ATOM    177  CA  ILE A 179     -39.740 -23.407  60.084  1.00  0.07              
ATOM    178  CA  ILE A 180     -36.143 -22.114  59.939  1.00  0.08              
ATOM    179  CA  LYS A 181     -34.664 -19.590  62.366  1.00  0.08              
ATOM    180  CA  ASN A 182     -31.895 -17.477  60.824  1.00  0.10              
ATOM    181  CA  SER A 183     -29.311 -15.266  62.581  1.00  0.11              
ATOM    182  CA  TRP A 184     -29.790 -12.121  60.395  1.00  0.12              
ATOM    183  CA  GLY A 185     -31.805 -10.179  62.799  1.00  0.12              
ATOM    184  CA  GLU A 186     -35.628  -9.599  63.316  1.00  0.12              
ATOM    185  CA  ASN A 187     -35.791  -7.013  60.450  1.00  0.24              
ATOM    186  CA  TRP A 188     -34.949  -9.861  58.273  1.00  0.15              
ATOM    187  CA  GLY A 189     -37.164 -12.378  56.358  1.00  0.12              
ATOM    188  CA  ASN A 190     -40.419 -12.886  58.418  1.00  0.12              
ATOM    189  CA  LYS A 191     -39.330 -11.648  61.867  1.00  0.14              
ATOM    190  CA  GLY A 192     -35.998 -13.467  61.416  1.00  0.09              
ATOM    191  CA  TYR A 193     -37.577 -16.787  60.194  1.00  0.10              
ATOM    192  CA  ILE A 194     -38.059 -18.513  56.866  1.00  0.12              
ATOM    193  CA  LEU A 195     -40.453 -21.282  55.774  1.00  0.08              
ATOM    194  CA  MET A 196     -38.448 -23.727  53.660  1.00  0.08              
ATOM    195  CA  ALA A 197     -39.825 -26.413  51.364  1.00  0.09              
ATOM    196  CA  ARG A 198     -40.493 -29.790  53.088  1.00  0.10              
ATOM    197  CA  ASN A 199     -40.571 -33.074  51.142  1.00  0.16              
ATOM    198  CA  LYS A 200     -39.501 -31.405  47.913  1.00  0.15              
ATOM    199  CA  ASN A 201     -36.415 -33.593  47.384  1.00  0.19              
ATOM    200  CA  ASN A 202     -34.306 -32.409  50.380  1.00  0.12              
ATOM    201  CA  ALA A 203     -34.518 -28.699  49.375  1.00  0.11              
ATOM    202  CA  CYS A 204     -31.133 -27.007  49.860  1.00  0.07              
ATOM    203  CA  GLY A 205     -29.709 -30.034  51.634  1.00  0.07              
ATOM    204  CA  ILE A 206     -31.900 -29.286  54.669  1.00  0.07              
ATOM    205  CA  ALA A 207     -31.698 -32.823  56.021  1.00  0.08              
ATOM    206  CA  ASN A 208     -28.112 -33.661  55.031  1.00  0.09              
ATOM    207  CA  LEU A 209     -26.267 -32.296  58.063  1.00  0.10              
ATOM    208  CA  ALA A 210     -28.591 -32.071  61.077  1.00  0.09              
ATOM    209  CA  SER A 211     -27.736 -32.685  64.720  1.00  0.09              
ATOM    210  CA  PHE A 212     -28.843 -31.753  68.197  1.00  0.10              
ATOM    211  CA  PRO A 213     -27.319 -31.908  71.726  1.00  0.09              
ATOM    212  CA  LYS A 214     -28.450 -34.255  74.504  1.00  0.12              
ATOM    213  CA  MET A 215     -28.716 -33.062  78.086  1.00  0.16              
ENDMDL
MODEL       23
ATOM      1  CA  ASP A   3     -48.993 -32.692  61.722  1.00  0.45              
ATOM      2  CA  SER A   4     -47.513 -29.304  62.630  1.00  0.20              
ATOM      3  CA  VAL A   5     -45.384 -27.937  65.450  1.00  0.15              
ATOM      4  CA  ASP A   6     -43.990 -24.394  65.806  1.00  0.13              
ATOM      5  CA  TYR A   7     -41.721 -24.042  68.796  1.00  0.11              
ATOM      6  CA  ARG A   8     -41.430 -20.214  68.308  1.00  0.14              
ATOM      7  CA  LYS A   9     -45.228 -19.931  69.380  1.00  0.25              
ATOM      8  CA  LYS A  10     -44.363 -22.183  72.399  1.00  0.21              
ATOM      9  CA  GLY A  11     -41.543 -20.296  73.834  1.00  0.18              
ATOM     10  CA  TYR A  12     -38.601 -22.448  72.898  1.00  0.11              
ATOM     11  CA  VAL A  13     -36.868 -20.074  70.714  1.00  0.14              
ATOM     12  CA  THR A  14     -35.043 -17.012  72.081  1.00  0.18              
ATOM     13  CA  PRO A  15     -35.452 -13.617  70.317  1.00  0.25              
ATOM     14  CA  VAL A  16     -33.651 -14.017  66.909  1.00  0.16              
ATOM     15  CA  LYS A  17     -30.012 -12.891  67.108  1.00  0.16              
ATOM     16  CA  ASN A  18     -27.962 -10.986  64.531  1.00  0.11              
ATOM     17  CA  GLN A  19     -24.623 -12.617  63.714  1.00  0.15              
ATOM     18  CA  GLY A  20     -23.379  -9.393  62.178  1.00  0.25              
ATOM     19  CA  GLN A  21     -20.249  -9.403  60.020  1.00  0.32              
ATOM     20  CA  CYS A  22     -18.879 -12.516  61.728  1.00  0.14              
ATOM     21  CA  GLY A  23     -19.111 -16.046  60.302  1.00  0.11              
ATOM     22  CA  SER A  24     -20.575 -17.408  63.501  1.00  0.08              
ATOM     23  CA  CYS A  25     -23.605 -19.212  62.012  1.00  0.07              
ATOM     24  CA  TRP A  26     -22.284 -22.511  63.486  1.00  0.06              
ATOM     25  CA  ALA A  27     -22.276 -20.924  66.995  1.00  0.06              
ATOM     26  CA  PHE A  28     -25.732 -19.470  66.616  1.00  0.06              
ATOM     27  CA  SER A  29     -27.041 -22.710  65.211  1.00  0.06              
ATOM     28  CA  SER A  30     -25.504 -24.606  68.161  1.00  0.06              
ATOM     29  CA  VAL A  31     -26.682 -22.179  70.824  1.00  0.07              
ATOM     30  CA  GLY A  32     -30.277 -22.248  69.520  1.00  0.07              
ATOM     31  CA  ALA A  33     -30.459 -26.038  69.857  1.00  0.06              
ATOM     32  CA  LEU A  34     -29.128 -25.915  73.425  1.00  0.06              
ATOM     33  CA  GLU A  35     -31.457 -23.020  74.276  1.00  0.07              
ATOM     34  CA  GLY A  36     -34.329 -25.262  73.106  1.00  0.07              
ATOM     35  CA  GLN A  37     -33.333 -28.097  75.277  1.00  0.09              
ATOM     36  CA  LEU A  38     -32.711 -25.894  78.315  1.00  0.09              
ATOM     37  CA  LYS A  39     -36.329 -24.704  77.840  1.00  0.09              
ATOM     38  CA  LYS A  40     -37.623 -28.260  77.475  1.00  0.15              
ATOM     39  CA  LYS A  41     -35.743 -29.278  80.652  1.00  0.21              
ATOM     40  CA  THR A  42     -35.962 -26.431  83.131  1.00  0.28              
ATOM     41  CA  GLY A  43     -38.810 -24.720  81.802  1.00  0.23              
ATOM     42  CA  LYS A  44     -36.874 -21.328  81.333  1.00  0.25              
ATOM     43  CA  LEU A  45     -35.615 -19.777  78.100  1.00  0.14              
ATOM     44  CA  LEU A  46     -32.237 -18.013  78.590  1.00  0.20              
ATOM     45  CA  ASN A  47     -29.760 -16.698  75.978  1.00  0.14              
ATOM     46  CA  LEU A  48     -26.702 -18.969  75.798  1.00  0.08              
ATOM     47  CA  SER A  49     -23.358 -17.543  74.659  1.00  0.08              
ATOM     48  CA  PRO A  50     -22.413 -18.022  70.958  1.00  0.07              
ATOM     49  CA  GLN A  51     -19.368 -15.824  71.687  1.00  0.07              
ATOM     50  CA  ASN A  52     -18.126 -18.368  74.279  1.00  0.08              
ATOM     51  CA  LEU A  53     -18.138 -20.849  71.410  1.00  0.07              
ATOM     52  CA  VAL A  54     -16.535 -18.459  68.904  1.00  0.07              
ATOM     53  CA  ASP A  55     -13.636 -17.550  71.274  1.00  0.10              
ATOM     54  CA  CYS A  56     -13.211 -21.039  72.815  1.00  0.11              
ATOM     55  CA  VAL A  57     -13.771 -23.830  70.274  1.00  0.11              
ATOM     56  CA  SER A  58     -10.244 -24.325  68.899  1.00  0.19              
ATOM     57  CA  GLU A  59     -11.440 -26.996  66.541  1.00  0.19              
ATOM     58  CA  ASN A  60     -13.524 -24.272  64.885  1.00  0.14              
ATOM     59  CA  ASP A  61     -12.350 -21.005  63.411  1.00  0.12              
ATOM     60  CA  GLY A  62     -14.378 -18.387  65.159  1.00  0.11              
ATOM     61  CA  CYS A  63     -15.577 -15.824  62.573  1.00  0.11              
ATOM     62  CA  GLY A  64     -13.895 -18.015  59.914  1.00  0.14              
ATOM     63  CA  GLY A  65     -16.430 -20.847  60.171  1.00  0.13              
ATOM     64  CA  GLY A  66     -17.010 -24.135  61.957  1.00  0.14              
ATOM     65  CA  TYR A  67     -19.158 -26.997  62.793  1.00  0.10              
ATOM     66  CA  MET A  68     -22.048 -27.466  65.275  1.00  0.08              
ATOM     67  CA  THR A  69     -20.782 -30.957  66.195  1.00  0.09              
ATOM     68  CA  ASN A  70     -17.424 -29.517  67.331  1.00  0.10              
ATOM     69  CA  ALA A  71     -19.398 -26.929  69.353  1.00  0.08              
ATOM     70  CA  PHE A  72     -21.457 -29.549  71.156  1.00  0.08              
ATOM     71  CA  GLN A  73     -18.327 -31.554  72.050  1.00  0.10              
ATOM     72  CA  TYR A  74     -16.642 -28.445  73.410  1.00  0.09              
ATOM     73  CA  VAL A  75     -19.717 -27.830  75.621  1.00  0.08              
ATOM     74  CA  GLN A  76     -19.782 -31.475  76.688  1.00  0.09              
ATOM     75  CA  LYS A  77     -16.091 -31.660  77.586  1.00  0.14              
ATOM     76  CA  ASN A  78     -16.017 -28.153  79.040  1.00  0.15              
ATOM     77  CA  ARG A  79     -19.077 -29.382  80.999  1.00  0.12              
ATOM     78  CA  GLY A  80     -20.931 -26.099  80.497  1.00  0.10              
ATOM     79  CA  ILE A  81     -21.506 -23.079  78.318  1.00  0.10              
ATOM     80  CA  ASP A  82     -21.917 -19.606  79.751  1.00  0.08              
ATOM     81  CA  SER A  83     -25.019 -17.452  79.367  1.00  0.08              
ATOM     82  CA  GLU A  84     -25.114 -14.423  77.097  1.00  0.09              
ATOM     83  CA  ASP A  85     -24.786 -12.150  80.187  1.00  0.17              
ATOM     84  CA  ALA A  86     -21.751 -13.919  81.516  1.00  0.14              
ATOM     85  CA  TYR A  87     -20.177 -13.869  78.076  1.00  0.12              
ATOM     86  CA  PRO A  88     -21.518 -11.047  75.717  1.00  0.17              
ATOM     87  CA  TYR A  89     -21.584 -11.390  71.954  1.00  0.16              
ATOM     88  CA  VAL A  90     -19.377  -8.707  70.253  1.00  0.26              
ATOM     89  CA  GLY A  91     -19.042 -10.372  66.839  1.00  0.19              
ATOM     90  CA  GLN A  92     -15.354 -10.432  66.757  1.00  0.22              
ATOM     91  CA  GLU A  93     -13.010 -13.209  67.806  1.00  0.18              
ATOM     92  CA  GLU A  94     -11.594 -12.548  71.303  1.00  0.32              
ATOM     93  CA  SER A  95      -9.423 -14.722  73.683  1.00  0.32              
ATOM     94  CA  CYS A  96     -11.267 -17.595  75.382  1.00  0.17              
ATOM     95  CA  MET A  97     -12.639 -16.298  78.748  1.00  0.30              
ATOM     96  CA  TYR A  98     -14.899 -19.186  79.879  1.00  0.22              
ATOM     97  CA  ASN A  99     -16.144 -18.452  83.410  1.00  0.24              
ATOM     98  CA  PRO A 100     -17.647 -21.413  85.221  1.00  0.24              
ATOM     99  CA  THR A 101     -19.724 -19.196  87.531  1.00  0.29              
ATOM    100  CA  GLY A 102     -21.614 -17.942  84.448  1.00  0.15              
ATOM    101  CA  LYS A 103     -22.502 -21.581  83.337  1.00  0.11              
ATOM    102  CA  ALA A 104     -26.112 -21.677  82.277  1.00  0.12              
ATOM    103  CA  ALA A 105     -26.178 -25.011  80.472  1.00  0.15              
ATOM    104  CA  LYS A 106     -24.371 -28.303  79.884  1.00  0.12              
ATOM    105  CA  CYS A 107     -24.277 -30.876  77.129  1.00  0.10              
ATOM    106  CA  ARG A 108     -24.022 -34.645  77.234  1.00  0.11              
ATOM    107  CA  GLY A 109     -23.451 -35.280  73.604  1.00  0.11              
ATOM    108  CA  TYR A 110     -25.169 -34.883  70.221  1.00  0.10              
ATOM    109  CA  ARG A 111     -27.170 -37.147  67.906  1.00  0.17              
ATOM    110  CA  GLU A 112     -27.123 -36.949  64.127  1.00  0.14              
ATOM    111  CA  ILE A 113     -30.117 -37.428  61.828  1.00  0.14              
ATOM    112  CA  PRO A 114     -29.728 -39.828  58.872  1.00  0.18              
ATOM    113  CA  GLU A 115     -28.499 -38.099  55.753  1.00  0.15              
ATOM    114  CA  GLY A 116     -31.123 -36.679  53.486  1.00  0.11              
ATOM    115  CA  ASN A 117     -33.908 -38.289  55.673  1.00  0.13              
ATOM    116  CA  GLU A 118     -36.588 -35.592  56.174  1.00  0.11              
ATOM    117  CA  LYS A 119     -38.892 -38.076  57.913  1.00  0.14              
ATOM    118  CA  ALA A 120     -36.162 -38.555  60.510  1.00  0.13              
ATOM    119  CA  LEU A 121     -35.730 -34.832  60.825  1.00  0.10              
ATOM    120  CA  LYS A 122     -39.494 -34.592  61.448  1.00  0.11              
ATOM    121  CA  ARG A 123     -39.583 -37.338  64.110  1.00  0.13              
ATOM    122  CA  ALA A 124     -36.683 -35.549  65.825  1.00  0.11              
ATOM    123  CA  VAL A 125     -38.246 -32.071  65.811  1.00  0.09              
ATOM    124  CA  ALA A 126     -41.587 -33.306  67.181  1.00  0.13              
ATOM    125  CA  ARG A 127     -39.830 -35.140  70.061  1.00  0.17              
ATOM    126  CA  VAL A 128     -36.694 -33.247  70.994  1.00  0.15              
ATOM    127  CA  GLY A 129     -37.469 -29.781  69.734  1.00  0.10              
ATOM    128  CA  PRO A 130     -35.269 -27.416  67.609  1.00  0.06              
ATOM    129  CA  VAL A 131     -32.521 -29.179  65.627  1.00  0.07              
ATOM    130  CA  SER A 132     -29.373 -27.654  64.125  1.00  0.05              
ATOM    131  CA  VAL A 133     -29.209 -27.940  60.342  1.00  0.07              
ATOM    132  CA  ALA A 134     -26.895 -26.883  57.551  1.00  0.08              
ATOM    133  CA  ILE A 135     -28.275 -25.790  54.234  1.00  0.08              
ATOM    134  CA  ASP A 136     -27.112 -23.987  51.105  1.00  0.08              
ATOM    135  CA  ALA A 137     -28.060 -20.287  51.828  1.00  0.16              
ATOM    136  CA  SER A 138     -25.939 -18.725  49.034  1.00  0.25              
ATOM    137  CA  LEU A 139     -28.865 -17.761  46.898  1.00  0.20              
ATOM    138  CA  THR A 140     -29.808 -14.089  47.032  1.00  0.25              
ATOM    139  CA  SER A 141     -33.479 -15.265  47.033  1.00  0.21              
ATOM    140  CA  PHE A 142     -32.736 -16.801  50.630  1.00  0.16              
ATOM    141  CA  GLN A 143     -31.055 -13.554  51.636  1.00  0.23              
ATOM    142  CA  PHE A 144     -33.995 -11.362  50.869  1.00  0.24              
ATOM    143  CA  TYR A 145     -36.879 -13.792  51.692  1.00  0.18              
ATOM    144  CA  SER A 146     -39.932 -12.111  53.130  1.00  0.15              
ATOM    145  CA  LYS A 147     -42.937 -14.536  53.123  1.00  0.26              
ATOM    146  CA  GLY A 148     -44.405 -17.777  51.771  1.00  0.29              
ATOM    147  CA  VAL A 149     -42.777 -21.212  51.475  1.00  0.12              
ATOM    148  CA  TYR A 150     -39.312 -20.582  50.102  1.00  0.13              
ATOM    149  CA  TYR A 151     -37.979 -22.838  47.355  1.00  0.20              
ATOM    150  CA  ASP A 152     -35.443 -21.904  44.652  1.00  0.22              
ATOM    151  CA  GLU A 153     -34.426 -24.498  42.071  1.00  0.31              
ATOM    152  CA  SER A 154     -30.900 -23.133  42.124  1.00  0.28              
ATOM    153  CA  CYS A 155     -30.370 -24.297  45.755  1.00  0.16              
ATOM    154  CA  ASN A 156     -27.677 -26.986  46.089  1.00  0.14              
ATOM    155  CA  SER A 157     -28.120 -29.986  48.347  1.00  0.12              
ATOM    156  CA  ASP A 158     -24.457 -30.753  47.769  1.00  0.22              
ATOM    157  CA  ASN A 159     -23.205 -27.274  48.637  1.00  0.18              
ATOM    158  CA  LEU A 160     -24.012 -26.818  52.320  1.00  0.12              
ATOM    159  CA  ASN A 161     -22.464 -23.533  53.496  1.00  0.16              
ATOM    160  CA  HIS A 162     -24.575 -22.112  56.260  1.00  0.12              
ATOM    161  CA  ALA A 163     -25.683 -23.253  59.745  1.00  0.07              
ATOM    162  CA  VAL A 164     -29.194 -22.482  60.822  1.00  0.07              
ATOM    163  CA  LEU A 165     -32.019 -23.814  63.096  1.00  0.06              
ATOM    164  CA  ALA A 166     -35.027 -26.074  62.359  1.00  0.06              
ATOM    165  CA  VAL A 167     -37.616 -24.769  64.759  1.00  0.07              
ATOM    166  CA  GLY A 168     -40.717 -26.667  63.636  1.00  0.08              
ATOM    167  CA  TYR A 169     -42.525 -27.933  60.531  1.00  0.09              
ATOM    168  CA  GLY A 170     -46.032 -27.619  59.053  1.00  0.19              
ATOM    169  CA  ILE A 171     -47.991 -26.795  55.987  1.00  0.17              
ATOM    170  CA  GLN A 172     -49.149 -23.379  54.818  1.00  0.31              
ATOM    171  CA  LYS A 173     -51.783 -23.186  52.104  1.00  0.65              
ATOM    172  CA  GLY A 174     -51.131 -26.687  50.763  1.00  0.51              
ATOM    173  CA  ASN A 175     -47.387 -26.377  50.929  1.00  0.25              
ATOM    174  CA  LYS A 176     -45.378 -28.399  53.476  1.00  0.13              
ATOM    175  CA  HIS A 177     -42.454 -26.535  55.005  1.00  0.07              
ATOM    176  CA  TRP A 178     -39.750 -26.496  57.669  1.00  0.07              
ATOM    177  CA  ILE A 179     -39.705 -23.453  60.061  1.00  0.07              
ATOM    178  CA  ILE A 180     -36.109 -22.156  59.905  1.00  0.08              
ATOM    179  CA  LYS A 181     -34.622 -19.643  62.337  1.00  0.08              
ATOM    180  CA  ASN A 182     -31.873 -17.502  60.798  1.00  0.10              
ATOM    181  CA  SER A 183     -29.307 -15.272  62.562  1.00  0.11              
ATOM    182  CA  TRP A 184     -29.867 -12.097  60.414  1.00  0.12              
ATOM    183  CA  GLY A 185     -31.839 -10.192  62.841  1.00  0.12              
ATOM    184  CA  GLU A 186     -35.695  -9.682  63.463  1.00  0.12              
ATOM    185  CA  ASN A 187     -35.943  -7.018  60.639  1.00  0.24              
ATOM    186  CA  TRP A 188     -35.088  -9.796  58.425  1.00  0.15              
ATOM    187  CA  GLY A 189     -37.203 -12.377  56.431  1.00  0.12              
ATOM    188  CA  ASN A 190     -40.471 -12.936  58.517  1.00  0.12              
ATOM    189  CA  LYS A 191     -39.386 -11.757  61.998  1.00  0.14              
ATOM    190  CA  GLY A 192     -36.015 -13.505  61.464  1.00  0.09              
ATOM    191  CA  TYR A 193     -37.576 -16.850  60.226  1.00  0.10              
ATOM    192  CA  ILE A 194     -38.072 -18.540  56.880  1.00  0.12              
ATOM    193  CA  LEU A 195     -40.454 -21.314  55.774  1.00  0.08              
ATOM    194  CA  MET A 196     -38.455 -23.757  53.647  1.00  0.08              
ATOM    195  CA  ALA A 197     -39.839 -26.427  51.351  1.00  0.09              
ATOM    196  CA  ARG A 198     -40.513 -29.819  53.057  1.00  0.10              
ATOM    197  CA  ASN A 199     -40.594 -33.097  51.112  1.00  0.16              
ATOM    198  CA  LYS A 200     -39.519 -31.418  47.888  1.00  0.15              
ATOM    199  CA  ASN A 201     -36.431 -33.605  47.364  1.00  0.19              
ATOM    200  CA  ASN A 202     -34.336 -32.432  50.374  1.00  0.12              
ATOM    201  CA  ALA A 203     -34.527 -28.715  49.370  1.00  0.11              
ATOM    202  CA  CYS A 204     -31.138 -27.039  49.862  1.00  0.07              
ATOM    203  CA  GLY A 205     -29.720 -30.070  51.623  1.00  0.07              
ATOM    204  CA  ILE A 206     -31.899 -29.327  54.664  1.00  0.07              
ATOM    205  CA  ALA A 207     -31.715 -32.857  56.015  1.00  0.08              
ATOM    206  CA  ASN A 208     -28.142 -33.727  55.012  1.00  0.09              
ATOM    207  CA  LEU A 209     -26.273 -32.367  58.034  1.00  0.10              
ATOM    208  CA  ALA A 210     -28.587 -32.107  61.061  1.00  0.09              
ATOM    209  CA  SER A 211     -27.710 -32.712  64.700  1.00  0.09              
ATOM    210  CA  PHE A 212     -28.820 -31.769  68.162  1.00  0.10              
ATOM    211  CA  PRO A 213     -27.301 -31.903  71.699  1.00  0.09              
ATOM    212  CA  LYS A 214     -28.460 -34.246  74.463  1.00  0.12              
ATOM    213  CA  MET A 215     -28.751 -33.022  78.033  1.00  0.16              
ENDMDL
MODEL       24
ATOM      1  CA  ASP A   3     -49.017 -32.695  61.796  1.00  0.45              
ATOM      2  CA  SER A   4     -47.499 -29.307  62.658  1.00  0.20              
ATOM      3  CA  VAL A   5     -45.361 -27.911  65.461  1.00  0.15              
ATOM      4  CA  ASP A   6     -43.963 -24.349  65.739  1.00  0.13              
ATOM      5  CA  TYR A   7     -41.694 -23.935  68.717  1.00  0.11              
ATOM      6  CA  ARG A   8     -41.304 -20.102  68.120  1.00  0.14              
ATOM      7  CA  LYS A   9     -45.142 -19.686  69.166  1.00  0.25              
ATOM      8  CA  LYS A  10     -44.386 -21.927  72.252  1.00  0.21              
ATOM      9  CA  GLY A  11     -41.512 -20.172  73.732  1.00  0.18              
ATOM     10  CA  TYR A  12     -38.591 -22.338  72.802  1.00  0.11              
ATOM     11  CA  VAL A  13     -36.797 -20.029  70.630  1.00  0.14              
ATOM     12  CA  THR A  14     -34.988 -16.978  72.063  1.00  0.18              
ATOM     13  CA  PRO A  15     -35.407 -13.549  70.357  1.00  0.25              
ATOM     14  CA  VAL A  16     -33.608 -14.085  66.936  1.00  0.16              
ATOM     15  CA  LYS A  17     -29.971 -12.939  67.120  1.00  0.16              
ATOM     16  CA  ASN A  18     -27.972 -10.991  64.526  1.00  0.11              
ATOM     17  CA  GLN A  19     -24.637 -12.618  63.677  1.00  0.15              
ATOM     18  CA  GLY A  20     -23.404  -9.389  62.150  1.00  0.25              
ATOM     19  CA  GLN A  21     -20.275  -9.389  59.993  1.00  0.32              
ATOM     20  CA  CYS A  22     -18.897 -12.494  61.718  1.00  0.14              
ATOM     21  CA  GLY A  23     -19.105 -16.031  60.294  1.00  0.11              
ATOM     22  CA  SER A  24     -20.571 -17.400  63.486  1.00  0.08              
ATOM     23  CA  CYS A  25     -23.584 -19.225  61.982  1.00  0.07              
ATOM     24  CA  TRP A  26     -22.236 -22.514  63.463  1.00  0.06              
ATOM     25  CA  ALA A  27     -22.255 -20.924  66.981  1.00  0.06              
ATOM     26  CA  PHE A  28     -25.707 -19.486  66.582  1.00  0.06              
ATOM     27  CA  SER A  29     -27.011 -22.728  65.186  1.00  0.06              
ATOM     28  CA  SER A  30     -25.477 -24.617  68.141  1.00  0.06              
ATOM     29  CA  VAL A  31     -26.656 -22.189  70.801  1.00  0.07              
ATOM     30  CA  GLY A  32     -30.254 -22.252  69.494  1.00  0.07              
ATOM     31  CA  ALA A  33     -30.442 -26.041  69.837  1.00  0.06              
ATOM     32  CA  LEU A  34     -29.128 -25.905  73.408  1.00  0.06
[truncated: 187,426 more chars]
